# Supplementary material for: Impact of Seriphium plumosum densification on Mesic Highveld Grassland biodiversity in South Africa
Source: R Soc Open Sci. 2020 Apr 15;7(4):192025. doi: 10.1098/rsos.192025 (PMC7211835; doi:10.1098/rsos.192025)
Supplement: Vegetation Data [file rsos192025supp4.zip]

Archive with 16 entries (16 files):
- README_for_R_code_Wagner_etal_2016.txt
- bioinformatics_pipeline_Wagner_etal_2016.txt
- otuTable99.txt.bz2
- Ecotypes_field_glucosinolates.txt
- R_code_Wagner_etal_2016.tar
- phylogeny.tre
- site_coords_Ecotypes.txt
- OTUrepSeqs97.fa
- taxAssignments99.txt
- Eco_Field_copynumest_forR.txt
- contaminants.fasta
- plant_key.txt
- taxAssignments97.txt
- SMD.txt
- otuTable97.txt.bz2
- soildata.txt
