# Supplementary material for: Impact of Seriphium plumosum densification on Mesic Highveld Grassland biodiversity in South Africa
Source: R Soc Open Sci. 2020 Apr 15;7(4):192025. doi: 10.1098/rsos.192025 (PMC7211835; doi:10.1098/rsos.192025)
Supplement: Vegetation Data [file rsos192025supp4.zip › bioinformatics_pipeline_Wagner_etal_2016.txt]

# This pipeline uses the script “filter_contaminants.pl” by Scott Yourstone, which is freely available as part of the BioUtils package (https://sourceforge.net/projects/bioutilsperllib/files). 

# This pipeline uses custom scripts “process_jgi.pl” and “merge_miseq.pl” by Sur Herrera Paredes, which are freely available at Sur’s Gist “PROCESS JGI”: https://gist.github.com/surh/3e5792121426c0f5bc846714d305da26

# This pipeline references a database of 16S gene sequences of known contaminants that can be found in Supplementary Table 6 of Lundberg et al. (2013) "Practical innovations for high-throughput amplicon sequencing”, Nature Methods 10: 999-1002.

********
1) TRIMMING, DEMULTIPLEXING, MERGING PAIRED ENDS

Each MiSeq run from the JGI was downloaded as a single FASTQ file containing all reads for the run.
All JGI MiSeq run files had the suffix "ncontam.nphix.fastq".
Within each file, Read1 immediately followed by Read2.
The first step was to remove primer sequences, demultiplex the sequences, and then merge (overlap) Read1 with Read2.
This was done using a custom code "process_jgi.pl" (provided), run separately on each MiSeq run.
The merging in "process_jgi.pl" was accomplished using a dependent script called "merge_miseq_jgi.pl".
In turn, ""merge_miseq_jgi.pl" makes use of the program FLASH (Magoc et al 2011, http://ccb.jhu.edu/software/FLASH/)
Flash parameters used were "-m 30 -M 240 -x 0.25 -r 240 -f 282 -s 20"
Barcodes for demultiplexing were provided in a separate file from the JGI with suffix "barcodes.fasta"

Example syntax: 
	cat  $dir/*ncontam.nphix.fastq | sed 's/ \([12]\)\:N\:0\:\([ACGT]\{11\}\)$/\#\2\/\1/' > $dir/$run.ncontam.nphix2.fastq"
	process_jgi.pl -infile $dir/*ncontam.nphix2.fastq -Fprimer 515F -Rprimer 806R -t 240 -mapping_file $dir/*barcodes.fasta

The result was a FASTA file for each MiSeq run.

NOTE: The European Nucleotide Archive requires all samples to be demultiplexed, with Read1 and Read2 as separate files.
Therefore to replicate our analysis, one needs to download Read1 and Read2 from each individual sample.
Primers must be trimmed, and then Read1 and Read2 must be merged using FLASH. 

Read1 primer
515F: GTGYCAGCMGCCGCGGTAA
remove the following regular expression from READ1: ".*GTG.CAGC.GCCGCGGTAA"

Read2 primer
806R: GGACTACNVGGGTWTCTAAT
remove the following regular expression from READ2: ".*GGACTAC..GGGT.TCTAAT


********
2) CONCATENATING All FASTA FILES INTO A SINGLE FASTA

Files from MiSeq run were concatenated into a single FASTA file representing the entire project

Example syntax: 
	cat run1.qc.fasta run2.qc.fasta run3.qc.fasta > allplates.fasta


********
3) UPARSE PIPELINE. 

# Set a variable to give a short name for the USEARCH binary
u=/exampledir1/usearch7.0.1001_i86linux64

# Variable for directory containing input data (reads and ref. db)
d=/exampledir2

# Location of scripts (including USEARCH SCRIPTS http://drive5.com/)
bin=/exampledir3

# Location of Qiime scripts
qiime=/exampledir4

# Dereplication
$u -derep_fulllength $d/allplates.fasta -output $d/derep.fa -sizeout

# Abundance sort and discard singletons
$u -sortbysize $d/derep.fa -output $d/sorted.fa -minsize 2

# OTU clustering
#For 97% OTUs
$u -cluster_otus $d/sorted.fa -otus $d/otus1.fa
#99% OTUs
$u -cluster_otus $d/sorted.fa -otus $d/otus99_1.fa -otu_radius_pct 1 -sizeout -uparseout $d/results99.txt

# Chimera filtering using reference database
#For 97% OTUs
$u -uchime_ref $d/otus1.fa -db $d/rRNA16S.gold.fasta -strand plus -nonchimeras $d/otus2.fa
#99% OTUs
$u -uchime_ref $d/otus99_1.fa -db $d/rRNA16S.gold.fasta -strand plus -nonchimeras $d/otus99_2.fa

# Label OTU sequences OTU_1, OTU_2...
#For 97% OTUs
python $bin/fasta_number.py $d/otus2.fa OTU_ > $d/otus.fa
#99% OTUs
python $bin/fasta_number.py $d/otus99_2.fa OTU_ > $d/otus99.fa

# Map reads (including singletons) back to OTUs
#For 97% OTUs
$u -usearch_global $d/allplates.fasta -db $d/otus.fa -strand plus -id 0.97 -uc $d/map.uc
#For 99% OTUs
$u -usearch_global $d/allplates.fasta -db $d/otus99.fa -strand plus -id 0.99 -uc $d/map99.uc

#from pure USEARCH to convert to a format Qiime can use ("readmap2qiime.py" at http://www.drive5.com/otupipe/readmap2qiime.txt)
	#One need not use Qiime for the following steps. UPARSE provides these functions.  We used Qiime because it was familiar and available.
#For 97% OTUs
$bin/readmap2qiime.py $d/map.uc > $d/otu_clusters.txt
#For 99% OTUs
$bin/readmap2qiime.py $d/map99.uc > $d/otu_clusters99.txt

#to biom format via Qiime
#For 97% OTUs
$qiime/make_otu_table.py -i $d/otu_clusters.txt -o $d/otu_table.biom
#For 99% otus
$qiime/make_otu_table.py -i $d/otu_clusters99.txt -o $d/otu_table99.biom

#to normal OTU table via Qiime
$qiime/biom convert -i $d/otu_table.biom -o $d/otu_table.txt -b
#99% otus
$qiime/biom convert -i $d/otu_table99.biom -o $d/otu_table99.txt -b

#zip files
#97% otus
bsub -q week -n 1 bzip2 -k $d/otu_table.txt
bsub -q week -n 1 bzip2 -k $d/otus.fa
#99% otus
bsub -q week -n 1 bzip2 -k $d/otu_table99.txt
bsub -q week -n 1 bzip2 -k $d/otus99.fa


********
4) ASSIGNING TAXONOMY AND REMOVING CONTAMINANT SEQUENCES

#97% OTUs (for 99% OTUs corresponding files are substituted)
# Remove contaminants by BLAST that are specified in the contaminants database using custom script "filter_contaminants.pl"
module load blast
perl $bin/filter_contaminants.pl --params_file $d/contam_filter_params.txt 

# To classify the OTU to a taxonomy via Qiime and the greengenes database use the command:
$qiime/assign_taxonomy.py -i $d/otus.fa -c 0.5 -o $d/greengenes/gg_taxonomy -r $d/greengenes/gg_otus_may2013/gg_13_5_otus/rep_set/97_otus.fasta -t $d/greengenes/gg_otus_may2013/gg_13_5_otus/taxonomy/greengenes_tax_rdp_train_2013.txt

#zip files
bzip2 -k $d/greengenes/gg_taxonomy/otus_tax_assignments.txt
