# Supplementary material for: Impact of Seriphium plumosum densification on Mesic Highveld Grassland biodiversity in South Africa
Source: R Soc Open Sci. 2020 Apr 15;7(4):192025. doi: 10.1098/rsos.192025 (PMC7211835; doi:10.1098/rsos.192025)
Supplement: Vegetation Data [file rsos192025supp4.zip › Ecotypes_field_glucosinolates.txt]

HPLC_ID	Plant_ID	Experiment	Line	Type	Weight	Block	Site	Batch	area_Sinigrin	area_2OH1ME	area_1ME	area_6MSOH	area_1MP	area_I3M
24	8_0679	ecotypes	JAM.7.B	rosette	11.9	8_15	Par	p22	4617.03	12247.79	0	0	0	0
25	8_0028	ecotypes	MAH.38.B	rosette	4.5	8_1	Par	p22	4566.47	18.69	0	8086.62	0	0
21	8_0714	ecotypes	MIL.53.A	rosette	10.7	8_15	Par	p22	5707.47	7085.59	0	0	0	0
22	8_0034	ecotypes	JAM.22.A	rosette	7	8_1	Par	p22	5078.08	0	7283.56	1648	1241.32	0
23	8_0681	ecotypes	MAH.48.A	rosette	4.4	8_15	Par	p22	5538.44	4570.1	0	0	0	0
28	8_0713	ecotypes	SILLow.3	rosette	18.3	8_15	Par	p22	4887.25	45.43	24284.48	5217.21	4050.45	0
29	8_0715	ecotypes	PAR.9.A1	rosette	19	8_15	Par	p22	3444.14	22.12	0	23422.88	0	0
111	8_0607	ecotypes	PAR.19.B	rosette	17.2	8_13	Jam	p22	4703.12	61.33	0	41599.26	0	0
110	8_0600	ecotypes	JAM.40.A	rosette	13.4	8_13	Jam	p22	4670.3	13503.9	0	0	0	0
113	8_0611	ecotypes	MIL.50.A	rosette	17.8	8_13	Jam	p22	6421.59	14233.24	0	0	0	0
112	8_0617	ecotypes	MAH.8.A1	rosette	20.4	8_13	Jam	p22	4546.46	27.41	0	21828.62	0	0
108	9_1369	ecotypes	SILLow.2	rosette	25.9	9_29	Jam	p22	4562.1	52.28	15806.54	1633.21	2735.66	0
109	8_0301	ecotypes	PAR.29.B2	rosette	16.1	8_7	Jam	p22	4401.35	64.71	0	34549.72	0	0
103	9_0334	ecotypes	MAH.48.A	rosette	6.9	9_7	Jam	p22	3786.78	2021.44	0	0	0	0
106	9_0318	ecotypes	JAM.40.A	rosette	10.6	9_7	Jam	p22	5005.6	12859.92	0	0	0	0
107	9_0335	ecotypes	MAH.5.A	rosette	6.6	9_7	Jam	p22	4781.39	11743.74	3352.48	0	0	0
104	8_0312	ecotypes	MIL.68.B	rosette	22.9	8_7	Jam	p22	4197.71	10996.7	0	0	0	0
105	9_1349	ecotypes	JAM.1.A	rosette	12.5	9_29	Jam	p22	4503.01	6217.65	0	0	0	0
39	8_0719	ecotypes	PAR.17.A1	rosette	2.8	8_15	Par	p22	5275.01	4520.51	175.01	594.1	0	0
33	8_0024	ecotypes	MAH.8.A1	rosette	4.5	8_1	Par	p22	6006.1	0	0	1187.83	0	0
32	8_0704	ecotypes	MIL.68.B	rosette	1.8	8_15	Par	p22	4333.74	4956.02	0	0	0	0
31	8_0019	ecotypes	MAH.16.A	rosette	11.4	8_1	Par	p22	4620.81	0	0	15844.61	0	0
30	8_0678	ecotypes	MIL.32.A1	rosette	6.4	8_15	Par	p22	6600.92	9660.29	454.77	0	0	0
37	8_0703	ecotypes	JAM.40.A	rosette	5.5	8_15	Par	p22	5078.37	6430.16	0	0	0	0
36	8_0690	ecotypes	JAM.22.A	rosette	3.3	8_15	Par	p22	4673.64	2537.87	1202.75	17938.04	0	0
34	8_0032	ecotypes	MIL.24.A	rosette	6.5	8_1	Par	p22	4323.02	6835.16	3409.41	0	0	0
15	8_0675	ecotypes	SILLow.2	rosette	17.9	8_15	Par	p22	4781.29	0	0	1043.89	3376.89	0
18	8_0677	ecotypes	JAM.26.A	rosette	5.3	8_15	Par	p22	6078.39	6961.64	0	0	0	0
46	8_0448	ecotypes	MAH.46.A	rosette	3.6	8_10	Par	p22	5152.45	859.97	260.01	384.79	0	0
44	8_0464	ecotypes	MAH.8.A1	rosette	6.3	8_10	Par	p22	4560.5	0	0	3621.72	0	0
43	8_0452	ecotypes	MAH.13.A	rosette	2.7	8_10	Par	p22	4878.05	1219.29	784.52	0	0	0
216	8_0970	ecotypes	MIL.68.B	rosette	NA	8_21	Mah	p27	1859.24	2481.35	114.64	268.32	0	0
217	8_1333	ecotypes	MAH.16.A	rosette	NA	8_28	Mah	p27	1846.32	0	0	3553.63	0	0
214	9_0085	ecotypes	MIL.53.A	rosette	NA	9_2	Mah	p27	1854.13	2278.6	241.07	515.65	91	0
276	8_1003	ecotypes	PAR.29.B2	rosette	NA	8_21	Mah	p27	1273.06	0	0	1965.27	0	0
213	8_0424	ecotypes	MIL.24.A	rosette	NA	8_9	Mah	p27	1730.41	2919.34	488.7	221.63	0	0
195	8_0087	ecotypes	MIL.20.B	rosette	NA	8_2	Mah	p27	2394.78	2947.26	911.59	958.32	0	0
264	9_0842	ecotypes	MIL.54.A	rosette	NA	9_18	Mah	p27	682.43	514.18	210.09	349.12	0	0
192	9_0569	ecotypes	MIL.50.A	rosette	NA	9_12	Mah	p27	2346.33	2331.92	405.54	622.09	0	0
270	9_1316	ecotypes	SILLow.5	rosette	NA	9_28	Mah	p27	867.77	109.2	3931.38	409.93	962.11	0
114	9_0614	ecotypes	MAH.46.A	rosette	NA	9_13	Jam	p27	2248.94	5347.68	2079.35	3696.6	46.95	0
117	9_0579	ecotypes	MIL.20.B	rosette	NA	9_13	Jam	p27	1973.1	4350.59	2050.28	1184.52	19.05	0
116	8_0324	ecotypes	SILLow.2	rosette	NA	8_7	Jam	p27	2201.88	75.56	28847.38	981.75	6675.92	0
274	9_0431	ecotypes	MAH.8.A1	rosette	NA	9_9	Mah	p27	1255.43	111.31	0	2552.94	0	0
239	8_0864	ecotypes	SILupper.2	rosette	NA	8_18	Mah	p27	1501.76	83.22	11891.28	5092.47	1936.43	0
277	8_0392	ecotypes	JAM.7.B	rosette	NA	8_9	Mah	p27	1754.93	5954.03	1252.21	2915.21	0	0
252	9_0864	ecotypes	SILupper.2	rosette	NA	9_18	Mah	p27	1037.27	103.43	1000.18	546.8	282.18	0
253	9_0979	ecotypes	MIL.70.A	rosette	NA	9_21	Mah	p27	1185.1	3577.76	796.94	0	0	0
250	9_1310	ecotypes	MIL.24.A	rosette	NA	9_28	Mah	p27	964.52	1323.81	343.6	301.7	0	0
251	9_1002	ecotypes	JAM.7.B	rosette	NA	9_21	Mah	p27	1008.12	2800.15	232.15	624.73	0	0
230	8_0090	ecotypes	SILLow.5	rosette	NA	8_2	Mah	p27	1632.74	108.36	2700.91	56.51	422.34	0
257	8_0828	ecotypes	MIL.53.A	rosette	NA	8_18	Mah	p27	1530.05	4285.8	127.35	0	0	0
232	8_1335	ecotypes	SILupper.2	rosette	NA	8_28	Mah	p27	1510.28	95.44	4004.69	214	765.02	0
255	8_0548	ecotypes	JAM.40.A	rosette	NA	8_12	Mah	p27	1332.08	1927.75	919.68	1938.2	0	0
268	9_0544	ecotypes	PAR.8.B1	rosette	NA	9_12	Mah	p27	714.83	86.08	0	1176.01	0	0
271	9_0988	ecotypes	PAR.13.A	rosette	NA	9_21	Mah	p27	1286.78	0	0	11505.74	0	0
118	9_1379	ecotypes	PAR.8.B1	rosette	NA	9_29	Jam	p27	2128.29	101.44	0	31705.78	0	0
288	8_0976	ecotypes	JAM.1.A	rosette	NA	8_21	Mah	p27	749.16	2230.45	922.69	214.68	0	0
254	8_0998	ecotypes	SILLow.7	rosette	NA	8_21	Mah	p27	1107.03	113.87	620.28	72.71	118.51	0
231	9_1335	ecotypes	SILupper.2	rosette	NA	9_28	Mah	p27	1582.77	88.72	334.57	308.37	47.46	0
282	9_0058	ecotypes	PAR.8.B1	rosette	NA	9_2	Mah	p27	1737.42	116.5	0	9048.22	0	0
199	8_0053	ecotypes	MAH.8.A1	rosette	NA	8_2	Mah	p27	1835.04	0	0	8499.11	0	0
284	8_0074	ecotypes	JAM.15.A	rosette	NA	8_2	Mah	p27	691.31	5107.9	1051.3	1579.99	0	0
287	9_0409	ecotypes	MIL.60.A	rosette	NA	9_9	Mah	p27	793.19	4416.02	244.99	834.31	0	0
200	9_0981	ecotypes	SILLow.8	rosette	NA	9_21	Mah	p27	1799.16	1921.36	550.26	1275.81	259.05	0
119	8_0309	ecotypes	JAM.16.A	rosette	NA	8_7	Jam	p27	2371.58	11556.86	2894.85	8107.86	0	0
202	8_0833	ecotypes	SILLow.7	rosette	NA	8_18	Mah	p27	1795.69	68.22	4672.5	1157.65	1015.01	0
206	9_0083	ecotypes	MAH.11.A	rosette	NA	9_2	Mah	p27	1782.03	1583	179.81	706.69	0	0
209	8_0430	ecotypes	SILLow.7	rosette	NA	8_9	Mah	p27	1740.44	187.52	5204.42	441.39	1236.29	0
303	9_0425	ecotypes	JAM.1.A	rosette	NA	9_9	Mah	p27	1439.05	1990.68	217.03	1879.72	0	0
305	8_1337	ecotypes	MIL.32.A1	rosette	NA	8_28	Mah	p27	1492.91	2397.8	424.26	198.59	34.97	0
242	8_0961	ecotypes	SILupper.2	rosette	NA	8_21	Mah	p27	1603.3	98.8	4131.11	89.9	1050.73	0
120	9_0324	ecotypes	SILLow.2	rosette	NA	9_7	Jam	p27	2110	69.62	15178.22	3450.47	3498.4	0
262	9_0398	ecotypes	SILupper.2	rosette	NA	9_9	Mah	p27	1731.74	0	1428.23	36.22	339.3	0
261	8_0545	ecotypes	SILLow.7	rosette	NA	8_12	Mah	p27	1661.56	0	3123.66	379.4	523.92	0
246	9_0848	ecotypes	JAM.1.A	rosette	NA	9_18	Mah	p27	1988.68	2094.67	245.96	1338.1	0	0
241	9_0393	ecotypes	PAR.13.A	rosette	NA	9_9	Mah	p27	1566.72	95.53	0	8707.87	0	0
240	9_0549	ecotypes	SILLow.8	rosette	NA	9_12	Mah	p27	1660.13	116.51	5837.43	1075.6	919.87	0
243	9_1344	ecotypes	PAR.29.B2	rosette	NA	9_28	Mah	p27	1726.01	0	0	927.59	0	0
228	8_0573	ecotypes	PAR.9.A1	rosette	NA	8_12	Mah	p27	1809.26	125.21	0	10784.87	0	0
263	8_0419	ecotypes	MAH.16.A	rosette	NA	8_9	Mah	p27	1705.22	158.62	25.48	310.45	0	0
226	8_0560	ecotypes	MIL.70.A	rosette	NA	8_12	Mah	p27	2160.54	2891.37	263.4	0	0	0
269	8_0850	ecotypes	PAR.29.B2	rosette	NA	8_18	Mah	p27	814.38	94.89	0	8020.43	0	0
224	8_0393	ecotypes	PAR.13.A	rosette	NA	8_9	Mah	p27	1932.32	0	0	2944.42	0	0
249	9_1299	ecotypes	MAH.38.B	rosette	NA	9_28	Mah	p27	905.03	115.9	0	7060.01	0	0
236	9_0552	ecotypes	MAH.8.A1	rosette	NA	9_12	Mah	p27	1622.71	117.58	0	4785.27	0	0
115	9_0289	ecotypes	MIL.20.B	rosette	NA	9_7	Jam	p27	2419.9	5058.49	1035.44	3204.48	0	0
244	8_1298	ecotypes	PAR.9.A1	rosette	NA	8_28	Mah	p27	1736.28	81.37	0	2847.41	0	0
258	9_0991	ecotypes	MAH.38.B	rosette	NA	9_21	Mah	p27	1545.78	0	0	1658.84	0	0
212	8_0561	ecotypes	MAH.37.A	rosette	NA	8_12	Mah	p27	1660.96	1734.89	210.02	1182.9	0	0
273	8_0853	ecotypes	JAM.6.A	rosette	NA	8_18	Mah	p27	1283.62	4367.9	1325.94	1913.33	0	0
299	9_1325	ecotypes	JAM.26.A	rosette	NA	9_28	Mah	p27	1356.93	1620.28	695.58	3191.19	0	0
296	8_0398	ecotypes	SILupper.2	rosette	NA	8_9	Mah	p27	1233.42	198.47	4863	2823.63	856.62	0
267	8_0096	ecotypes	PAR.9.A1	rosette	NA	8_2	Mah	p27	783.93	0	0	8381.02	0	0
291	8_0546	ecotypes	SILupper.2	rosette	NA	8_12	Mah	p27	781.74	0	535.13	50.62	80.04	0
292	9_0840	ecotypes	PAR.17.A1	rosette	NA	9_18	Mah	p27	836.91	755.71	87.73	646.45	0	0
293	9_0074	ecotypes	JAM.15.A	rosette	NA	9_2	Mah	p27	1114.83	4286.73	1181.39	2132.28	0	0
275	9_0845	ecotypes	SILLow.3	rosette	NA	9_18	Mah	p27	1324.59	0	2839.01	217.71	537.65	0
35	PAR_E3	endogenous	ENDOG	rosette	1.9	NA	PAR	p22	5148.2	640.54	216.59	62.55	0	0
1	8_0448	ecotypes	MAH.46.A	root	12.7	8_10	Par	p21	1872.33	0	0	1540.34	0	41.09
20	8_0715	ecotypes	PAR.9.A1	root	13.5	8_15	Par	p21	1564.71	0	256.61	7169.97	0	230
4	8_0032	ecotypes	MIL.24.A	root	8.6	8_1	Par	p21	1560.3	0	63.46	3693.69	0	0
8	8_0034	ecotypes	JAM.22.A	root	19.7	8_1	Par	p21	1490.08	0	346.34	6431.48	0	496.26
2	8_0019	ecotypes	MAH.16.A	root	11.1	8_1	Par	p21	1651.64	0	46.62	4270.54	0	349.04
3	8_0713	ecotypes	SILLow.3	root	19.8	8_15	Par	p21	1558.53	0	501.01	4476.57	25.12	0
7	8_0464	ecotypes	MAH.8.A1	root	8.3	8_10	Par	p21	1657.69	0	53.53	3489.48	0	122.8
6	8_0024	ecotypes	MAH.8.A1	root	13.6	8_1	Par	p21	1973.97	0	70.99	2969.19	0	90.99
11	8_0675	ecotypes	SILLow.2	root	24.4	8_15	Par	p21	1668.69	0	986.84	6341.33	95.71	0
10	8_0452	ecotypes	MAH.13.A	root	12.1	8_10	Par	p21	1581.49	0	0	1137.42	0	112.02
13	8_0719	ecotypes	PAR.17.A1	root	10.4	8_15	Par	p21	2289.54	0	0	3028.26	0	111.5
12	8_0028	ecotypes	MAH.38.B	root	6.9	8_1	Par	p21	63.31	0	0	149.83	0	0
14	8_0008	ecotypes	MIL.53.A	root	13.4	8_1	Par	p21	1837.1	0	46.5	2483.9	0	0
17	8_0678	ecotypes	MIL.32.A1	root	10.9	8_15	Par	p21	1713.69	0	0	3148.44	0	173.6
16	8_0690	ecotypes	JAM.22.A	root	15.3	8_15	Par	p21	1625.43	0	107.62	3115.44	0	0
19	8_0016	ecotypes	PAR.17.A1	root	12.6	8_1	Par	p21	1835.8	0	0	2459.8	0	83.94
5	8_0744	ecotypes	JAM.1.A	root	33.9	8_16	Par	p21	1560.2	0	694.98	4318.86	0	0
9	8_0681	ecotypes	MAH.48.A	root	12.1	8_15	Par	p21	1548.44	0	0	2035.57	0	54.95
131	8_0158	ecotypes	JAM.6.A	root	3.5	8_4	Jam	p23	1189.42	125.41	0	2309.49	0	53.93
137	9_0589	ecotypes	JAM.6.A	root	8.4	9_13	Jam	p23	1209.14	1052.78	124.9	0	0	0
135	9_1041	ecotypes	JAM.1.A	root	7.5	9_22	Jam	p23	1317.79	891.23	111.78	3842.45	0	0
134	8_0589	ecotypes	JAM.6.A	root	1.4	8_13	Jam	p23	1179.44	346.89	0	661.03	0	35.98
1832	8_0431	ecotypes	MAH.8.A1	root	3.8	8_9	Mah	p23	1446.11	0	0	1675.17	0	160.05
1833	8_0428	ecotypes	SILLow.3	root	2.7	8_9	Mah	p23	1281.7	0	0	33.33	0	0
26	8_0698	ecotypes	MAH.9.B	root	8.3	8_15	Par	p23	1645.18	105.48	0	1139.23	0	0
1949	8_1067	ecotypes	SILLow.3	root	2.4	8_23	Sil	p23	1426.6	0	684.12	894.44	60.99	0
1836	8_0400	ecotypes	MIL.32.A1	root	1.8	8_9	Mah	p23	859.54	0	0	0	0	0
1837	8_0399	ecotypes	JAM.17.A	root	3.8	8_9	Mah	p23	1292.66	0	0	177.19	0	46.69
1838	8_0390	ecotypes	JAM.22.A	root	3.9	8_9	Mah	p23	1144.76	0	0	12.54	0	38.73
1944	8_1218	ecotypes	PAR.9.A1	root	3.2	8_26	Sil	p23	1227.31	0	0	11175.64	0	0
1945	8_1216	ecotypes	SILLow.3	root	1.5	8_26	Sil	p23	1228.41	0	250.94	205.09	20.71	64.39
342	8_0196	ecotypes	PAR.13.A	root	15.5	8_5	Sil	p23	1431.51	97.73	0	54439.71	0	0
126	8_0790	ecotypes	PAR.13.A	root	13	8_17	Jam	p23	783.13	247.5	0	9920.51	0	0
1828	9_0573	ecotypes	PAR.9.A1	root	1.4	9_12	Mah	p23	1206.93	0	0	1582.64	0	63.14
1820	9_1006	ecotypes	SILLow.3	root	8.1	9_21	Mah	p23	1133.67	0	0	0	0	73.52
297	9_0988	ecotypes	PAR.13.A	root	4	9_21	Mah	p23	1186.33	47.76	0	9759.18	0	0
90	8_0351	ecotypes	MAH.13.A	root	3.5	8_8	Mil	p23	1248.11	417.83	0	4612.23	0	0
312	9_0659	ecotypes	SILupper.2	root	1.6	9_14	Sil	p23	1129.28	64.23	319.89	1664.56	52.08	0
311	8_0671	ecotypes	SILLow.3	root	15.9	8_14	Sil	p23	1262.4	0	109.04	7903.73	0	0
314	9_0665	ecotypes	MAH.8.A1	root	2.9	9_14	Sil	p23	1271.03	46.31	69.56	2810.66	0	0
89	8_0932	ecotypes	MIL.54.A	root	3.8	8_20	Mil	p23	1184.83	441.7	0	2123.82	0	85.37
1924	9_0881	ecotypes	PAR.9.A1	root	2.2	9_19	Sil	p23	1550.01	0	0	1412.77	0	0
1925	9_0876	ecotypes	MAH.8.A1	root	2.6	9_19	Sil	p23	1019.07	0	0	1930.22	0	377.63
1927	9_0873	ecotypes	MIL.32.A1	root	1.9	9_19	Sil	p23	1434.91	659.18	0	4098.42	0	199.48
142	9_0804	ecotypes	PAR.21.B2	root	6.7	9_17	Jam	p23	1390.99	0	0	5530.75	0	0
207	8_0546	ecotypes	SILupper.2	root	7	8_12	Mah	p23	1187.11	0	194.08	3905.18	0	352.91
1850	8_0082	ecotypes	MAH.48.A	root	0.7	8_2	Mah	p23	1210.3	263.3	0	564.29	0	28.36
1852	8_0051	ecotypes	JAM.22.A	root	2.5	8_2	Mah	p23	1170.69	147.71	0	1834.25	0	36.09
1856	8_0834	ecotypes	MAH.48.A	root	1.3	8_18	Mah	p23	1633.87	88.07	0	1380.31	0	0
300	8_0424	ecotypes	MIL.24.A	root	0.8	8_9	Mah	p23	1249.76	0	0	83.6	0	0
306	9_0255	ecotypes	PAR.17.A1	root	11.5	9_6	Sil	p23	1370.98	1518.71	132.44	7356.49	0	0
245	8_0398	ecotypes	SILupper.2	root	7.1	8_9	Mah	p23	1164.9	34.6	1927.27	4082.88	216.88	0
101	8_0493	ecotypes	MIL.70.A	root	6.2	8_11	Mil	p23	1423.21	834.44	0	0	0	0
248	9_0842	ecotypes	MIL.54.A	root	0.9	9_18	Mah	p23	1257.43	55.45	0	851.74	0	10.31
1843	8_0983	ecotypes	JAM.22.A	root	1.8	8_21	Mah	p23	1263.36	86.56	0	1671.37	0	92.27
1841	8_0993	ecotypes	MIL.32.A1	root	4.6	8_21	Mah	p23	1209.96	0	0	0	0	0
1847	8_0964	ecotypes	PAR.10.A6	root	4.9	8_21	Mah	p23	1155.64	0	0	208.46	0	86.21
1846	8_0965	ecotypes	JAM.17.A	root	6.5	8_21	Mah	p23	1371.02	0	0	396.02	0	145.19
1845	8_0971	ecotypes	PAR.9.A1	root	4.2	8_21	Mah	p23	1382.52	0	0	6673.73	0	182.5
1940	8_0200	ecotypes	PAR.10.A6	root	1.2	8_5	Sil	p23	1347.12	843.3	0	2974.01	0	0
1889	9_0789	ecotypes	PAR.9.A1	root	1.1	9_17	Jam	p23	1568.36	0	0	1739.24	0	77.84
1871	8_1043	ecotypes	MIL.32.A1	root	5.1	8_22	Jam	p23	1265.94	825.59	0	3589.09	0	0
1906	9_0244	ecotypes	JAM.17.A	root	1	9_6	Sil	p23	1177.6	0	0	0	0	0
1904	9_0281	ecotypes	MAH.48.A	root	3	9_6	Sil	p23	809.99	259.25	0	3256.17	0	0
256	9_0845	ecotypes	SILLow.3	root	4.8	9_18	Mah	p23	1342.31	46.96	154.54	3354.4	0	0
1903	9_0287	ecotypes	PAR.10.A6	root	1	9_6	Sil	p23	1218.21	0	0	0	0	0
1879	8_0180	ecotypes	MIL.32.A1	root	3.7	8_4	Jam	p23	1346.7	452.44	0	0	0	0
1865	9_0096	ecotypes	PAR.9.A1	root	4.8	9_2	Mah	p23	993.85	0	0	698.88	0	149.12
1867	8_0591	ecotypes	SILLow.3	root	2.1	8_13	Jam	p23	1311.19	0	692.54	1881.61	82.36	255.73
1910	9_0226	ecotypes	PAR.9.A1	root	3.8	9_5	Sil	p23	1185.66	0	0	3063.92	0	0
93	8_0922	ecotypes	MAH.11.A	root	6.1	8_20	Mil	p23	1156.38	362.37	0	2391.21	0	46.6
1912	9_0217	ecotypes	JAM.17.A	root	3.7	9_5	Sil	p23	1184.37	0	0	146.62	0	44.86
222	8_0821	ecotypes	MAH.46.A	root	7.7	8_18	Mah	p23	2759.09	1523.76	0	23550.91	0	0
221	8_0053	ecotypes	MAH.8.A1	root	8.3	8_2	Mah	p23	1313.11	0	0	15122.89	0	0
238	8_0548	ecotypes	JAM.40.A	root	13.9	8_12	Mah	p23	1294.71	837.24	284.88	0	0	0
151	9_1356	ecotypes	PAR.19.B	root	8.9	9_29	Jam	p23	1153.38	37.92	0	3598.59	0	103.38
153	9_0161	ecotypes	SILLow.8	root	12	9_4	Jam	p23	1250.66	0	1300.21	8582.02	0	0
1898	9_0171	ecotypes	SILLow.3	root	6.3	9_4	Jam	p23	1171.1	0	618.15	2518.8	118.27	0
1899	9_0304	ecotypes	PAR.9.A1	root	2.8	9_7	Jam	p23	2173.87	0	0	3966.54	0	0
1894	9_1027	ecotypes	MAH.8.A1	root	3.2	9_22	Jam	p23	1230.01	0	0	3715.94	0	186.21
237	8_0090	ecotypes	SILLow.5	root	12.9	8_2	Mah	p23	1041.67	53.09	7757.51	8124.98	683.92	0
1890	9_0798	ecotypes	JAM.17.A	root	3	9_17	Jam	p23	863.91	82.58	76.8	563.22	0	97.8
1814	9_0428	ecotypes	SILLow.3	root	5.3	9_9	Mah	p23	1799.71	0	1709.64	1161.69	181.23	0
1897	9_0159	ecotypes	PAR.10.A6	root	3.3	9_4	Jam	p23	1249.12	1339.33	29.54	0	0	0
1810	9_1339	ecotypes	MAH.8.A1	root	7.1	9_28	Mah	p23	1139.91	0	0	0	0	45.91
1819	9_0413	ecotypes	PAR.10.A6	root	8.5	9_9	Mah	p23	1248.81	0	0	71.89	0	33.59
322	9_1202	ecotypes	SILLow.6	root	7.3	9_26	Sil	p23	817.02	0	53.73	1864.04	0	284.33
320	8_0910	ecotypes	JAM.16.A	root	6.2	8_19	Sil	p23	1203.39	94.46	0	1267.35	0	14.54
326	9_0222	ecotypes	PAR.21.B2	root	17.9	9_5	Sil	p23	1248.48	68	0	12636	0	0
327	8_1204	ecotypes	SILLow.8	root	6	8_26	Sil	p23	1339.06	0	1144.81	11311.82	238.02	0
325	9_0900	ecotypes	PAR.22.A2	root	20	9_19	Sil	p23	772.89	0	0	12306.97	0	0
328	8_0663	ecotypes	PAR.13.A	root	2.6	8_14	Sil	p23	3326.99	0	0	4211.38	0	0
146	8_1389	ecotypes	PAR.9.A1	root	8.7	8_29	Jam	p23	1217.19	0	0	2495.69	0	84.54
147	9_0298	ecotypes	PAR.7.B1	root	8.3	9_7	Jam	p23	1473.04	0	0	11935.79	0	0
205	9_0840	ecotypes	PAR.17.A1	root	4.7	9_18	Mah	p23	1312.65	462.75	784.73	6948.8	233.67	0
140	9_0191	ecotypes	MIL.21.B2	root	12.5	9_4	Jam	p23	1510.16	1871.18	0	9029.68	0	0
148	8_1032	ecotypes	JAM.15.A	root	13.6	8_22	Jam	p23	1413.15	559.96	0	3564.15	0	0
1888	9_0776	ecotypes	JAM.22.A	root	4.6	9_17	Jam	p23	1760.37	217.32	0	5610.66	0	0
1887	9_0617	ecotypes	MAH.8.A1	root	5.1	9_13	Jam	p23	1110.32	0	0	1961.32	0	0
1886	9_0599	ecotypes	PAR.9.A1	root	4.3	9_13	Jam	p23	1602.22	0	0	3411.72	0	0
1885	9_0591	ecotypes	SILLow.3	root	5	9_13	Jam	p23	1073.64	0	674.07	1735.14	81.08	0
1884	8_0330	ecotypes	MAH.8.A1	root	4.3	8_7	Jam	p23	1698.75	0	0	4587.33	0	0
1807	9_0839	ecotypes	MAH.8.A1	root	3.1	9_18	Mah	p23	1458.34	0	0	1268.59	0	0
1806	9_0849	ecotypes	PAR.10.A6	root	2.5	9_18	Mah	p23	1106.44	186.05	44.84	925.45	0	228.54
1809	9_1319	ecotypes	PAR.10.A6	root	1.5	9_28	Mah	p23	1488.62	134.68	44.31	1115.92	0	194.1
1953	8_0635	ecotypes	JAM.17.A	root	5.5	8_14	Sil	p24	955.99	108.7	0	1737.89	0	0
210	9_0864	ecotypes	SILupper.2	root	4.1	9_18	Mah	p24	771.43	0	25.23	1658.61	0	121.27
1818	9_0411	ecotypes	PAR.9.A1	root	2.7	9_9	Mah	p24	969.56	0	33.35	1816.74	0	164.07
219	9_0074	ecotypes	JAM.15.A	root	14.3	9_2	Mah	p24	816.8	1893.7	137.7	0	0	0
133	9_1354	ecotypes	JAM.7.B	root	11.3	9_29	Jam	p24	834.03	934.49	120.53	0	0	0
130	8_0609	ecotypes	SILLow.2	root	7.1	8_13	Jam	p24	781.93	0	13.02	0	0	0
136	9_1355	ecotypes	MAH.11.A	root	4.9	9_29	Jam	p24	896.19	111.38	28.49	0	0	0
138	9_0588	ecotypes	PAR.21.B2	root	12.8	9_13	Jam	p24	954.26	0	134.3	0	0	0
27	8_0703	ecotypes	JAM.40.A	root	22.5	8_15	Par	p24	964.99	123.72	0	0	0	0
1835	8_0411	ecotypes	PAR.9.A1	root	3.1	8_9	Mah	p24	898.18	0	0	0	0	219.03
1942	8_1226	ecotypes	MAH.8.A1	root	3.6	8_26	Sil	p24	769.47	0	23.47	3161.74	0	0
1839	8_0388	ecotypes	MAH.48.A	root	5.3	8_9	Mah	p24	762.79	0	0	189.29	0	0
289	9_0409	ecotypes	MIL.60.A	root	4.4	9_9	Mah	p24	1131.35	484.53	48.81	0	0	0
346	8_1209	ecotypes	PAR.22.A2	root	10.4	8_26	Sil	p24	769.5	0	128.91	0	0	0
97	8_1436	ecotypes	MIL.54.A	root	6.1	8_30	Mil	p24	765.16	90.9	0	894.86	0	0
343	8_0672	ecotypes	MIL.32.A1	root	6.3	8_14	Sil	p24	904.77	4606.69	0	0	0	0
281	8_0561	ecotypes	MAH.37.A	root	5.8	8_12	Mah	p24	772.07	238.98	62.13	0	0	0
283	9_0569	ecotypes	MIL.50.A	root	2.4	9_12	Mah	p24	1042.17	208.02	0	0	0	0
163	9_1046	ecotypes	SILLow.3	root	9.5	9_22	Jam	p24	1004.97	0	213.87	0	0	0
348	9_0907	ecotypes	MAH.5.A	root	5.6	9_19	Sil	p24	761.42	215.66	105.46	0	0	0
1954	8_0625	ecotypes	PAR.9.A1	root	3.9	8_14	Sil	p24	778.62	0	25.5	1309.94	0	0
122	8_1378	ecotypes	MAH.16.A	root	18.5	8_29	Jam	p24	954.67	0	145.03	0	0	0
124	8_0167	ecotypes	PAR.17.A1	root	2.7	8_4	Jam	p24	892.49	238.59	0	1663.4	0	171.59
266	9_1310	ecotypes	MIL.24.A	root	8	9_28	Mah	p24	753.31	318.2	21.4	2193.33	0	0
265	9_1325	ecotypes	JAM.26.A	root	3.8	9_28	Mah	p24	757.79	672.32	129.94	4609.64	0	0
1952	8_0891	ecotypes	SILLow.3	root	2.2	8_19	Sil	p24	736.77	0	0	33.65	0	137.4
1829	9_0568	ecotypes	MIL.32.A1	root	2.5	9_12	Mah	p24	774.52	0	0	0	0	0
1823	9_0985	ecotypes	MAH.48.A	root	2.6	9_21	Mah	p24	929.01	0	0	28.75	0	82.79
298	8_0970	ecotypes	MIL.68.B	root	7.7	8_21	Mah	p24	785.38	127.68	19.31	0	0	0
294	9_0981	ecotypes	SILLow.8	root	9	9_21	Mah	p24	702.15	237.48	37.77	0	0	0
295	8_0419	ecotypes	MAH.16.A	root	4.4	8_9	Mah	p24	779.21	48.13	30.91	0	0	0
318	9_0651	ecotypes	JAM.22.A	root	2.9	9_14	Sil	p24	837.68	115.55	0	1162.98	0	0
197	8_0430	ecotypes	SILLow.7	root	8.6	8_9	Mah	p24	880.84	0	11.72	0	0	0
196	9_0544	ecotypes	PAR.8.B1	root	8.8	9_12	Mah	p24	730.33	0	298.52	0	0	0
317	8_1064	ecotypes	PAR.29.B2	root	2.5	8_23	Sil	p24	924.52	0	59.26	2604.38	0	0
315	8_1203	ecotypes	MAH.38.B	root	12.5	8_26	Sil	p24	817	0	193.96	0	0	0
1921	9_1077	ecotypes	JAM.22.A	root	0.6	9_23	Sil	p24	768.01	73.61	0	0	0	0
1922	9_0911	ecotypes	JAM.22.A	root	1.1	9_19	Sil	p24	917.77	82.19	0	1246.15	0	0
1926	9_0874	ecotypes	MAH.48.A	root	1.6	9_19	Sil	p24	717.94	132.94	0	1433.04	0	0
1928	9_0868	ecotypes	JAM.17.A	root	1.3	9_19	Sil	p24	855.82	114.36	0	1288.64	0	41.35
1929	9_0671	ecotypes	SILLow.3	root	2.3	9_14	Sil	p24	929.14	0	132.92	847.15	0	0
87	8_0915	ecotypes	MIL.50.A	root	1.4	8_20	Mil	p24	895.03	381.37	0	1325.08	0	101.95
1851	8_0059	ecotypes	SILLow.3	root	3.3	8_2	Mah	p24	888.03	0	253.12	634.53	0	0
1853	8_0050	ecotypes	JAM.17.A	root	1.2	8_2	Mah	p24	891.92	112.84	0	706.57	0	0
1857	8_0823	ecotypes	PAR.9.A1	root	0.9	8_18	Mah	p24	754.54	0	0	317.01	0	29.53
309	9_1082	ecotypes	PAR.7.B1	root	6.7	9_23	Sil	p24	1004.61	0	153.1	0	0	0
1931	9_0625	ecotypes	PAR.9.A1	root	0.9	9_14	Sil	p24	753.36	0	22.07	1955.08	0	53.66
1936	8_0226	ecotypes	PAR.9.A1	root	1.6	8_5	Sil	p24	950.45	0	57.03	3068.63	0	0
1934	8_0229	ecotypes	SILLow.3	root	3.7	8_5	Sil	p24	775.14	0	49.41	93.45	0	483.24
1842	8_0985	ecotypes	MAH.48.A	root	8.9	8_21	Mah	p24	855.01	0	0	596.97	0	410.64
1844	8_0982	ecotypes	MAH.8.A1	root	1.8	8_21	Mah	p24	849.17	0	0	484.54	0	132.16
339	9_1218	ecotypes	PAR.9.A1	root	1.4	9_26	Sil	p24	982.82	0	38.68	1606.59	0	32.46
338	8_0656	ecotypes	MAH.38.B	root	5.6	8_14	Sil	p24	830.71	0	132.34	9010.37	0	0
335	9_1065	ecotypes	MAH.37.A	root	7.5	9_23	Sil	p24	844.38	68.98	0	1062.75	0	0
334	8_0204	ecotypes	JAM.6.A	root	11.3	8_5	Sil	p24	1020.9	284.07	0	0	0	0
330	9_0197	ecotypes	MAH.11.A	root	1.9	9_5	Sil	p24	854.48	257.65	0	0	0	0
1876	8_0160	ecotypes	PAR.9.A1	root	3.5	8_4	Jam	p24	785.45	0	28.88	1135.29	0	233.37
1877	8_0162	ecotypes	MAH.8.A1	root	6.5	8_4	Jam	p24	840.8	0	38.95	2182.9	0	0
1874	8_1377	ecotypes	MAH.48.A	root	2.8	8_29	Jam	p24	804.47	247.49	22.35	0	0	0
259	9_1316	ecotypes	SILLow.5	root	14.4	9_28	Mah	p24	853.48	55.98	0	0	0	0
1878	8_0171	ecotypes	SILLow.3	root	9.8	8_4	Jam	p24	897.02	433.73	0	0	0	0
1861	8_0562	ecotypes	JAM.17.A	root	2.2	8_12	Mah	p24	839.44	90.12	0	599.63	0	0
1848	8_0088	ecotypes	MIL.32.A1	root	2.5	8_2	Mah	p24	1018.52	537.37	0	1115.54	0	170
91	8_0914	ecotypes	MIL.32.A1	root	4.6	8_20	Mil	p24	886.23	722.35	0	0	0	0
225	8_0087	ecotypes	MIL.20.B	root	10	8_2	Mah	p24	773.93	99.7	0	1258.2	0	18.1
1914	9_0205	ecotypes	JAM.22.A	root	1.5	9_5	Sil	p24	739.73	43.43	0	285.78	0	32.77
1917	9_1216	ecotypes	SILLow.3	root	2.4	9_26	Sil	p24	874.88	0	149.72	0	0	0
96	8_0365	ecotypes	MIL.68.B	root	3.8	8_8	Mil	p24	846.53	95.07	0	1137.42	0	28.31
150	8_0327	ecotypes	PAR.22.A2	root	15.4	8_7	Jam	p24	1011.03	0	49.31	2497.57	0	0
278	9_0552	ecotypes	MAH.8.A1	root	4.3	9_12	Mah	p24	788.67	0	61.97	3616.99	0	0
279	8_0998	ecotypes	SILLow.7	root	6	8_21	Mah	p24	928.6	0	658.39	0	0	0
234	8_0833	ecotypes	SILLow.7	root	5.8	8_18	Mah	p24	825.99	0	687.26	0	0	0
1891	9_0799	ecotypes	SILLow.3	root	1	9_17	Jam	p24	794.76	0	97.66	414.68	0	0
233	9_0979	ecotypes	MIL.70.A	root	2.6	9_21	Mah	p24	841.87	139.74	0	637.27	0	10.82
42	8_0679	ecotypes	JAM.7.B	root	10.8	8_15	Par	p24	1076.97	63.41	19.83	2122.27	0	0
40	8_0677	ecotypes	JAM.26.A	root	14.2	8_15	Par	p24	726.32	93.83	57.57	2485.96	0	0
323	8_0258	ecotypes	SILLow.1	root	10.2	8_6	Sil	p24	798.45	41.35	3101.25	0	0	0
329	8_0250	ecotypes	JAM.19.B	root	3.1	8_6	Sil	p24	748.98	615.15	50.1	0	0	0
203	8_0393	ecotypes	PAR.13.A	root	6.2	8_9	Mah	p24	814.6	0	165.69	11036.52	0	0
141	8_0776	ecotypes	JAM.22.A	root	13.2	8_17	Jam	p24	783.66	297.47	0	0	0	0
149	8_1047	ecotypes	MAH.48.A	root	9.8	8_22	Jam	p24	838.93	694.87	29.97	0	0	0
1881	8_0302	ecotypes	JAM.17.A	root	1.9	8_7	Jam	p24	775.03	324.5	0	0	0	0
1919	9_1104	ecotypes	PAR.9.A1	root	1	9_23	Sil	p24	856.1	0	20.87	1513.6	0	0
1805	9_0826	ecotypes	JAM.22.A	root	1.8	9_18	Mah	p24	872.95	40.03	0	841.94	0	45.12
1808	9_1309	ecotypes	JAM.17.A	root	1	9_28	Mah	p24	835.14	43.1	0	420.71	0	0
353	9_0271	ecotypes	MIL.50.A	root	13.7	9_6	Sil	p24	1020.77	608.63	39.43	0	0	0
352	8_1071	ecotypes	SILupper.2	root	9.3	8_23	Sil	p24	751.39	0	0	13.96	0	0
1951	8_0908	ecotypes	PAR.10.A6	root	1.6	8_19	Sil	p24	732.52	261.61	0	742.68	0	0
152	8_0773	ecotypes	MAH.9.B	root	6.4	8_17	Jam	p25	1693.79	276.47	0	1318.62	0	138.78
155	8_1382	ecotypes	MIL.70.A	root	23.8	8_29	Jam	p25	1832.47	1414.13	134.57	0	0	0
156	9_1054	ecotypes	PAR.10.A6	root	6.1	9_22	Jam	p25	1528.1	296.79	0	1984.26	0	309.86
194	9_0548	ecotypes	JAM.40.A	root	5	9_12	Mah	p25	1759.7	1008.41	82.57	3411.2	0	0
336	9_0670	ecotypes	MIL.50.A	root	1.4	9_14	Sil	p25	1683.89	79.67	0	572.2	0	18.43
332	8_0206	ecotypes	SILLow.7	root	17.7	8_5	Sil	p25	1678.08	0	5967.31	5826.21	598.15	0
227	9_0393	ecotypes	PAR.13.A	root	11.1	9_9	Mah	p25	1512.35	0	0	9872.41	0	0
272	9_1002	ecotypes	JAM.7.B	root	13.5	9_21	Mah	p25	1645.57	1499.46	1349.97	8423.93	0	0
1872	8_1361	ecotypes	SILLow.3	root	2.4	8_29	Jam	p25	1471.03	27.25	167.25	300.15	0	267.2
1873	8_1370	ecotypes	JAM.22.A	root	2.2	8_29	Jam	p25	1793.12	185.16	0	667.22	0	109.81
1870	8_1012	ecotypes	JAM.22.A	root	3.1	8_22	Jam	p25	1507.36	429.6	0	927.83	0	234.54
1868	8_0606	ecotypes	JAM.17.A	root	1.6	8_13	Jam	p25	2027.22	255.4	0	512.96	0	84.67
235	9_0425	ecotypes	JAM.1.A	root	4	9_9	Mah	p25	1551.58	315.65	146.89	1615.24	0	34.56
1896	9_1370	ecotypes	JAM.22.A	root	1.9	9_29	Jam	p25	2160.27	72.86	0	526.83	0	126.5
1905	9_0264	ecotypes	MAH.8.A1	root	3.2	9_6	Sil	p25	1931.58	0	0	319.16	0	132.97
1902	9_0283	ecotypes	SILLow.3	root	0.7	9_6	Sil	p25	1486.7	0	0	31.99	0	61.87
139	8_0803	ecotypes	MIL.20.B	root	15.4	8_17	Jam	p25	1558.42	1703.06	0	2166.96	0	0
1892	9_0802	ecotypes	PAR.10.A6	root	3.1	9_17	Jam	p25	1379.61	64.81	0	30.33	0	0
1901	9_0334	ecotypes	MAH.48.A	root	4.1	9_7	Jam	p25	1426.52	436.33	0	2268.4	0	0
1858	8_0822	ecotypes	MIL.32.A1	root	0.8	8_18	Mah	p25	1638.34	163.27	0	310.03	0	76.31
123	9_0775	ecotypes	SILLow.5	root	14.6	9_17	Jam	p25	1821.94	0	765.89	3089.67	0	0
1918	9_1206	ecotypes	MIL.32.A1	root	3.6	9_26	Sil	p25	1568.59	187.8	0	806.62	0	249.35
1813	9_1307	ecotypes	JAM.22.A	root	5	9_28	Mah	p25	1523.68	0	0	837.24	0	62.3
223	8_0991	ecotypes	MAH.38.B	root	6.7	8_21	Mah	p25	2049.83	212.48	148.64	4579.7	0	0
1941	8_1232	ecotypes	JAM.17.A	root	2.6	8_26	Sil	p25	1858	251.1	0	1325.5	0	57.35
1855	8_0845	ecotypes	SILLow.3	root	1	8_18	Mah	p25	2002.93	0	0	273.97	0	53.2
1860	8_0574	ecotypes	MAH.48.A	root	4.5	8_12	Mah	p25	1738.81	106.6	0	3579.04	0	0
220	8_1298	ecotypes	PAR.9.A1	root	7.8	8_28	Mah	p25	2208.41	49.9	132.82	0	0	0
286	8_1003	ecotypes	PAR.29.B2	root	12.6	8_21	Mah	p25	1679.73	303.79	0	14549.19	0	0
201	8_0096	ecotypes	PAR.9.A1	root	9.5	8_2	Mah	p25	1771.71	0	0	4592.68	0	0
144	8_0174	ecotypes	MAH.37.A	root	5	8_4	Jam	p25	1606.24	143.37	0	1489.23	0	83.52
145	8_0310	ecotypes	SILLow.5	root	14.3	8_7	Jam	p25	1464.63	0	672.25	2423.04	70.03	0
143	9_0305	ecotypes	MIL.21.B2	root	13	9_7	Jam	p25	1677.33	516.28	0	3969.72	0	279.16
350	9_1225	ecotypes	MIL.54.A	root	4.6	9_26	Sil	p25	1602.25	0	0	1142.45	0	156.19
304	8_0074	ecotypes	JAM.15.A	root	5.6	8_2	Mah	p25	1826.09	1526.9	316.23	3408.9	0	84.06
1933	8_0242	ecotypes	JAM.22.A	root	3.6	8_6	Sil	p25	2092.89	228.18	0	3458.38	0	0
1932	8_0283	ecotypes	SILLow.3	root	2.3	8_6	Sil	p25	1696.93	0	0	493.96	0	286.29
1863	8_0552	ecotypes	MAH.8.A1	root	5.7	8_12	Mah	p25	1954.38	0	37.55	1623.28	0	173.74
1862	8_0557	ecotypes	SILLow.3	root	4	8_12	Mah	p25	2191.09	0	546.17	928.37	0	0
1864	8_0537	ecotypes	PAR.10.A6	root	0.9	8_12	Mah	p25	1639.74	0	0	229	0	55.67
229	9_0848	ecotypes	JAM.1.A	root	10.7	9_18	Mah	p25	1869.58	620.32	310.78	5111.98	0	0
1866	8_0580	ecotypes	MIL.32.A1	root	4.5	8_13	Jam	p25	2006.43	653.69	0	728.73	0	230.2
102	8_0958	ecotypes	MIL.60.A	root	6.4	8_20	Mil	p25	1932.31	149.44	0	1158.27	0	0
129	8_0326	ecotypes	MIL.60.A	root	14.9	8_7	Jam	p25	1821.04	207.32	22.99	2806.46	0	0
92	8_0107	ecotypes	JAM.15.A	root	8.5	8_3	Mil	p25	1785.93	1309.42	0	3504.94	0	0
1883	8_0307	ecotypes	SILLow.3	root	5.5	8_7	Jam	p25	1771.32	0	94.69	1147.64	15.85	0
94	8_0106	ecotypes	JAM.17.A	root	5.2	8_3	Mil	p25	1577.32	302.94	0	1189.74	0	33.23
125	9_1043	ecotypes	MIL.32.A1	root	16.5	9_22	Jam	p25	1591.81	685.5	0	4905.85	0	0
1916	9_1232	ecotypes	JAM.17.A	root	2.7	9_26	Sil	p25	1892.17	172.05	23.19	1083.63	0	190.79
98	8_0358	ecotypes	SILLow.2	root	3.7	8_8	Mil	p25	1834.67	49.01	425.9	1409.53	35.75	0
1825	9_0982	ecotypes	MAH.8.A1	root	4.5	9_21	Mah	p25	1866.4	0	0	1203.31	0	272.53
1840	8_1006	ecotypes	SILLow.3	root	3.6	8_21	Mah	p25	1892.16	0	211.4	688.02	0	308.18
260	9_0398	ecotypes	SILupper.2	root	5.2	9_9	Mah	p25	1690.06	88.18	72.54	3197.98	0	0
351	8_1214	ecotypes	JAM.40.A	root	16.8	8_26	Sil	p25	1628.16	711.91	0	9738.18	0	0
1943	8_1224	ecotypes	JAM.22.A	root	2.5	8_26	Sil	p25	1630.33	282.15	0	1549.48	0	79.01
1950	8_0911	ecotypes	JAM.22.A	root	1.9	8_19	Sil	p25	1603.34	0	0	965.28	0	236.72
NA	8_0617	ecotypes	MAH.8.A1	root	2.1	8_13	Jam	p26	1381.92	58.22	0	124.35	0	113.07
NA	8_0647	ecotypes	JAM.26.A	root	4	8_14	Sil	p26	1308.95	76	0	1620.05	0	98.33
NA	8_0560	ecotypes	MIL.70.A	root	3.7	8_12	Mah	p26	1247.56	45.48	0	180.84	0	0
NA	8_0961	ecotypes	SILupper.2	root	6.9	8_21	Mah	p26	1577.98	46.2	88.43	2205.11	0	219.67
NA	8_1322	ecotypes	JAM.7.B	root	5	8_28	Mah	p26	1381.77	981.32	385.09	2747.84	0	295.96
NA	9_0272	ecotypes	MAH.11.A	root	10.2	9_6	Sil	p26	1999.64	457.08	74.47	0	0	0
NA	8_0849	ecotypes	PAR.10.A6	root	2.5	8_18	Mah	p26	1459.72	95.39	0	606.98	0	145.08
NA	9_1067	ecotypes	SILLow.3	root	7.3	9_23	Sil	p26	1483.04	61.93	0	394.72	0	112.11
NA	8_0274	ecotypes	PAR.13.A	root	1.1	8_6	Sil	p26	2135.59	0	0	744.99	0	11.72
NA	9_0195	ecotypes	SILupper.2	root	2.4	9_5	Sil	p26	1472.23	74.07	0	671.54	0	27.47
NA	8_0392	ecotypes	JAM.7.B	root	8.7	8_9	Mah	p26	1398.72	1139.42	184.12	2607.56	0	187.56
NA	9_1081	ecotypes	PAR.10.A6	root	3.1	9_23	Sil	p26	1273.49	958.02	79.09	776.74	0	260.07
NA	8_1048	ecotypes	SILLow.2	root	7.7	8_22	Jam	p26	1356.41	58.59	1514.32	2195.44	223.31	0
NA	8_1140	ecotypes	SILLow.8	root	3.1	8_24	Mil	p26	1267.6	54.76	136.83	463.44	0	131.4
NA	9_0908	ecotypes	PAR.10.A6	root	1.6	9_19	Sil	p26	1324.32	117.84	0	525.33	0	214.33
NA	9_0229	ecotypes	SILLow.3	root	1.7	9_5	Sil	p26	1348.46	0	27.14	42.17	0	52.32
NA	9_1364	ecotypes	MIL.32.A1	root	1.7	9_29	Jam	p26	1423.57	134.44	25.45	355.02	0	207.68
NA	8_0370	ecotypes	MIL.32.A1	root	5	8_8	Mil	p26	1266.71	378.52	0	834.64	0	53.57
NA	8_0926	ecotypes	PAR.29.B2	root	8.6	8_20	Mil	p26	1252.05	38.15	0	1894.02	0	24.64
NA	9_0330	ecotypes	MAH.8.A1	root	3.7	9_7	Jam	p26	1524.48	0	0	1953.97	0	105.66
NA	9_1014	ecotypes	JAM.17.A	root	4.6	9_22	Jam	p26	1547.43	326.37	0	1092.73	0	231.24
NA	8_0820	ecotypes	JAM.17.A	root	1.9	8_18	Mah	p26	1813.87	212.26	0	149.98	0	31.19
NA	9_0553	ecotypes	JAM.22.A	root	1.8	9_12	Mah	p26	1653.06	0	0	501.91	0	71.77
NA	9_0399	ecotypes	JAM.17.A	root	2.9	9_9	Mah	p26	1570.58	0	0	104.55	0	66.44
NA	9_1324	ecotypes	SILLow.3	root	2.4	9_28	Mah	p26	1187.78	51.97	76.92	121.39	0	107.68
NA	8_1213	ecotypes	PAR.10.A6	root	2.3	8_26	Sil	p26	1225.45	70.16	0	929.76	0	463.4
NA	8_1104	ecotypes	PAR.9.A1	root	1.1	8_23	Sil	p26	1377.88	0	0	847.71	0	191.13
NA	9_1226	ecotypes	MAH.8.A1	root	9.5	9_26	Sil	p26	1588.36	78.46	0	3033.47	0	0
NA	8_1061	ecotypes	MIL.54.A	root	3.4	8_23	Sil	p26	1656.75	734.69	0	2114	0	88.29
NA	9_0669	ecotypes	PAR.19.B	root	3.5	9_14	Sil	p26	1434.84	59.46	0	3779.22	0	0
NA	8_1069	ecotypes	JAM.40.A	root	13.6	8_23	Sil	p26	1488.1	755.29	0	6756.34	0	0
NA	9_0199	ecotypes	MIL.54.A	root	13.4	9_5	Sil	p26	1350.09	1341.71	396.65	4718.73	0	0
NA	9_0083	ecotypes	MAH.11.A	root	6.6	9_2	Mah	p26	1413.68	102.45	0	1341.09	0	73.83
NA	9_0058	ecotypes	PAR.8.B1	root	8.4	9_2	Mah	p26	1356.11	64.68	0	2397.9	0	33.36
NA	9_1299	ecotypes	MAH.38.B	root	12.3	9_28	Mah	p26	1481.65	76.83	0	8524.2	0	0
NA	8_1076	ecotypes	MAH.5.A	root	11.9	8_23	Sil	p26	1441.1	704.5	0	10922.49	0	0
NA	8_0864	ecotypes	SILupper.2	root	5.6	8_18	Mah	p26	1282.62	58.15	1440.82	2544.34	103.46	0
NA	8_0545	ecotypes	SILLow.7	root	6.7	8_12	Mah	p26	1401.82	0	384.45	1912.74	0	398.04
NA	8_0573	ecotypes	PAR.9.A1	root	2.6	8_12	Mah	p26	1590.84	188.34	92.71	2252.99	0	0
NA	8_1077	ecotypes	JAM.22.A	root	0.9	8_23	Sil	p26	1673.68	96.09	0	240.23	0	64.19
NA	9_0280	ecotypes	JAM.16.A	root	12.4	9_6	Sil	p26	1671.27	235.2	59.88	1905.78	0	72.66
NA	9_1335	ecotypes	SILupper.2	root	5.9	9_28	Mah	p26	1454.78	150	410.01	2542.36	34.42	0
NA	9_0635	ecotypes	JAM.17.A	root	1.7	9_14	Sil	p26	1395.06	116.79	0	683.14	0	94.46
NA	8_1335	ecotypes	SILupper.2	root	4.9	8_28	Mah	p26	1395.44	46.06	1338.7	754.95	91.91	0
NA	8_0612	ecotypes	MIL.68.B	root	18.2	8_13	Jam	p26	1299.02	1208.14	0	3707.17	0	0
NA	9_0590	ecotypes	SILupper.2	root	7.3	9_13	Jam	p26	1395.47	61.49	444.84	2709.41	39.9	0
NA	8_0205	ecotypes	JAM.22.A	root	4.5	8_5	Sil	p26	1300.15	54.6	0	216.59	0	0
NA	8_0209	ecotypes	MAH.48.A	root	1.3	8_5	Sil	p26	1862.68	66.95	0	709.11	0	0
NA	8_1137	ecotypes	JAM.1.A	root	4.6	8_24	Mil	p26	1410.85	102.58	0	1079.41	0	28.17
NA	8_0086	ecotypes	PAR.10.A6	root	1.1	8_2	Mah	p26	2014.3	549.9	0	0	0	0
NA	9_0983	ecotypes	JAM.22.A	root	3.7	9_21	Mah	p26	1314.84	0	0	0	0	33.54
NA	9_0574	ecotypes	MAH.48.A	root	1.2	9_12	Mah	p26	1364.46	70.76	0	442.14	0	80.39
NA	9_0562	ecotypes	JAM.17.A	root	1.4	9_12	Mah	p26	1335.58	75.77	0	343.73	0	33.57
NA	9_0537	ecotypes	PAR.10.A6	root	0.9	9_12	Mah	p26	1444.78	39.41	0	59.75	0	0
NA	8_1384	ecotypes	PAR.10.A6	root	1.8	8_29	Jam	p26	1499.7	82.2	0	218.6	0	77.59
NA	9_0292	ecotypes	MAH.16.A	root	20.6	9_7	Jam	p26	2174.87	0	444.28	21398.99	0	0
NA	9_0549	ecotypes	SILLow.8	root	6.5	9_12	Mah	p26	1607.19	58.83	0	1924.9	0	433.96
349	SIL_E3	endogenous	ENDOG	root	9.5	NA	SIL	p23	1338	1408.1	85.12	6292.04	0	0
45	PAR_E2	endogenous	ENDOG	root	13.5	NA	PAR	p23	1180.38	3072.72	0	9933.52	0	0
38	PAR_E3	endogenous	ENDOG	root	24.5	NA	PAR	p24	785.13	1657.67	0	0	0	0
333	SIL_E2	endogenous	ENDOG	root	11.7	NA	SIL	p24	775.76	356.85	47.52	0	0	0
41	PAR_E1	endogenous	ENDOG	root	61.5	NA	PAR	p25	1417.31	587.22	0	10561.13	0	0
NA	SIL_E5	endogenous	ENDOG	root	2	NA	SIL	p26	1652.65	149.39	39.96	578.81	0	27.4
