# Supplementary material for: Impact of Seriphium plumosum densification on Mesic Highveld Grassland biodiversity in South Africa
Source: R Soc Open Sci. 2020 Apr 15;7(4):192025. doi: 10.1098/rsos.192025 (PMC7211835; doi:10.1098/rsos.192025)
Supplement: Vegetation Data [file rsos192025supp4.zip › phylogeny.tre]

((((((('OTU_13859':0.03604,('OTU_31763':0.01584,'OTU_39542':0.02004)0.884:0.01552)0.773:0.00941,(('OTU_25718':0.00446,'OTU_31516':0.03174)0.862:0.01927,('OTU_43041':0.0442,('OTU_23876':0.02598,'OTU_45210':0.01031)0.981:0.0414)0.618:0.02261)0.891:0.02447)0.260:0.00885,('OTU_14256':0.02401,('OTU_15488':0.03434,('OTU_34512':0.03866,('OTU_22981':0.07733,('OTU_33540':0.04866,'OTU_9042':0.0861)0.835:0.03158)0.077:0.0139)0.578:0.00613)0.966:0.03925)0.914:0.04151)0.856:0.0205,(('OTU_32914':0.06598,('OTU_32783':0.02797,('OTU_38425':0.00814,('OTU_27603':0.01662,'OTU_16593':0.01539)0.830:0.00809)0.854:0.01219)0.977:0.05024)0.604:0.02603,('OTU_47536':0.02071,(('OTU_39914':0.03678,(('OTU_35398':0.06038,'OTU_10689':0.02131)0.843:0.01925,(('OTU_41409':0.04549,'OTU_33336':0.07385)0.246:0.02319,('OTU_7512':0.01503,'OTU_8853':0.01643)0.968:0.03077)0.886:0.01652)0.720:0.00412)0.850:0.00767,(((('OTU_14477':0.01965,('OTU_28217':0.01897,'OTU_16992':0.01389)0.904:0.01464)0.957:0.01562,((((((('OTU_23591':0.04155,('OTU_24455':0.05886,'OTU_39361':0.01907)0.746:0.00703)0.960:0.02402,((('OTU_16423':0.02916,('OTU_47330':0.05147,'OTU_14644':0.04856)0.824:0.00928)0.000:0.00015,((('OTU_23355':0.01069,'OTU_5619':0.02113)0.868:0.01219,(('OTU_32130':0.0332,(('OTU_16504':0.01635,'OTU_19613':0.03079)0.960.2:0.02903,'OTU_15614':0.04553)0.740:0.00704)0.868.2:0.01442,('OTU_29913':0.04287,('OTU_16034':0.01578,('OTU_29145':0.01395,('OTU_16816':0.00956,'OTU_24451':0.02204)0.152:0.00776)0.856.2:0.00987)0.830.2:0.01181)0.776:0.02045)0.924:0.02125)0.670:0.00789,(('OTU_20089':0.0222,('OTU_13630':0.01396,'OTU_22249':0.01888)0.898:0.01666)0.907:0.02066,('OTU_27721':0.0276,('OTU_34716':0.01603,'OTU_43498':0.01989)0.856.3:0.00888)0.938:0.01661)0.363:0.00014)0.982:0.0226)0.788:0.00729,(((((('OTU_22402':0.01782,'OTU_5471':0.02664)0.826:0.01124,('OTU_25976':0.02909,('OTU_45627':0.00577,'OTU_6904':0.02658)0.977.2:0.03493)0.893:0.01765)0.849:0.00879,(('OTU_25422':0.01813,('OTU_9181':0.0279,('OTU_21832':0.05181,'OTU_8013':0.04755)0.851:0.01082)0.806:0.01689)0.838:0.01744,((('OTU_10140':0.04235,('OTU_5602':0.01941,(('OTU_33627':0.01411,'OTU_20109':0.02207)0.518:0.01238,('OTU_34171':0.01554,'OTU_35732':0.06155)0.875:0.02206)0.549:0.01324)0.877:0.01018)0.831:0.00837,'OTU_13508':0.02802)0.915:0.02005,'OTU_16789':0.02323)0.610:0.00145)0.814:0.02014)0.892:0.01302,('OTU_11205':0.01989,'OTU_11520':0.02416)0.925:0.01532)0.215:0.00669,('OTU_13654':0.0558,('OTU_38329':0.00015,'OTU_12862':0.03211)0.611:0.01681)0.513:0.00995)0.820:0.01175,(('OTU_46146':0.01447,'OTU_42067':0.06341)0.912:0.02094,'OTU_26903':0.01328)0.000.2:0.01279)0.948:0.02401)0.440:0.00847)0.000.3:0.00014,((('OTU_22485':0.02495,(('OTU_14930':0.00083,'OTU_17749':0.03552)0.979:0.0265,('OTU_10121':0.00014,'OTU_8350':0.03225)0.705:0.01226)0.730:0.00389)0.985:0.03613,('OTU_1311':0.03203,(('OTU_6861':0.01081,('OTU_26108':0.01843,'OTU_10734':0.01534)0.902:0.02041)0.967:0.03187,('OTU_4039':0.02113,'OTU_19615':0.01641)0.851.2:0.01402)0.621:0.00472)0.928:0.02259)0.921:0.02093,(((('OTU_23422':0.038,'OTU_25050':0.01122)0.967.2:0.03566,('OTU_24212':0.01203,('OTU_34665':0.03415,'OTU_6531':0.03368)0.633:0.02198)0.703:0.0051)0.418:0.0147,(('OTU_26769':0.04684,((('OTU_22881':0.00414,('OTU_46705':0.0242,'OTU_10483':0.00741)0.879:0.02089)0.948.2:0.04258,('OTU_9331':0.0368,'OTU_18295':0.03489)0.956:0.0444)0.948.3:0.03514,('OTU_30061':0.04081,('OTU_24348':0.01181,'OTU_9390':0.02797)0.860:0.01138)0.911:0.02317)0.766:0.00747)0.168:0.00015,((('OTU_22181':0.01588,('OTU_29504':0.00893,'OTU_17223':0.02367)0.995:0.04884)0.161:0.01621,('OTU_30859':0.05478,'OTU_40879':0.02105)0.821:0.00459)0.000.4:0.00014,'OTU_35096':0.05284)0.861:0.01435)0.954:0.02323)0.819:0.01868,('OTU_19368':0.05533,('OTU_39364':0.06007,((('OTU_10804':0.01201,('OTU_14558':0.02566,'OTU_32357':0.02955)0.766.2:0.00654)0.754:0.00358,((((('OTU_24178':0.02784,('OTU_44261':0.01583,'OTU_19213':0.03737)0.821.2:0.01606)0.924.2:0.00015,(('OTU_39184':0.01821,'OTU_6139':0.06842)0.936:0.02217,('OTU_31026':0.00904,'OTU_4881':0.02271)0.853:0.01508)0.864:0.01521)0.810:0.0078,('OTU_38824':0.02361,(((('OTU_5550':0.01167,'OTU_8699':0.02021)0.804:0.00735,('OTU_20328':0.02808,('OTU_14987':0.02882,('OTU_33609':0.01606,('OTU_5672':0.00775,'OTU_8301':0.02452)0.854.2:0.00806)0.810.2:0.00745)0.884.2:0.00834)0.673:0.00014)0.981.2:0.02436,'OTU_28541':0.02807)0.740.2:0.00506,((('OTU_27458':0.01133,'OTU_32507':0.06151)0.882:0.02512,('OTU_14830':0.05006,('OTU_30287':0.03807,'OTU_46522':0.02335)0.283:0.02557)0.723:0.00553)0.759:0.01634,(('OTU_28026':0.10632,('OTU_15761':0.01795,(('OTU_22883':0.01834,'OTU_15170':0.01362)0.926:0.02453,'OTU_46297':0.02357)0.397:0.01359)0.969:0.05071)0.837:0.02037,(('OTU_32493':0.07311,(((('OTU_41026':0.03225,('OTU_27469':0.01938,'OTU_10080':0.0125)0.828:0.00782)0.834:0.00829,'OTU_12327':0.0199)0.746.2:0.00443,(('OTU_25134':0.02378,(('OTU_22705':0.03268,'OTU_15110':0.02013)0.827:0.00739,('OTU_12075':0.00768,('OTU_4246':0.01907,(('OTU_13199':0.01214,('OTU_12498':0.01394,'OTU_24650':0.01828)0.737:0.00823)0.947:0.02359,'OTU_5646':0.01252)0.645:0.00783)0.849.2:0.00831)0.866:0.00779)0.877.2:0.00803)0.967.3:0.02915,('OTU_17265':0.02674,('OTU_9187':0.03213,'OTU_13001':0.02046)0.817:0.01336)0.821.3:0.01261)0.712:0.00284)0.454:0.00378,'OTU_29019':0.03233)0.784:0.00015)0.768:0.00759,'OTU_19085':0.12441)0.925.2:0.02343)0.883:0.01315)0.867:0.01339)0.957.2:0.02394)0.859:0.00871)0.826.2:0.00791,((('OTU_22398':0.03125,'OTU_6551':0.03626)0.720.2:0.00484,'OTU_27709':0.00814)0.940:0.01183,(('OTU_27249':0.02028,'OTU_18997':0.04247)0.881:0.0125,'OTU_41413':0.01952)0.738:0.00345)0.877.3:0.00803)0.953:0.01962,'OTU_37431':0.01982)0.878:0.00794)0.000.5:0.00014,(('OTU_34033':0.02881,(('OTU_44365':0.00016,('OTU_44777':0.0335,'OTU_19369':0.02059)0.873:0.01124)0.920:0.0168,('OTU_46451':0.03455,('OTU_17470':0.03022,'OTU_19381':0.02081)0.815:0.01582)0.797:0.01216)0.887:0.01067)0.460:0.00984,'OTU_43721':0.0092)0.789:0.00636)0.000.6:0.00015)0.356:0.01068)0.590:0.00975)0.723.2:0.00687)0.577:0.00896)0.939:0.01795,((('OTU_27157':0.03165,'OTU_46540':0.01736)0.950:0.02071,('OTU_17354':0.00944,('OTU_26671':0.02214,'OTU_11377':0.04746)0.452:0.00434)0.874:0.00838)0.707:0.00015,(('OTU_27393':0.03973,'OTU_34749':0.05047)0.695:0.01297,(((('OTU_33624':0.04312,'OTU_21505':0.05249)0.800:0.01174,('OTU_39277':0.01165,('OTU_12411':0.03753,('OTU_10137':0.017,('OTU_10732':0.03598,'OTU_16273':0.00858)0.745:0.00844)0.885:0.01121)0.755:0.00324)0.903:0.01207)0.839:0.00781,'OTU_17398':0.00016)0.924.3:0.01716,('OTU_13627':0.01623,('OTU_40620':0.0196,'OTU_7596':0.01952)0.427:0.00014)0.959:0.02728)0.836:0.01471)0.860.2:0.01138)0.822:0.00449)0.903.2:0.01303,('OTU_39323':0.03757,('OTU_45467':0.04662,'OTU_45704':0.02192)0.802:0.01001)0.863:0.00912)0.963:0.01742,(('OTU_23628':0.04168,('OTU_35341':0.02763,'OTU_20229':0.02844)0.874.2:0.03305)0.840:0.01182,('OTU_38268':0.03899,('OTU_39833':0.05578,(('OTU_28891':0.05053,('OTU_28471':0.00639,('OTU_38287':0.03227,('OTU_5236':0.02962,('OTU_26210':0.01982,'OTU_46568':0.0289)0.369:0.00876)0.476:0.00833)0.969.2:0.03371)0.486:0.01456)0.788.2:0.01339,'OTU_13433':0.06)0.643:0.01511)0.963.2:0.04879)0.875.2:0.01695)0.954.2:0.02415)0.645.2:0.00015,(('OTU_37578':0.02099,'OTU_8572':0.03173)0.347:0.0167,(('OTU_10968':0.0226,('OTU_11306':0.01105,'OTU_11948':0.02072)0.350:0.00609)0.932:0.01889,'OTU_21385':0.02071)0.676:0.00582)0.781:0.0126)0.862.2:0.00692)0.001:0.00014,((('OTU_36291':0.02803,'OTU_18751':0.01439)0.887.2:0.01476,('OTU_11832':0.01183,'OTU_12010':0.03311)0.759.2:0.00352)0.750:0.00475,('OTU_24144':0.03576,('OTU_12377':0.03193,('OTU_4662':0.00455,'OTU_7282':0.02339)0.559:0.00838)0.290:0.00926)0.783:0.01192)0.812:0.00716)0.876:0.00759,('OTU_29776':0.0405,'OTU_12323':0.00014)0.987:0.02372)0.752:0.004)0.713:0.00278)0.904.2:0.02657)0.924.4:0.02477)0.936.2:0.0312,(((('OTU_21613':0.02518,('OTU_45159':0.07061,'OTU_36986':0.00015)0.935:0.02777)0.812.2:0.01231,('OTU_15678':0.05333,'OTU_22356':0.08767)0.947.2:0.03751)0.964:0.0481,(('OTU_35995':0.05179,('OTU_37424':0.04068,'OTU_44503':0.00451)0.946:0.04937)0.953.2:0.04885,'OTU_37328':0.06259)0.672:0.01506)0.882.2:0.04944,'OTU_47388':0.10113)0.943:0.0971)0.400:0.00014,((('OTU_40873':0.05006,'OTU_46280':0.11979)0.636:0.02701,((((((('OTU_30059':0.01414,('OTU_47272':0.02723,('OTU_33873':0.02447,'OTU_13369':0.0084)0.852:0.01177)0.963.3:0.03334)0.907.2:0.02254,((((('OTU_33554':0.02229,'OTU_38571':0.01237)0.685:0.00668,('OTU_34090':0.03121,(('OTU_34591':0.02209,('OTU_24737':0.01887,('OTU_41494':0.00988,'OTU_19753':0.02707)0.840.2:0.00805)0.859.2:0.00922)0.753:0.00566,'OTU_36465':0.0132)0.853.2:0.01346)0.772:0.00998)0.771:0.00489,'OTU_32773':0.03027)0.852.2:0.01314,'OTU_30517':0.00015)0.788.3:0.00759,((('OTU_4030':0.02359,'OTU_43939':0.01998)0.806.2:0.00949,('OTU_22582':0.02081,('OTU_29329':0.03325,'OTU_6296':0.00014)0.654:0.01353)0.837.2:0.01071)0.898.2:0.01414,'OTU_32594':0.02044)0.484:0.00837)0.739:0.01272)0.976:0.04311,('OTU_29948':0.01775,'OTU_40421':0.06311)0.985.2:0.04569)0.780:0.02144,(((('OTU_9545':0.00306,'OTU_17712':0.08768)0.994:0.08781,(('OTU_14276':0.04153,((('OTU_20014':0.02678,'OTU_25094':0.05711)0.497:0.01588,'OTU_16247':0.01311)0.634:0.00016,(('OTU_38415':0.01574,'OTU_7545':0.00987)0.926.2:0.02197,('OTU_35736':0.02665,('OTU_16374':0.01265,('OTU_26650':0.03493,('OTU_22782':0.0237,'OTU_17396':0.01919)0.763:0.00817)0.298:0.00868)0.734:0.00415)0.856.4:0.01113)0.850.2:0.00536)0.839.2:0.04377)0.995.2:0.07811,((((((('OTU_36384':0.0054,(('OTU_26288':0.0155,('OTU_39848':0.01561,(('OTU_27610':0.00772,'OTU_25529':0.0326)0.849.3:0.00788,('OTU_4936':0.01183,'OTU_17922':0.02)0.732:0.00369)0.797.2:0.0038)0.439:0.00016)0.905:0.01187,'OTU_2210':0.01167)0.949:0.01942)0.868.3:0.01066,((('OTU_10616':0.00575,('OTU_24686':0.02982,'OTU_37224':0.024)0.301:0.01574)0.987.2:0.03473,('OTU_21054':0.02008,('OTU_27862':0.00423,'OTU_44635':0.02767)0.762:0.01629)0.225:0.00014)0.972:0.02355,(('OTU_40323':0.01577,('OTU_44657':0.0238,('OTU_14687':0.01157,(('OTU_42394':0.04538,'OTU_42558':0.01377)0.917:0.01946,'OTU_39907':0.01113)0.529:0.00837)0.927:0.00015)0.786:0.00389)0.758:0.00361,'OTU_19587':0.02003)0.884.3:0.0079)0.580:0.00015)0.929:0.01976,'OTU_10322':0.02092)0.840.3:0.00945,('OTU_11068':0.03618,'OTU_17651':0.10943)0.793:0.01215)0.782:0.00991,'OTU_35383':0.01156)0.992:0.07599,('OTU_44109':0.09982,'OTU_47146':0.15374)0.929.2:0.06161)0.922:0.03336,('OTU_37870':0.06022,('OTU_39649':0.12869,'OTU_41548':0.02906)0.670.2:0.0235)0.993:0.06602)0.534:0.00495)0.758.2:0.00735)0.793.2:0.01342,((((((((('OTU_8157':0.07448,('OTU_29076':0.05685,'OTU_13954':0.04613)0.980:0.05993)0.926.3:0.04565,('OTU_17968':0.00387,(('OTU_35968':0.02122,('OTU_34774':0.02529,'OTU_24929':0.01961)0.916:0.02114)0.886.2:0.01642,('OTU_28801':0.013,('OTU_46159':0.03173,'OTU_14931':0.02903)0.137:0.00759)0.854.3:0.01386)0.816:0.00958)0.920.2:0.02819)0.835.2:0.00016,'OTU_43927':0.05881)0.946.2:0.03476,(((('OTU_39235':0.06259,('OTU_32786':0.02379,'OTU_46070':0.02579)0.597:0.01114)0.728:0.02065,(('OTU_34073':0.01292,('OTU_8236':0.11514,'OTU_47066':0.03721)0.645.3:0.02517)0.727:0.01008,(('OTU_10273':0.04241,('OTU_31672':0.01032,'OTU_18565':0.02206)0.987.3:0.06791)0.000.7:0.04069,('OTU_30109':0.06974,('OTU_16406':0.05942,(('OTU_13870':0.04264,'OTU_41577':0.0267)0.852.3:0.01362,(((('OTU_11328':0.00775,'OTU_45559':0.02878)0.956.2:0.02056,'OTU_5102':0.03281)0.756:0.0039,'OTU_11424':0.02454)0.763.2:0.00433,'OTU_12066':0.04631)0.768.2:0.00579)0.724:0.01987)0.753.2:0.03035)0.844:0.02978)0.843.2:0.03127)0.681:0.01951)0.898.3:0.01594,((((((('OTU_43552':0.02324,'OTU_14286':0.01553)0.680:0.01362,('OTU_31874':0.03099,'OTU_19805':0.00203)0.147:0.01176)0.989:0.05978,('OTU_12795':0.00363,'OTU_5902':0.03205)0.958:0.02972)0.885.2:0.02198,((('OTU_41268':0.03369,'OTU_4174':0.06741)0.027:0.00628,('OTU_22611':0.02251,'OTU_29849':0.02268)0.471:0.00946)0.783.2:0.00885,('OTU_18142':0.0242,'OTU_18546':0.02036)0.850.3:0.00795)0.752.2:0.00689)0.153:0.01144,('OTU_18056':0.00532,('OTU_2263':0.01496,'OTU_47448':0.03021)0.898.4:0.01649)0.992.2:0.05401)0.786.2:0.02337,(('OTU_17017':0.05188,(('OTU_13714':0.07503,('OTU_7206':0.02361,('OTU_42202':0.0426,('OTU_31095':0.00111,'OTU_19677':0.02681)0.639:0.0107)0.811:0.01184)0.997:0.04213)0.644:0.00084,'OTU_23604':0.04455)0.781.2:0.00973)0.411:0.0114,(('OTU_45569':0.06284,(('OTU_29935':0.17211,'OTU_18773':0.04957)0.910:0.04562,('OTU_30391':0.08216,('OTU_36023':0.07108,(('OTU_27820':0.03383,('OTU_22208':0.02019,('OTU_24053':0.0173,('OTU_32061':0.05774,'OTU_20758':0.01609)0.916.2:0.02333)0.696:0.01246)0.730.2:0.00431)0.693:0.00689,'OTU_35132':0.01264)0.951:0.03212)0.821.4:0.0116)0.908:0.01719)0.763.3:0.00718)0.920.3:0.02606,((((((((('OTU_44586':0.08304,'OTU_10589':0.05819)0.927.2:0.0578,('OTU_32355':0.23675,(('OTU_31753':0.07138,'OTU_47080':0.02949)0.927.3:0.04173,(('OTU_42330':0.02098,'OTU_17325':0.05369)0.900:0.0507,('OTU_43196':0.04193,('OTU_20601':0.06665,'OTU_16006':0.038)0.642:0.00556)0.958.2:0.04462)0.914.2:0.03784)0.814.2:0.04782)0.688:0.01734)0.861.2:0.03319,(('OTU_37238':0.0476,(('OTU_30241':0.02156,('OTU_12902':0.06951,'OTU_23494':0.02354)0.849.4:0.02171)0.431:0.01177,'OTU_40731':0.01225)0.918:0.02913)0.977.3:0.04078,('OTU_19915':0.04725,((('OTU_25429':0.03363,'OTU_29699':0.03097)0.881.2:0.02132,('OTU_35054':0.05922,'OTU_25249':0.03371)0.676.2:0.01489)0.857:0.01822,'OTU_36888':0.08474)0.200:0.01215)0.740.3:0.01414)0.704:0.01958)0.413:0.01481,'OTU_33883':0.09608)0.275:0.02195,((('OTU_31904':0.0404,((('OTU_23745':0.02568,('OTU_4481':0.01964,('OTU_10906':0.0162,('OTU_35059':0.03759,('OTU_31291':0.00926,('OTU_23825':0.01583,'OTU_38942':0.01577)0.975:0.03175)0.162:0.00426)0.958.3:0.019)0.890:0.01146)0.702:0.00229)0.693.2:0.0079,'OTU_21775':0.01731)0.933:0.02479,('OTU_21453':0.13782,'OTU_45194':0.01978)0.932.2:0.02902)0.641:0.00564)0.959.2:0.05624,('OTU_46868':0.18949,'OTU_20571':0.11336)0.959.3:0.06657)0.800.2:0.0219,((('OTU_37253':0.04471,'OTU_20658':0.00208)0.998:0.09295,('OTU_31685':0.13109,('OTU_42339':0.05145,'OTU_44729':0.0078)0.991:0.08095)0.759.3:0.01343)0.891.2:0.02615,'OTU_22256':0.0617)0.979.2:0.07009)0.969.3:0.05848)0.850.4:0.02387,(('OTU_18582':0.11677,(('OTU_37402':0.0761,('OTU_30046':0.07974,'OTU_30501':0.02726)0.191:0.03185)0.945:0.04951,(('OTU_42876':0.09041,('OTU_43902':0.14523,('OTU_36236':0.00014,'OTU_46966':0.06605)0.873.2:0.02586)0.614:0.02853)0.882.3:0.02633,('OTU_31444':0.19062,'OTU_8999':0.02054)0.923:0.03955)0.440.2:0.02084)0.995.3:0.10116)0.915.2:0.04094,(((((('OTU_17177':0.19927,('OTU_32968':0.05279,('OTU_35566':0.10101,(((((((('OTU_40281':0.02388,('OTU_22931':0.02015,((('OTU_10101':0.02006,(('OTU_15835':0.01175,('OTU_31304':0.01962,'OTU_36993':0.01161)0.854.4:0.00783)0.938.2:0.01596,'OTU_19791':0.02481)0.751:0.00376)0.539:0.00795,('OTU_6800':0.02495,'OTU_37485':0.02909)0.750.2:0.00292)1.000:0.00014,'OTU_38408':0.01564)0.903.3:0.01199)0.905.2:0.01159)0.903.4:0.00016,'OTU_19673':0.02403)0.888:0.00792,'OTU_5321':0.00014)0.975.2:0.01556,((('OTU_27756':0.01216,'OTU_37917':0.03743)0.878.2:0.01144,'OTU_19916':0.00777)0.860.3:0.00778,'OTU_29647':0.0156)0.099:0.00015)0.918.2:0.01168,('OTU_28730':0.01592,'OTU_15917':0.01591)0.834.2:0.0077)0.873.3:0.00854,'OTU_13306':0.03288)0.832:0.00736,'OTU_7478':0.00016)0.982.2:0.03539,(((('OTU_19808':0.04233,('OTU_7694':0.0088,(('OTU_24763':0.03357,'OTU_42260':0.05547)0.833:0.01234,'OTU_9098':0.00448)0.904.3:0.01924)0.931:0.02736)0.151:0.0154,'OTU_21106':0.02784)0.976.2:0.04078,(('OTU_34624':0.03555,'OTU_35200':0.02765)0.990:0.06874,('OTU_10666':0.05122,('OTU_27489':0.00989,('OTU_25588':0.00551,'OTU_13467':0.0527)0.982.3:0.04253)0.907.3:0.03171)0.869:0.02379)0.831.2:0.02767)0.685.2:0.0034,('OTU_28535':0.01294,('OTU_26200':0.06108,((('OTU_11595':0.06777,'OTU_27029':0.05282)0.937:0.03516,('OTU_17285':0.18265,(('OTU_39574':0.00014,('OTU_24773':0.00967,'OTU_13786':0.0323)0.941:0.0276)0.909:0.01648,('OTU_33881':0.02279,'OTU_21350':0.08982)0.849.5:0.01094)0.826.3:0.01918)0.782.2:0.01613)0.749:0.0053,(('OTU_2222':0.03351,('OTU_26140':0.03438,('OTU_2174':0.01929,((('OTU_27150':0.02876,'OTU_5851':0.01148)0.925.3:0.01645,'OTU_43428':0.01991)0.809:0.00743,('OTU_32431':0.00434,'OTU_25365':0.0547)0.277:0.00756)0.870:0.01095)0.840.4:0.00987)0.752.3:0.00556)0.828.2:0.00683,(('OTU_28056':0.01777,('OTU_24375':0.00014,'OTU_47373':0.04559)0.994.2:0.05008)0.888.2:0.02495,'OTU_40856':0.03271)0.360:0.00014)0.999:0.07614)0.789.2:0.01022)0.520:0.01715)0.951.2:0.02347)0.916.3:0.02194)0.486.2:0.03005)0.806.3:0.02119)0.887.3:0.03066)0.919:0.0323,(('OTU_43759':0.04351,'OTU_44150':0.02406)0.992.3:0.07815,'OTU_44601':0.14372)0.455:0.01665)0.795:0.01928,'OTU_22792':0.21694)0.915.3:0.0336,('OTU_25191':0.05709,'OTU_35737':0.03284)0.945.2:0.03828)0.750.3:0.02029,'OTU_30064':0.09869)0.726:0.00683,('OTU_26987':0.11475,((('OTU_21446':0.21147,'OTU_46024':0.10055)0.895:0.05259,'OTU_32456':0.07899)0.855:0.02536,(((('OTU_18270':0.25135,(('OTU_28845':0.0047,('OTU_12218':0.02269,'OTU_21043':0.03759)0.903.5:0.02225)0.598:0.04023,'OTU_17101':0.01846)1.000.2:0.16898)0.914.3:0.05578,'OTU_14982':0.07874)0.700:0.02056,'OTU_27079':0.24682)0.210:0.01248,(('OTU_43483':0.08693,(('OTU_47611':0.13474,(('OTU_30606':0.05734,'OTU_19126':0.09012)0.802.2:0.01397,('OTU_39032':0.15147,('OTU_37153':0.03123,('OTU_20383':0.01336,(('OTU_11634':0.01284,'OTU_32600':0.02304)0.274:0.00015,(('OTU_25308':0.00907,'OTU_14862':0.0699)0.662:0.02376,(('OTU_4589':0.02415,((('OTU_45994':0.01709,'OTU_24946':0.0627)0.085:0.00536,'OTU_7074':0.02177)0.762.2:0.00571,('OTU_28028':0.01994,'OTU_41695':0.0118)0.878.3:0.00783)0.749.2:0.00422)0.593:0.00747,('OTU_15732':0.02464,(('OTU_31502':0.01589,('OTU_26368':0.02228,'OTU_41295':0.02419)0.719:0.00292)0.787:0.00519,('OTU_10246':0.02145,'OTU_45609':0.01889)0.390:0.00499)0.893.2:0.01385)0.870.2:0.00842)0.899:0.01643)0.059:0.00901)0.946.3:0.02516)0.966.2:0.0377)0.450:0.00759)0.817.2:0.01774)0.918.3:0.02958)0.371:0.01036,(((('OTU_29239':0.05166,'OTU_32833':0.06451)0.997.2:0.10579,('OTU_25929':0.07755,'OTU_28842':0.02673)0.849.6:0.01801)0.963.4:0.04568,((('OTU_42545':0.09454,('OTU_42973':0.02614,'OTU_45685':0.04779)0.977.4:0.08957)0.333:0.02665,('OTU_26722':0.02732,'OTU_20528':0.02098)0.477:0.01776)0.794:0.01011,'OTU_13735':0.03355)0.761:0.00721)0.916.4:0.04001,'OTU_46788':0.16635)0.846:0.02791)0.833.2:0.01099)0.365:0.02151,'OTU_31779':0.15417)0.729:0.00469)0.801:0.01571)0.333.2:0.03267)0.814.3:0.02333)0.406:0.01667)0.789.3:0.02049)0.814.4:0.01826,('OTU_38691':0.03474,'OTU_7960':0.13768)0.621.2:0.00203)0.745.2:0.00394,(('OTU_42441':0.04256,('OTU_24489':0.06202,'OTU_26523':0.03865)0.780.2:0.02968)0.949.2:0.03779,'OTU_39767':0.06339)0.792:0.01008)0.750.4:0.0036,('OTU_8755':0.1027,('OTU_2761':0.1149,((('OTU_12961':0.02898,'OTU_6850':0.00756)0.929.3:0.01651,('OTU_38668':0.0156,(('OTU_14788':0.03572,('OTU_34352':0.01183,('OTU_31592':0.01296,('OTU_25549':0.02753,('OTU_30631':0.0178,'OTU_19747':0.02324)0.775:0.01585)0.764:0.00969)0.971:0.03027)0.874.3:0.01061)0.852.4:0.00958,('OTU_30821':0.04121,('OTU_26253':0.01814,('OTU_7445':0.01032,'OTU_16673':0.02981)0.728.2:0.01232)0.882.4:0.01355)0.705.2:0.00016)0.891.3:0.00818)0.803:0.00016)0.940.2:0.01582,'OTU_1787':0.00015)0.791:0.01403)0.546:0.01221)0.731:0.00556)0.865:0.00948)0.853.3:0.01436)0.697:0.00447)0.863.2:0.00813,(('OTU_47519':0.04815,('OTU_45488':0.047,(('OTU_42393':0.02069,'OTU_39240':0.02831)0.906:0.01261,('OTU_35889':0.0154,'OTU_35856':0.03962)0.538:0.00015)0.992.4:0.03816)0.248:0.00016)0.989.2:0.04116,((('OTU_12366':0.01678,(('OTU_1756':0.00758,('OTU_43891':0.02422,(('OTU_8860':0.01079,'OTU_23107':0.03119)0.788.4:0.011,'OTU_19284':0.01244)0.908.2:0.01187)0.741:0.00425)0.899.2:0.00798,(('OTU_9540':0.0194,'OTU_41921':0.08673)0.858:0.01276,('OTU_25117':0.01171,('OTU_40890':0.02377,('OTU_27547':0.00792,'OTU_38382':0.02375)0.848:0.01183)0.747:0.00414)0.780.3:0.00362)0.759.4:0.004)0.699:0.00306)0.968.2:0.03175,(((('OTU_28907':0.03438,('OTU_35362':0.06933,'OTU_18926':0.06609)0.963.5:0.05109)0.944:0.04263,(('OTU_22092':0.05601,('OTU_11826':0.02821,('OTU_6022':0.02021,('OTU_5388':0.04127,(('OTU_45764':0.02012,'OTU_4046':0.01206)0.322:0.00758,'OTU_11051':0.01161)0.686:0.00014)0.866.2:0.00786)0.771.2:0.00015)0.823:0.01381)0.462:0.00644,'OTU_22197':0.02363)0.525:0.01022)0.923.2:0.02386,(('OTU_37110':0.04025,'OTU_15362':0.04349)0.986:0.06165,'OTU_10469':0.09538)0.716:0.00596)0.590.2:0.00784,(('OTU_13297':0.03579,('OTU_4256':0.02202,('OTU_23700':0.01562,'OTU_16909':0.09518)0.026:0.01211)0.982.4:0.04816)0.714:0.02327,('OTU_13025':0.08355,'OTU_44732':0.07192)0.718:0.02476)0.956.3:0.03981)0.058:0.00015)0.975.3:0.04042,(('OTU_38788':0.01622,'OTU_17845':0.0242)0.577.2:0.00892,((((('OTU_47684':0.04686,('OTU_24842':0.01948,'OTU_1951':0.01651)0.921.2:0.01965)0.863.3:0.0239,'OTU_1809':0.01095)0.818:0.01627,'OTU_8782':0.01749)0.833.3:0.01039,('OTU_30230':0.07945,'OTU_29944':0.05998)0.779:0.01022)0.871:0.00927,'OTU_6724':0.06916)0.079:0.00015)0.978:0.04159)0.744:0.01389)0.757:0.00465)0.906.2:0.01248)0.835.3:0.00014,('OTU_32785':0.03795,('OTU_47248':0.01404,('OTU_15973':0.01341,(('OTU_31690':0.03271,'OTU_35542':0.01914)0.561:0.01413,('OTU_23234':0.03156,'OTU_29351':0.0047)0.458:0.00714)0.858.2:0.01448)0.876.2:0.01258)0.789.4:0.00979)0.998.2:0.05816)0.866.3:0.02026)0.929.4:0.02502,'OTU_46827':0.05444)0.849.7:0.01286,(('OTU_23593':0.04102,'OTU_17916':0.05366)0.976.3:0.04056,((('OTU_24806':0.0502,(((('OTU_22518':0.12327,(((('OTU_45291':0.04909,('OTU_32894':0.02067,'OTU_35949':0.01549)0.945.3:0.04698)0.747.2:0.0141,('OTU_46597':0.05601,'OTU_36034':0.09527)0.420:0.02049)0.967.4:0.0552,('OTU_36444':0.03886,('OTU_21638':0.04915,'OTU_16684':0.01358)0.371.2:0.02385)0.996:0.07724)0.829:0.01557,(((('OTU_45789':0.08507,(((('OTU_16128':0.06113,('OTU_25594':0.00612,'OTU_36889':0.07321)0.757.2:0.02393)0.965:0.05168,('OTU_40453':0.03929,'OTU_46872':0.12874)0.616:0.02653)0.860.4:0.02813,('OTU_35636':0.09251,'OTU_44888':0.06389)0.951.3:0.04266)0.897:0.02643,('OTU_12123':0.01132,((('OTU_29096':0.03501,'OTU_5458':0.04948)0.961:0.03196,('OTU_41369':0.03302,('OTU_25768':0.02436,('OTU_24530':0.01967,('OTU_25158':0.04617,'OTU_13583':0.01392)0.774:0.00726)0.771.3:0.00979)0.046:0.01911)0.149:0.00015)0.938.3:0.02189,(('OTU_30547':0.01979,('OTU_42664':0.01232,('OTU_27424':0.01978,'OTU_7811':0.02868)0.748:0.01061)0.836.2:0.0091)0.613:0.00997,'OTU_10660':0.00974)0.874.4:0.02065)0.456:0.00467)0.863.4:0.02193)0.947.3:0.05403)0.940.3:0.05905,('OTU_21570':0.0188,'OTU_31511':0.03713)0.979.3:0.07539)0.546.2:0.03407,(((('OTU_23984':0.01485,('OTU_5089':0.03304,'OTU_19933':0.01211)0.743:0.00513)0.733:0.00449,(('OTU_46507':0.03618,'OTU_27752':0.01648)0.707.2:0.004,(((('OTU_24482':0.03258,'OTU_39743':0.0036)0.978.2:0.02925,'OTU_5465':0.01226)0.843.3:0.01243,('OTU_19227':0.03153,'OTU_23303':0.00937)0.619:0.01233)0.214:0.00438,'OTU_47679':0.01612)0.749.3:0.00692)0.986.2:0.03504)0.941.2:0.02311,('OTU_44130':0.03509,(('OTU_34618':0.01161,'OTU_46751':0.02019)0.978.3:0.03003,'OTU_15727':0.02067)0.668:0.00275)0.992.5:0.05205)0.856.5:0.0179,(('OTU_38842':0.0163,'OTU_46500':0.1303)0.832.2:0.00963,(((('OTU_42521':0.03243,'OTU_5929':0.00456)0.673.2:0.01838,('OTU_28173':0.00015,'OTU_34877':0.03686)0.795.2:0.00959)0.998.3:0.07059,('OTU_39920':0.01506,('OTU_6172':0.00014,('OTU_22408':0.02189,'OTU_8907':0.01187)0.949.3:0.02669)0.305:0.02519)0.965.2:0.03517)0.848.2:0.01753,('OTU_21904':0.09694,(('OTU_35473':0.03734,((('OTU_36136':0.02431,('OTU_21415':0.03665,'OTU_15811':0.00014)0.729.2:0.00764)0.901:0.01221,'OTU_10533':0.01596)0.877.4:0.01401,'OTU_34702':0.00986)0.694:0.01655)0.957.3:0.04264,('OTU_23688':0.02859,'OTU_33372':0.08032)0.788.5:0.01606)0.869.2:0.02935)0.671:0.01603)0.812.3:0.0126)0.852.5:0.01006)0.177:0.00016)0.103:0.00991,'OTU_29767':0.05838)0.914.4:0.02877)0.724.2:0.01241)0.437:0.00916,'OTU_37309':0.05702)0.961.2:0.03441,((('OTU_30042':0.03193,('OTU_9061':0.01149,('OTU_31405':0.01719,('OTU_8307':0.01401,'OTU_19472':0.02706)0.704.2:0.00555)0.043:0.01117)0.980.2:0.047)0.387:0.01472,(('OTU_40962':0.0329,(('OTU_13410':0.0157,'OTU_45676':0.06962)0.954.3:0.04441,('OTU_16968':0.05565,'OTU_24942':0.07384)0.883.2:0.02938)0.867.2:0.0281)0.256:0.01603,('OTU_17356':0.03847,'OTU_21000':0.01108)0.868.4:0.0164)0.890.2:0.03009)0.951.4:0.04248,('OTU_18300':0.09122,('OTU_41931':0.07815,('OTU_6627':0.03525,(('OTU_40269':0.01984,'OTU_41290':0.02088)0.747.3:0.01213,'OTU_27097':0.04893)0.727.2:0.00461)0.756.2:0.01308)0.590.3:0.00723)0.881.3:0.02069)0.824.2:0.03587)0.148:0.00015,'OTU_44173':0.04335)0.921.3:0.02051)0.544:0.00104,'OTU_44611':0.03686)0.729.3:0.00306,((('OTU_22053':0.07368,'OTU_34914':0.05135)0.932.3:0.02556,('OTU_23389':0.03145,(('OTU_6592':0.033,('OTU_28884':0.00015,('OTU_8415':0.047,'OTU_31810':0.01922)0.893.3:0.01275)0.969.4:0.02449)0.802.3:0.00749,((('OTU_46227':0.02901,('OTU_9139':0.03756,('OTU_23378':0.01666,('OTU_26731':0.01464,'OTU_19302':0.02188)0.552:0.00813)0.508:0.00213)0.996.2:0.00015)0.877.5:0.00837,('OTU_33371':0.02521,('OTU_28764':0.06118,('OTU_34678':0.01687,'OTU_21057':0.069)0.865.2:0.02111)0.427.2:0.01324)0.985.3:0.04412)0.766.3:0.0041,(('OTU_20394':0.00015,((('OTU_20602':0.01561,('OTU_40358':0.03109,(('OTU_2842':0.01264,('OTU_44700':0.0208,'OTU_10416':0.0149)0.542:0.00777)0.774.2:0.00621,'OTU_10826':0.02052)0.466:0.00394)0.777:0.00438)0.170:0.00016,'OTU_21890':0.01565)0.865.3:0.01915,'OTU_3908':0.00537)0.972.2:0.02825)0.127:0.01678,(('OTU_14384':0.04551,('OTU_21900':0.04371,'OTU_23996':0.02194)0.346:0.02804)0.609:0.01356,'OTU_15593':0.02483)0.974:0.04705)0.736:0.00299)0.768.3:0.00393)0.961.3:0.02295)0.750.5:0.00655)0.041:0.00788,('OTU_31141':0.01625,(('OTU_39777':0.03438,('OTU_31165':0.00016,'OTU_38338':0.03643)0.997.3:0.05792)0.906.3:0.01953,('OTU_29659':0.02873,(('OTU_28788':0.01553,'OTU_36753':0.02163)0.846.2:0.00987,('OTU_21765':0.0218,'OTU_11888':0.01955)0.210.2:0.00014)0.973:0.03459)0.829.2:0.01186)0.877.6:0.01589)0.917.2:0.00015)0.969.5:0.02445)0.982.5:0.03094)0.622:0.00228)0.841:0.01199,(((('OTU_24371':0.01423,('OTU_33872':0.02501,('OTU_16777':0.02235,('OTU_8524':0.01851,((('OTU_45238':0.01274,'OTU_18477':0.01897)0.746.3:0.00467,('OTU_10870':0.01819,'OTU_13116':0.0414)0.332:0.00655)0.852.6:0.01121,'OTU_3609':0.00512)0.860.5:0.01233)0.890.3:0.0168)0.495:0.01383)0.880:0.01845)0.739.2:0.00582,('OTU_46416':0.00801,'OTU_9295':0.02306)0.729.4:0.01387)0.934:0.01889,(((('OTU_36571':0.03771,((('OTU_26431':0.04295,'OTU_28956':0.05127)0.947.4:0.03388,((('OTU_37443':0.02079,(('OTU_2665':0.01226,'OTU_4023':0.02561)0.941.3:0.02097,'OTU_8086':0.02934)0.708:0.00416)0.965.3:0.04421,('OTU_47668':0.04133,'OTU_10741':0.03216)0.807:0.01378)0.914.5:0.0341,('OTU_35912':0.0442,'OTU_41033':0.05019)0.879.2:0.01985)0.828.3:0.01233)0.809.2:0.01379,(((('OTU_16622':0.02449,(('OTU_43657':0.02231,'OTU_4864':0.0117)0.959.4:0.02672,(((('OTU_5810':0.01213,'OTU_5833':0.02474)0.875.3:0.01407,(('OTU_35051':0.03397,(('OTU_23369':0.00015,'OTU_29099':0.03281)0.000.8:0.00603,('OTU_23321':0.02672,'OTU_2791':0.02711)0.883.3:0.01919)0.285:0.00691)0.780.4:0.00459,('OTU_43403':0.01511,'OTU_7024':0.02025)0.855.2:0.01234)0.798:0.00015)0.625:0.00622,('OTU_13917':0.04179,'OTU_30062':0.00014)0.938.4:0.01515)0.699.2:0.00356,('OTU_37010':0.07064,(('OTU_26934':0.00876,('OTU_6663':0.02434,'OTU_31628':0.0116)0.866.4:0.01111)0.894:0.02648,(('OTU_43173':0.02166,('OTU_8778':0.03104,('OTU_9974':0.02825,'OTU_17261':0.0038)0.119:0.00583)0.900.2:0.01937)0.930:0.02617,('OTU_45844':0.03441,('OTU_21359':0.01972,(((('OTU_29937':0.04841,'OTU_20108':0.01564)0.868.5:0.01454,'OTU_40267':0.00871)0.900.3:0.01445,'OTU_27874':0.0169)0.726.2:0.00449,'OTU_25111':0.01071)0.825:0.01068)1.000.3:0.06974)0.153.2:0.00808)0.239:0.00496)0.617:0.02753)0.871.2:0.02312)0.878.4:0.00966)0.461:0.00014)0.909.2:0.00957,('OTU_2998':0.01743,'OTU_14710':0.0357)0.878.5:0.0159)0.429:0.00016,(('OTU_34560':0.02171,('OTU_7839':0.00016,(('OTU_4901':0.0051,('OTU_33394':0.01083,'OTU_11676':0.02754)0.864.2:0.01397)0.995.4:0.03829,('OTU_13705':0.0063,('OTU_5804':0.01767,'OTU_10721':0.01828)0.819.2:0.01061)0.957.4:0.02478)0.844.2:0.01101)0.908.3:0.01726)0.847:0.01573,'OTU_3082':0.03963)0.901.2:0.01769)0.892.2:0.01508,(('OTU_33405':0.03165,('OTU_21891':0.02449,'OTU_5566':0.01626)0.706:0.01324)0.982.6:0.04484,('OTU_26750':0.0321,((('OTU_2533':0.00544,(((('OTU_30168':0.0052,('OTU_4913':0.00831,'OTU_1471':0.02454)0.978.4:0.03161)0.845:0.0168,'OTU_11184':0.04248)0.517:0.01924,'OTU_17073':0.03703)0.624:0.0017,'OTU_16330':0.01333)0.906.4:0.01875)0.907.4:0.01626,'OTU_3919':0.02667)0.885.3:0.01471,('OTU_32679':0.02525,'OTU_14472':0.02204)0.753.3:0.00787)0.811.2:0.01271)0.920.4:0.0265)0.738.2:0.00947)0.744.2:0.00633)0.906.5:0.02214)0.684:0.00752,((('OTU_1466':0.02657,('OTU_2475':0.00189,'OTU_37357':0.05138)0.915.4:0.0277)0.967.5:0.03596,(('OTU_39483':0.02251,(('OTU_25635':0.02682,('OTU_2300':0.00014,('OTU_30979':0.02456,'OTU_24424':0.02457)0.720.3:0.00776)0.550:0.0119)0.924.5:0.02065,'OTU_7054':0.00561)0.536:0.00773)0.795.3:0.00627,(('OTU_28837':0.02781,('OTU_25503':0.05384,('OTU_31975':0.03775,'OTU_32497':0.00015)0.918.4:0.02246)0.430:0.01373)0.938.5:0.03136,('OTU_23282':0.02645,('OTU_2159':0.04165,'OTU_30943':0.00014)0.985.4:0.03465)0.804.2:0.01054)0.922.2:0.00015)0.916.5:0.01901)0.931.2:0.02447,((('OTU_4557':0.00015,(((('OTU_34595':0.09716,('OTU_658':0.00786,(('OTU_43776':0.0154,('OTU_1383':0.01593,'OTU_19846':0.01559)0.867.3:0.00014)0.979.4:0.02939,(('OTU_16645':0.01136,('OTU_28378':0.04305,'OTU_18634':0.02063)0.713.2:0.00381)0.831.3:0.01383,('OTU_7120':0.03863,('OTU_24004':0.00953,'OTU_18793':0.03357)0.872:0.01451)0.910.2:0.02385)0.728.3:0.00834)0.945.4:0.01988)0.787.2:0.01154)0.959.5:0.00015,('OTU_28661':0.01932,'OTU_15817':0.02339)0.856.6:0.00016)0.928.2:0.00011,(('OTU_25462':0.0245,(('OTU_34717':0.02496,'OTU_43929':0.02516)0.691:0.00351,'OTU_395':0.00429)0.727.3:0.00647)0.744.3:0.00445,'OTU_143':0.01038)0.849.8:0.01094)0.842:0.01347,('OTU_3413':0.02406,'OTU_1043':0.01752)0.348:0.00784)0.420.2:0.01483)0.654.2:0.0277,(('OTU_4768':0.00078,'OTU_19422':0.03207)0.987.4:0.03866,('OTU_34185':0.02177,'OTU_3488':0.01858)0.812.4:0.01112)0.901.3:0.02135)0.988:0.03662,(('OTU_35503':0.01512,(('OTU_5307':0.03487,'OTU_6492':0.00683)0.894.2:0.01817,(('OTU_40069':0.03654,'OTU_2379':0.02084)0.097:0.00385,'OTU_2193':0.0089)0.919.2:0.02045)0.753.4:0.0087)0.973.2:0.03374,('OTU_8109':0.00432,(('OTU_19861':0.05786,('OTU_34593':0.01187,('OTU_29541':0.02578,('OTU_29687':0.023,'OTU_13504':0.05761)0.899.3:0.0335)0.908.4:0.03282)0.263:0.01111)0.760:0.00724,'OTU_5551':0.02084)0.982.7:0.04164)0.955:0.03388)0.845.2:0.01389)0.007:0.00016)0.867.4:0.01661)0.077.2:0.00016,(((('OTU_8836':0.01629,('OTU_2782':0.01057,'OTU_9026':0.02398)0.738.3:0.00537)0.956.4:0.01623,('OTU_1919':0.00801,'OTU_9276':0.02874)0.849.9:0.00755)0.937.2:0.00014,((('OTU_43783':0.0235,((('OTU_27':0.00014,('OTU_41188':0.03584,'OTU_38562':0.03573)0.386:0.00015)0.794.2:0.00573,'OTU_45594':0.02735)0.872.2:0.01029,('OTU_2133':0.01541,'OTU_43197':0.0162)0.334:0.00369)0.732.2:0.00811)0.862.3:0.00014,'OTU_17071':0.00764)0.757.3:0.0034,(('OTU_46222':0.05393,'OTU_3460':0.00551)0.914.6:0.01443,'OTU_29097':0.01251)0.730.3:0.00753)0.868.6:0.00837)0.927.4:0.01812,((('OTU_22018':0.01029,'OTU_42839':0.02379)0.948.4:0.02277,('OTU_30323':0.00617,('OTU_14063':0.02358,'OTU_16775':0.01999)0.883.4:0.01679)0.623:0.00154)0.904.4:0.01606,(('OTU_37936':0.01367,'OTU_45927':0.01914)0.979.5:0.04269,('OTU_19772':0.00816,('OTU_26980':0.01047,('OTU_32698':0.02597,'OTU_36924':0.00818)0.856.7:0.01551)0.776.2:0.02002)0.945.5:0.0399)0.803.2:0.01586)0.837.3:0.01263)0.886.3:0.01301)0.960.3:0.02015,((((('OTU_29284':0.09236,'OTU_29752':0.05641)0.927.5:0.03204,(('OTU_26013':0.03935,'OTU_31509':0.03905)0.760.2:0.00652,((('OTU_28153':0.01827,'OTU_38546':0.0212)0.839.3:0.02981,('OTU_16147':0.0472,'OTU_29800':0.08391)0.712.2:0.01006)0.945.6:0.03812,((('OTU_12502':0.00016,('OTU_24935':0.01617,'OTU_26113':0.06228)0.982.8:0.05205)0.995.5:0.06129,'OTU_13669':0.03065)0.792.2:0.01327,'OTU_47482':0.03485)0.811.3:0.01151)0.845.3:0.02319)0.782.3:0.01015)0.648:0.00169,((('OTU_32415':0.04784,('OTU_37861':0.07028,'OTU_40283':0.03557)0.664:0.01899)0.838.2:0.02312,((('OTU_23084':0.00015,'OTU_38483':0.07406)0.911.2:0.02695,(('OTU_27967':0.0108,'OTU_39766':0.02221)0.909.3:0.02771,('OTU_8811':0.01934,(('OTU_31711':0.03179,'OTU_4147':0.00015)0.573:0.00652,('OTU_25265':0.01475,('OTU_25058':0.00893,'OTU_8469':0.02327)0.802.4:0.00804)0.885.4:0.01509)0.815.2:0.01037)0.874.5:0.02713)0.938.6:0.03238)0.782.4:0.01172,(('OTU_24820':0.03125,'OTU_20603':0.03006)0.946.4:0.03451,(((('OTU_9136':0.01183,'OTU_20863':0.02131)0.099.2:0.01088,(((((('OTU_7745':0.01401,('OTU_36870':0.03874,'OTU_15033':0.04116)0.473:0.02307)0.925.4:0.0315,'OTU_3972':0.01232)0.835.4:0.00892,(('OTU_39066':0.02671,((((((((((('OTU_26112':0.01172,(('OTU_14194':0.00016,'OTU_17357':0.04137)0.984:0.03236,('OTU_10320':0.01004,'OTU_16093':0.02355)0.785:0.01022)0.879.3:0.00016)0.969.6:0.01171,(('OTU_32630':0.04141,((('OTU_31125':0.01617,'OTU_38134':0.0322)0.441:0.0105,'OTU_11472':0.0204)0.603:0.00016,'OTU_21712':0.01326)0.037:0.01094)0.874.6:0.01908,('OTU_18623':0.02848,((('OTU_32445':0.02338,'OTU_1600':0.01331)0.108:0.00754,('OTU_2991':0.02006,'OTU_44524':0.01597)0.843.4:0.01021)0.813:0.01035,'OTU_30296':0.00395)0.935.2:0.02529)0.876.3:0.01257)0.960.4:0.00016)0.917.3:0.00774,(('OTU_25658':0.03287,((('OTU_3031':0.03345,((((('OTU_33765':0.01863,('OTU_9266':0.00923,('OTU_24916':0.02774,'OTU_10772':0.01413)0.909.4:0.02225)0.727.4:0.01906)0.845.4:0.01793,('OTU_20608':0.06022,('OTU_42808':0.01672,'OTU_7525':0.01965)0.731.2:0.00854)0.297:0.00429)0.953.3:0.02459,(('OTU_39595':0.02994,'OTU_13574':0.0207)0.916.6:0.02429,('OTU_26661':0.02399,('OTU_25399':0.04112,('OTU_28337':0.02539,('OTU_29409':0.01763,(('OTU_39251':0.03921,'OTU_45997':0.0335)0.846.3:0.03042,'OTU_40982':0.02928)0.738.4:0.00547)0.208:0.01838)0.921.4:0.02936)0.713.3:0.00566)0.944.2:0.01923)0.905.3:0.00015)0.966.3:0.02569,('OTU_37880':0.01901,('OTU_6100':0.01665,'OTU_37559':0.03177)0.819.3:0.02557)0.056:0.00014)0.721:0.00495,('OTU_25688':0.01572,'OTU_44211':0.01797)0.533:0.00739)0.750.6:0.01842)0.738.5:0.00551,('OTU_21840':0.01413,'OTU_46379':0.02623)0.784.2:0.00911)0.922.3:0.02284,'OTU_19157':0.02629)0.902.2:0.02237)0.872.3:0.01756,(((('OTU_23610':0.02,('OTU_21683':0.00014,'OTU_27601':0.03219)0.910.3:0.01959)0.774.3:0.00806,'OTU_11900':0.00822)0.829.3:0.01038,(('OTU_10891':0.02145,('OTU_4270':0.01227,'OTU_1409':0.02017)0.780.5:0.0102)0.887.4:0.01645,('OTU_3094':0.01656,(((('OTU_27674':0.01195,'OTU_41927':0.0331)0.641.2:0.01445,('OTU_9610':0.01744,('OTU_38325':0.02102,('OTU_12114':0.00059,('OTU_13072':0.02246,'OTU_4594':0.01147)0.971.2:0.03175)0.757.4:0.0162)0.880.2:0.01516)0.928.3:0.01797)0.747.4:0.00652,((('OTU_25263':0.04285,('OTU_24362':0.02789,'OTU_38318':0.06055)0.117:0.01088)0.769:0.01018,('OTU_27257':0.00654,'OTU_34650':0.03529)0.281:0.01143)0.768.4:0.00962,'OTU_14303':0.01029)0.744.4:0.00527)0.878.6:0.00806,'OTU_7307':0.0118)0.850.5:0.00758)0.818.2:0.00015)0.672.2:0.00577)0.763.4:0.00779,('OTU_30776':0.02149,('OTU_43204':0.02816,'OTU_40391':0.00952)0.096:0.01068)0.095:0.00646)0.825.2:0.01395)0.835.5:0.01428)0.914.7:0.00014,(('OTU_2041':0.00015,((('OTU_24254':0.01053,'OTU_39551':0.02274)0.926.4:0.01921,('OTU_11946':0.02388,'OTU_15459':0.01199)0.738.6:0.00472)0.726.3:0.00486,'OTU_29530':0.02849)0.898.5:0.01399)0.967.6:0.01599,('OTU_30672':0.01772,'OTU_25018':0.06161)0.627:0.00195)0.783.3:0.00393)0.924.6:0.00811,(((('OTU_6811':0.01124,('OTU_41089':0.01534,((('OTU_13187':0.0341,'OTU_6974':0.01729)0.782.5:0.00873,('OTU_12543':0.0178,'OTU_7891':0.02833)0.866.5:0.0143)0.483:0.00985,'OTU_4527':0.00014)0.625.2:0.01641)0.845.5:0.01176)0.781.3:0.01321,'OTU_7620':0.01541)0.596:0.012,'OTU_34325':0.01803)0.828.4:0.01425,'OTU_5149':0.01687)0.734.2:0.00344)0.740.4:0.00206,'OTU_36459':0.02349)0.840.5:0.00153,('OTU_46057':0.01593,'OTU_705':0.01559)0.832.3:0.00768)0.939.2:0.00015,'OTU_457':0.01599)0.803.3:0.00773,(('OTU_10113':0.02708,((((('OTU_288':0.0098,('OTU_15351':0.01886,'OTU_40117':0.01272)0.793.3:0.01126)0.886.4:0.01499,'OTU_3748':0.01532)0.694.2:0.00406,(('OTU_11012':0.02069,'OTU_39268':0.01533)0.746.4:0.00407,'OTU_28635':0.02059)0.831.4:0.00953)0.814.5:0.01128,(('OTU_41822':0.01238,'OTU_3929':0.03254)0.383:0.00458,'OTU_45803':0.02675)0.746.5:0.00878)0.812.5:0.00664,'OTU_3249':0.00014)0.912.2:0.01335)0.167:0.00357,'OTU_1262':0.01457)0.929.5:0.01338)0.895.2:0.00015,'OTU_1082':0.01534)0.898.6:0.01161,('OTU_10989':0.02796,('OTU_2636':0.00015,'OTU_16521':0.03281)0.765:0.00387)0.213:0.00893)0.556:0.00967)0.820.2:0.01154,'OTU_3901':0.00819)0.919.3:0.01462)0.965.4:0.02175,'OTU_19184':0.00015)0.770:0.00485,('OTU_22466':0.03278,'OTU_31986':0.00015)0.992.6:0.04071)0.127.2:0.01657,'OTU_21590':0.01611)0.973.3:0.03967)0.841.2:0.01321,('OTU_5916':0.01671,('OTU_45432':0.01544,'OTU_17507':0.03549)0.099.3:0.01249)0.718.2:0.00595)0.914.8:0.02825,((((('OTU_3877':0.01678,'OTU_15160':0.03037)0.684.2:0.01384,('OTU_18223':0.02134,((('OTU_38206':0.04122,(('OTU_4718':0.01256,(((('OTU_28538':0.04982,('OTU_15885':0.01412,('OTU_23708':0.00855,'OTU_26574':0.02065)0.950.2:0.02109)0.809.3:0.01635)0.919.4:0.0284,'OTU_21192':0.01812)0.720.4:0.01692,('OTU_22834':0.03707,('OTU_31831':0.01575,'OTU_10981':0.01567)0.802.5:0.00015)0.889:0.00695)0.781.4:0.00015,('OTU_40472':0.02325,'OTU_15113':0.00574)0.906.6:0.01528)0.898.7:0.01209)0.291:0.00015,((((('OTU_28066':0.03263,('OTU_37138':0.02405,'OTU_14288':0.00795)0.724.3:0.01376)0.746.6:0.00403,('OTU_1950':0.00327,'OTU_31598':0.03314)0.975.4:0.02229)0.803.4:0.0066,'OTU_2323':0.00015)0.952:0.01804,('OTU_26861':0.02847,(('OTU_9313':0.0328,('OTU_15076':0.02375,((('OTU_42285':0.05769,'OTU_6722':0.01137)0.834.3:0.02064,(((('OTU_28794':0.06281,('OTU_43570':0.00016,(('OTU_12770':0.02741,'OTU_6634':0.0093)0.861.3:0.01564,'OTU_5450':0.0243)0.882.5:0.01412)0.975.5:0.0385)0.837.4:0.01587,(('OTU_8168':0.00016,('OTU_6474':0.02481,'OTU_7673':0.01598)0.799:0.01193)0.625.3:0.01077,(('OTU_7049':0.00688,('OTU_4441':0.00767,('OTU_42945':0.01579,'OTU_7806':0.01634)0.888.3:0.01507)0.819.4:0.01783)0.761.2:0.00646,'OTU_20275':0.01936)0.652:0.01157)0.893.4:0.01304)0.418.2:0.00015,((('OTU_2677':0.00386,(('OTU_23784':0.01678,('OTU_28742':0.01585,'OTU_494':0.01641)0.752.4:0.00404)0.868.7:0.01146,'OTU_35815':0.00807)0.913:0.01177)0.655:0.00241,('OTU_25031':0.05165,((((('OTU_29336':0.01841,('OTU_24606':0.01823,'OTU_4904':0.01463)0.830.3:0.0093)0.869.3:0.00846,('OTU_37622':0.02304,'OTU_9056':0.00916)0.854.5:0.00831)0.766.4:0.00391,('OTU_32352':0.00492,'OTU_37167':0.03249)0.910.4:0.01824)0.751.2:0.00015,'OTU_16486':0.0217)0.939.3:0.01603,('OTU_725':0.01514,'OTU_16833':0.02787)0.954.4:0.00016)0.803.5:0.01078)0.299:0.01311)0.831.5:0.01762,'OTU_35217':0.00783)0.969.7:0.02044)0.779.2:0.00519,('OTU_26157':0.00015,('OTU_2037':0.02952,'OTU_3090':0.02049)0.853.4:0.01612)0.855.3:0.01059)0.354:0.01661)0.905.4:0.02129,((('OTU_4736':0.02446,('OTU_19863':0.02055,'OTU_10165':0.02512)0.734.3:0.00342)0.867.5:0.00808,('OTU_22566':0.02443,('OTU_38278':0.01798,'OTU_10861':0.01825)0.747.5:0.00782)0.858.3:0.00826)0.712.3:0.00298,(('OTU_35784':0.03158,'OTU_458':0.00014)0.862.4:0.00711,((('OTU_27089':0.01313,('OTU_22075':0.02062,'OTU_362':0.01125)0.882.6:0.01283)0.784.3:0.00639,((((('OTU_39190':0.03252,'OTU_7968':0.00016)0.829.4:0.01182,('OTU_7233':0.0198,('OTU_31789':0.02824,'OTU_3411':0.01025)0.743.2:0.00563)0.867.6:0.00836)0.790:0.00627,('OTU_14782':0.02353,'OTU_22827':0.01323)0.368:0.00781)0.786.3:0.00561,'OTU_6225':0.01184)0.804.3:0.00997,'OTU_4920':0.04294)0.441.2:0.00994)0.737.2:0.0042,('OTU_24668':0.01588,'OTU_40367':0.01603)0.936.3:0.01949)0.159:0.00378)0.759.5:0.0053)0.374:0.00847)0.768.5:0.00739)0.434:0.00014)0.854.6:0.00381,((('OTU_27595':0.02209,(('OTU_35665':0.02155,'OTU_40523':0.01752)0.771.4:0.00505,('OTU_6095':0.01165,'OTU_8626':0.02595)0.483.2:0.00015)0.818.3:0.00814)0.807.2:0.00994,('OTU_12030':0.02209,((('OTU_24637':0.01185,'OTU_20493':0.02699)0.691.2:0.00503,('OTU_10588':0.01095,('OTU_23978':0.01722,'OTU_19731':0.01449)0.818.4:0.00807)0.744.5:0.00533)0.952.2:0.0234,'OTU_18768':0.03269)0.822.2:0.0117)0.885.5:0.01684)0.878.7:0.01353,'OTU_9160':0.00015)0.842.2:0.00381)0.439.2:0.00015)0.973.4:0.02312)0.754.2:0.00768,(('OTU_24655':0.00786,(('OTU_29549':0.02411,'OTU_8761':0.02809)0.734.4:0.00407,('OTU_33879':0.02013,('OTU_15117':0.00843,('OTU_45917':0.02451,('OTU_3723':0.0161,'OTU_14944':0.01936)0.023:0.00015)0.946.5:0.01221)0.731.3:0.00301)0.805:0.00671)0.764.2:0.00582)0.890.4:0.01008,('OTU_11295':0.03699,('OTU_11752':0.0127,'OTU_43654':0.03335)0.770.2:0.00765)0.621.3:0.0128)0.638:0.00014)0.848.3:0.00935)0.820.3:0.00781)0.865.4:0.00873,((('OTU_22639':0.03484,'OTU_37284':0.03813)0.864.3:0.01884,('OTU_31344':0.02582,'OTU_31668':0.02623)0.839.4:0.01545)0.923.3:0.0274,((('OTU_39324':0.00983,('OTU_37509':0.01812,'OTU_38629':0.04422)0.759.6:0.01005)0.874.7:0.01686,(((('OTU_4471':0.00015,('OTU_11782':0.01578,('OTU_7993':0.0204,'OTU_17473':0.01245)0.725:0.00437)0.973.5:0.0199)0.559.2:0.00709,('OTU_7132':0.01931,'OTU_8865':0.01482)0.883.5:0.0154)0.745.3:0.0037,'OTU_31769':0.02104)0.922.4:0.01263,('OTU_23396':0.01997,('OTU_20790':0.02873,('OTU_26691':0.01575,'OTU_33964':0.01601)0.743.3:0.00419)0.710:0.01106)0.894.3:0.00014)0.812.6:0.00874)0.640:0.00593,(('OTU_607':0.00405,('OTU_39311':0.02641,'OTU_24394':0.04426)0.654.3:0.00162)0.812.7:0.00753,('OTU_22538':0.01976,('OTU_4021':0.01185,'OTU_47501':0.01975)0.716.2:0.00406)0.793.4:0.00664)0.743.4:0.00455)0.896:0.00903)0.908.5:0.00014)0.780.6:0.00395,('OTU_40775':0.07476,('OTU_29445':0.01778,('OTU_28526':0.0327,'OTU_34932':0.0318)0.804.4:0.01114)0.863.5:0.01044)0.759.7:0.0042)0.904.5:0.01746)0.871.3:0.02308)0.936.4:0.02855,('OTU_549':0.01683,((('OTU_3821':0.01213,'OTU_38722':0.02033)0.318:0.00016,('OTU_12038':0.03719,'OTU_17608':0.04681)0.906.7:0.00014)0.903.6:0.01116,(((('OTU_29969':0.00388,'OTU_45558':0.02469)0.925.5:0.01196,(('OTU_138':0.00017,(('OTU_16882':0.01018,'OTU_40759':0.09278)0.864.4:0.02038,'OTU_16533':0.02058)0.350.2:0.00749)0.921.5:0.01588,'OTU_18073':0.0121)0.787.3:0.00805)0.881.4:0.00015,'OTU_18326':0.02458)0.789.5:0.00308,(((('OTU_22754':0.01545,'OTU_29177':0.02545)0.982.9:0.0307,(('OTU_1863':0.00342,('OTU_183':0.03234,'OTU_767':0.02436)0.344:0.00294)0.915.5:0.01869,'OTU_41893':0.02671)0.732.3:0.00435)0.821.5:0.01095,('OTU_28636':0.0242,('OTU_8992':0.0205,'OTU_9359':0.00822)0.865.5:0.00014)0.907.5:0.01587)0.593.2:0.00866,(('OTU_1822':0.00664,((('OTU_339':0.00742,(('OTU_14446':0.01421,('OTU_43583':0.0184,'OTU_9500':0.01149)0.524:0.00834)0.411.2:0.00906,'OTU_39447':0.02081)0.284:0.00669)0.336:0.00656,'OTU_29095':0.02285)0.790.2:0.01007,'OTU_1524':0.03314)0.805.2:0.00888)0.860.6:0.01573,('OTU_38579':0.0118,'OTU_44207':0.04141)0.806.4:0.00944)0.877.7:0.01734)0.901.4:0.00014)0.411.3:0.00774)0.730.4:0.0045)0.939.4:0.02639)0.774.4:0.01074,(('OTU_23872':0.07748,(('OTU_383':0.01745,('OTU_7300':0.01708,('OTU_25955':0.03622,'OTU_937':0.03648)0.921.6:0.02675)0.741.2:0.00485)0.758.3:0.00436,'OTU_8372':0.01328)0.979.6:0.00015)1.000.4:0.08978,(('OTU_12334':0.00417,'OTU_399':0.02899)0.967.7:0.02424,(((('OTU_47451':0.02417,(('OTU_4749':0.00014,(('OTU_31841':0.01436,'OTU_27707':0.02355)0.820.4:0.00979,'OTU_41606':0.02442)0.506:0.00813)0.932.4:0.01898,('OTU_23844':0.03193,('OTU_4790':0.02034,'OTU_736':0.02029)0.810.3:0.00793)0.760.3:0.00811)0.901.5:0.0129)0.727.5:0.00271,('OTU_46066':0.02967,'OTU_1576':0.0025)0.765.2:0.00437)0.700.2:0.00371,('OTU_2749':0.01122,('OTU_6982':0.01126,('OTU_19821':0.01813,('OTU_24792':0.02581,'OTU_4047':0.00581)0.837.5:0.00822)0.913.2:0.01657)0.909.5:0.02245)0.943.2:0.0272)0.827.2:0.01234,'OTU_2703':0.04068)0.812.8:0.00015)0.650:0.00224)0.885.6:0.02181)0.899.4:0.03117,(('OTU_14579':0.01668,'OTU_10518':0.03341)0.837.6:0.00857,('OTU_21351':0.02546,'OTU_45312':0.03081)0.863.6:0.01068)0.928.4:0.03297)0.939.5:0.04286)0.881.5:0.0234)0.860.7:0.01385)0.868.8:0.01677)0.857.2:0.01126,(('OTU_25301':0.0466,('OTU_18055':0.06284,'OTU_15483':0.03078)0.816.2:0.01411)0.848.4:0.01922,(('OTU_29691':0.0228,'OTU_31023':0.01388)0.972.3:0.0392,('OTU_21844':0.02768,'OTU_34297':0.09673)0.625.4:0.00364)0.953.4:0.03893)0.842.3:0.0148)0.877.8:0.00899)0.868.9:0.00807,(((('OTU_8914':0.00458,('OTU_6759':0.02087,('OTU_25566':0.04926,'OTU_6345':0.00991)0.898.8:0.01762)0.911.3:0.02181)0.712.4:0.00373,'OTU_14121':0.02234)0.972.4:0.0407,((('OTU_15184':0.0659,('OTU_11312':0.03236,'OTU_19768':0.00015)0.955.2:0.03545)0.962:0.0426,(('OTU_27120':0.04998,('OTU_26050':0.03944,(((('OTU_23146':0.00604,(('OTU_2485':0.01861,'OTU_12632':0.01442)0.895.3:0.02541,('OTU_4699':0.00684,('OTU_19967':0.02127,(('OTU_38198':0.01957,'OTU_16174':0.01686)0.751.3:0.00349,('OTU_43934':0.00807,('OTU_34965':0.02294,('OTU_9493':0.02153,(('OTU_30049':0.02035,'OTU_10441':0.01152)0.937.3:0.01656,('OTU_1613':0.01947,'OTU_36323':0.05542)0.276:0.00514)0.906.8:0.02006)0.766.5:0.0135)0.926.5:0.0134)0.877.9:0.00816)0.885.7:0.01409)0.885.8:0.01417)0.701:0.00979)0.198:0.01583)0.957.5:0.02153,('OTU_3827':0.00792,(((((((('OTU_47009':0.02131,('OTU_7857':0.01275,('OTU_28038':0.01552,'OTU_7092':0.019)0.863.7:0.0162)0.922.5:0.02259)0.901.6:0.0156,'OTU_7246':0.00418)0.057:0.00061,'OTU_23430':0.02756)0.703.2:0.01692,'OTU_5054':0.02912)0.815.3:0.01407,'OTU_6684':0.00797)0.862.5:0.01508,(('OTU_26837':0.01053,((('OTU_2802':0.01803,'OTU_4854':0.02241)0.760.4:0.00813,'OTU_4070':0.0158)0.814.6:0.00771,('OTU_13084':0.01208,('OTU_1880':0.02048,'OTU_32335':0.01602)0.745.4:0.00373)0.951.5:0.01741)0.886.5:0.01744)0.878.8:0.01525,'OTU_39340':0.01323)0.717:0.01078)0.770.3:0.00867,'OTU_46488':0.01091)0.694.3:0.00918,'OTU_11630':0.04579)0.743.5:0.00394)0.881.6:0.00908)0.205:0.00015,('OTU_26084':0.02554,('OTU_40531':0.01018,('OTU_45548':0.01652,('OTU_31091':0.00684,'OTU_44802':0.02704)0.879.4:0.01492)0.583:0.01672)0.738.7:0.01737)0.000.9:0.00627)0.364:0.01181,(('OTU_42485':0.06436,('OTU_46943':0.04619,'OTU_46391':0.06241)0.829.5:0.02001)0.000.10:0.00609,('OTU_8187':0.03682,(((('OTU_20891':0.02555,('OTU_10623':0.01371,'OTU_16471':0.0194)0.906.9:0.01976)0.851.3:0.01556,'OTU_43426':0.01066)0.829.6:0.00793,(('OTU_29356':0.02312,('OTU_43467':0.01953,'OTU_16132':0.03054)0.866.6:0.01765)0.854.7:0.0147,('OTU_11917':0.0155,'OTU_20893':0.01982)0.855.4:0.01221)0.799.2:0.00014)0.881.7:0.01644,'OTU_13073':0.05468)0.637:0.00594)0.908.6:0.02693)0.838.3:0.0145)0.777.2:0.0163)0.837.7:0.02818)0.960.5:0.03376,(('OTU_27537':0.06026,(((('OTU_2808':0.04707,('OTU_21547':0.04407,('OTU_46736':0.02072,'OTU_6907':0.01035)0.974.2:0.0636)0.981.3:0.07459)0.814.7:0.02265,('OTU_12994':0.0571,('OTU_3926':0.00014,('OTU_6765':0.01869,'OTU_39578':0.01407)0.967.8:0.01862)0.969.8:0.05378)0.878.9:0.02263)0.856.8:0.02187,(('OTU_42739':0.06933,(('OTU_30571':0.02139,'OTU_18198':0.06128)0.991.2:0.0602,(('OTU_12777':0.01495,'OTU_20761':0.02117)0.753.5:0.01471,('OTU_10383':0.02144,'OTU_14040':0.07301)0.396:0.04021)0.955.3:0.05097)0.449:0.0157)0.250:0.00672,'OTU_17456':0.08914)0.704.3:0.00016)0.851.4:0.01273,('OTU_37524':0.08415,'OTU_8750':0.0737)0.940.4:0.04439)0.752.5:0.00716)0.838.4:0.01082,('OTU_1704':0.05848,(('OTU_39276':0.03484,('OTU_26677':0.04239,'OTU_34700':0.00015)0.015:0.01)0.927.6:0.0184,('OTU_19781':0.0549,('OTU_27183':0.00015,('OTU_11239':0.01717,'OTU_29337':0.02759)0.920.5:0.01733)0.849.10:0.01689)0.952.3:0.03584)0.447:0.00375)0.938.7:0.02283)0.910.5:0.02492)0.791.2:0.00853)0.806.5:0.01154,(('OTU_6472':0.05101,('OTU_46678':0.04109,'OTU_11100':0.01357)0.651:0.02015)0.999.2:0.10946,('OTU_144':0.03318,(('OTU_23367':0.01219,('OTU_598':0.01146,('OTU_266':0.01578,'OTU_43711':0.01557)0.854.8:0.00816)0.732.4:0.00756)0.986.3:0.07808,((('OTU_29081':0.01467,'OTU_16969':0.03196)0.845.6:0.01377,'OTU_6412':0.01119)0.817.3:0.01012,'OTU_18306':0.02469)0.797.3:0.02065)0.804.5:0.05033)0.907.6:0.04978)0.827.3:0.02103)0.771.5:0.01004)0.937.4:0.03253,((('OTU_11934':0.02361,('OTU_7109':0.02929,('OTU_28723':0.04348,'OTU_37002':0.00883)0.565:0.01153)0.622.2:0.00142)0.995.6:0.03529,((('OTU_23975':0.04639,('OTU_13390':0.00756,('OTU_2217':0.00168,'OTU_31054':0.03173)0.953.5:0.02961)0.836.3:0.01352)0.866.7:0.01644,('OTU_5130':0.08284,('OTU_145':0.06018,'OTU_19766':0.00014)0.446:0.01598)0.932.5:0.03069)0.852.7:0.01811,('OTU_8963':0.00409,((('OTU_47222':0.0207,(('OTU_26992':0.01678,('OTU_32522':0.01426,'OTU_4082':0.01972)0.860.8:0.01113)0.842.4:0.01103,'OTU_28060':0.02493)0.831.6:0.00799)0.823.2:0.00728,((('OTU_44758':0.02751,'OTU_4886':0.00429)0.724.4:0.0137,('OTU_34162':0.02117,'OTU_21228':0.04428)0.293:0.0141)0.917.4:0.01979,(((('OTU_8257':0.01384,(('OTU_34268':0.01221,'OTU_47784':0.0201)0.791.3:0.00698,(('OTU_13855':0.07621,'OTU_14171':0.0169)0.900.4:0.01947,'OTU_2351':0.00511)0.899.5:0.02038)0.240:0.00792)0.809.4:0.00993,((('OTU_30055':0.01165,('OTU_5590':0.05484,(('OTU_14610':0.01571,('OTU_23346':0.02903,'OTU_27333':0.00746)0.926.6:0.01626)0.213.2:0.00016,'OTU_26979':0.01581)0.787.4:0.00396)0.755.2:0.00372)0.767:0.00393,(('OTU_2038':0.02313,('OTU_38805':0.01617,(('OTU_24818':0.02144,'OTU_38407':0.01075)0.970:0.02142,('OTU_1985':0.01606,'OTU_684':0.01945)0.196:0.00015)0.748.2:0.00386)0.960.6:0.02866)0.958.4:0.02704,'OTU_43065':0.00016)0.911.4:0.00775)0.906.10:0.00778,(((('OTU_17833':0.0083,('OTU_29829':0.01584,'OTU_16451':0.01597)0.835.6:0.00823)0.816.3:0.01387,('OTU_24491':0.02098,('OTU_40126':0.0127,('OTU_34126':0.01749,'OTU_7910':0.01857)0.809.5:0.0202)0.755.3:0.0076)0.596.2:0.00159)0.986.4:0.03229,((('OTU_27472':0.00855,('OTU_21629':0.01969,'OTU_28895':0.01968)0.798.2:0.00872)0.903.7:0.01261,(('OTU_5313':0.00448,('OTU_46422':0.03035,('OTU_15630':0.03107,'OTU_20478':0.01349)0.746.7:0.01287)0.929.6:0.01949)0.941.4:0.01717,'OTU_38377':0.01977)0.753.6:0.00357)0.900.5:0.01175,('OTU_15219':0.00762,(('OTU_11195':0.00415,'OTU_47154':0.03262)0.918.5:0.0178,('OTU_8216':0.01594,('OTU_28683':0.02476,'OTU_19297':0.01158)0.872.4:0.0136)0.691.3:0.00913)0.668.2:0.0107)0.891.4:0.00014)0.779.3:0.00409)0.754.3:0.00351,((('OTU_3720':0.02464,'OTU_23707':0.01191)0.665:0.01224,((('OTU_3009':0.01776,('OTU_44620':0.01307,((('OTU_22185':0.02875,'OTU_44787':0.02004)0.847.2:0.00817,'OTU_44867':0.01185)0.769.2:0.00362,('OTU_3349':0.00771,(('OTU_1320':0.01777,('OTU_7323':0.01926,'OTU_15354':0.02195)0.206:0.00663)0.759.8:0.00785,('OTU_34827':0.01218,('OTU_5023':0.00988,'OTU_16269':0.02361)0.837.8:0.01058)0.897.2:0.01166)0.745.5:0.00377)0.867.7:0.00789)0.880.3:0.01046)0.631:0.00464)0.718.3:0.0074,'OTU_18672':0.01873)0.861.4:0.01114,('OTU_34057':0.01984,((('OTU_37956':0.02042,'OTU_7761':0.01824)0.897.3:0.01449,('OTU_35272':0.0226,('OTU_36515':0.00658,'OTU_17152':0.02702)0.209:0.00644)0.857.3:0.01356)0.935.3:0.02721,'OTU_38904':0.0088)0.796:0.01167)0.778:0.0046)0.885.9:0.00804)0.327:0.00014,((('OTU_16900':0.01509,('OTU_31955':0.02038,'OTU_5314':0.01141)0.635:0.00807)0.825.3:0.01228,('OTU_44436':0.01091,(((((('OTU_11636':0.01155,'OTU_28899':0.02023)0.745.6:0.0036,'OTU_19445':0.0165)0.883.6:0.01142,'OTU_16647':0.01244)0.839.5:0.00808,'OTU_2387':0.01206)0.848.5:0.01039,'OTU_19754':0.01967)0.802.6:0.00934,'OTU_3750':0.00899)0.897.4:0.01843)0.937.5:0.03006)0.953.6:0.0273,'OTU_9535':0.00754)0.483.3:0.00015)0.964.2:0.02003)0.937.6:0.01196)0.297.2:0.00016)0.751.4:0.00385,(((('OTU_5684':0.00478,('OTU_2952':0.01087,'OTU_37233':0.02606)0.923.4:0.01688)0.984.2:0.03191,('OTU_33679':0.02362,(('OTU_28330':0.0312,(('OTU_27583':0.01539,('OTU_34013':0.04514,'OTU_29602':0.02354)0.685.3:0.0055)0.907.7:0.02022,('OTU_26129':0.04911,'OTU_37899':0.03802)0.891.5:0.02811)0.685.4:0.00405)0.936.5:0.02136,('OTU_14507':0.01601,('OTU_45802':0.01595,'OTU_36304':0.03237)0.768.6:0.00015)0.756.3:0.00504)0.868.10:0.00946)0.738.8:0.00552)0.909.6:0.01173,('OTU_40137':0.03684,((((('OTU_4302':0.00791,'OTU_16972':0.02828)0.836.4:0.00847,('OTU_16975':0.04134,('OTU_29317':0.00014,'OTU_5978':0.0394)0.841.3:0.01127)0.867.8:0.01263)0.945.7:0.02262,'OTU_3166':0.0047)0.714.2:0.00337,((('OTU_9063':0.01652,'OTU_15369':0.02096)0.667:0.01127,'OTU_1966':0.03251)0.836.5:0.00015,'OTU_5369':0.02068)0.900.6:0.0083)0.748.3:0.00459,('OTU_34333':0.03117,(('OTU_40369':0.03346,'OTU_46562':0.0333)0.784.4:0.00753,'OTU_8799':0.03479)0.764.3:0.00834)0.721.2:0.01731)0.861.5:0.01584)0.944.3:0.02135)0.963.6:0.00016,(('OTU_13319':0.01603,(('OTU_16551':0.01684,('OTU_5206':0.00732,(('OTU_40272':0.03303,'OTU_14344':0.01837)0.082:0.00665,'OTU_14029':0.01396)0.889.2:0.01592)0.817.4:0.00892)0.835.7:0.01035,'OTU_8297':0.01056)0.872.5:0.01086)0.888.4:0.01164,('OTU_23950':0.01326,('OTU_11769':0.01078,'OTU_20413':0.02867)0.899.6:0.01848)0.884.4:0.01155)0.498:0.00015)0.944.4:0.01186)0.824.3:0.00725,((('OTU_44977':0.02359,('OTU_7498':0.02128,((('OTU_20021':0.00736,('OTU_32143':0.02184,'OTU_6119':0.01546)0.820.5:0.01809)0.824.4:0.00965,('OTU_35723':0.0185,'OTU_19803':0.01354)0.917.5:0.01428)0.693.3:0.00821,'OTU_4690':0.01799)0.587:0.00118)0.827.4:0.0122)0.808:0.01054,'OTU_28084':0.0099)0.652.2:0.00792,'OTU_20721':0.01518)0.835.8:0.00933)0.937.7:0.0128)0.843.5:0.00015)0.930.2:0.01597,(('OTU_21368':0.0196,'OTU_35466':0.01972)0.804.6:0.00915,('OTU_13009':0.01968,('OTU_44637':0.01797,'OTU_4866':0.01437)0.864.5:0.012)0.744.6:0.00483)0.736.2:0.0037)0.661:0.00413)0.211:0.00609)0.872.6:0.01545)0.682:0.00761,(('OTU_37367':0.04249,'OTU_7103':0.02306)0.947.5:0.04693,('OTU_37315':0.0538,'OTU_46665':0.06525)0.000.11:0.01606)0.000.12:0.01817)0.215.2:0.01095)0.857.4:0.0107)0.852.8:0.01048,(((((('OTU_32589':0.02788,(('OTU_2611':0.03143,'OTU_3020':0.00289)0.955.4:0.02134,('OTU_21443':0.01373,'OTU_12421':0.01946)0.861.6:0.01349)0.573.2:0.0134)0.861.7:0.01477,(('OTU_38784':0.00459,'OTU_6200':0.03419)0.137.2:0.01071,(('OTU_19759':0.02465,'OTU_1625':0.04457)0.477.2:0.00522,('OTU_39365':0.05539,('OTU_1857':0.01991,('OTU_37808':0.02009,('OTU_44463':0.02939,'OTU_15253':0.00524)0.713.4:0.00924)0.813.2:0.00926)0.945.8:0.02241)0.778.2:0.01033)0.775.2:0.00857)0.932.6:0.01895)0.412:0.00451,('OTU_2751':0.07203,((('OTU_5995':0.0276,(('OTU_36849':0.02719,('OTU_1549':0.02591,('OTU_14185':0.02372,('OTU_12891':0.02072,('OTU_27210':0.01699,'OTU_9694':0.01266)0.735:0.0046)0.446.2:0.00873)0.922.6:0.01571)0.891.6:0.01592)0.863.8:0.00931,('OTU_45000':0.03763,('OTU_17410':0.03141,('OTU_28267':0.01735,'OTU_47583':0.01433)0.987.5:0.0383)0.464:0.01477)0.344.2:0.00432)0.867.9:0.01273)0.851.5:0.01269,(('OTU_39745':0.0096,('OTU_11232':0.0197,'OTU_4392':0.03034)0.737.3:0.01417)0.960.7:0.03057,('OTU_37598':0.02467,('OTU_23739':0.03388,('OTU_26836':0.0161,'OTU_30166':0.05203)0.598.2:0.00703)0.735.2:0.00879)0.462.2:0.01155)0.861.8:0.01596)0.863.9:0.01317,('OTU_4373':0.02937,('OTU_13540':0.01916,'OTU_5024':0.03697)0.962.2:0.03749)0.546.3:0.00954)0.802.7:0.01903)0.870.3:0.02468)0.460.2:0.00014,('OTU_8365':0.02182,'OTU_14597':0.0134)0.945.9:0.02737)0.940.5:0.02875,('OTU_33356':0.02396,'OTU_4203':0.01873)0.763.5:0.00913)0.777.3:0.01459,'OTU_9693':0.03264)0.909.7:0.02235)0.880.4:0.01251)0.700.3:0.00341)0.798.3:0.01028,('OTU_9590':0.07785,'OTU_14633':0.11586)0.799.3:0.02541)0.867.10:0.01595)0.262:0.00015,((('OTU_34172':0.08806,(('OTU_24840':0.09892,'OTU_13083':0.00014)0.985.5:0.09336,'OTU_16611':0.19285)0.203:0.02714)0.846.4:0.02559,((((((('OTU_16162':0.00016,('OTU_25252':0.02858,'OTU_18370':0.02379)0.619.2:0.02248)0.967.9:0.0449,'OTU_16998':0.05626)0.891.7:0.02931,(((('OTU_38306':0.02026,('OTU_41626':0.03257,'OTU_10657':0.00014)0.841.4:0.0116)0.966.4:0.0286,('OTU_11925':0.00843,(('OTU_16300':0.02108,'OTU_18462':0.01716)0.874.8:0.01587,'OTU_31725':0.00884)0.734.5:0.01625)0.948.5:0.02323)0.707.3:0.00016,'OTU_8518':0.00015)0.965.5:0.03601,'OTU_38485':0.09076)0.698:0.0083)0.975.6:0.0481,((('OTU_13235':0.02175,((('OTU_28604':0.01545,'OTU_8358':0.01578)0.435:0.00767,'OTU_44776':0.02369)0.605:0.00014,'OTU_11335':0.00782)0.931.3:0.02319)0.994.3:0.07581,(('OTU_31334':0.09367,((('OTU_16277':0.01201,(('OTU_38421':0.00015,'OTU_33626':0.0647)0.927.7:0.02502,('OTU_5378':0.00014,'OTU_13556':0.0361)0.286:0.01604)0.213.3:0.01206)0.954.5:0.03532,(('OTU_19767':0.04636,'OTU_20192':0.01138)0.884.5:0.01633,('OTU_2583':0.01149,('OTU_1154':0.01141,'OTU_4933':0.02847)0.974.3:0.02912)0.747.6:0.00468)0.919.5:0.03212)0.924.7:0.03409,(('OTU_34694':0.0533,'OTU_20219':0.01208)0.597.2:0.02652,(('OTU_30941':0.01425,('OTU_11417':0.01206,'OTU_3715':0.01983)0.516:0.01038)0.997.4:0.10311,((('OTU_15155':0.01617,'OTU_15229':0.03551)0.916.7:0.0207,('OTU_24396':0.02173,'OTU_9438':0.01047)0.811.4:0.01203)0.689:0.0092,'OTU_45909':0.0123)0.879.5:0.0291)0.592:0.03608)0.663:0.02185)0.809.6:0.04921)0.998.4:0.17631,('OTU_14154':0.0248,'OTU_2055':0.12484)0.486.3:0.05606)0.761.3:0.04791)0.845.7:0.01582,('OTU_31512':0.02077,(('OTU_37294':0.00977,'OTU_18581':0.02195)0.998.5:0.09951,('OTU_15446':0.03057,('OTU_22043':0.01114,('OTU_2615':0.00608,('OTU_1774':0.02015,(('OTU_24127':0.00775,'OTU_15176':0.02403)0.738.9:0.00562,(('OTU_22163':0.0214,(('OTU_5199':0.016,'OTU_6761':0.01619)0.927.8:0.01935,'OTU_35066':0.00922)0.855.5:0.00794)0.837.9:0.01249,('OTU_38355':0.00669,(((('OTU_29390':0.03694,('OTU_33190':0.01129,('OTU_42639':0.01457,'OTU_21148':0.01827)0.821.6:0.01566)0.838.5:0.0122)0.677:0.02329,'OTU_9541':0.00014)0.945.10:0.01692,('OTU_36336':0.01675,'OTU_16695':0.03114)0.646:0.0037)0.715:0.00819,'OTU_39948':0.02129)0.749.4:0.00507)0.543:0.01201)0.169:0.00854)0.817.5:0.01021)0.992.7:0.03203)0.943.3:0.019)0.800.3:0.00839)0.945.11:0.03802)0.961.4:0.04521)0.913.3:0.03327)0.610.2:0.00661)0.622.3:0.00291,('OTU_9137':0.10996,('OTU_27265':0.11934,'OTU_30182':0.06868)0.945.12:0.0537)0.828.5:0.04081)0.904.6:0.02917,('OTU_22258':0.01804,'OTU_15657':0.02369)0.998.6:0.07968)0.712.5:0.00871,((('OTU_26835':0.04289,'OTU_27311':0.00628)0.992.8:0.11057,('OTU_22406':0.01785,'OTU_22407':0.0188)0.951.6:0.05817)0.989.3:0.10115,(('OTU_33338':0.01407,'OTU_42176':0.01794)0.987.6:0.05162,('OTU_31833':0.03661,'OTU_30657':0.04854)0.745.7:0.01396)0.980.3:0.06713)0.819.5:0.00015)0.902.3:0.01227)0.806.6:0.01177,(('OTU_33504':0.02611,('OTU_11896':0.02462,'OTU_31497':0.05111)0.827.5:0.0207)0.981.4:0.03653,((('OTU_21182':0.08234,((('OTU_12426':0.01197,(('OTU_41298':0.012,('OTU_28399':0.0285,'OTU_2004':0.04682)0.723.3:0.00348)0.892.3:0.00814,'OTU_16346':0.02404)0.738.10:0.00376)0.923.5:0.02193,'OTU_4926':0.0456)0.933.2:0.02623,(('OTU_39290':0.03156,'OTU_9642':0.00895)0.362:0.0068,(('OTU_31507':0.02159,('OTU_38607':0.01919,'OTU_35981':0.02964)0.693.4:0.0099)0.700.4:0.0006,('OTU_25535':0.01566,((('OTU_7682':0.00014,'OTU_28799':0.03246)0.882.7:0.00767,('OTU_7874':0.02779,('OTU_14034':0.00015,('OTU_46088':0.01723,'OTU_15041':0.0162)0.962.3:0.03575)0.838.6:0.02349)0.854.9:0.00014)0.930.3:0.0115,((('OTU_13579':0.00746,('OTU_34393':0.03463,'OTU_38518':0.00236)0.997.5:0.03469)0.948.6:0.01613,('OTU_5522':0.01976,('OTU_20435':0.01617,('OTU_30784':0.02323,('OTU_14420':0.01981,'OTU_36108':0.01173)0.634.2:0.0003)0.574:0.00781)0.752.6:0.00373)0.919.6:0.01172)0.760.5:0.00413,'OTU_21016':0.0116)0.761.4:0.00765)0.903.8:0.00014)0.971.3:0.02595)0.989.4:0.03779)0.883.7:0.02173)0.738.11:0.00917)0.486.4:0.02811,((((('OTU_36564':0.04079,('OTU_8463':0.00928,'OTU_14315':0.02368)0.118:0.01322)0.641.3:0.00776,('OTU_41527':0.01363,('OTU_8980':0.00016,('OTU_11825':0.02815,('OTU_24874':0.00447,('OTU_25556':0.029,('OTU_26889':0.01173,('OTU_13832':0.03058,'OTU_3521':0.00617)0.970.2:0.02235)0.878.10:0.01244)0.902.4:0.01547)0.898.9:0.02028)0.064:0.00818)0.935.4:0.02276)0.937.8:0.02489)0.957.6:0.03289,('OTU_24670':0.01619,'OTU_15810':0.01598)0.879.6:0.012)0.856.9:0.00798,'OTU_10127':0.00016)0.862.6:0.02286,('OTU_43163':0.00015,('OTU_11354':0.02177,('OTU_42365':0.01627,'OTU_5177':0.01626)0.270:0.00672)0.819.6:0.01076)1.000.5:0.10768)0.891.8:0.02798)0.902.5:0.01833,(((('OTU_32054':0.01095,('OTU_41592':0.01411,(('OTU_36170':0.03033,'OTU_7580':0.0021)0.973.6:0.02914,'OTU_43081':0.00462)0.478:0.02269)0.977.5:0.04688)0.812.9:0.02783,(('OTU_35317':0.04552,((('OTU_35259':0.02379,(('OTU_5245':0.01291,('OTU_4847':0.00686,'OTU_35424':0.04749)0.939.6:0.02531)0.269:0.01573,'OTU_6441':0.00782)0.959.6:0.02531)0.907.8:0.01665,'OTU_18388':0.01603)0.778.3:0.01414,((('OTU_12424':0.01324,(('OTU_10182':0.02764,'OTU_42467':0.0203)0.951.7:0.0298,'OTU_16955':0.02504)0.247:0.00405)0.795.4:0.00636,('OTU_33927':0.0117,((('OTU_3633':0.01807,(('OTU_18469':0.01936,'OTU_35814':0.02433)0.848.6:0.00807,((('OTU_15182':0.00014,(('OTU_38849':0.01174,(('OTU_26003':0.00807,('OTU_12938':0.00842,'OTU_40249':0.02352)0.899.7:0.01502)0.518.2:0.01,(('OTU_47474':0.03078,('OTU_12188':0.01512,'OTU_27875':0.04458)0.490:0.01483)0.858.4:0.01281,'OTU_29819':0.0091)0.682.2:0.00643)0.820.6:0.00835)0.379:0.00015,'OTU_45798':0.0199)0.964.3:0.01957)0.851.6:0.00812,'OTU_20885':0.02345)0.896.2:0.00781,((('OTU_8435':0.00786,('OTU_42489':0.04585,(('OTU_6174':0.00812,'OTU_8819':0.0248)0.782.6:0.00644,('OTU_11598':0.01467,'OTU_17631':0.03505)0.952.4:0.02174)0.741.3:0.0052)0.749.5:0.00385)0.979.7:0.02473,'OTU_3930':0.01601)0.831.7:0.01017,'OTU_21329':0.03649)0.426:0.01428)0.396.2:0.00014)0.955.5:0.0219)0.765.3:0.01067,(('OTU_44357':0.02436,('OTU_47332':0.03247,'OTU_7170':0.00015)0.167.2:0.00832)0.955.6:0.02312,'OTU_7641':0.00969)0.922.7:0.02189)0.682.3:0.01555,(('OTU_41627':0.00837,('OTU_32678':0.02794,(('OTU_20654':0.0075,('OTU_30884':0.03706,'OTU_2103':0.00908)0.418.3:0.01619)0.783.4:0.01062,'OTU_10275':0.04168)0.892.4:0.02588)0.919.7:0.02538)0.651.2:0.00388,'OTU_24671':0.02708)0.854.10:0.01038)0.582:0.01371)0.952.5:0.00016)0.791.4:0.00778,('OTU_25595':0.01986,((('OTU_8900':0.01176,('OTU_2648':0.05234,('OTU_26455':0.01135,'OTU_8514':0.04361)0.633.2:0.01222)0.719.2:0.0038)0.894.4:0.01281,('OTU_29989':0.0196,((('OTU_8830':0.01961,('OTU_8410':0.0152,'OTU_1521':0.02557)0.919.8:0.0164)0.610.3:0.00879,((((('OTU_43182':0.012,'OTU_9182':0.02025)0.866.8:0.0128,'OTU_34305':0.03152)0.730.5:0.00512,'OTU_38218':0.01976)0.713.5:0.00263,'OTU_16628':0.00885)0.895.4:0.01205,'OTU_26322':0.01519)0.979.8:0.02578)0.775.3:0.00015,'OTU_35001':0.01946)0.466.2:0.00385)0.535:0.00015)0.948.7:0.01172,'OTU_12552':0.00766)0.752.7:0.00377)0.918.6:0.01176)0.422:0.00571)0.934.2:0.02823)0.993.2:0.0609,(((('OTU_2675':0.00721,('OTU_6005':0.01954,'OTU_15462':0.01629)0.942:0.02976)0.906.11:0.0328,(('OTU_11366':0.00016,((('OTU_27513':0.00957,'OTU_32368':0.02273)0.931.4:0.01679,('OTU_4942':0.00892,(('OTU_27846':0.01639,('OTU_11768':0.01326,'OTU_43191':0.01836)0.930.4:0.01789)0.855.6:0.00879,'OTU_41710':0.01024)0.911.5:0.01388)0.754.4:0.00516)0.883.8:0.01361,'OTU_33180':0.0122)0.989.5:0.0326)0.799.4:0.02057,'OTU_32649':0.01973)0.864.6:0.03463)0.799.5:0.01511,(('OTU_38071':0.02949,('OTU_31669':0.01622,('OTU_25711':0.00016,('OTU_2315':0.01639,'OTU_15498':0.01573)0.959.7:0.0201)0.935.5:0.02485)0.824.5:0.01241)0.994.4:0.06357,('OTU_2442':0.02806,'OTU_13792':0.01173)0.972.5:0.03804)0.767.2:0.03091)0.870.4:0.01785,((((('OTU_5905':0.017,(('OTU_27432':0.01134,'OTU_23718':0.06594)0.781.5:0.00913,('OTU_41957':0.01219,('OTU_37900':0.01129,('OTU_45482':0.03338,'OTU_14867':0.03092)0.811.5:0.01573)0.981.5:0.04905)0.989.6:0.04246)0.940.6:0.01769)0.806.7:0.01188,('OTU_11218':0.02637,'OTU_26124':0.03129)0.048:0.00571)0.834.4:0.02413,(((('OTU_30753':0.01812,('OTU_22767':0.03296,'OTU_21079':0.00014)0.983:0.03594)0.976.4:0.02856,(((('OTU_43336':0.02592,(('OTU_6954':0.02993,('OTU_10274':0.00426,('OTU_4513':0.01731,'OTU_14802':0.01734)0.866.9:0.01246)0.474:0.00967)0.851.7:0.02318,('OTU_27890':0.03588,('OTU_12944':0.00703,(('OTU_23353':0.00513,'OTU_7840':0.02722)0.869.4:0.00967,'OTU_45296':0.02029)0.242:0.01011)0.580.2:0.00198)0.929.7:0.02876)0.724.5:0.01366)0.643.2:0.02608,'OTU_2775':0.01605)0.859.3:0.01634,('OTU_44643':0.0078,(('OTU_29358':0.00016,('OTU_30679':0.01742,'OTU_30858':0.03684)0.867.11:0.01637)0.522:0.00795,('OTU_16791':0.0372,(('OTU_25477':0.00014,(('OTU_47099':0.02654,('OTU_9583':0.03039,'OTU_11118':0.00217)0.492:0.00635)0.751.5:0.01177,('OTU_26787':0.03943,'OTU_5687':0.03288)0.923.6:0.01826)0.922.8:0.02047)0.590.4:0.01141,('OTU_13066':0.0242,('OTU_11642':0.00811,'OTU_14469':0.02434)0.709:0.00306)0.268:0.01638)0.741.4:0.00429)0.851.8:0.0077)0.959.8:0.02007)0.761.5:0.00458)0.780.7:0.00886,'OTU_17993':0.0306)0.783.5:0.00835)0.949.4:0.01957,'OTU_12542':0.00404)0.965.6:0.00012,'OTU_38986':0.03649)0.277.2:0.00521)0.959.9:0.03062,((('OTU_32003':0.01916,((('OTU_38006':0.01082,('OTU_13860':0.06463,'OTU_13161':0.03599)0.866.10:0.01682)0.941.5:0.02323,(('OTU_39513':0.06917,'OTU_42036':0.02213)0.618.2:0.00015,('OTU_37471':0.01818,('OTU_32124':0.04608,'OTU_35109':0.01943)0.920.6:0.02326)0.870.5:0.01636)0.900.7:0.01288)0.742:0.00813,(((('OTU_39591':0.0209,('OTU_44219':0.00822,('OTU_30371':0.00522,('OTU_12829':0.02507,'OTU_41524':0.00982)0.939.7:0.02084)0.911.6:0.01627)0.913.4:0.01265)0.348.2:0.00016,('OTU_43049':0.04226,('OTU_11154':0.01786,(('OTU_28185':0.03066,('OTU_20585':0.02617,'OTU_41885':0.02459)0.959.10:0.03376)0.966.5:0.03682,('OTU_19568':0.00462,('OTU_9491':0.00874,'OTU_2279':0.02966)0.659:0.01646)0.980.4:0.03098)0.695.2:0.00014)0.969.9:0.02977)0.508.2:0.01499)0.823.3:0.00398,(('OTU_35559':0.04374,'OTU_27402':0.00806)0.947.6:0.01687,('OTU_6548':0.00015,((('OTU_5675':0.02588,'OTU_23019':0.01712)0.862.7:0.01188,('OTU_22461':0.012,('OTU_23542':0.02638,'OTU_11272':0.01585)0.852.9:0.00924)0.609.2:0.01293)0.725.2:0.00016,'OTU_17030':0.02085)0.824.6:0.00417)0.785.2:0.00403)0.774.5:0.00404)0.845.8:0.01642,('OTU_20464':0.00518,(('OTU_5669':0.00771,'OTU_9336':0.0549)0.951.8:0.02603,('OTU_16694':0.00014,('OTU_25836':0.02127,'OTU_30875':0.02568)0.903.9:0.01221)0.897.5:0.01422)0.888.5:0.01509)0.512:0.01402)0.945.13:0.04307)0.982.10:0.04617)0.906.12:0.0418,'OTU_46669':0.00812)0.965.7:0.05527,'OTU_38007':0.04805)0.749.6:0.00958)0.759.9:0.0128,(((('OTU_36646':0.03002,'OTU_6209':0.01023)0.995.7:0.06132,(('OTU_27503':0.00601,('OTU_15921':0.02111,'OTU_19484':0.01523)0.953.7:0.02941)0.935.6:0.03411,('OTU_44066':0.07939,(('OTU_21976':0.00955,('OTU_11320':0.02729,'OTU_34896':0.04182)0.800.4:0.02144)0.683:0.00938,(('OTU_12888':0.02005,'OTU_44384':0.03362)0.998.7:0.0668,'OTU_7590':0.01373)0.268.2:0.01283)0.966.6:0.0437)0.160:0.02319)0.742.2:0.00604)0.606:0.02481,(('OTU_4249':0.00814,((('OTU_46408':0.01973,(('OTU_23130':0.01581,('OTU_24442':0.02405,(('OTU_22304':0.01629,'OTU_42869':0.01631)0.769.3:0.00603,'OTU_6742':0.01325)0.761.6:0.00577)0.895.5:0.01538)0.914.9:0.01701,(('OTU_26484':0.0246,'OTU_29441':0.01226)0.846.5:0.01645,('OTU_4173':0.01233,'OTU_17969':0.03516)0.618.3:0.01236)0.841.5:0.00917)0.747.7:0.00301)0.962.4:0.01574,('OTU_43073':0.01599,('OTU_33152':0.02841,'OTU_6884':0.00765)0.915.6:0.01616)0.754.5:0.00377)0.703.3:0.0024,('OTU_30844':0.03267,'OTU_10970':0.00016)0.881.8:0.00913)0.963.7:0.02938)0.999.3:0.06211,('OTU_20018':0.07906,('OTU_15882':0.07035,('OTU_12796':0.02475,'OTU_14113':0.00765)0.871.4:0.0162)0.163:0.02128)0.383.2:0.02742)0.808.2:0.00014)0.861.9:0.00911,('OTU_6980':0.02369,(('OTU_23438':0.00014,((('OTU_35117':0.02235,('OTU_4451':0.02718,'OTU_20104':0.0122)0.560:0.00807)0.854.11:0.01292,'OTU_2852':0.00818)0.739.3:0.00703,((('OTU_3332':0.01733,'OTU_37588':0.01934)0.962.5:0.03674,('OTU_10313':0.01239,('OTU_6321':0.02829,'OTU_40810':0.07295)0.754.6:0.00529)0.759.10:0.01073)0.114:0.01567,('OTU_10066':0.00015,('OTU_41206':0.02837,('OTU_28122':0.01598,'OTU_29577':0.0236)0.783.6:0.00815)0.919.9:0.01549)0.761.7:0.01138)0.925.6:0.01745)0.805.3:0.02019)1.000.6:0.07721,('OTU_41442':0.17023,((((('OTU_3514':0.01154,(('OTU_26271':0.02862,'OTU_4339':0.00777)0.679:0.00815,'OTU_26528':0.04125)0.408:0.00859)0.405:0.00014,('OTU_18077':0.01622,'OTU_7864':0.01613)0.754.7:0.00378)0.878.11:0.00802,(('OTU_37500':0.0244,('OTU_41959':0.05701,(('OTU_21867':0.03298,'OTU_3998':0.02617)0.691.4:0.01587,'OTU_38041':0.01105)0.668.3:0.01005)0.709.2:0.00287)0.719.3:0.00407,('OTU_6994':0.0162,'OTU_10075':0.01631)0.909.8:0.01609)0.856.10:0.00794)0.959.11:0.02392,('OTU_11894':0.03222,'OTU_3074':0.02259)0.951.9:0.02892)0.759.11:0.00658,'OTU_39901':0.0418)0.869.5:0.02615)0.819.7:0.01635)0.868.11:0.01893)0.938.8:0.02273)0.946.6:0.0243)0.871.5:0.01193)0.748.4:0.00588)0.947.7:0.03642)0.986.5:0.05498,('OTU_25345':0.02069,('OTU_44095':0.02775,'OTU_5340':0.00526)0.710.2:0.01408)0.789.6:0.01572)0.835.9:0.02655,'OTU_9620':0.01616)0.990.2:0.05535)0.885.10:0.00015)0.971.4:0.02216)0.855.7:0.0197)0.963.8:0.04892,(('OTU_32491':0.01967,(('OTU_1137':0.00381,('OTU_7461':0.00592,('OTU_33249':0.02091,('OTU_6655':0.02147,('OTU_34274':0.02355,'OTU_520':0.01467)0.371.3:0.00015)0.766.6:0.00429)0.902.6:0.01693)0.938.9:0.02183)0.871.6:0.00777,'OTU_32755':0.01949)0.910.6:0.00014)0.822.3:0.01369,(('OTU_21792':0.02103,((('OTU_5037':0.01183,('OTU_1709':0.0077,(('OTU_29034':0.01775,('OTU_5730':0.00973,'OTU_15266':0.02579)0.867.12:0.00795)0.233:0.00544,('OTU_17380':0.01145,('OTU_3804':0.01201,('OTU_1527':0.02426,'OTU_5431':0.01483)0.741.5:0.00537)0.952.6:0.01614)0.933.3:0.01206)0.246.2:0.00016)0.941.6:0.02024)0.904.7:0.01604,('OTU_29881':0.00397,('OTU_2439':0.01634,'OTU_439':0.01618)0.879.7:0.01136)0.881.9:0.00787)0.843.6:0.00776,('OTU_3282':0.00775,'OTU_5918':0.02407)0.173:0.00015)0.909.9:0.01909)0.936.6:0.02006,'OTU_4158':0.0224)0.910.7:0.02272)0.989.7:0.06765)0.940.7:0.03933)0.877.10:0.01727,((((((('OTU_39172':0.06985,'OTU_18990':0.07045)0.932.7:0.04093,('OTU_36334':0.01545,('OTU_25979':0.12956,'OTU_5184':0.02427)0.251:0.01422)0.854.12:0.02116)0.969.10:0.04729,((((('OTU_45308':0.03128,(((((('OTU_28860':0.00787,(('OTU_3784':0.02253,('OTU_6527':0.02434,'OTU_7938':0.01181)0.860.9:0.0093)0.439.3:0.00384,'OTU_1705':0.01028)0.930.5:0.01353)0.851.9:0.00766,('OTU_29955':0.02373,'OTU_37829':0.0156)0.969.11:0.00014)0.800.5:0.00411,('OTU_47261':0.01615,'OTU_32580':0.02022)0.746.8:0.00356)0.873.4:0.00813,((('OTU_28664':0.02352,('OTU_3537':0.02477,('OTU_3205':0.01211,('OTU_2303':0.01579,'OTU_37613':0.02555)0.655.2:0.01308)0.894.5:0.01861)0.735.3:0.00509)0.738.12:0.00931,(('OTU_3717':0.01395,('OTU_22636':0.01651,'OTU_33422':0.01637)0.668.4:0.00114)0.935.7:0.01627,('OTU_8507':0.02475,('OTU_4808':0.0174,(('OTU_4374':0.01193,((('OTU_18224':0.03221,('OTU_4040':0.00795,'OTU_41497':0.03244)0.730.6:0.00454)0.746.9:0.00861,('OTU_21717':0.02556,'OTU_2225':0.01058)0.862.8:0.00888)0.709.3:0.0072,(('OTU_42619':0.00053,('OTU_16784':0.02032,'OTU_20419':0.01173)0.944.5:0.0199)0.773.2:0.00488,(('OTU_29251':0.00861,('OTU_29442':0.02445,'OTU_16563':0.01234)0.874.9:0.01126)0.940.8:0.01718,('OTU_11777':0.00712,'OTU_42085':0.02068)0.949.5:0.01968)0.130:0.00383)0.947.8:0.01608)0.774.6:0.00651)0.885.11:0.00016,('OTU_7064':0.01553,('OTU_20300':0.01951,('OTU_29739':0.01746,'OTU_17477':0.01854)0.352:0.01386)0.722:0.00689)0.804.7:0.01643)0.902.7:0.01928)0.888.6:0.01359)0.723.4:0.00356)0.825.4:0.00738)0.765.4:0.00709,(('OTU_25633':0.02821,'OTU_45139':0.02921)0.786.4:0.00701,'OTU_37752':0.07043)0.863.10:0.01281)0.736.3:0.00345)0.922.9:0.01587,('OTU_6299':0.01561,('OTU_39775':0.03206,'OTU_4654':0.00016)0.913.5:0.01618)0.752.8:0.00453)0.603.2:0.02047,('OTU_18543':0.03735,'OTU_33000':0.04445)0.759.12:0.00834)0.856.11:0.01467)0.874.10:0.01278,((((('OTU_24976':0.02355,('OTU_43784':0.01604,'OTU_21105':0.01608)0.712.6:0.00999)0.838.7:0.0151,('OTU_7473':0.01584,('OTU_7335':0.02808,((('OTU_22219':0.01833,('OTU_40573':0.00955,('OTU_22573':0.01571,'OTU_8130':0.01666)0.851.10:0.01075)0.971.5:0.02864)0.888.7:0.01504,'OTU_14769':0.00385)0.755.4:0.00334,'OTU_23588':0.02437)0.887.5:0.01186)0.766.7:0.00016)0.730.7:0.00599)0.906.13:0.01291,('OTU_29146':0.01838,('OTU_5284':0.02654,'OTU_15092':0.01011)0.977.6:0.02667)0.830.4:0.01146)0.781.6:0.00783,('OTU_29122':0.01965,'OTU_12814':0.03177)0.700.5:0.01893)0.555:0.00014,('OTU_47467':0.02494,'OTU_17095':0.04115)0.000.13:0.00014)0.919.10:0.01243)0.000.14:0.00016,('OTU_32168':0.01563,'OTU_47405':0.01606)0.919.11:0.02427)0.668.5:0.01609,((('OTU_14269':0.01565,(((('OTU_31603':0.0324,(((('OTU_36371':0.01898,('OTU_3136':0.01107,('OTU_36178':0.03291,'OTU_40429':0.01709)0.582.2:0.0076)0.756.4:0.00542)0.759.13:0.00389,('OTU_7339':0.00739,('OTU_42026':0.01308,'OTU_38676':0.0605)0.834.5:0.01194)0.884.6:0.00817)0.739.4:0.00365,'OTU_9357':0.04668)0.888.8:0.01499,'OTU_9878':0.01591)0.670.3:0.00016)0.408.2:0.00369,'OTU_7022':0.01189)0.873.5:0.01064,'OTU_11555':0.01025)0.931.5:0.01479,(('OTU_10314':0.01474,'OTU_12205':0.03182)0.907.9:0.01816,'OTU_14502':0.01444)0.614.2:0.0014)0.876.4:0.00015)0.936.7:0.01229,('OTU_17720':0.02615,('OTU_1329':0.00991,('OTU_47020':0.02185,'OTU_13693':0.01036)0.929.8:0.02214)0.907.10:0.01362)0.772.2:0.0058)0.983.2:0.0001,(('OTU_22162':0.0168,'OTU_31037':0.01572)0.828.6:0.00774,('OTU_22242':0.01485,'OTU_18567':0.0497)0.689.2:0.00015)0.900.8:0.01246)0.941.7:0.03005)0.668.6:0.00898,('OTU_10298':0.10721,('OTU_27170':0.05869,'OTU_27951':0.08507)0.957.7:0.03933)0.648.2:0.01774)0.474.2:0.00849)0.889.3:0.02992,('OTU_13143':0.04562,('OTU_18510':0.01942,('OTU_1946':0.00016,('OTU_37342':0.02448,'OTU_40435':0.0878)0.783.7:0.01071)0.968.3:0.02083)0.831.8:0.00016)0.995.8:0.05034)0.688.2:0.00398,(((((('OTU_26375':0.02165,((((('OTU_5894':0.03108,('OTU_31207':0.0184,'OTU_20242':0.03139)0.824.7:0.01959)0.808.3:0.01299,((((('OTU_30279':0.03148,'OTU_46849':0.03523)0.922.10:0.02076,((('OTU_4290':0.02185,('OTU_2260':0.02456,'OTU_4301':0.04516)0.900.9:0.02138)0.916.8:0.02095,('OTU_24747':0.03028,'OTU_13044':0.0447)0.690:0.01122)0.674:0.00014,'OTU_6140':0.01214)0.783.8:0.00431)0.767.3:0.00377,((('OTU_232':0.01023,(('OTU_14149':0.01667,'OTU_8705':0.03216)0.747.8:0.00382,((('OTU_30621':0.01938,('OTU_40121':0.01972,'OTU_14475':0.01183)0.676.3:0.00281)0.923.7:0.00038,(('OTU_31973':0.01612,('OTU_20547':0.02554,'OTU_958':0.01198)0.803.6:0.00745)0.999.4:0.00015,('OTU_31559':0.02828,'OTU_109':0.01209)0.756.5:0.00302)0.892.5:0.00777)0.770.4:0.00708,(('OTU_18285':0.0156,('OTU_30744':0.01595,'OTU_16115':0.0155)0.748.5:0.00389)0.961.5:0.01589,'OTU_131':0.00016)0.846.6:0.00992)0.956.5:0.01966)0.889.4:0.0138)0.570:0.00752,('OTU_5506':0.01154,'OTU_6179':0.01986)0.941.8:0.01834)0.883.9:0.00991,(((('OTU_5827':0.02363,('OTU_36644':0.03237,'OTU_42915':0.03241)0.901.7:0.0174)0.940.9:0.00016,'OTU_4653':0.04218)0.955.7:0.0166,(('OTU_29119':0.00962,(('OTU_40587':0.01872,'OTU_4890':0.01867)0.126:0.0031,'OTU_10674':0.02279)0.718.4:0.00482)0.852.10:0.01249,('OTU_816':0.03235,('OTU_244':0.00587,('OTU_28049':0.00682,'OTU_42419':0.02484)0.917.6:0.0185)0.405.2:0.00579)0.888.9:0.01462)0.773.3:0.01043)0.528:0.00014,'OTU_4741':0.00015)0.304:0.00358)0.996.3:0.03834)0.746.10:0.00344,(('OTU_43221':0.02492,((('OTU_34598':0.01211,('OTU_39815':0.0323,'OTU_30041':0.01528)0.741.6:0.00364)0.828.7:0.00781,('OTU_83':0.00375,'OTU_45897':0.02771)0.855.8:0.0081)0.774.7:0.00305,(('OTU_21355':0.01137,('OTU_25145':0.00016,'OTU_36423':0.04367)0.977.7:0.02017)0.733.2:0.00375,('OTU_40667':0.01326,('OTU_22706':0.04501,('OTU_24316':0.01166,(('OTU_42900':0.03144,((('OTU_1589':0.02024,'OTU_42062':0.02024)0.849.11:0.00775,((('OTU_41301':0.02286,'OTU_43867':0.03157)0.829.7:0.0095,('OTU_52':0.00014,(('OTU_38749':0.03094,('OTU_42483':0.0207,('OTU_39501':0.03061,'OTU_40673':0.06884)0.960.8:0.02494)0.435.2:0.00723)0.873.6:0.00855,('OTU_41904':0.02686,('OTU_42537':0.02289,'OTU_43356':0.02406)0.881.10:0.01163)0.411.4:0.00435)0.840.6:0.00015)0.888.10:0.00014)0.798.4:0.00016,('OTU_41797':0.02761,'OTU_34095':0.02798)0.748.6:0.00382)0.919.12:0.00773)0.829.8:0.00014,(((('OTU_18164':0.02624,'OTU_41702':0.03091)0.790.3:0.01147,('OTU_22024':0.03217,'OTU_12293':0.00015)0.864.7:0.00954)0.881.11:0.00999,'OTU_18625':0.0196)0.287:0.00014,'OTU_36784':0.01554)0.900.10:0.00762)0.608:0.00015)0.796.2:0.00602,'OTU_42759':0.02297)0.450.2:0.00603)0.906.14:0.00015)0.888.11:0.01283)0.908.7:0.01388)0.842.5:0.00795)0.839.6:0.00842)0.232:0.0078,'OTU_4708':0.00014)0.825.5:0.00804)0.793.5:0.00922,'OTU_30520':0.01528)0.988.2:0.04242)0.944.6:0.02449,(('OTU_27236':0.00014,(('OTU_3000':0.0135,('OTU_26666':0.0331,(('OTU_423':0.00398,('OTU_8259':0.02118,('OTU_26524':0.01274,'OTU_46323':0.02101)0.727.6:0.00296)0.877.11:0.00853)0.543.2:0.00406,('OTU_22996':0.0164,'OTU_32801':0.02072)0.743.6:0.00422)0.741.7:0.00724)0.907.11:0.02013)0.619.3:0.00734,('OTU_27665':0.01024,'OTU_17138':0.01929)0.931.6:0.0191)0.887.6:0.01303)0.966.7:0.0248,(((('OTU_25781':0.02133,'OTU_12225':0.0168)0.806.8:0.01643,('OTU_11844':0.00014,'OTU_46014':0.02887)0.032:0.00014)0.981.6:0.02896,('OTU_32047':0.01633,(('OTU_3184':0.0081,(('OTU_35147':0.00984,('OTU_2494':0.02629,('OTU_5270':0.02615,(('OTU_42567':0.02468,'OTU_4510':0.00815)0.813.3:0.00016,('OTU_31015':0.01642,'OTU_6899':0.01249)0.524.2:0.00841)0.904.8:0.01634)0.939.8:0.02814)0.143:0.00525)0.987.7:0.03183,'OTU_45265':0.0161)0.862.9:0.00015)0.967.10:0.02102,'OTU_2906':0.00015)0.997.6:0.04901)0.871.7:0.03149)0.666:0.00014,(('OTU_27869':0.04179,('OTU_5432':0.01141,'OTU_17117':0.02217)0.977.8:0.03737)0.794.3:0.00927,((('OTU_3965':0.02082,('OTU_33973':0.05358,(('OTU_12946':0.01049,'OTU_19143':0.05487)0.935.8:0.03108,(('OTU_5772':0.02785,(((('OTU_15926':0.01078,'OTU_47180':0.04436)0.053:0.00838,'OTU_28616':0.03774)0.776.3:0.01223,(('OTU_42502':0.00928,'OTU_17927':0.01575)0.755.5:0.00805,('OTU_18933':0.04292,('OTU_4394':0.01545,'OTU_18900':0.01498)0.961.6:0.03908)0.789.7:0.01087)0.944.7:0.01839)0.712.7:0.01078,'OTU_24058':0.00835)0.977.9:0.03231)0.671.2:0.00015,'OTU_14340':0.02639)0.843.7:0.02181)0.255:0.00672)0.824.8:0.03392)0.989.8:0.05068,(('OTU_19337':0.05963,('OTU_31582':0.0327,'OTU_46615':0.01864)0.954.6:0.03728)0.958.5:0.0379,'OTU_22192':0.00014)0.905.5:0.0077)0.996.4:0.00015,((('OTU_28168':0.01633,('OTU_21239':0.01236,('OTU_19796':0.00015,('OTU_3091':0.01021,'OTU_3766':0.01967)0.922.11:0.02418)0.804.8:0.02063)0.889.5:0.01258)0.880.5:0.00824,('OTU_14779':0.02096,('OTU_7577':0.02928,'OTU_1499':0.00014)0.929.9:0.01235)0.756.6:0.00407)0.769.4:0.00384,(('OTU_34800':0.01679,'OTU_5741':0.01677)0.761.8:0.00339,('OTU_17200':0.03282,((('OTU_32385':0.0064,'OTU_23942':0.02753)0.895.6:0.01451,'OTU_20560':0.02264)0.643.3:0.00303,'OTU_40050':0.01387)0.780.8:0.00882)0.837.10:0.0095)0.857.5:0.00845)0.772.3:0.00396)0.908.8:0.01449)0.646.2:0.00992)0.899.8:0.01536)0.771.6:0.00451)0.931.7:0.01321,((('OTU_11849':0.04575,(((('OTU_13857':0.03874,('OTU_11550':0.00457,('OTU_3661':0.02086,'OTU_15195':0.01226)0.895.7:0.0118)0.796.3:0.00792)0.920.7:0.01731,('OTU_4802':0.00015,'OTU_5666':0.02534)0.870.6:0.00016)0.892.6:0.01247,('OTU_30873':0.01448,('OTU_10799':0.01,('OTU_17964':0.00294,'OTU_44859':0.11682)0.920.8:0.02266)0.754.8:0.0191)0.761.9:0.00625)0.839.7:0.00812,('OTU_10309':0.00436,('OTU_25257':0.00713,'OTU_45742':0.02638)0.932.8:0.01732)0.767.4:0.00842)0.635.2:0.00174)0.938.10:0.01948,(('OTU_3143':0.00467,'OTU_33289':0.02405)0.819.8:0.01471,('OTU_13317':0.01568,(('OTU_2261':0.00619,'OTU_6219':0.03154)0.911.7:0.0226,('OTU_44230':0.02472,('OTU_21969':0.02524,('OTU_41294':0.03269,'OTU_1087':0.00014)0.783.9:0.00396)0.777.4:0.00417)0.685.5:0.00014)0.916.9:0.01519)0.832.4:0.02178)0.861.10:0.01794)0.677.2:0.00271,(('OTU_34170':0.02443,('OTU_29141':0.01909,'OTU_1289':0.03698)0.211.2:0.01263)0.791.5:0.00946,('OTU_41337':0.06756,'OTU_41112':0.02272)0.724.6:0.00741)0.759.14:0.00466)0.895.8:0.0089)0.950.3:0.00012,((((((('OTU_26996':0.01221,('OTU_6494':0.03948,'OTU_15912':0.0496)0.696.2:0.01629)0.983.3:0.00016,(('OTU_7188':0.01285,'OTU_20886':0.02074)0.819.9:0.00764,'OTU_29994':0.02996)0.769.5:0.00441)0.751.6:0.004,'OTU_44488':0.0168)0.764.4:0.00368,(((('OTU_4269':0.01395,'OTU_10638':0.01952)0.715.2:0.01698,('OTU_29378':0.0474,'OTU_1647':0.03304)0.650.2:0.0273)0.390.2:0.00015,('OTU_78':0.00014,('OTU_46567':0.03081,'OTU_47407':0.02616)0.779.4:0.00845)0.826.4:0.00571)0.276.2:0.00441,'OTU_6556':0.03585)0.775.4:0.00663)0.763.6:0.00864,(('OTU_14350':0.02946,('OTU_8338':0.01672,'OTU_14221':0.02123)0.748.7:0.0036)0.785.3:0.0042,('OTU_40479':0.01667,'OTU_8946':0.0167)0.763.7:0.00371)0.928.5:0.00014)0.879.8:0.00848,('OTU_19131':0.02468,(('OTU_32207':0.02798,('OTU_17198':0.00016,('OTU_3353':0.01814,'OTU_19840':0.01829)0.855.9:0.013)0.755.6:0.00744)0.877.12:0.014,(((('OTU_25029':0.02036,((('OTU_3026':0.00014,'OTU_36861':0.03354)0.960.9:0.01637,('OTU_44119':0.02892,'OTU_7081':0.0043)0.791.6:0.00806)0.776.4:0.004,(('OTU_8284':0.01055,'OTU_21233':0.0186)0.613.2:0.0083,('OTU_26708':0.02981,'OTU_13951':0.00803)0.739.5:0.00591)0.938.11:0.01477)0.577.3:0.00016)0.916.10:0.00807,'OTU_44172':0.02024)0.146:0.00014,('OTU_45096':0.01641,((('OTU_44374':0.01592,('OTU_29342':0.02437,('OTU_43381':0.01314,'OTU_21030':0.01647)0.819.10:0.00775)0.835.10:0.00399)0.857.6:0.00075,(('OTU_293':0.00015,('OTU_45281':0.11,('OTU_43579':0.0328,'OTU_46519':0.05204)0.069:0.00405)0.871.8:0.00956)0.774.8:0.00799,(('OTU_46468':0.01642,'OTU_33684':0.04776)0.748.8:0.0042,'OTU_30707':0.01654)0.761.10:0.00391)0.764.5:0.004)0.999.5:0.00015,('OTU_40922':0.01079,('OTU_9564':0.01527,'OTU_47401':0.01856)0.675:0.01199)0.786.5:0.0055)0.783.10:0.00392)0.774.9:0.00406)0.916.11:0.00793,'OTU_10009':0.01625)0.923.8:0.00015)0.764.6:0.00227)0.846.7:0.00189)0.531:0.00015,(('OTU_1622':0.00015,('OTU_34338':0.01979,'OTU_29679':0.02441)0.856.12:0.01031)0.831.9:0.00397,((('OTU_12191':0.01182,('OTU_12630':0.01633,'OTU_16425':0.00834)0.969.12:0.02191)0.770.5:0.00452,((((('OTU_2147':0.00015,'OTU_17305':0.02486)0.697.2:0.01231,'OTU_27594':0.00813)0.769.6:0.00388,'OTU_33510':0.01619)0.778.4:0.00015,'OTU_44759':0.01613)0.107:0.00418,(('OTU_9215':0.03205,('OTU_4132':0.02153,'OTU_959':0.01769)0.942.2:0.02624)0.871.9:0.0175,('OTU_24133':0.08947,'OTU_2515':0.00014)0.926.7:0.02375)0.888.12:0.01798)0.488:0.00423)0.941.9:0.01617,'OTU_18408':0.02526)0.902.8:0.00014)0.790.4:0.00397)0.961.7:0.02136)0.895.9:0.01578)0.981.7:0.04039,('OTU_47772':0.01907,(('OTU_31069':0.02537,'OTU_37492':0.03397)0.817.6:0.01418,('OTU_46610':0.04892,('OTU_28606':0.04339,'OTU_45662':0.01699)0.971.6:0.05046)0.561.2:0.01376)0.964.4:0.04413)0.864.8:0.02279)0.729.5:0.00607,('OTU_8397':0.0684,((((((('OTU_29796':0.03928,'OTU_7754':0.00374)0.911.8:0.02194,((('OTU_13228':0.03166,('OTU_5523':0.0263,('OTU_25261':0.01782,('OTU_28255':0.01734,('OTU_43580':0.02531,'OTU_528':0.00622)0.895.10:0.00864)0.765.5:0.00561)0.416:0.00437)0.060:0.0099)0.745.8:0.00571,('OTU_30863':0.04855,('OTU_36272':0.037,'OTU_46176':0.00409)0.961.8:0.02736)0.849.12:0.00016)0.738.13:0.00014,'OTU_2039':0.0082)0.679.2:0.00016)0.899.9:0.01769,'OTU_18016':0.03312)0.545:0.00507,'OTU_14039':0.00202)0.254:0.00673,((('OTU_40928':0.02989,(('OTU_22369':0.01553,('OTU_12767':0.01567,('OTU_18756':0.01939,'OTU_20343':0.01303)0.642.2:0.00765)0.815.4:0.01037)0.741.8:0.01656,('OTU_12940':0.03268,'OTU_5260':0.00015)0.970.3:0.02272)0.487:0.00015)0.310:0.00947,'OTU_18157':0.01788)0.867.13:0.01366,('OTU_12805':0.03474,('OTU_33921':0.0132,'OTU_5898':0.02091)0.421:0.00687)0.859.4:0.00958)0.896.3:0.01967)0.680.2:0.00388,('OTU_47225':0.01465,('OTU_33985':0.03213,'OTU_4593':0.00014)0.959.12:0.02583)0.835.11:0.01106)0.832.5:0.01105,'OTU_45445':0.02773)0.201:0.00956)0.908.9:0.02049)0.824.9:0.02511,(((('OTU_23036':0.01587,(((('OTU_47804':0.0157,(('OTU_32201':0.02833,(('OTU_38072':0.02392,('OTU_40282':0.00778,(('OTU_4561':0.01565,((('OTU_34110':0.01289,('OTU_43642':0.01606,('OTU_4319':0.01964,'OTU_8229':0.01552)0.810.4:0.00014)0.969.13:0.02775)0.814.8:0.00795,'OTU_1180':0.01066)0.732.5:0.00891,'OTU_28318':0.0235)0.854.13:0.00016)0.887.7:0.0078,('OTU_13069':0.02398,'OTU_9146':0.03707)0.842.6:0.00852)0.777.5:0.00375)0.851.11:0.00016)0.796.4:0.00391,('OTU_32879':0.04559,('OTU_10563':0.01862,('OTU_11794':0.02451,'OTU_1616':0.01676)0.935.9:0.02386)0.981.8:0.03556)0.996.5:0.00015)0.912.3:0.01207)0.764.7:0.00383,'OTU_5493':0.01172)0.778.5:0.00376)0.846.8:0.00799,('OTU_20933':0.00016,('OTU_10575':0.01719,('OTU_42361':0.01579,('OTU_8625':0.02006,('OTU_44772':0.00016,'OTU_4777':0.03679)0.929.10:0.01597)0.833.4:0.00766)0.833.5:0.00675)0.957.8:0.02498)0.864.9:0.01591)0.785.4:0.00356,('OTU_7979':0.03266,'OTU_9380':0.00016)0.962.6:0.01615)0.916.12:0.01226,'OTU_7419':0.00393)0.903.10:0.01216)0.431.2:0.00794,(((((('OTU_35694':0.01757,('OTU_28946':0.01406,'OTU_30763':0.01894)0.863.11:0.01189)0.701.2:0.0055,('OTU_23802':0.00816,'OTU_33012':0.02508)0.101:0.00781)0.807.3:0.00942,((('OTU_32905':0.03249,'OTU_43400':0.01898)0.808.4:0.01393,('OTU_317':0.00015,'OTU_43967':0.03212)0.720.5:0.00014)0.902.9:0.00767,(((('OTU_39941':0.0184,('OTU_31591':0.01443,'OTU_47663':0.02865)0.901.8:0.01761)0.674.2:0.0021,'OTU_8970':0.01232)0.859.5:0.00821,'OTU_41318':0.01969)0.749.7:0.00383,('OTU_39423':0.05821,('OTU_44869':0.02371,'OTU_32673':0.0279)0.763.8:0.0039)0.765.6:0.00373)1.000.7:0.00015)0.866.11:0.00014)0.754.9:0.00399,('OTU_40431':0.02345,('OTU_40147':0.0669,'OTU_45223':0.00838)0.659.2:0.00447)0.957.9:0.02)0.818.5:0.00759,('OTU_30170':0.02828,(('OTU_11724':0.01987,('OTU_38358':0.00859,('OTU_24129':0.02484,'OTU_12558':0.00748)0.798.5:0.01587)0.833.6:0.02431)0.950.4:0.00015,'OTU_5788':0.0194)0.449.2:0.00405)0.917.7:0.01593)0.750.7:0.00392,((('OTU_37091':0.0281,'OTU_38138':0.02829)0.748.9:0.00355,(((('OTU_12722':0.05432,'OTU_17606':0.01015)0.951.10:0.02951,((('OTU_16927':0.02296,'OTU_20774':0.03508)0.751.7:0.01179,(((('OTU_13541':0.01229,'OTU_28579':0.02405)0.861.11:0.00841,'OTU_43434':0.02004)0.888.13:0.01163,'OTU_38223':0.00015)0.922.12:0.0242,(('OTU_41130':0.035,((('OTU_33040':0.0158,('OTU_41144':0.01483,'OTU_10920':0.01902)0.847.3:0.01301)0.861.12:0.01057,('OTU_13899':0.00744,'OTU_18353':0.03322)0.876.5:0.01216)0.754.10:0.00582,('OTU_41908':0.0256,'OTU_29663':0.0538)0.840.7:0.0171)0.438:0.00439)0.748.10:0.00557,'OTU_17963':0.01219)0.750.8:0.00848)0.626:0.01122)0.832.6:0.0147,'OTU_12440':0.0197)0.744.7:0.00663)0.957.10:0.02595,(('OTU_39398':0.02156,'OTU_13458':0.01731)0.938.12:0.0225,(('OTU_30828':0.0325,'OTU_6517':0.03293)0.731.4:0.00391,('OTU_261':0.00381,('OTU_19351':0.02252,'OTU_33369':0.02259)0.761.11:0.00685)0.805.4:0.00014)0.823.4:0.00789)0.735.4:0.00014)0.692:0.00015,(((('OTU_14746':0.02361,'OTU_37308':0.01483)0.676.4:0.00944,'OTU_9190':0.01594)0.105:0.00015,('OTU_30155':0.02902,(('OTU_39980':0.02864,'OTU_20661':0.01236)0.956.6:0.02474,('OTU_38663':0.00359,'OTU_20926':0.02888)0.912.4:0.0133)0.739.6:0.00389)0.823.5:0.00743)0.942.3:0.01208,'OTU_46781':0.00761)0.892.7:0.01195)0.901.9:0.01137)0.884.7:0.00015,('OTU_2215':0.00016,'OTU_15802':0.03236)0.138:0.01162)0.914.10:0.0079)0.908.10:0.00015)0.993.3:0.00015,(('OTU_28129':0.01407,'OTU_15218':0.01942)0.877.13:0.01884,(('OTU_29611':0.01981,(('OTU_24063':0.00393,'OTU_16436':0.05547)0.804.9:0.00793,('OTU_23267':0.03302,'OTU_36051':0.00339)0.959.13:0.02058)0.758.4:0.00364)0.756.7:0.00437,((('OTU_35469':0.02816,(('OTU_16667':0.01723,('OTU_33566':0.01831,'OTU_36482':0.03743)0.953.8:0.02959)0.119.2:0.00069,('OTU_6495':0.0272,'OTU_8321':0.01691)0.883.10:0.01712)0.857.7:0.00184)0.642.3:0.00016,('OTU_27074':0.02734,'OTU_22057':0.00856)0.789.8:0.00805)0.876.6:0.00823,(('OTU_7943':0.02534,('OTU_22379':0.02472,'OTU_5385':0.00903)0.768.7:0.00609)0.719.4:0.00414,('OTU_13986':0.01924,('OTU_1259':0.02321,'OTU_18437':0.01185)0.710.3:0.01055)0.555.2:0.00015)0.894.6:0.01017)0.753.7:0.00399)0.419:0.00016)0.825.6:0.01921)0.910.8:0.02647,(('OTU_24055':0.0119,'OTU_45856':0.04777)0.682.4:0.01191,((('OTU_41273':0.02006,('OTU_408':0.0078,'OTU_46058':0.02411)0.754.11:0.00348)0.905.6:0.01215,(('OTU_35157':0.05625,'OTU_8842':0.05887)0.660:0.02662,(('OTU_2044':0.0039,('OTU_1899':0.02025,(('OTU_15203':0.01802,'OTU_1642':0.01479)0.318.2:0.00713,('OTU_26041':0.00387,'OTU_34346':0.03228)0.879.9:0.01036)0.755.7:0.00549)0.862.10:0.00799)0.827.6:0.0158,('OTU_23048':0.01171,('OTU_12158':0.02382,'OTU_18358':0.01976)0.970.4:0.00016)0.420.3:0.00015)0.770.6:0.0061)0.727.7:0.00574)0.896.4:0.00803,'OTU_8009':0.00768)0.872.7:0.00014)0.844.3:0.0154)0.969.14:0.03257)0.876.7:0.01355,('OTU_34589':0.10395,((((('OTU_3194':0.09721,(((((((('OTU_21928':0.03044,'OTU_35074':0.02812)0.834.6:0.02418,('OTU_39621':0.04388,('OTU_30567':0.02499,'OTU_11960':0.04669)0.206.2:0.01521)0.868.12:0.01581)0.508.3:0.00015,(('OTU_41202':0.01603,('OTU_25396':0.02481,(('OTU_11241':0.00014,('OTU_28104':0.07802,'OTU_7222':0.01399)0.617.2:0.03074)0.975.7:0.02473,((('OTU_9536':0.02566,('OTU_16443':0.0372,('OTU_40581':0.00346,'OTU_6289':0.02878)0.879.10:0.01365)0.665.2:0.00388)0.918.7:0.02235,'OTU_19197':0.03524)0.883.11:0.01534,'OTU_45843':0.00815)0.987.8:0.03331)0.921.7:0.01651)0.740.5:0.00299)0.931.8:0.02073,(('OTU_24834':0.03763,('OTU_12035':0.01187,'OTU_42450':0.01986)0.830.5:0.00762)0.750.9:0.00492,(('OTU_16024':0.05001,'OTU_20772':0.01018)0.985.6:0.03567,('OTU_6130':0.01696,'OTU_29844':0.04976)0.368.2:0.00351)0.757.5:0.01196)0.786.6:0.0142)0.882.8:0.01344)0.854.14:0.00828,'OTU_19028':0.03873)0.867.14:0.01154,(('OTU_45240':0.03727,('OTU_28434':0.03341,'OTU_3025':0.01386)0.766.8:0.00816)0.821.7:0.00898,('OTU_5571':0.02268,(('OTU_11386':0.01647,'OTU_12443':0.01986)0.952.7:0.02466,'OTU_703':0.00016)0.895.11:0.01797)0.774.10:0.0072)0.703.4:0.00433)0.792.3:0.00808,('OTU_32559':0.02101,('OTU_38603':0.04665,'OTU_15708':0.01615)0.230:0.00014)0.828.8:0.01057)0.968.4:0.02421,('OTU_47203':0.02779,('OTU_12398':0.01682,('OTU_20022':0.04243,('OTU_4032':0.01689,'OTU_47042':0.02928)0.651.3:0.00253)0.914.11:0.01606)0.136:0.0038)0.201.2:0.00014)0.878.12:0.01648,'OTU_22071':0.03721)0.573.3:0.0017)0.931.9:0.01544,('OTU_36020':0.06545,('OTU_2241':0.02051,'OTU_14817':0.02468)0.740.6:0.01249)0.753.8:0.00485)0.907.12:0.00016,((((('OTU_2711':0.00014,('OTU_38660':0.02843,'OTU_46082':0.02852)0.735.5:0.00306)0.999.6:0.04435,(('OTU_8896':0.034,('OTU_41030':0.02872,'OTU_10712':0.02893)0.956.7:0.0405)0.781.7:0.01547,(((('OTU_27638':0.02653,'OTU_1726':0.00562)0.979.9:0.03384,'OTU_8485':0.00672)0.344.3:0.01239,('OTU_9543':0.00215,(('OTU_29222':0.02312,'OTU_10743':0.01669)0.139:0.00644,'OTU_19855':0.02572)0.838.8:0.00964)0.959.14:0.02396)0.679.3:0.00014,('OTU_4412':0.01168,('OTU_36827':0.02879,('OTU_37300':0.01615,('OTU_27653':0.02043,'OTU_3846':0.01199)0.820.7:0.00767)0.724.7:0.00352)0.979.10:0.02475)0.789.9:0.00792)0.983.4:0.02886)0.826.5:0.00948)0.744.8:0.00015,('OTU_26007':0.01597,('OTU_3092':0.00015,('OTU_6526':0.02364,'OTU_20583':0.01834)0.904.9:0.01472)0.949.6:0.0211)0.600:0.00788)0.740.7:0.00499,'OTU_31747':0.01701)0.917.8:0.02528,'OTU_47059':0.05365)0.676.5:0.01104)0.793.6:0.01375,(((((('OTU_25765':0.05326,'OTU_44354':0.08892)0.946.7:0.04275,('OTU_46918':0.05524,((((('OTU_37306':0.01812,('OTU_3646':0.03238,'OTU_38144':0.03215)0.974.4:0.03797)0.736.4:0.00543,'OTU_20439':0.00904)0.942.4:0.0203,(((('OTU_13098':0.00768,('OTU_14593':0.03215,('OTU_12737':0.02482,'OTU_5447':0.00746)0.945.14:0.01632)0.744.9:0.00014)0.890.5:0.00778,('OTU_9658':0.008,(('OTU_5293':0.00791,('OTU_47235':0.04226,'OTU_28596':0.02102)0.712.8:0.00285)0.932.9:0.01201,('OTU_26612':0.04606,('OTU_12645':0.01394,('OTU_25394':0.02602,'OTU_18866':0.0301)0.550.2:0.0174)0.918.8:0.02411)0.895.12:0.01715)0.739.7:0.0035)0.987.9:0.0243)0.445:0.00015,((('OTU_6614':0.05128,'OTU_11082':0.01674)0.800.6:0.0066,(('OTU_33390':0.05092,(('OTU_44883':0.01549,((('OTU_32424':0.03718,('OTU_18975':0.01947,('OTU_27660':0.01889,'OTU_10444':0.01275)0.384:0.02331)0.281.2:0.02347)0.771.7:0.00889,'OTU_21090':0.03216)0.165:0.00377,'OTU_45964':0.03158)0.349:0.00441)0.885.12:0.00826,(((('OTU_3419':0.00014,('OTU_3838':0.02917,('OTU_44320':0.03203,'OTU_40055':0.00015)0.957.11:0.02054)0.903.11:0.01564)0.922.13:0.01572,'OTU_18594':0.01599)0.940.10:0.01616,'OTU_2343':0.00367)0.971.7:0.02019,('OTU_39356':0.0157,('OTU_5496':0.02812,'OTU_1091':0.00381)0.878.13:0.01212)0.757.6:0.0037)0.866.12:0.00805)0.762.3:0.00656)0.866.13:0.01389,(('OTU_26093':0.03441,('OTU_42562':0.02282,('OTU_28364':0.00587,'OTU_43337':0.03161)0.848.7:0.01348)0.945.15:0.02004)0.731.5:0.00349,(((('OTU_32372':0.03076,'OTU_44504':0.04812)0.852.11:0.0159,(((('OTU_34656':0.04741,((('OTU_31153':0.02298,'OTU_34381':0.0112)0.947.9:0.02776,'OTU_39611':0.02942)0.273:0.00878,'OTU_24728':0.00375)0.968.5:0.03828)0.897.6:0.02309,('OTU_39432':0.00015,'OTU_43192':0.03192)0.766.9:0.00904)0.751.8:0.00797,'OTU_21339':0.03892)0.885.13:0.02607,(('OTU_21806':0.01737,(('OTU_14079':0.00946,('OTU_12822':0.01513,'OTU_21258':0.03224)0.873.7:0.01738)0.623.2:0.01579,(('OTU_22658':0.02316,'OTU_8430':0.02786)0.907.13:0.019,(('OTU_885':0.00014,('OTU_45983':0.04836,('OTU_4048':0.03197,('OTU_39021':0.01368,('OTU_8647':0.01835,('OTU_1161':0.00949,'OTU_32827':0.02278)0.823.6:0.00819)0.925.7:0.02139)0.565.2:0.01445)0.745.9:0.00574)0.369.2:0.00014)0.980.5:0.02639,('OTU_3283':0.02066,((('OTU_23210':0.03688,'OTU_33570':0.00014)0.522.2:0.01589,('OTU_33176':0.03238,'OTU_4031':0.01962)0.758.5:0.00437)0.947.10:0.01724,(('OTU_43702':0.01961,'OTU_4607':0.01242)0.981.9:0.03471,(('OTU_3900':0.00267,'OTU_3999':0.02983)0.753.9:0.00857,(('OTU_7515':0.02377,'OTU_9232':0.00819)0.824.10:0.00835,'OTU_7331':0.02965)0.806.9:0.00834)0.839.8:0.01428)0.740.8:0.00503)0.818.6:0.00791)0.890.6:0.0138)0.668.7:0.00584)0.578.2:0.0105)0.973.7:0.04084)0.874.11:0.02029,'OTU_11454':0.00533)0.956.8:0.03131)0.613.3:0.00213)0.710.4:0.00452,'OTU_9068':0.05973)0.961.9:0.02263,(('OTU_14444':0.02004,('OTU_44735':0.09462,(('OTU_33903':0.01593,'OTU_1319':0.02425)0.760.6:0.00669,'OTU_24038':0.03781)0.364.2:0.00936)0.891.9:0.02027)0.608.2:0.01851,('OTU_10777':0.02185,(((('OTU_40329':0.03293,('OTU_36457':0.03702,'OTU_39094':0.00016)0.868.13:0.01288)0.948.8:0.02345,((('OTU_13264':0.01566,((((('OTU_17':0.00014,((('OTU_42427':0.02809,'OTU_42786':0.04057)0.942.5:0.02169,('OTU_39847':0.02721,'OTU_38895':0.03639)0.051:0.00388)0.763.9:0.00533,((('OTU_42396':0.03196,'OTU_44099':0.03546)0.932.10:0.0196,('OTU_43296':0.0142,('OTU_38563':0.05211,'OTU_47797':0.0291)0.677.3:0.01167)0.873.8:0.00852)0.763.10:0.00424,((('OTU_39467':0.04437,'OTU_42875':0.02894)0.925.8:0.0256,('OTU_37106':0.02278,'OTU_41330':0.04503)0.631.2:0.01067)0.392:0.00637,'OTU_47108':0.0382)0.760.7:0.0053)0.747.9:0.00378)0.934.3:0.00015)0.989.9:0.00016,('OTU_9310':0.03145,('OTU_44821':0.02804,'OTU_47440':0.02793)0.219:0.00732)0.776.5:0.00014)0.999.7:0.02408,(('OTU_235':0.0113,('OTU_41147':0.01774,'OTU_27773':0.01814)0.769.7:0.00714)0.778.6:0.00506,'OTU_24261':0.01579)0.611.2:0.00371)0.669:0.00015,((((('OTU_32998':0.02032,('OTU_741':0.00016,(('OTU_30882':0.03229,'OTU_54':0.00393)0.506.2:0.01293,('OTU_13829':0.01986,'OTU_8064':0.01963)0.570.2:0.00015)0.917.9:0.01608)0.889.6:0.01192)0.857.8:0.01178,'OTU_37531':0.02397)0.792.4:0.00014,('OTU_4564':0.02797,('OTU_43116':0.04821,'OTU_110':0.00014)0.784.5:0.00381)0.749.8:0.00407)0.902.10:0.00844,('OTU_8099':0.01554,'OTU_17309':0.04195)0.598.3:0.00016)0.902.11:0.01147,'OTU_2834':0.00772)0.864.10:0.00785)0.880.6:0.00768,('OTU_121':0.01172,('OTU_39882':0.0196,('OTU_14321':0.01171,'OTU_47495':0.02416)0.870.7:0.00794)0.757.7:0.00389)0.805.5:0.00385)1.000.8:0.00016)0.842.7:0.00746,'OTU_24391':0.00811)0.916.13:0.01547,('OTU_34037':0.00789,('OTU_6361':0.01828,((('OTU_23':0.00014,('OTU_34898':0.02137,'OTU_44639':0.02139)0.876.8:0.01173)0.984.3:0.00014,'OTU_43128':0.03148)0.854.15:0.01032,'OTU_39825':0.02641)0.129:0.00761)0.767.5:0.00551)0.895.13:0.0172)0.320:0.00403)0.961.10:0.02316,((('OTU_11635':0.00806,(('OTU_8752':0.01538,('OTU_9172':0.01485,'OTU_9447':0.01922)0.753.10:0.00607)0.807.4:0.00813,'OTU_36390':0.01922)0.436:0.00421)0.991.3:0.03743,(('OTU_12835':0.02113,'OTU_25215':0.05086)0.850.6:0.01238,'OTU_40184':0.01984)0.839.9:0.00789)0.148.2:0.00015,'OTU_43999':0.06881)0.894.7:0.0129)0.855.10:0.01185,('OTU_13511':0.01718,'OTU_17033':0.04682)0.870.8:0.01213)0.698.2:0.00218)0.894.8:0.01235)0.726.4:0.00015)0.800.7:0.00861)0.901.10:0.01037)0.399:0.00015)0.851.12:0.0124,('OTU_44361':0.04211,(('OTU_32668':0.021,('OTU_3068':0.00015,'OTU_32488':0.03183)0.584:0.01931)0.993.4:0.04479,('OTU_13201':0.00016,(((('OTU_3405':0.01773,((((('OTU_6324':0.00832,'OTU_6446':0.02379)0.888.14:0.01584,'OTU_15525':0.02469)0.803.7:0.00783,'OTU_16520':0.00869)0.909.10:0.01711,'OTU_2911':0.0131)0.675.2:0.0088,'OTU_5874':0.02121)0.668.8:0.00299)0.457:0.00772,'OTU_43518':0.02428)0.774.11:0.00364,'OTU_22410':0.00395)0.880.7:0.00998,(('OTU_43201':0.02844,('OTU_25893':0.0165,'OTU_16457':0.02064)0.787.5:0.00683)0.787.6:0.0062,('OTU_33':0.00014,'OTU_10448':0.03147)0.929.11:0.01362)0.086:0.00372)0.973.8:0.02237)0.892.8:0.01121)0.628:0.00488)0.828.9:0.01498)0.920.9:0.0158)0.939.9:0.02404,((((('OTU_39400':0.01811,('OTU_39892':0.02003,'OTU_179':0.01151)0.381:0.00741)0.981.10:0.04214,('OTU_16946':0.01867,('OTU_35454':0.0176,'OTU_1682':0.0149)0.966.8:0.03046)0.780.9:0.01367)0.723.5:0.01126,('OTU_2355':0.03402,'OTU_46103':0.00014)0.956.9:0.02944)0.753.11:0.01365,('OTU_31537':0.00014,'OTU_42411':0.03704)1.000.9:0.07333)0.599:0.01607,'OTU_38177':0.05806)0.942.6:0.0325)0.492.2:0.00068)0.900.11:0.02252,('OTU_45462':0.05953,('OTU_38247':0.04621,('OTU_25678':0.03082,'OTU_3108':0.01341)0.875.4:0.0269)0.330:0.01367)0.831.10:0.01601)0.905.7:0.02693,'OTU_42064':0.03353)0.579:0.01945)0.813.4:0.01941)0.829.9:0.01442,'OTU_7193':0.02969)0.805.6:0.01101,'OTU_2862':0.0787)0.828.10:0.01346,'OTU_38183':0.06023)0.191.2:0.01656,'OTU_25737':0.02405)0.813.5:0.03594)0.264:0.00874,'OTU_22560':0.08169)0.969.15:0.04709)0.740.9:0.00974)0.867.15:0.00918,(((('OTU_19391':0.00792,('OTU_34856':0.01591,'OTU_1876':0.02933)0.879.11:0.01231)0.936.8:0.01721,'OTU_43038':0.00715)0.405.3:0.00386,(('OTU_26111':0.01755,'OTU_42651':0.03433)0.871.10:0.02033,((('OTU_22338':0.00524,'OTU_28588':0.02714)0.726.5:0.00502,((('OTU_27105':0.00702,'OTU_4126':0.03981)0.357:0.01301,'OTU_31970':0.03681)0.792.5:0.01006,(('OTU_5327':0.01458,('OTU_5459':0.00015,'OTU_19905':0.03682)0.950.5:0.02657)0.813.6:0.01631,'OTU_2838':0.02954)0.745.10:0.0046)0.841.6:0.0129)0.884.8:0.01279,('OTU_17449':0.05371,'OTU_35004':0.03072)0.743.7:0.00689)0.521:0.00014)0.941.10:0.0184)0.787.7:0.00911,'OTU_26818':0.02852)0.997.7:0.04894)0.678:0.00352)0.843.8:0.01256,((((((((('OTU_33815':0.02011,('OTU_15250':0.05119,('OTU_44389':0.00806,((('OTU_27807':0.01135,('OTU_12467':0.01879,'OTU_40404':0.01344)0.802.8:0.01173)0.795.5:0.00484,'OTU_13611':0.01511)0.816.4:0.00793,'OTU_30997':0.04513)0.808.5:0.0082)0.500:0.01154)0.745.11:0.0047)0.965.8:0.02615,(('OTU_6071':0.00776,(('OTU_32776':0.00015,('OTU_26364':0.0151,'OTU_34541':0.01678)0.993.5:0.04269)0.963.9:0.03201,('OTU_40822':0.01571,'OTU_42123':0.01547)0.870.9:0.00772)0.819.11:0.00015)0.736.5:0.00348,('OTU_24281':0.01191,'OTU_41196':0.01983)0.951.11:0.0209)0.970.5:0.02834)0.585:0.01132,(('OTU_23840':0.01124,'OTU_41141':0.02041)0.970.6:0.02077,((('OTU_7112':0.01191,('OTU_2346':0.01604,'OTU_27075':0.02394)0.843.9:0.00779)0.764.8:0.00414,'OTU_29981':0.03203)0.268.3:0.00375,('OTU_11578':0.01189,'OTU_11115':0.02443)0.866.14:0.01136)0.840.8:0.00015)0.749.9:0.00463)0.894.9:0.01388,('OTU_9303':0.0129,('OTU_25305':0.02537,'OTU_36760':0.01031)0.752.9:0.01196)0.912.5:0.01687)0.732.6:0.00681,((('OTU_40078':0.02324,'OTU_5693':0.00858)0.986.6:0.03273,(('OTU_28078':0.03138,'OTU_39663':0.04856)0.755.8:0.01076,((('OTU_29851':0.00014,('OTU_39487':0.01127,'OTU_44170':0.02073)0.979.11:0.0293)0.217:0.01556,('OTU_12177':0.01938,('OTU_47705':0.03876,'OTU_13442':0.0122)0.728.4:0.00467)0.956.10:0.02218)0.762.4:0.01324,'OTU_7235':0.0082)0.940.11:0.03142)0.928.6:0.02398)0.733.3:0.00575,(((('OTU_15903':0.01595,(('OTU_20303':0.01159,('OTU_8962':0.00787,('OTU_26262':0.02349,'OTU_15828':0.0102)0.905.8:0.01479)0.879.12:0.01219)0.929.12:0.02009,('OTU_8885':0.01157,'OTU_20476':0.02868)0.371.4:0.01187)0.939.10:0.00014)0.707.4:0.00472,('OTU_2165':0.03933,('OTU_1388':0.00016,('OTU_22504':0.01448,'OTU_40529':0.01913)0.951.12:0.01845)0.984.4:0.03803)0.978.5:0.04601)0.377:0.00662,(('OTU_34571':0.02318,(('OTU_28563':0.02731,'OTU_14452':0.00889)0.425:0.00772,(('OTU_27590':0.01464,'OTU_12464':0.01728)0.285.2:0.00531,('OTU_10573':0.00763,('OTU_40485':0.01942,'OTU_5427':0.01244)0.804.10:0.01283)0.048.2:0.00468)0.916.14:0.02196)0.962.7:0.02883)0.183:0.00813,('OTU_37556':0.05048,('OTU_27764':0.00014,'OTU_10434':0.05061)0.853.5:0.02286)0.941.11:0.03112)0.826.6:0.01142)0.767.6:0.00614,'OTU_17026':0.07448)0.376:0.00915)0.948.9:0.02371)0.941.12:0.02204,('OTU_6188':0.05819,(('OTU_24852':0.01592,('OTU_30435':0.01588,'OTU_33550':0.01665)0.986.7:0.04118)0.938.13:0.02533,'OTU_5363':0.0368)0.727.8:0.00502)0.766.10:0.00388)0.767.7:0.00983,'OTU_36018':0.03255)0.941.13:0.03775,('OTU_42445':0.11577,(((((('OTU_31597':0.02687,'OTU_47187':0.0373)0.909.11:0.01848,('OTU_40018':0.04639,'OTU_27669':0.0081)0.327.2:0.00422)0.570.3:0.00341,('OTU_23233':0.07125,(((((('OTU_6080':0.0138,'OTU_20098':0.02373)0.006:0.00014,('OTU_46020':0.02902,('OTU_36288':0.01899,'OTU_36648':0.02106)0.860.10:0.01126)0.930.6:0.01876)0.897.7:0.01406,('OTU_35113':0.02072,'OTU_7431':0.03757)0.738.14:0.00345)0.863.12:0.00818,('OTU_13640':0.0284,'OTU_13904':0.00371)0.751.9:0.00425)0.861.13:0.01102,('OTU_13840':0.03401,'OTU_45547':0.00761)0.918.9:0.01596)0.807.5:0.00037,'OTU_40784':0.01635)0.940.12:0.01261)0.540:0.00014)0.879.13:0.01639,(((('OTU_32896':0.05941,('OTU_27737':0.01882,('OTU_30642':0.01168,(('OTU_27652':0.02182,(('OTU_39576':0.03571,'OTU_8362':0.00014)0.852.12:0.01372,('OTU_23366':0.01762,'OTU_9745':0.01603)0.884.9:0.02019)0.933.4:0.02344)0.581:0.01456,'OTU_9524':0.00016)0.893.5:0.02565)0.996.6:0.0554)0.834.7:0.02084)0.763.11:0.00742,'OTU_21441':0.02855)0.807.6:0.01288,(('OTU_32298':0.00585,'OTU_43821':0.0263)0.784.6:0.00964,('OTU_39212':0.0102,('OTU_27834':0.01718,('OTU_22117':0.01701,'OTU_42851':0.03124)0.496:0.00513)0.851.13:0.00996)0.809.7:0.01069)0.970.7:0.03276)0.768.8:0.00458,(((('OTU_22551':0.02316,('OTU_25171':0.07554,'OTU_39135':0.01273)0.901.11:0.03481)0.923.9:0.02989,('OTU_20057':0.01959,(((('OTU_21803':0.00015,'OTU_35606':0.04887)0.998.8:0.0655,'OTU_35079':0.01636)0.723.6:0.00436,('OTU_25120':0.04692,'OTU_44414':0.00342)0.885.14:0.01238)0.919.13:0.02445,'OTU_17542':0.01901)0.895.14:0.02344)0.838.9:0.0216)0.742.3:0.00889,('OTU_32389':0.00512,'OTU_16659':0.04079)0.830.6:0.01083)0.152.2:0.01483,('OTU_10913':0.05687,((('OTU_40343':0.03845,'OTU_46889':0.02095)0.831.11:0.03782,('OTU_41181':0.01741,'OTU_42193':0.05671)0.407:0.02628)0.902.12:0.02823,(('OTU_30902':0.05344,('OTU_17267':0.02673,(('OTU_20697':0.00407,('OTU_17873':0.00413,('OTU_6126':0.02453,'OTU_17816':0.01198)0.939.11:0.02471)0.995.9:0.03537)0.860.11:0.02141,(('OTU_40974':0.01903,'OTU_8771':0.01545)0.182:0.02552,('OTU_45242':0.02862,('OTU_47229':0.01032,'OTU_17940':0.02399)0.778.7:0.01591)0.954.7:0.05485)0.766.11:0.02793)0.964.5:0.03757)0.859.6:0.02179)0.863.13:0.02558,'OTU_25992':0.04746)0.740.10:0.00981)0.934.4:0.02295)0.698.3:0.00748)0.435.3:0.00772)0.911.9:0.01504)0.744.10:0.01013,('OTU_26536':0.09004,(('OTU_8796':0.02647,('OTU_28933':0.00016,('OTU_23559':0.02073,('OTU_8181':0.00434,(('OTU_13992':0.01356,'OTU_13878':0.0238)0.720.6:0.00817,'OTU_23534':0.02933)0.909.12:0.01642)0.930.7:0.0207)0.879.14:0.01214)0.993.6:0.03998)0.109:0.00012,'OTU_13042':0.00593)0.975.8:0.06957)0.919.14:0.04381)0.758.6:0.00684,((('OTU_13969':0.01981,('OTU_27375':0.01174,((((((('OTU_30841':0.02857,'OTU_44083':0.01203)0.755.9:0.00446,('OTU_25736':0.02344,('OTU_21480':0.0089,'OTU_16211':0.02835)0.464.2:0.00888)0.855.11:0.01645)0.780.10:0.00702,('OTU_29749':0.02432,(('OTU_45352':0.02399,('OTU_27596':0.02423,(('OTU_9621':0.01917,('OTU_8352':0.01246,'OTU_8607':0.02401)0.725.3:0.00014)0.888.15:0.00805,'OTU_17944':0.01097)0.799.6:0.00516)0.664.2:0.00016)0.540.2:0.01152,'OTU_8129':0.00015)0.895.15:0.01182)0.743.8:0.0037)0.098:0.00015,('OTU_8218':0.01167,('OTU_21549':0.01547,'OTU_24152':0.04635)0.759.15:0.00475)0.916.15:0.01208)0.774.12:0.00383,'OTU_24472':0.01578)0.797.4:0.00402,((('OTU_6827':0.03261,('OTU_20187':0.00396,('OTU_24122':0.03764,'OTU_1294':0.01304)0.946.8:0.02315)0.750.10:0.0054)0.843.10:0.0141,(('OTU_15071':0.00757,('OTU_23594':0.04613,('OTU_38284':0.02856,'OTU_20785':0.00365)0.968.6:0.02482)0.839.10:0.00817)0.969.16:0.02489,'OTU_35312':0.03509)0.815.5:0.00896)0.574.2:0.00952,'OTU_27792':0.04147)0.802.9:0.00015)0.828.11:0.01107,(('OTU_11954':0.03025,'OTU_18509':0.05502)0.603.3:0.00444,(('OTU_39160':0.01755,((('OTU_43162':0.01171,(((('OTU_24099':0.01871,'OTU_32191':0.02961)0.822.4:0.01417,'OTU_44751':0.04077)0.521.2:0.01927,'OTU_26852':0.02)0.886.6:0.01722,((('OTU_7449':0.02046,'OTU_33939':0.02963)0.166:0.02194,('OTU_43265':0.00016,('OTU_14554':0.02077,'OTU_13576':0.01615)0.782.7:0.01219)0.915.7:0.01766)0.789.10:0.01191,((('OTU_8934':0.00529,('OTU_6564':0.01702,'OTU_13099':0.01814)0.889.7:0.01767)0.721.3:0.01252,('OTU_45865':0.01918,'OTU_18221':0.01398)0.903.12:0.01408)0.757.8:0.00405,(('OTU_13477':0.0404,('OTU_15388':0.03422,('OTU_36578':0.03308,('OTU_20449':0.00831,'OTU_21125':0.02395)0.171:0.00016)0.904.10:0.01562)0.816.5:0.00737)0.726.6:0.00563,'OTU_44224':0.01994)0.872.8:0.01445)0.866.15:0.00892)0.313:0.00016)0.732.7:0.00854)0.856.13:0.00793,('OTU_36216':0.00793,'OTU_40127':0.02841)0.751.10:0.00386)0.970.8:0.00014,'OTU_17973':0.01975)0.882.9:0.01632)0.311:0.00934,'OTU_21994':0.00719)0.801.2:0.01018)0.861.14:0.0101)0.420.4:0.00474)0.407.2:0.00016)0.469:0.00014,'OTU_32963':0.04568)0.756.8:0.00979,('OTU_883':0.06142,('OTU_624':0.00015,(('OTU_24289':0.01366,('OTU_1396':0.03153,'OTU_8334':0.02041)0.904.11:0.0259)0.980.6:0.04942,('OTU_39333':0.0219,'OTU_6717':0.05795)0.465:0.00448)0.854.16:0.01431)0.782.8:0.01208)0.925.9:0.02463)0.782.9:0.01075)0.808.6:0.02878)0.895.16:0.02879)0.936.9:0.02993,((('OTU_24993':0.04578,('OTU_32799':0.01132,'OTU_40723':0.02958)0.560.2:0.00436)0.792.6:0.00799,(((('OTU_39389':0.08076,(('OTU_11655':0.00312,('OTU_29058':0.0788,('OTU_39069':0.02786,('OTU_24480':0.01932,'OTU_6798':0.01684)0.255.2:0.01466)0.454.2:0.00256)0.957.12:0.0282)0.952.8:0.02046,'OTU_12493':0.0081)0.939.12:0.02889)0.867.16:0.01525,(((('OTU_22674':0.01066,('OTU_16396':0.00771,('OTU_4975':0.01239,(((('OTU_37489':0.01381,('OTU_31645':0.04943,'OTU_20086':0.00778)0.099.4:0.01528)0.895.17:0.01683,(((('OTU_24925':0.05441,'OTU_30387':0.0177)0.229:0.0155,(('OTU_22032':0.02718,'OTU_2063':0.011)0.000.15:0.00014,((('OTU_381':0.00981,('OTU_2627':0.00883,'OTU_19545':0.03978)0.852.13:0.01527)0.457.2:0.01766,(('OTU_47574':0.03479,(('OTU_17902':0.00541,('OTU_46847':0.01544,'OTU_10406':0.02967)0.578.3:0.01048)0.991.4:0.05426,('OTU_45822':0.0015,('OTU_42385':0.00387,'OTU_9189':0.04154)0.948.10:0.02642)0.823.7:0.01836)0.855.12:0.01077)0.989.10:0.04365,'OTU_9875':0.00014)0.770.7:0.00599)0.587.2:0.01913,(('OTU_2326':0.00397,((('OTU_30068':0.02498,'OTU_827':0.01075)0.842.8:0.01295,('OTU_1676':0.00685,'OTU_44884':0.02688)0.855.13:0.01732)0.617.3:0.00304,'OTU_9474':0.00897)0.920.10:0.01648)0.898.10:0.00849,(('OTU_30331':0.02195,'OTU_18693':0.02128)0.870.10:0.00943,('OTU_24095':0.01942,'OTU_21114':0.01759)0.854.17:0.01258)0.909.13:0.01453)0.000.16:0.00016)0.897.8:0.01082)0.944.8:0.02878)0.747.10:0.01486,((('OTU_39438':0.016,('OTU_25996':0.03427,'OTU_28921':0.00742)0.931.10:0.02413)0.740.11:0.00588,('OTU_17249':0.02107,(('OTU_12623':0.01691,'OTU_39449':0.04307)1.000.10:0.00015,('OTU_4659':0.00818,('OTU_44522':0.02036,'OTU_40679':0.01557)0.853.6:0.01049)0.766.12:0.00411)0.851.14:0.00015)0.818.7:0.00829)0.901.12:0.00829,(((('OTU_41812':0.02591,'OTU_967':0.00442)0.278:0.00383,'OTU_38616':0.02091)0.892.9:0.00868,('OTU_34910':0.02092,'OTU_6610':0.01115)0.864.11:0.0108)0.073:0.00015,((('OTU_31359':0.02657,'OTU_32048':0.01247)0.953.9:0.02572,('OTU_22713':0.0258,'OTU_44865':0.01751)0.783.11:0.01671)0.734.6:0.00508,'OTU_5691':0.02559)0.877.14:0.00835)0.967.11:0.00014)0.972.6:0.02929)0.864.12:0.00884,'OTU_11898':0.00014)0.880.8:0.00014)0.753.12:0.00845,('OTU_22882':0.01681,(('OTU_45564':0.00819,('OTU_16706':0.0125,'OTU_41788':0.03982)0.850.7:0.0083)0.690.2:0.00014,('OTU_40988':0.02064,('OTU_26472':0.02149,'OTU_20392':0.0082)0.774.13:0.00681)0.786.7:0.00648)0.854.18:0.00832)0.842.9:0.00792)0.887.8:0.00846,'OTU_7302':0.02563)0.330.2:0.00014)0.877.15:0.01484)0.923.10:0.02392)0.984.5:0.05243,'OTU_36123':0.05185)0.933.5:0.03761,(((('OTU_9009':0.01727,('OTU_10547':0.00827,('OTU_12128':0.01213,'OTU_23458':0.02407)0.884.10:0.01159)0.901.13:0.01671)0.397.2:0.00543,('OTU_30179':0.02386,'OTU_42510':0.01147)0.927.9:0.01404)0.900.12:0.0142,('OTU_30526':0.01199,(('OTU_23168':0.03412,'OTU_36742':0.03866)0.822.5:0.01002,'OTU_6608':0.02414)0.754.12:0.00367)0.862.11:0.00791)0.868.14:0.01097,'OTU_15421':0.00456)0.832.7:0.01268)0.723.7:0.01402,((('OTU_34906':0.02704,(('OTU_13413':0.0322,'OTU_14712':0.00015)0.740.12:0.00471,('OTU_4335':0.01036,('OTU_25682':0.03564,'OTU_13915':0.01876)0.762.5:0.0123)0.961.11:0.02105)0.874.12:0.01497)0.891.10:0.01808,('OTU_32467':0.03629,'OTU_32577':0.02308)0.768.9:0.01489)0.533.2:0.00316,(('OTU_41554':0.01413,'OTU_13137':0.03475)0.902.13:0.02014,((('OTU_31058':0.09201,'OTU_40381':0.0142)0.641.4:0.00157,'OTU_33968':0.01573)0.758.7:0.00343,('OTU_31996':0.02773,'OTU_11086':0.00803)0.753.13:0.00402)0.772.4:0.00463)0.898.11:0.01507)0.815.6:0.0138)0.780.11:0.00791)0.432:0.00452,((('OTU_12111':0.01987,('OTU_6642':0.01979,'OTU_8196':0.01989)0.172:0.00015)0.739.8:0.00811,('OTU_14868':0.02017,('OTU_2240':0.00016,'OTU_29526':0.0323)0.548:0.0118)0.849.13:0.00781)0.050:0.00015,(('OTU_4194':0.00014,'OTU_43245':0.03239)0.762.6:0.00435,('OTU_6136':0.02406,('OTU_23162':0.01568,(('OTU_35872':0.02044,('OTU_13269':0.01109,'OTU_25469':0.03681)0.761.12:0.00495)0.809.8:0.00821,'OTU_26798':0.01975)0.755.10:0.00408)0.255.3:0.00825)0.829.10:0.00443)0.903.13:0.01458)0.879.15:0.00868)0.759.16:0.00405,((((((('OTU_26509':0.00016,'OTU_10965':0.03212)0.723.8:0.00678,'OTU_28287':0.06052)0.942.7:0.0183,('OTU_19938':0.00522,'OTU_42508':0.069)0.810.5:0.00974)0.831.12:0.00796,'OTU_11909':0.01296)0.778.8:0.0062,((((('OTU_32749':0.00784,'OTU_35802':0.0277)0.542.2:0.01571,(((('OTU_18642':0.00936,'OTU_29066':0.0281)0.931.11:0.01725,('OTU_12838':0.00574,('OTU_31631':0.01809,'OTU_32659':0.01819)0.692.2:0.01195)0.275.2:0.00015)0.168.2:0.01425,'OTU_42662':0.02157)0.349.2:0.00778,('OTU_39722':0.0236,(('OTU_39193':0.02327,(('OTU_3554':0.0129,('OTU_349':0.02093,'OTU_6600':0.03295)0.758.8:0.0082)0.828.12:0.0075,('OTU_23927':0.0195,('OTU_34078':0.02767,'OTU_1782':0.00381)0.857.9:0.00783)0.851.15:0.00805)0.628.2:0.00015)0.767.8:0.00862,('OTU_36715':0.01533,'OTU_5353':0.01655)0.946.9:0.02084)0.792.7:0.00636)0.120:0.00015)0.759.17:0.00014)0.816.6:0.00785,((((('OTU_20204':0.06208,'OTU_32350':0.03376)0.767.9:0.01611,('OTU_11382':0.01847,'OTU_17426':0.02931)0.723.9:0.01615)0.641.5:0.00445,'OTU_37136':0.02733)0.890.7:0.01404,('OTU_35845':0.02346,'OTU_8845':0.02022)0.696.3:0.00299)0.896.5:0.01023,((('OTU_30393':0.02465,((('OTU_30131':0.01175,('OTU_7430':0.03742,(('OTU_20337':0.00341,('OTU_31924':0.0232,'OTU_46802':0.01437)0.900.13:0.01504)0.858.5:0.00855,'OTU_21250':0.0249)0.829.11:0.0078)0.740.13:0.00308)0.872.9:0.0081,('OTU_6648':0.00015,'OTU_16509':0.03669)0.922.14:0.01175)0.851.16:0.00807,'OTU_33410':0.0119)0.833.7:0.00764)0.823.8:0.00837,('OTU_42883':0.0688,('OTU_39604':0.11662,'OTU_45995':0.07781)0.913.6:0.0306)0.821.8:0.01451)0.897.9:0.00014,(((('OTU_29467':0.026,('OTU_6012':0.01933,'OTU_15321':0.01377)0.425.2:0.0044)0.470:0.00432,('OTU_11753':0.01389,(('OTU_4058':0.01369,(('OTU_2892':0.00779,'OTU_6251':0.02406)0.855.14:0.00787,'OTU_14055':0.01575)0.786.8:0.00557)0.572:0.00014,((('OTU_25458':0.02829,'OTU_5770':0.00343)0.894.10:0.012,('OTU_41302':0.03179,((('OTU_23822':0.02997,'OTU_37501':0.02518)0.707.5:0.00246,'OTU_9624':0.02417)0.750.11:0.00378,'OTU_43011':0.01591)0.652.3:0.00751)0.875.5:0.00014)0.943.4:0.00015,(('OTU_46021':0.02907,(('OTU_34982':0.02846,'OTU_14812':0.01053)0.578.4:0.0103,('OTU_26481':0.00392,'OTU_34734':0.02793)0.884.11:0.00807)0.718.5:0.00279)0.915.8:0.01254,'OTU_39844':0.0077)0.568:0.00771)0.875.6:0.00762)0.909.14:0.00791)0.858.6:0.00016)0.773.4:0.00611,(('OTU_29726':0.02471,('OTU_44059':0.01395,('OTU_40434':0.02136,'OTU_19068':0.04039)0.818.8:0.02168)0.753.14:0.00799)0.788.6:0.00856,'OTU_38099':0.03631)0.423:0.0108)0.827.7:0.00731,('OTU_45543':0.02007,'OTU_1912':0.02426)0.842.10:0.00776)0.754.13:0.00387)0.790.5:0.00202)0.802.10:0.00217)0.232.2:0.00014,'OTU_571':0.00015)0.875.7:0.00769,(('OTU_24529':0.01165,'OTU_27135':0.03668)0.861.15:0.00865,('OTU_13422':0.0256,('OTU_5000':0.02059,(('OTU_24416':0.00809,'OTU_42390':0.024)0.912.6:0.01214,('OTU_45851':0.02009,('OTU_7341':0.02811,('OTU_16847':0.0051,('OTU_503':0.01553,('OTU_32740':0.01917,'OTU_10953':0.02097)0.200.2:0.00896)0.319:0.01083)0.792.8:0.00673)0.730.8:0.00351)0.925.10:0.01219)0.816.7:0.00728)0.909.15:0.01671)0.969.17:0.02901)0.728.5:0.003)0.752.10:0.00429)0.893.6:0.02054,'OTU_15848':0.06489)0.876.9:0.01859,('OTU_34448':0.01655,(('OTU_4122':0.00793,'OTU_45117':0.04711)0.928.7:0.03298,'OTU_8805':0.02777)0.690.3:0.00501)0.912.7:0.01502)0.553:0.00014)0.938.14:0.01617)0.846.9:0.0091,((((('OTU_8343':0.02551,((('OTU_28242':0.01092,'OTU_40104':0.03462)0.795.6:0.01003,'OTU_23660':0.02698)0.788.7:0.01253,'OTU_21032':0.02456)0.831.13:0.01633)0.998.9:0.06643,(('OTU_24638':0.02892,'OTU_47398':0.01643)0.993.7:0.06569,('OTU_32546':0.05459,'OTU_47346':0.10241)0.905.9:0.03614)0.811.6:0.01546)0.749.10:0.00567,(((((((('OTU_38539':0.02444,'OTU_43252':0.01609)0.896.6:0.01589,(('OTU_28224':0.01548,(('OTU_47322':0.0221,((('OTU_24837':0.00771,((((('OTU_40259':0.01563,('OTU_22853':0.02047,'OTU_46194':0.01985)0.729.6:0.00442)0.736.6:0.00419,'OTU_43249':0.02852)0.922.15:0.00015,'OTU_28844':0.01997)0.894.11:0.00787,'OTU_16377':0.00394)0.907.14:0.01186,'OTU_35962':0.01577)0.864.13:0.0079)0.890.8:0.00795,('OTU_29051':0.01586,'OTU_12413':0.01978)0.736.7:0.00407)0.838.10:0.00014,'OTU_47746':0.02769)0.943.5:0.02189)0.896.7:0.01669,('OTU_11821':0.0459,(('OTU_31987':0.02393,((('OTU_14975':0.04186,('OTU_46117':0.05274,'OTU_631':0.00014)0.837.11:0.00769)0.838.11:0.00784,((('OTU_25952':0.02858,('OTU_33269':0.0372,'OTU_27350':0.02395)0.929.13:0.00015)0.858.7:0.00838,('OTU_37358':0.02245,(('OTU_21706':0.02887,'OTU_31586':0.00939)0.757.9:0.0074,'OTU_5392':0.03313)0.225.2:0.02042)0.806.10:0.01065)0.633.3:0.01572,((('OTU_65':0.00014,('OTU_24156':0.03164,('OTU_46257':0.04114,'OTU_47515':0.02842)0.734.7:0.01101)0.876.10:0.00014)0.966.9:0.02316,('OTU_30313':0.01548,('OTU_35038':0.02249,('OTU_46535':0.03342,'OTU_14060':0.01862)0.018:0.00356)0.772.5:0.0049)0.832.8:0.00421)0.792.9:0.00423,(('OTU_40169':0.03646,'OTU_43502':0.00014)0.902.14:0.01289,('OTU_8424':0.00855,'OTU_17166':0.02365)0.690.4:0.01205)0.977.10:0.02803)0.955.8:0.01996)0.945.16:0.00014)0.921.8:0.0077,'OTU_564':0.00765)0.864.14:0.00016)0.726.7:0.00779,('OTU_2833':0.02442,'OTU_3453':0.01572)0.891.11:0.01199)0.753.15:0.00378)0.767.10:0.00382)0.287.2:0.00015)0.913.7:0.01744,(('OTU_38423':0.01165,(('OTU_39219':0.02048,'OTU_4917':0.01622)0.916.16:0.01612,('OTU_2002':0.00777,('OTU_11139':0.02008,'OTU_32252':0.02034)0.741.9:0.00362)0.960.10:0.01172)0.994.5:0.00014)0.968.7:0.02019,(('OTU_6481':0.01569,'OTU_2087':0.01571)0.852.14:0.0087,(('OTU_38401':0.01109,(((('OTU_3928':0.01462,(('OTU_13994':0.02847,((('OTU_44519':0.03165,(('OTU_37456':0.02483,'OTU_1084':0.0074)0.938.15:0.01964,('OTU_38282':0.02466,('OTU_34838':0.02298,'OTU_37410':0.0112)0.764.9:0.00575)0.856.14:0.00015)0.667.2:0.00888)0.807.7:0.00809,((((('OTU_41873':0.01581,(('OTU_26355':0.02795,((('OTU_35537':0.01658,'OTU_35956':0.03237)0.000.17:0.00015,'OTU_2812':0.0203)0.931.12:0.01503,'OTU_326':0.00218)0.750.12:0.00191)0.793.7:0.00015,('OTU_39352':0.01621,('OTU_36200':0.00015,('OTU_17082':0.01609,'OTU_10959':0.01603)0.933.6:0.01621)0.926.8:0.01593)0.630:0.01142)0.895.18:0.0117)0.894.12:0.01194,'OTU_32729':0.05673)0.731.6:0.00481,('OTU_46099':0.02364,'OTU_14676':0.01306)0.779.5:0.01562)0.793.8:0.00698,((((('OTU_42682':0.0156,('OTU_47386':0.02948,'OTU_5050':0.00263)0.764.10:0.01697)0.661.2:0.00015,'OTU_982':0.01568)0.930.8:0.01172,(((('OTU_39856':0.03183,'OTU_15833':0.01177)0.756.9:0.00361,((('OTU_39453':0.01286,(('OTU_1260':0.00805,'OTU_3952':0.04493)0.441.3:0.01367,'OTU_9838':0.01321)0.888.16:0.015)0.827.8:0.00793,'OTU_33841':0.01255)0.740.14:0.00317,('OTU_28494':0.02416,(((('OTU_4410':0.0203,'OTU_47240':0.0118)0.925.11:0.0154,('OTU_41284':0.01169,'OTU_21232':0.02418)0.372:0.00015)0.975.9:0.02048,'OTU_1858':0.00792)0.738.15:0.00371,'OTU_31817':0.01992)0.555.3:0.00788)0.308:0.00015)0.837.12:0.00382)0.815.7:0.00384,'OTU_46698':0.01538)0.887.9:0.00015,('OTU_22112':0.03718,('OTU_9507':0.01979,('OTU_4188':0.0117,'OTU_10419':0.02007)0.857.10:0.00785)0.030:0.00777)0.980.7:0.00014)1.000.11:0.00014)0.844.4:0.00379,('OTU_21656':0.01567,'OTU_25184':0.02024)0.926.9:0.01229)0.500.2:0.00015,((((('OTU_27365':0.02772,('OTU_26571':0.0077,('OTU_41829':0.02039,'OTU_1855':0.0116)0.905.10:0.01241)0.955.9:0.01571)0.365.2:0.00015,'OTU_44053':0.01931)0.958.6:0.01156,'OTU_219':0.00014)0.836.6:0.0066,('OTU_39136':0.02316,'OTU_30213':0.02358)0.757.10:0.00494)0.781.8:0.00559,(('OTU_1233':0.01551,('OTU_25525':0.01911,'OTU_19979':0.02319)0.284.2:0.01348)0.977.11:0.00016,('OTU_10931':0.01976,('OTU_2033':0.01169,'OTU_34254':0.01952)0.259:0.00015)0.829.12:0.00382)0.906.15:0.00766)0.708.2:0.00015)0.927.10:0.00014)0.856.15:0.01043,('OTU_394':0.02171,'OTU_752':0.04249)0.858.8:0.01649)0.735.6:0.00597)0.938.16:0.01593,'OTU_3539':0.00014)0.854.19:0.011)0.753.16:0.00676,'OTU_11736':0.01481)0.908.11:0.0123)0.749.11:0.00478,('OTU_7370':0.01193,('OTU_30243':0.01981,'OTU_29680':0.03244)0.829.13:0.00015)0.839.11:0.00753)0.758.9:0.00489,'OTU_14125':0.00808)0.743.9:0.00563,'OTU_15103':0.03331)0.878.14:0.01423)0.848.8:0.01328,'OTU_34088':0.04169)0.949.7:0.02725)0.806.11:0.00696)0.747.11:0.00588)0.408.3:0.00822)0.888.17:0.01594,('OTU_5956':0.01958,('OTU_1248':0.01339,('OTU_38453':0.03151,'OTU_1405':0.00016)0.972.7:0.03558)0.974.5:0.03425)0.922.16:0.02198)0.863.14:0.00822,((('OTU_45317':0.01677,('OTU_23021':0.01671,(('OTU_14668':0.00736,('OTU_22550':0.01609,('OTU_15556':0.02372,'OTU_24594':0.01197)0.872.10:0.00817)0.861.16:0.00813)0.862.12:0.0115,(('OTU_33996':0.02019,'OTU_16372':0.0115)0.929.14:0.01921,'OTU_41166':0.0103)0.873.9:0.01165)0.900.14:0.01832)0.778.9:0.00972)0.927.11:0.02007,(((((('OTU_22252':0.04217,('OTU_29806':0.04462,('OTU_13764':0.00795,('OTU_16510':0.01561,('OTU_25559':0.02412,'OTU_38114':0.01616)0.858.9:0.00798)0.935.10:0.0122)0.726.8:0.00516)0.677.4:0.01877)0.976.5:0.05096,'OTU_33127':0.13907)0.790.6:0.01541,((('OTU_37869':0.02364,((('OTU_35556':0.01547,'OTU_15272':0.0223)0.844.5:0.0115,('OTU_32763':0.01314,'OTU_10612':0.02436)0.941.14:0.02326)0.931.13:0.01649,('OTU_28027':0.02343,('OTU_32052':0.00015,'OTU_12376':0.03233)0.943.6:0.01708)0.754.14:0.00516)0.232.3:0.00762)0.899.10:0.02017,(((((('OTU_34971':0.01528,('OTU_47019':0.0452,'OTU_1915':0.01206)0.780.12:0.00758)0.728.6:0.00407,'OTU_17756':0.01165)0.910.9:0.01165,('OTU_160':0.00385,('OTU_44558':0.01863,('OTU_33542':0.01693,('OTU_26127':0.00853,'OTU_567':0.02317)0.422.2:0.00736)0.369.3:0.00972)0.831.14:0.01)0.495.2:0.00386)0.984.6:0.00012,('OTU_43708':0.01176,'OTU_27969':0.02379)0.276.3:0.01158)0.220:0.01128,((('OTU_32144':0.01202,('OTU_12820':0.02363,('OTU_45350':0.03588,'OTU_957':0.01184)0.855.15:0.00015)0.564:0.00769)0.750.13:0.00358,(('OTU_39318':0.00744,'OTU_9734':0.02824)0.924.8:0.01191,(('OTU_20246':0.01006,('OTU_2205':0.01731,'OTU_537':0.01414)0.902.15:0.01569)0.022:0.00534,('OTU_32197':0.02809,('OTU_44990':0.03581,'OTU_141':0.00014)0.761.13:0.00369)0.892.10:0.01172)0.665.3:0.00015)0.780.13:0.00376)0.886.7:0.00785,('OTU_11756':0.01576,('OTU_1182':0.01135,'OTU_25317':0.05347)0.704.4:0.02222)0.752.11:0.00384)0.874.13:0.01057)0.112:0.00016,(((('OTU_35655':0.02356,('OTU_31968':0.01632,'OTU_8407':0.01601)0.906.16:0.016)0.241:0.00014,(((('OTU_25146':0.02316,'OTU_17251':0.00864)0.717.2:0.012,('OTU_5323':0.01049,('OTU_41814':0.01867,'OTU_3195':0.01311)0.824.11:0.00785)0.949.8:0.00015)0.918.10:0.01731,'OTU_31118':0.02041)0.884.12:0.01007,'OTU_315':0.0045)0.856.16:0.00464)0.942.8:0.01127,((('OTU_12873':0.01846,(('OTU_22700':0.01585,'OTU_1340':0.01593)0.898.12:0.01221,('OTU_2320':0.00833,'OTU_35094':0.02374)0.752.12:0.00319)0.802.11:0.00463)0.855.16:0.00458,(('OTU_2012':0.01586,('OTU_29157':0.02003,'OTU_963':0.01203)0.771.8:0.00344)0.760.8:0.00394,(((('OTU_46742':0.03685,'OTU_40373':0.00413)0.715.3:0.0075,'OTU_27960':0.04516)0.693.5:0.0026,('OTU_25024':0.00504,('OTU_27809':0.01549,'OTU_44200':0.01631)0.987.10:0.03254)0.796.5:0.01254)0.882.10:0.00911,('OTU_40878':0.0194,('OTU_34989':0.02833,'OTU_40791':0.00829)0.842.11:0.00807)0.895.19:0.01255)0.762.7:0.00377)0.791.7:0.00383)0.787.8:0.00622,('OTU_22851':0.0176,(('OTU_30360':0.02447,('OTU_7027':0.008,'OTU_29214':0.03709)0.847.4:0.00791)0.755.11:0.00329,'OTU_28757':0.01622)0.923.11:0.01486)0.421.2:0.00724)0.564.2:0.00979)0.600.2:0.00014,((('OTU_44063':0.00862,'OTU_14440':0.02399)0.817.7:0.01969,('OTU_18305':0.03432,'OTU_31624':0.04233)0.857.11:0.01472)0.601:0.00172,('OTU_36871':0.00014,('OTU_17491':0.04963,'OTU_38229':0.00014)0.956.11:0.03303)0.993.8:0.03446)0.924.9:0.01879)0.976.6:0.02656)0.919.15:0.01924)0.754.15:0.00837,(('OTU_36359':0.02044,'OTU_16748':0.01211)0.159.2:0.00573,('OTU_40335':0.062,('OTU_22220':0.00074,'OTU_9070':0.0319)0.916.17:0.02898)0.928.8:0.03006)0.643.4:0.01826)0.849.14:0.01222)0.682.5:0.00594,(((('OTU_18800':0.01942,('OTU_45833':0.03973,'OTU_4822':0.00855)0.182.2:0.00355)0.944.9:0.0225,('OTU_3912':0.0183,('OTU_5686':0.01198,'OTU_19972':0.02027)0.729.7:0.00534)0.990.3:0.03394)0.870.11:0.0149,((('OTU_2281':0.02381,'OTU_39973':0.01212)0.443:0.00363,(((('OTU_912':0.00016,('OTU_35656':0.02036,'OTU_47343':0.02038)0.873.10:0.01092)0.932.11:0.00861,('OTU_37668':0.02237,('OTU_35783':0.01927,('OTU_45463':0.01567,'OTU_9955':0.01575)0.746.11:0.00399)0.296:0.00386)0.611.3:0.00015)0.631.3:0.00775,('OTU_10266':0.02507,('OTU_16583':0.00014,'OTU_2121':0.03695)0.959.15:0.02339)0.758.10:0.00763)0.676.6:0.00015,('OTU_5670':0.00759,'OTU_21021':0.02408)0.449.3:0.00722)0.922.17:0.01237)0.880.9:0.01162,(('OTU_37286':0.03109,((('OTU_9467':0.01782,'OTU_1648':0.02097)0.851.17:0.01057,'OTU_19637':0.0173)0.860.12:0.00014,'OTU_39273':0.01549)0.318.3:0.01016)0.917.10:0.01931,('OTU_39339':0.03272,'OTU_19959':0.02074)0.453:0.00104)0.932.12:0.02066)0.888.18:0.0082)0.602:0.00015,((('OTU_25496':0.01216,'OTU_40777':0.03233)0.312:0.01205,((((('OTU_31206':0.00765,(('OTU_11902':0.0156,('OTU_23474':0.0157,'OTU_47458':0.01577)0.508.4:0.00016)0.935.11:0.00757,(('OTU_24496':0.0197,'OTU_8522':0.01588)0.862.13:0.00758,('OTU_43962':0.01557,('OTU_29706':0.00775,'OTU_14086':0.02472)0.967.12:0.02452)0.393:0.00015)0.949.9:0.01176)1.000.12:0.00014)0.555.4:0.00015,('OTU_9067':0.0058,'OTU_1843':0.03693)0.984.7:0.04174)0.913.8:0.01605,('OTU_40594':0.0528,'OTU_2054':0.00014)0.887.10:0.0116)0.921.9:0.01567,(((('OTU_15049':0.01558,('OTU_40286':0.01776,'OTU_43786':0.01778)0.782.10:0.00728)0.915.9:0.00512,('OTU_35775':0.02455,'OTU_32093':0.02456)0.864.15:0.00472)0.931.14:0.0051,('OTU_264':0.00381,('OTU_46343':0.02795,((((('OTU_34080':0.01362,'OTU_43423':0.02183)0.527:0.00388,('OTU_41687':0.00779,'OTU_26554':0.03754)0.835.12:0.00988)0.781.9:0.00594,'OTU_35077':0.02406)0.755.12:0.00387,((('OTU_31074':0.02003,('OTU_2896':0.00023,('OTU_10528':0.02008,('OTU_22660':0.02438,'OTU_11870':0.0163)0.745.12:0.00352)0.834.8:0.01142)0.967.13:0.01951)0.882.11:0.00016,('OTU_10206':0.00796,'OTU_5192':0.02412)0.913.9:0.01206)0.801.3:0.00397,('OTU_41417':0.02384,('OTU_46165':0.01959,('OTU_21293':0.01969,'OTU_46612':0.01173)0.760.9:0.00371)0.200.3:0.00014)0.778.10:0.00354)0.780.14:0.00435)0.783.12:0.00359,(('OTU_17543':0.00763,('OTU_26393':0.05733,'OTU_19732':0.03422)0.666.2:0.00723)0.839.12:0.00789,'OTU_44175':0.01985)0.858.10:0.00842)0.775.5:0.00388)0.057.2:0.00015)0.799.7:0.00384)0.758.11:0.00384,(('OTU_41711':0.03356,'OTU_22877':0.02488)0.608.3:0.01099,'OTU_22012':0.02389)0.846.10:0.00016)0.782.11:0.00433)0.792.10:0.00794,('OTU_4066':0.01184,('OTU_42442':0.00457,(('OTU_40643':0.01291,('OTU_38738':0.01732,'OTU_22440':0.02317)0.538.2:0.00364)0.851.18:0.00936,('OTU_27533':0.02042,'OTU_44113':0.01628)0.772.6:0.00593)0.302:0.0066)0.939.13:0.01537)0.745.13:0.00431)0.815.8:0.0065)0.590.5:0.00014,('OTU_10934':0.01951,(('OTU_6546':0.01561,('OTU_17835':0.01347,((('OTU_689':0.00014,('OTU_33758':0.01607,'OTU_351':0.01594)0.941.15:0.01595)0.878.15:0.0117,(('OTU_43978':0.01217,((('OTU_21853':0.02798,('OTU_28254':0.01956,'OTU_1621':0.01168)0.906.17:0.00015)0.923.12:0.00774,('OTU_25449':0.0238,(('OTU_22832':0.00509,'OTU_39655':0.0283)0.863.15:0.01172,'OTU_7152':0.0154)0.628.3:0.00824)0.760.10:0.00421)0.977.12:0.00014,'OTU_2631':0.01147)0.757.11:0.01176)0.885.15:0.01122,('OTU_1449':0.01214,('OTU_26730':0.01528,('OTU_26089':0.01377,(('OTU_2059':0.00793,('OTU_1342':0.01789,'OTU_46010':0.02252)0.779.6:0.00737)0.885.16:0.01301,'OTU_42021':0.01341)0.856.17:0.01343)0.536.2:0.01015)0.723.10:0.00504)0.750.14:0.00362)0.864.16:0.00912)0.317:0.00596,('OTU_12448':0.01495,('OTU_4195':0.02836,('OTU_22623':0.02005,('OTU_385':0.00014,('OTU_42070':0.03219,'OTU_37059':0.03172)0.119.3:0.00396)0.886.8:0.01185)0.368.3:0.00014)0.850.8:0.00572)0.777.6:0.00778)0.343:0.00423)0.961.12:0.02444)0.915.10:0.01892,'OTU_46191':0.01766)0.163.2:0.01815)0.807.8:0.00052)0.944.10:0.00792)0.929.15:0.01233)0.758.12:0.00663,('OTU_10635':0.02364,('OTU_8913':0.00015,('OTU_8121':0.01615,('OTU_33548':0.00014,'OTU_7892':0.04104)0.857.12:0.02446)0.941.16:0.01583)0.938.17:0.01871)0.840.9:0.01029)0.900.15:0.01235,('OTU_30850':0.02268,'OTU_32016':0.02008)0.872.11:0.00897)0.748.11:0.00395)0.801.4:0.00386,((('OTU_5107':0.03468,(((('OTU_12884':0.01565,'OTU_8234':0.02865)0.755.13:0.00488,'OTU_4077':0.012)0.787.9:0.00844,'OTU_12214':0.01186)0.988.3:0.03968,('OTU_36604':0.04551,(('OTU_47269':0.04366,('OTU_38149':0.08658,('OTU_32590':0.00985,('OTU_8812':0.02285,'OTU_41007':0.01837)0.807.9:0.01186)0.820.8:0.00016)0.970.9:0.03131)0.745.14:0.00577,('OTU_29213':0.05566,(('OTU_6201':0.00717,('OTU_2000':0.02008,'OTU_40299':0.01596)0.853.7:0.00864)0.731.7:0.00427,('OTU_5780':0.01186,'OTU_43632':0.02032)0.838.12:0.00823)0.821.9:0.01007)0.757.12:0.00664)0.805.7:0.01696)0.846.11:0.01753)0.884.13:0.01936)0.688.3:0.00015,('OTU_43099':0.05968,('OTU_26899':0.03546,'OTU_27726':0.05093)0.574.3:0.03105)0.747.12:0.01057)0.998.10:0.05237,('OTU_41353':0.05065,('OTU_28749':0.06796,('OTU_10196':0.04249,('OTU_8003':0.04129,'OTU_1628':0.00071)0.992.9:0.05227)0.575:0.01502)0.763.12:0.01138)0.828.13:0.00943)0.960.11:0.02773)0.918.11:0.00015)0.939.14:0.01529,('OTU_23908':0.02546,(('OTU_2145':0.00475,(('OTU_31854':0.07944,('OTU_41476':0.06825,(((('OTU_33601':0.04784,('OTU_18961':0.08966,('OTU_13695':0.00961,'OTU_20196':0.0513)0.848.9:0.02287)0.269.2:0.00579)0.315:0.02306,'OTU_2754':0.09087)0.837.13:0.01068,('OTU_19229':0.07182,('OTU_18231':0.04308,(('OTU_13050':0.02306,'OTU_6365':0.00915)0.950.6:0.0169,('OTU_13016':0.01559,((('OTU_15573':0.06362,('OTU_12047':0.03648,'OTU_8113':0.00014)0.574.4:0.02036)0.733.4:0.01524,'OTU_19883':0.03988)0.809.9:0.01083,('OTU_32826':0.04541,('OTU_22789':0.00748,((((('OTU_24250':0.0292,('OTU_18559':0.00464,('OTU_39247':0.02346,'OTU_11180':0.01818)0.820.9:0.01154)0.827.9:0.01167)0.862.14:0.01082,'OTU_24748':0.01891)0.879.16:0.01261,'OTU_28229':0.02291)0.738.16:0.00266,'OTU_22484':0.01349)0.823.9:0.0101,('OTU_4371':0.00354,'OTU_18737':0.02848)0.931.15:0.01805)0.869.6:0.01795)0.424:0.00795)0.868.15:0.01405)0.886.9:0.01397)0.634.3:0.00015)0.832.9:0.0194)0.912.8:0.02638)0.971.8:0.04229)0.754.16:0.00516,((((((((('OTU_35176':0.03376,'OTU_18572':0.00779)0.972.8:0.03185,('OTU_11767':0.01113,('OTU_10723':0.02004,('OTU_34047':0.02883,'OTU_3351':0.0122)0.747.13:0.00316)0.756.10:0.00477)0.619.4:0.02114)0.826.7:0.01392,((('OTU_15019':0.04322,('OTU_6688':0.00592,'OTU_7846':0.0589)0.807.10:0.01386)0.991.5:0.04679,'OTU_13212':0.00848)0.839.13:0.01439,'OTU_22890':0.02357)0.946.10:0.02167)0.672.3:0.00218,(('OTU_37618':0.09864,((((('OTU_31575':0.02026,'OTU_47618':0.0487)0.678.2:0.01223,'OTU_39213':0.02338)0.724.8:0.00445,('OTU_25486':0.05041,'OTU_22819':0.00016)0.794.4:0.00381)0.901.14:0.0079,(('OTU_31892':0.0306,'OTU_6230':0.00813)0.987.11:0.0407,'OTU_21436':0.0326)0.848.10:0.0081)0.737.4:0.00238,('OTU_27997':0.03323,('OTU_33766':0.00015,('OTU_28347':0.00791,('OTU_15700':0.01577,'OTU_18432':0.02024)0.822.6:0.00795)0.997.8:0.03269)0.983.5:0.02642)0.764.11:0.00726)0.813.7:0.01706)0.874.14:0.00016,'OTU_47446':0.1349)0.902.16:0.01662)0.815.9:0.01029,((('OTU_18129':0.02732,('OTU_5674':0.0045,('OTU_9314':0.02895,'OTU_5399':0.02519)0.461.2:0.0079)0.738.17:0.00629)0.990.4:0.04137,(('OTU_19461':0.01875,('OTU_5433':0.00857,(('OTU_30449':0.03618,'OTU_5162':0.00435)0.737.5:0.00378,('OTU_47008':0.01908,('OTU_21977':0.02368,('OTU_20596':0.01456,('OTU_23569':0.0163,('OTU_19142':0.0348,'OTU_8366':0.00261)0.878.16:0.0154)0.954.8:0.02755)0.539.2:0.01993)0.677.5:0.00695)0.875.8:0.00926)0.980.8:0.02792)0.872.12:0.009)0.705.3:0.00569,(('OTU_16803':0.02898,'OTU_17642':0.00806)0.927.12:0.01911,('OTU_46098':0.00015,'OTU_23609':0.03681)0.885.17:0.01565)0.588:0.00968)0.693.6:0.01866)0.805.8:0.00808,('OTU_31490':0.02284,('OTU_25775':0.01436,'OTU_38708':0.01699)0.852.15:0.01194)0.776.6:0.00879)0.811.7:0.00014)0.195:0.00016,('OTU_37759':0.01148,'OTU_46817':0.03668)0.855.17:0.00015)0.722.2:0.00358,('OTU_31068':0.06926,'OTU_6535':0.00486)0.982.11:0.0421)0.912.9:0.01381,'OTU_43713':0.04079)0.388:0.01343,'OTU_29850':0.07876)0.776.7:0.00692)0.998.11:0.00016)0.987.12:0.05513)0.907.15:0.03021,'OTU_21264':0.02636)0.420.5:0.00081)0.753.17:0.00861,'OTU_25214':0.05464)0.877.16:0.01256)0.725.4:0.00359)0.910.10:0.01645,'OTU_44736':0.04771)0.945.17:0.02343,(('OTU_22876':0.01653,'OTU_34972':0.0161)0.982.12:0.03821,(('OTU_32938':0.01713,('OTU_27366':0.04064,'OTU_19793':0.03061)0.895.20:0.01497)0.674.3:0.00532,'OTU_39521':0.02512)0.912.10:0.02103)0.886.10:0.01718)0.632:0.014,'OTU_45062':0.10654)0.214.2:0.00015)0.868.16:0.00853,((('OTU_42338':0.03027,(('OTU_45067':0.03024,'OTU_16914':0.01143)0.887.11:0.01308,'OTU_21647':0.03462)0.778.11:0.00724)0.930.9:0.02173,'OTU_40858':0.02066)0.811.8:0.00991,'OTU_27556':0.02285)0.972.9:0.02507)0.900.16:0.01353,((('OTU_33090':0.02081,'OTU_37893':0.06826)0.911.10:0.02063,(('OTU_28629':0.01554,'OTU_37624':0.02646)0.940.13:0.03915,('OTU_29915':0.0759,('OTU_6766':0.0226,'OTU_18967':0.01819)0.885.18:0.01944)0.949.10:0.04167)0.812.10:0.01317)0.840.10:0.01357,'OTU_35878':0.1078)0.310.2:0.00385)0.856.18:0.0144)0.443.2:0.012)0.866.16:0.01223)0.756.11:0.00494,(((('OTU_22283':0.00721,(('OTU_38825':0.02551,'OTU_6308':0.00925)0.696.4:0.01728,(('OTU_46599':0.00754,'OTU_47720':0.0203)0.779.7:0.00968,('OTU_11440':0.04563,'OTU_4516':0.01227)0.849.15:0.0186)0.139.2:0.0121)0.672.4:0.00747)0.908.12:0.03246,('OTU_35584':0.06476,'OTU_46398':0.03327)0.986.8:0.05578)0.899.11:0.03356,((('OTU_8857':0.04217,'OTU_17131':0.03015)0.762.8:0.01819,('OTU_18007':0.02314,(('OTU_7592':0.011,((('OTU_16893':0.02678,('OTU_9480':0.00559,('OTU_40060':0.01207,'OTU_7043':0.02006)0.876.11:0.01407)0.876.12:0.01222)0.745.15:0.00444,'OTU_27527':0.0126)0.802.12:0.00839,'OTU_15050':0.03266)0.813.8:0.00938)0.609.3:0.00961,'OTU_30564':0.03717)0.878.17:0.0156)0.726.9:0.00733)0.936.10:0.04276,(('OTU_32765':0.00807,('OTU_43131':0.09599,('OTU_2738':0.0132,('OTU_26953':0.00641,'OTU_18193':0.03088)0.939.15:0.02307)0.749.12:0.00838)0.998.12:0.07769)0.929.16:0.05448,('OTU_25004':0.09689,(('OTU_24813':0.00015,'OTU_26443':0.03534)0.885.19:0.00956,('OTU_17328':0.04225,('OTU_44112':0.04894,('OTU_7063':0.02541,'OTU_20035':0.03212)0.910.11:0.0168)0.887.12:0.01554)0.733.5:0.00526)0.883.12:0.02642)0.989.11:0.09261)0.593.3:0.02908)0.064.2:0.01042)0.983.6:0.05874,((((((('OTU_35311':0.03385,'OTU_24246':0.0446)0.897.10:0.01787,'OTU_8777':0.01946)0.820.10:0.00816,'OTU_37804':0.00797)0.900.17:0.01146,('OTU_41716':0.0167,('OTU_46510':0.00016,('OTU_26997':0.02819,'OTU_16765':0.0238)0.747.14:0.0092)0.915.11:0.02451)0.933.7:0.02127)0.962.8:0.02436,'OTU_21129':0.02132)0.899.12:0.01495,('OTU_7725':0.0158,(('OTU_24823':0.0544,('OTU_17810':0.0279,'OTU_20667':0.0227)0.252:0.01482)0.886.11:0.01321,(('OTU_32573':0.03033,(('OTU_34476':0.03315,('OTU_27911':0.01518,'OTU_20072':0.02122)0.903.14:0.0144)0.964.6:0.02705,'OTU_17464':0.02177)0.625.5:0.01045)0.650.3:0.00869,'OTU_30011':0.04456)0.697.3:0.00482)0.909.16:0.02022)0.957.13:0.02517)0.713.6:0.00369,'OTU_19700':0.01368)0.963.10:0.04251)0.775.6:0.00852)0.918.12:0.01968)0.847.5:0.0301)0.897.11:0.00015,(((((('OTU_22906':0.01235,('OTU_39408':0.07394,'OTU_36887':0.03153)0.747.15:0.00623)0.991.6:0.03747,'OTU_47198':0.0163)0.817.8:0.00739,('OTU_40547':0.01961,((('OTU_34385':0.03782,('OTU_32307':0.04076,'OTU_35518':0.04118)0.971.9:0.00014)0.897.12:0.00804,('OTU_29513':0.01555,'OTU_38459':0.03169)0.439.4:0.00014)0.850.9:0.00439,(('OTU_14399':0.00607,'OTU_16489':0.02763)0.389:0.00585,'OTU_28484':0.02356)0.881.12:0.00015)0.873.11:0.00015)0.147.2:0.00383)0.934.5:0.01905,(((((('OTU_21576':0.00637,'OTU_45783':0.02538)0.999.8:0.06022,('OTU_37373':0.04187,('OTU_27833':0.02902,(('OTU_38482':0.02093,'OTU_18842':0.02386)0.834.9:0.01043,('OTU_38674':0.01756,('OTU_30879':0.03322,'OTU_41087':0.00798)0.854.20:0.01036)0.595:0.0046)0.294:0.00016)0.992.10:0.05157)0.797.5:0.0129)0.973.9:0.03892,('OTU_39859':0.1032,'OTU_44377':0.05096)0.843.11:0.01927)0.742.4:0.00344,'OTU_46657':0.05133)0.763.13:0.00666,(((('OTU_44933':0.04623,'OTU_43936':0.06968)0.760.11:0.01211,('OTU_39050':0.08515,('OTU_34557':0.03196,'OTU_47737':0.02119)0.481:0.0183)0.923.13:0.0281)0.135:0.01141,('OTU_14436':0.07831,('OTU_39225':0.02469,('OTU_37736':0.03949,(((('OTU_24492':0.08352,('OTU_25995':0.03144,'OTU_46419':0.0302)0.917.11:0.0195)0.752.13:0.00951,'OTU_28831':0.00668)0.945.18:0.02968,(('OTU_46384':0.02032,('OTU_40470':0.02488,(('OTU_26092':0.01693,'OTU_20016':0.01317)0.872.13:0.00875,('OTU_22366':0.04352,'OTU_34739':0.01766)0.902.17:0.02595)0.203.2:0.00015)0.234:0.00416)0.828.14:0.00013,('OTU_34909':0.0313,'OTU_18211':0.01205)0.658:0.02137)0.794.5:0.01587)0.038:0.02198,'OTU_25077':0.04637)0.828.15:0.02112)0.384.2:0.00721)0.679.4:0.01864)0.573.4:0.02129)0.937.9:0.03335,'OTU_39945':0.05771)0.495.3:0.01813)0.653:0.00015,((('OTU_47150':0.05962,('OTU_31782':0.03601,'OTU_21072':0.02245)0.934.6:0.05654)0.888.19:0.03023,'OTU_45538':0.07282)0.757.13:0.00952,((((((('OTU_30938':0.00848,'OTU_44540':0.02111)0.957.14:0.01691,('OTU_18854':0.02778,'OTU_21086':0.03633)0.676.7:0.00232)0.480:0.00015,((('OTU_33853':0.01697,(('OTU_29631':0.05934,'OTU_36745':0.00016)0.367:0.00415,'OTU_24185':0.03493)0.937.10:0.01702)0.876.13:0.01234,'OTU_13742':0.0264)0.896.8:0.01286,'OTU_16917':0.01657)0.826.8:0.00893)0.881.13:0.01236,'OTU_14959':0.02155)0.911.11:0.01664,((('OTU_30122':0.00855,'OTU_41156':0.03045)0.897.13:0.01241,('OTU_23316':0.01267,'OTU_40607':0.02114)0.761.14:0.00408)0.776.8:0.00405,'OTU_37210':0.02126)0.765.7:0.00502)0.444:0.01326,'OTU_15980':0.02132)0.840.11:0.01473,('OTU_23939':0.03702,'OTU_28772':0.06148)0.867.17:0.0226)1.000.13:0.1853)0.713.7:0.00887)0.959.16:0.0319)0.934.7:0.01887,((('OTU_36315':0.04038,('OTU_29911':0.13424,(((('OTU_14131':0.00014,(('OTU_28274':0.02024,('OTU_25577':0.01492,'OTU_38299':0.02592)0.695.3:0.01079)0.995.10:0.05717,'OTU_17102':0.03232)0.498.2:0.00014)0.968.8:0.01765,'OTU_45876':0.01399)0.878.18:0.00805,(('OTU_21542':0.05444,('OTU_5291':0.00852,('OTU_16305':0.02248,('OTU_25408':0.01063,('OTU_24722':0.01483,'OTU_35934':0.02098)0.854.21:0.01401)0.987.13:0.04435)0.938.18:0.03002)0.541:0.01034)0.745.16:0.00374,(('OTU_25919':0.02779,'OTU_20124':0.00932)0.876.14:0.00951,((('OTU_22637':0.03337,'OTU_15576':0.021)0.897.14:0.01594,('OTU_12370':0.02507,'OTU_13647':0.00732)0.968.9:0.02177)0.840.12:0.00749,('OTU_8185':0.02062,(('OTU_33919':0.02275,'OTU_44023':0.02781)0.899.13:0.0145,'OTU_14433':0.01216)0.824.12:0.00744)0.837.14:0.00756)0.902.18:0.00964)0.759.18:0.00364)0.967.14:0.01879)0.651.4:0.00102,(('OTU_8327':0.02861,(('OTU_22104':0.0087,'OTU_40418':0.036)0.972.10:0.03619,('OTU_16710':0.0373,'OTU_17087':0.0289)0.819.12:0.01609)0.842.12:0.02214)0.719.5:0.00407,((((((('OTU_23697':0.02357,'OTU_7981':0.01269)0.900.18:0.01569,(((('OTU_37726':0.02819,'OTU_3969':0.00884)0.918.13:0.0204,'OTU_23563':0.05688)0.834.10:0.01125,(((('OTU_30774':0.00577,'OTU_44537':0.04548)0.839.14:0.00573,('OTU_20061':0.01173,'OTU_24660':0.01995)0.842.13:0.00755)0.781.10:0.00044,((('OTU_28999':0.04597,('OTU_37126':0.01538,('OTU_24234':0.02898,'OTU_44012':0.0158)0.532:0.01145)0.520.2:0.00015)0.959.17:0.02073,'OTU_5865':0.00748)0.955.10:0.02028,((('OTU_9857':0.00788,('OTU_21884':0.01904,('OTU_32521':0.02006,'OTU_16331':0.01195)0.862.15:0.01078)0.758.13:0.00572)0.853.8:0.00764,('OTU_23158':0.01172,'OTU_19096':0.02824)0.902.19:0.01191)0.747.16:0.00385,'OTU_24794':0.02814)0.792.11:0.00382)0.923.14:0.00014)0.883.13:0.00015,(('OTU_42372':0.01951,(('OTU_27847':0.02037,'OTU_20473':0.01619)0.878.19:0.01159,('OTU_23686':0.02817,(('OTU_44407':0.01946,('OTU_35580':0.00485,('OTU_23479':0.0157,'OTU_35858':0.01573)0.889.8:0.01098)0.283.2:0.007)0.949.11:0.01774,'OTU_16000':0.00828)0.122:0.00014)0.853.9:0.01112)0.884.14:0.00014)0.887.13:0.0079,('OTU_38883':0.01649,'OTU_15153':0.01673)0.835.13:0.01334)0.796.6:0.00835)0.785.5:0.01211)0.260.2:0.00391,'OTU_41859':0.01716)0.758.14:0.00573)0.837.15:0.00838,((('OTU_15067':0.01181,(('OTU_33857':0.00698,'OTU_39250':0.0359)0.948.11:0.02663,('OTU_42654':0.01171,'OTU_46552':0.01982)0.897.15:0.01143)0.893.7:0.00015)0.916.18:0.0077,((((((('OTU_13436':0.00792,'OTU_18207':0.03626)0.838.13:0.00925,(('OTU_16935':0.00827,('OTU_8025':0.01216,'OTU_17290':0.01934)0.860.13:0.01234)0.950.7:0.02514,(('OTU_37221':0.01808,'OTU_13524':0.01362)0.897.16:0.01577,('OTU_10223':0.00391,('OTU_28363':0.02051,('OTU_29514':0.02644,'OTU_33779':0.01797)0.765.8:0.01506)0.875.9:0.01264)0.919.16:0.0148)0.860.14:0.01624)0.209.2:0.00471)0.811.9:0.01395,('OTU_19560':0.03259,(('OTU_14878':0.00803,('OTU_22994':0.0216,'OTU_20486':0.03194)0.845.9:0.01163)0.921.10:0.02717,('OTU_43076':0.02459,'OTU_19523':0.01603)0.374.2:0.02177)0.309:0.00014)0.739.9:0.00631)0.076:0.01341,((('OTU_30458':0.019,'OTU_22801':0.01302)0.899.14:0.01198,(((('OTU_15969':0.00765,('OTU_46243':0.02774,(((('OTU_14181':0.01618,'OTU_9733':0.0249)0.880.10:0.01174,('OTU_22837':0.01159,('OTU_32442':0.01866,'OTU_36460':0.01881)0.415:0.01858)0.599.2:0.00015)0.819.13:0.01574,((('OTU_24785':0.02533,'OTU_17188':0.01674)0.704.5:0.00238,'OTU_44895':0.01247)0.949.12:0.01755,(('OTU_11402':0.0159,'OTU_27094':0.01593)0.654.4:0.01306,'OTU_14236':0.03488)0.854.22:0.01516)0.802.13:0.007)0.755.14:0.00015,('OTU_21400':0.0075,'OTU_34484':0.0286)0.867.18:0.00803)0.952.9:0.0077)0.699.3:0.00014)0.947.11:0.01166,(('OTU_35120':0.01342,'OTU_46800':0.01815)0.188:0.01194,'OTU_20827':0.01326)0.777.7:0.00634)0.717.3:0.00015,(('OTU_5113':0.01724,('OTU_27058':0.02481,'OTU_28849':0.02975)0.603.4:0.01816)1.000.14:0.00014,('OTU_26065':0.00706,'OTU_38611':0.03645)0.805.9:0.0133)0.962.9:0.01807)0.835.14:0.00839,('OTU_21516':0.00252,'OTU_38034':0.02969)0.969.18:0.02496)0.897.17:0.01193)0.744.11:0.00389,'OTU_20553':0.01481)0.786.9:0.01043)0.566:0.01064,(('OTU_28379':0.01993,'OTU_19512':0.01232)0.675.3:0.00378,(('OTU_41091':0.03882,'OTU_32125':0.02999)0.603.5:0.01146,'OTU_46246':0.03234)0.744.12:0.00469)0.657:0.00326)1.000.15:0.00014,'OTU_16391':0.02433)0.907.16:0.00801,(('OTU_32798':0.0208,'OTU_16873':0.03383)0.784.7:0.01368,('OTU_32641':0.03979,('OTU_20299':0.04526,(((('OTU_46569':0.03603,'OTU_7501':0.00586)0.917.12:0.0236,('OTU_10918':0.00371,(('OTU_30717':0.02357,'OTU_32317':0.00793)0.339:0.01155,('OTU_18583':0.06344,('OTU_8146':0.00015,'OTU_20934':0.03219)0.979.12:0.01566)0.986.9:0.00014)0.903.15:0.0116)0.948.12:0.01595)0.211.3:0.00015,('OTU_34988':0.01933,('OTU_7173':0.01668,'OTU_20195':0.02371)0.712.9:0.00774)0.767.11:0.00439)0.847.6:0.00948,('OTU_46586':0.01498,('OTU_26620':0.02916,'OTU_30463':0.00304)0.875.10:0.01532)0.926.10:0.01912)0.839.15:0.01249)0.336.2:0.0106)0.771.9:0.00681)0.863.16:0.01343)0.765.9:0.00014)0.770.8:0.00015,(('OTU_32772':0.00014,('OTU_24498':0.02354,'OTU_9845':0.02801)0.838.14:0.00928)0.987.14:0.02458,'OTU_6135':0.01599)0.886.12:0.01164)0.894.13:0.0078)0.762.9:0.00379,'OTU_4656':0.00014)0.817.9:0.00382,(('OTU_14160':0.01362,('OTU_46074':0.0217,'OTU_15102':0.02355)0.090:0.00015)0.089:0.00355,(('OTU_10199':0.04556,('OTU_42049':0.06959,'OTU_17365':0.00983)0.833.8:0.00993)0.814.9:0.00015,('OTU_27523':0.03212,'OTU_7124':0.00016)0.945.19:0.01186)0.942.9:0.01424)0.964.7:0.02203)0.037.2:0.00014,('OTU_33865':0.02092,('OTU_4459':0.00901,('OTU_2705':0.01377,'OTU_27068':0.01897)0.367.2:0.00887)0.073.2:0.00625)0.930.10:0.0352)0.897.18:0.00764,(('OTU_17941':0.01173,('OTU_29933':0.01956,'OTU_33010':0.03613)0.841.7:0.00014)0.903.16:0.00015,'OTU_42975':0.02337)0.823.10:0.00764)0.875.11:0.01135)0.809.10:0.01292)0.931.16:0.02699)0.321:0.01352)0.962.10:0.04315,(('OTU_45612':0.03334,('OTU_45119':0.05455,'OTU_45549':0.09646)0.992.11:0.11681)0.675.4:0.03561,'OTU_41018':0.1382)0.708.3:0.01159)0.948.13:0.03707,((('OTU_22797':0.01179,(('OTU_35423':0.02064,'OTU_35219':0.02403)0.846.12:0.00816,(('OTU_24578':0.00762,'OTU_37398':0.0561)0.044:0.01028,('OTU_40349':0.08604,'OTU_44453':0.08086)0.924.10:0.03252)0.610.4:0.00154)0.877.17:0.00853)0.923.15:0.01305,((('OTU_16792':0.03147,('OTU_31235':0.06272,'OTU_42112':0.03068)0.976.7:0.05693)0.939.16:0.04442,('OTU_33555':0.06849,('OTU_27133':0.01983,'OTU_33605':0.02497)0.997.9:0.0792)0.927.13:0.03965)0.753.18:0.01532,((('OTU_35407':0.0193,'OTU_37316':0.01693)0.984.8:0.03943,(('OTU_28501':0.0291,'OTU_35776':0.02839)0.849.16:0.01306,('OTU_35942':0.03756,('OTU_10980':0.00014,('OTU_30330':0.0425,'OTU_35330':0.05142)0.842.14:0.01061)0.798.6:0.00746)0.958.7:0.02451)0.935.12:0.02185)0.860.15:0.01432,(('OTU_25253':0.03217,'OTU_30750':0.02802)0.996.7:0.06367,('OTU_28989':0.03251,'OTU_20868':0.00015)0.925.12:0.02588)0.892.11:0.01923)0.872.14:0.01971)0.836.7:0.01435)0.724.9:0.00211,('OTU_36330':0.07219,(('OTU_41022':0.01149,'OTU_27689':0.05538)0.599.3:0.01153,((('OTU_44448':0.01335,'OTU_12219':0.04823)0.724.10:0.01305,'OTU_19929':0.01335)0.466.3:0.00661,('OTU_40401':0.01586,('OTU_41265':0.02379,('OTU_8728':0.02762,'OTU_18561':0.00802)0.851.19:0.00016)0.857.13:0.0084)0.561.3:0.00577)0.737.6:0.00707)0.754.17:0.00938)0.965.9:0.03261)0.859.7:0.01336)0.796.7:0.00695)0.866.17:0.00016,(((('OTU_11932':0.00015,('OTU_34399':0.08134,'OTU_39832':0.0593)0.812.11:0.02308)0.912.11:0.03318,'OTU_45332':0.00974)0.853.10:0.02494,(('OTU_36213':0.06383,'OTU_43666':0.0201)0.986.10:0.06528,((('OTU_42333':0.04561,'OTU_24323':0.08655)0.855.18:0.01928,('OTU_40569':0.02495,(('OTU_33771':0.01852,('OTU_46608':0.00015,'OTU_41561':0.03607)0.447.2:0.01283)0.921.11:0.01769,('OTU_29478':0.00154,'OTU_38356':0.03051)0.969.19:0.03433)0.410:0.01379)0.282:0.02172)0.790.7:0.01476,(('OTU_45595':0.05529,(('OTU_15892':0.01341,('OTU_15204':0.00785,(('OTU_28475':0.01997,'OTU_29703':0.01151)0.994.6:0.05114,'OTU_19084':0.03356)0.434.2:0.01105)0.925.13:0.02392)0.852.16:0.02045,'OTU_25985':0.05631)0.904.12:0.01741)0.725.5:0.00502,'OTU_28044':0.02631)0.536.3:0.00787)0.997.10:0.09459)0.980.9:0.05403)0.991.7:0.07745,(((((('OTU_44797':0.01846,(('OTU_21592':0.00766,('OTU_673':0.00726,('OTU_20755':0.02027,(('OTU_21184':0.01938,(('OTU_1267':0.01144,'OTU_43851':0.02372)0.810.6:0.0078,'OTU_1079':0.01972)0.825.7:0.00014)0.893.8:0.00015,'OTU_3376':0.01151)0.429.2:0.00922)0.830.7:0.01127)0.929.17:0.01748)0.844.6:0.01161,('OTU_39675':0.02622,'OTU_13503':0.02211)0.735.7:0.00672)0.349.3:0.00473)0.887.14:0.0108,((('OTU_24509':0.0168,'OTU_46417':0.03729)0.705.4:0.00266,((('OTU_24353':0.01184,'OTU_32852':0.02038)0.804.11:0.0079,'OTU_25787':0.05554)0.941.17:0.00016,(((('OTU_14111':0.00723,(('OTU_24406':0.02877,'OTU_15594':0.01171)0.749.13:0.00432,('OTU_7169':0.024,('OTU_30700':0.01793,'OTU_32525':0.0159)0.965.10:0.02823)0.716.3:0.00319)0.807.11:0.00782)0.877.18:0.00015,('OTU_37264':0.029,'OTU_21834':0.02499)0.777.8:0.00808)0.919.17:0.01209,('OTU_27264':0.00367,'OTU_12221':0.03671)0.864.17:0.00795)0.931.17:0.01179,'OTU_3146':0.00767)0.747.17:0.00385)0.759.19:0.00396)0.971.10:0.02332,('OTU_2252':0.0212,'OTU_2841':0.01517)0.707.6:0.00615)0.849.17:0.01117)0.768.10:0.00598,((('OTU_29904':0.01874,'OTU_18154':0.01364)0.968.10:0.0336,('OTU_24853':0.01966,'OTU_31005':0.01188)0.769.8:0.01623)0.439.5:0.0056,(('OTU_32699':0.00651,('OTU_5742':0.02832,'OTU_19611':0.01984)0.879.17:0.01307)0.180:0.01315,('OTU_31932':0.01146,('OTU_14912':0.02032,'OTU_47447':0.0111)0.107.2:0.01033)0.378:0.02458)0.950.8:0.03158)0.883.14:0.01433)0.792.12:0.01333,(((('OTU_32517':0.01649,'OTU_15992':0.02769)0.758.15:0.00516,(((('OTU_21704':0.03053,'OTU_32831':0.01175)0.888.20:0.01637,('OTU_13354':0.01485,'OTU_22323':0.02991)0.840.13:0.01034)0.559.3:0.00928,(('OTU_18931':0.00506,('OTU_13939':0.01709,'OTU_33317':0.0764)0.349.4:0.01049)0.951.13:0.02107,('OTU_32304':0.06337,('OTU_10052':0.02135,((((('OTU_14659':0.026,('OTU_11243':0.00407,'OTU_43838':0.05771)0.858.11:0.01951)0.756.12:0.00696,(('OTU_20577':0.02044,(((('OTU_9702':0.00016,('OTU_12573':0.02172,'OTU_42025':0.01147)0.986.11:0.03089)0.975.10:0.02219,'OTU_19688':0.01844)0.505:0.00763,((('OTU_12450':0.03005,('OTU_4254':0.01765,'OTU_4693':0.01818)0.883.15:0.0122)0.983.7:0.02628,(('OTU_30111':0.01296,'OTU_37251':0.02778)0.319.2:0.00696,(('OTU_32220':0.01666,('OTU_13453':0.05028,'OTU_13793':0.00473)0.934.8:0.01989)0.177.2:0.01564,('OTU_18542':0.05078,('OTU_17683':0.01687,'OTU_19380':0.05389)0.334.2:0.02832)0.562:0.0028)0.763.14:0.01174)0.927.14:0.01724)0.837.16:0.00871,('OTU_21811':0.02015,'OTU_19476':0.01585)0.981.11:0.02979)0.869.7:0.01064)0.744.13:0.00563,(('OTU_10357':0.06491,('OTU_32092':0.00437,'OTU_6929':0.03232)0.910.12:0.02761)0.888.21:0.02889,((('OTU_15572':0.01588,('OTU_7208':0.00804,'OTU_16208':0.02419)0.839.16:0.00791)0.863.17:0.00798,('OTU_16741':0.02046,'OTU_16913':0.02441)0.723.11:0.00303)0.957.15:0.02038,'OTU_38850':0.00762)1.000.16:0.00015)0.895.21:0.00792)0.741.10:0.00296)0.867.19:0.0093,('OTU_40834':0.0186,('OTU_40059':0.04846,'OTU_18387':0.02773)0.906.18:0.02275)0.928.9:0.02413)0.916.19:0.01628)0.844.7:0.00839,(('OTU_45193':0.02419,('OTU_6661':0.03295,'OTU_26217':0.02906)0.820.11:0.00763)0.738.18:0.00345,'OTU_15856':0.02063)0.965.11:0.02448)0.838.15:0.00871,(((('OTU_12170':0.01642,('OTU_38831':0.03008,'OTU_26135':0.06544)0.868.17:0.02634)0.781.11:0.02415,'OTU_43470':0.00014)0.390.3:0.00891,(('OTU_35350':0.0413,'OTU_14024':0.02625)0.984.9:0.05914,'OTU_7825':0.03933)0.886.13:0.02099)0.956.12:0.02709,(('OTU_15659':0.04946,((('OTU_14567':0.01357,(('OTU_22558':0.01253,'OTU_29348':0.04189)0.908.13:0.01667,('OTU_30043':0.01711,(('OTU_19072':0.01535,(('OTU_5240':0.03614,('OTU_41853':0.02308,('OTU_27784':0.02857,'OTU_8141':0.02981)0.812.12:0.01971)0.845.10:0.01556)0.515:0.01636,'OTU_4671':0.02098)0.681.2:0.01245)0.795.7:0.00757,('OTU_15208':0.02751,'OTU_13068':0.01258)0.880.11:0.01263)0.759.20:0.00714)0.148.3:0.00151)0.867.20:0.01102)0.632.2:0.00133,(((('OTU_33961':0.02955,'OTU_10029':0.01984)0.891.12:0.02077,('OTU_31590':0.03275,'OTU_12420':0.00372)0.942.10:0.01755)0.769.9:0.00645,('OTU_24392':0.02575,'OTU_29927':0.0065)0.478.2:0.00713)0.337:0.01304,'OTU_38686':0.02972)0.785.6:0.01816)0.702.2:0.02158,('OTU_25081':0.06478,('OTU_3985':0.03278,'OTU_18788':0.00016)0.898.13:0.02091)0.924.11:0.02228)0.815.10:0.01289)0.757.14:0.00883,'OTU_17624':0.03507)0.907.17:0.01782)0.317.2:0.00016)0.734.8:0.00325,((('OTU_13631':0.07528,'OTU_6443':0.01538)0.973.10:0.04955,('OTU_23207':0.01136,('OTU_15799':0.01467,('OTU_26126':0.01557,'OTU_16921':0.02067)0.053.2:0.00104)1.000.17:0.10809)0.949.13:0.03449)0.789.11:0.01065,('OTU_5985':0.00945,('OTU_34366':0.0015,'OTU_28784':0.04363)0.986.12:0.0347)0.893.9:0.01451)0.765.10:0.00464)0.922.18:0.01928)0.941.18:0.02302)0.965.12:0.03472)0.749.14:0.00656)0.834.11:0.01265,('OTU_9688':0.00015,((((((('OTU_12268':0.01975,'OTU_14486':0.01283)0.446.3:0.01156,'OTU_11268':0.01136)0.642.4:0.00223,(('OTU_3837':0.00893,'OTU_30867':0.02753)0.771.10:0.00898,(((('OTU_36128':0.03075,'OTU_21208':0.02257)0.826.9:0.01118,'OTU_8408':0.02189)0.742.5:0.00423,'OTU_2889':0.00584)0.819.14:0.0083,'OTU_9047':0.02138)0.717.4:0.00722)0.715.4:0.00506)0.905.11:0.01119,'OTU_17965':0.01617)0.748.12:0.00289,'OTU_25673':0.01633)0.988.4:0.02489,'OTU_7611':0.02811)0.957.16:0.00014,(('OTU_24665':0.01961,('OTU_15087':0.01169,(((('OTU_24181':0.01589,'OTU_34993':0.01586)0.851.20:0.00762,(('OTU_33864':0.03279,'OTU_10781':0.00378)0.773.5:0.00829,('OTU_27990':0.03429,('OTU_16717':0.01906,'OTU_2212':0.04663)0.499:0.01132)0.298.2:0.01573)0.564.3:0.0074)0.885.20:0.00014,('OTU_18898':0.01059,('OTU_40477':0.00887,'OTU_33488':0.02287)0.897.19:0.01201)0.814.10:0.01305)0.869.8:0.01151,((('OTU_22681':0.03655,('OTU_10265':0.00693,'OTU_32845':0.07055)0.476.2:0.00806)0.781.12:0.00635,'OTU_32626':0.01414)0.862.16:0.00965,'OTU_29057':0.00797)0.598.4:0.01167)0.750.15:0.00014)0.392.2:0.00015)0.594:0.01192,'OTU_16035':0.0469)0.755.15:0.00382)0.821.10:0.00383)0.880.12:0.01106)0.898.14:0.01317)0.758.16:0.01223,((('OTU_30126':0.08015,(('OTU_18665':0.00746,('OTU_14767':0.03096,((('OTU_47567':0.02862,'OTU_20232':0.01193)0.842.15:0.00793,(('OTU_38441':0.0195,'OTU_7129':0.0123)0.486.5:0.00373,'OTU_13770':0.01958)0.743.10:0.00398)0.861.17:0.00816,(('OTU_12783':0.02003,'OTU_6962':0.01597)0.891.13:0.01196,'OTU_10606':0.00797)0.835.15:0.00774)0.771.11:0.00577)0.250.2:0.00721)0.850.10:0.01168,'OTU_39427':0.08658)0.082.2:0.0091)0.912.12:0.01769,(((('OTU_9368':0.02034,'OTU_965':0.01184)0.852.17:0.00825,('OTU_7218':0.01162,'OTU_8637':0.02084)0.841.8:0.00774)0.867.21:0.00794,'OTU_34368':0.01957)0.892.12:0.01692,(('OTU_22537':0.008,'OTU_15367':0.02421)0.895.22:0.02777,('OTU_23798':0.01153,(('OTU_2505':0.01614,'OTU_31457':0.01599)0.902.20:0.00011,('OTU_1189':0.0078,'OTU_35182':0.02387)0.781.13:0.00701)0.680.3:0.01124)0.938.19:0.02348)0.985.7:0.04307)0.880.13:0.01349)0.955.11:0.03593,(('OTU_45298':0.06961,(('OTU_14917':0.02439,('OTU_21966':0.00014,'OTU_18919':0.03191)0.846.13:0.01572)0.755.16:0.00606,'OTU_1450':0.00933)0.728.7:0.00564)0.956.13:0.05368,(('OTU_26384':0.06188,'OTU_41274':0.12648)0.986.13:0.09775,('OTU_27952':0.06993,(((('OTU_12481':0.01995,('OTU_11651':0.01164,('OTU_38641':0.02888,'OTU_5659':0.00732)0.893.10:0.01239)0.354.2:0.00015)0.735.8:0.01292,'OTU_20536':0.02467)0.929.18:0.01898,(('OTU_42048':0.04155,'OTU_6802':0.00015)0.798.7:0.01101,(((((('OTU_34456':0.04248,'OTU_33330':0.01185)0.869.9:0.01076,('OTU_38061':0.02395,'OTU_46899':0.01345)0.678.3:0.00016)0.768.11:0.00507,(('OTU_12544':0.01777,'OTU_6332':0.01455)0.788.8:0.008,'OTU_1170':0.0258)0.819.15:0.0181)0.751.11:0.01328,'OTU_24994':0.017)0.709.4:0.00381,('OTU_27021':0.01696,('OTU_31500':0.00824,'OTU_45031':0.02545)0.885.21:0.02001)0.868.18:0.01719)0.827.10:0.01033,(('OTU_8133':0.01863,'OTU_40062':0.03347)0.739.10:0.00572,(('OTU_29380':0.03414,'OTU_30128':0.01337)0.325:0.01024,'OTU_13515':0.00888)0.881.14:0.01149)0.292:0.00348)0.926.11:0.0174)0.391:0.01059)0.856.19:0.01668,'OTU_6385':0.00687)0.915.12:0.03762)0.931.18:0.06558)0.443.3:0.0302)0.803.8:0.01553)0.864.18:0.02321)0.490.2:0.01683,'OTU_46829':0.15195)0.813.9:0.03715)0.840.14:0.01936,(('OTU_16251':0.00332,((('OTU_38178':0.02113,'OTU_5883':0.01996)0.975.11:0.02796,('OTU_33524':0.02768,'OTU_12684':0.0216)0.744.14:0.00429)0.851.21:0.01181,('OTU_22081':0.01783,('OTU_24307':0.01476,'OTU_47621':0.01874)0.866.18:0.01294)0.898.15:0.01235)0.979.13:0.02972)0.526:0.01272,('OTU_25699':0.02643,'OTU_34189':0.0059)0.814.11:0.01933)0.994.7:0.05354)0.798.8:0.01595,((((((((('OTU_25101':0.01874,(((('OTU_41760':0.02118,'OTU_30791':0.01899)0.270.2:0.00375,'OTU_15286':0.01447)0.782.12:0.00488,('OTU_23811':0.00809,'OTU_41222':0.03345)0.758.17:0.00804)0.758.18:0.00389,'OTU_23864':0.01201)0.745.17:0.00485)0.784.8:0.00619,('OTU_41769':0.03498,('OTU_40398':0.0082,('OTU_21158':0.02125,('OTU_9395':0.01189,'OTU_15094':0.02041)0.527.2:0.00825)0.724.11:0.00691)0.937.11:0.01579)0.489:0.00442)0.746.12:0.01632,(('OTU_44505':0.03347,('OTU_35614':0.03697,'OTU_18227':0.00435)0.714.3:0.00338)0.600.3:0.00482,(('OTU_44672':0.02876,('OTU_21986':0.02365,('OTU_18940':0.03269,'OTU_39004':0.01196)0.994.8:0.00014)0.858.12:0.01222)0.939.17:0.02646,('OTU_41056':0.04663,'OTU_39935':0.04848)0.822.7:0.01286)0.741.11:0.00793)0.848.11:0.01641)0.735.9:0.0073,'OTU_40426':0.04833)0.964.8:0.02902,(('OTU_23638':0.09197,'OTU_23969':0.03851)0.945.20:0.03167,(('OTU_33236':0.1016,'OTU_36957':0.00014)0.949.14:0.0197,(((('OTU_24677':0.01866,('OTU_23212':0.01698,'OTU_40959':0.01868)0.893.11:0.01178)0.802.14:0.00818,(((('OTU_35452':0.02756,'OTU_3915':0.01389)0.920.11:0.01467,('OTU_10102':0.02017,'OTU_35864':0.01213)0.765.11:0.00328)0.887.15:0.00798,'OTU_22357':0.01163)0.732.8:0.00374,('OTU_35012':0.02707,'OTU_42579':0.0059)0.883.16:0.0185)0.257:0.00467)0.893.12:0.00887,((('OTU_42057':0.00307,('OTU_34469':0.01684,'OTU_23082':0.03937)0.565.3:0.01395)0.688.4:0.00442,(('OTU_37587':0.0286,(('OTU_9800':0.00798,'OTU_15187':0.02843)0.849.18:0.00753,(((('OTU_41601':0.02917,'OTU_10069':0.01221)0.827.11:0.01173,('OTU_38461':0.03524,'OTU_38718':0.01896)0.803.9:0.01265)0.924.12:0.01564,'OTU_42221':0.01165)0.048.3:0.00014,('OTU_44541':0.04716,('OTU_28887':0.02827,('OTU_30849':0.03312,'OTU_20425':0.01183)0.924.13:0.00014)0.576:0.00413)0.968.11:0.02541)0.236:0.00797)0.915.13:0.00014)0.765.12:0.00535,('OTU_18540':0.01184,'OTU_19686':0.02051)0.881.15:0.01105)0.762.10:0.00424)0.869.10:0.01808,('OTU_41612':0.03057,'OTU_18460':0.00638)0.719.6:0.01577)0.930.11:0.02839)0.681.3:0.00399,'OTU_41712':0.10564)0.113:0.00391)0.559.4:0.01076)0.763.15:0.00615)0.949.15:0.02122,('OTU_11814':0.03124,('OTU_36082':0.02089,'OTU_12649':0.01907)0.322.2:0.00437)0.986.14:0.03775)0.857.14:0.00871,'OTU_14496':0.04593)0.835.16:0.01591,(('OTU_29965':0.08037,(((((('OTU_30366':0.06988,('OTU_30683':0.03386,('OTU_37186':0.02834,'OTU_7901':0.01549)0.963.11:0.03656)0.725.6:0.0277)0.898.16:0.03435,('OTU_21390':0.00769,('OTU_46135':0.02857,('OTU_21449':0.00317,'OTU_44392':0.02862)0.900.19:0.01286)0.499.2:0.01598)0.856.20:0.0125)0.612:0.004,('OTU_41967':0.03701,'OTU_13810':0.04709)0.830.8:0.0091)0.866.19:0.0107,('OTU_13053':0.01201,(((('OTU_23629':0.0237,('OTU_37838':0.0116,(('OTU_36078':0.01264,'OTU_18255':0.02383)0.844.8:0.01567,'OTU_45148':0.01528)0.758.19:0.00419)0.866.20:0.00771)0.893.13:0.00798,'OTU_19924':0.01576)0.789.12:0.00368,('OTU_16950':0.02901,'OTU_38102':0.01649)0.738.19:0.0031)0.825.8:0.00779,'OTU_24015':0.02483)0.829.14:0.00818)0.831.15:0.00749)0.893.14:0.00016,('OTU_9260':0.03655,('OTU_41240':0.00389,('OTU_43922':0.01363,'OTU_47170':0.0235)0.961.13:0.02352)0.920.12:0.01932)0.067:0.00526)0.885.22:0.0136,(('OTU_30512':0.04215,'OTU_27386':0.01893)0.617.4:0.00127,(('OTU_45372':0.04114,('OTU_34729':0.03386,('OTU_31916':0.02533,('OTU_34526':0.04267,'OTU_41703':0.01264)0.788.9:0.00758)0.626.2:0.00204)0.793.9:0.01985)0.842.16:0.02037,(('OTU_30316':0.04681,'OTU_45923':0.03454)0.789.13:0.01636,((('OTU_17863':0.02628,('OTU_14943':0.01992,('OTU_47015':0.05059,'OTU_7660':0.00796)0.944.11:0.02115)0.763.16:0.00444)0.718.6:0.00014,(('OTU_36722':0.06763,'OTU_46693':0.11633)0.916.20:0.03447,('OTU_17572':0.0935,('OTU_30940':0.02587,'OTU_34118':0.12588)0.806.12:0.0162)0.815.11:0.014)0.913.10:0.02201)0.826.10:0.01339,('OTU_35576':0.0446,('OTU_38472':0.07234,('OTU_35190':0.02939,('OTU_36795':0.01604,('OTU_23245':0.00619,'OTU_11135':0.02725)0.796.8:0.01148)0.960.12:0.03725)0.536.4:0.01681)0.414:0.01583)0.529.2:0.00103)0.889.9:0.00932)0.759.21:0.00693)0.893.15:0.0101)0.815.12:0.00764)0.927.15:0.01996)0.001.2:0.00016,('OTU_30968':0.07533,'OTU_41478':0.02229)0.416.2:0.02227)0.871.11:0.02495)0.818.9:0.01248,(((('OTU_19780':0.13217,'OTU_32568':0.08285)0.762.11:0.01376,('OTU_28417':0.06579,('OTU_40102':0.089,'OTU_41492':0.06026)0.693.7:0.01024)0.650.4:0.00277)0.927.16:0.03651,('OTU_38339':0.11116,(('OTU_43896':0.01664,('OTU_26426':0.02724,'OTU_947':0.01313)0.932.13:0.01911)0.706.2:0.00883,('OTU_14540':0.02285,'OTU_16658':0.02019)0.873.12:0.01475)0.922.19:0.03083)0.785.7:0.01141)0.825.9:0.01735,('OTU_20488':0.03951,((('OTU_12433':0.00015,(('OTU_37517':0.01769,'OTU_40546':0.01497)0.640.2:0.00695,'OTU_24669':0.0233)0.628.4:0.00942)0.910.13:0.01716,'OTU_37516':0.01588)0.747.18:0.00332,('OTU_42268':0.01917,('OTU_37032':0.02859,'OTU_42152':0.01683)0.323:0.00824)0.322.3:0.00957)0.725.7:0.00643)0.285.3:0.01253)0.869.11:0.01825)0.520.3:0.00295)0.973.11:0.02875)0.978.6:0.00015)0.807.12:0.00387)0.920.13:0.01525,((((((((('OTU_44964':0.16627,('OTU_46388':0.03422,('OTU_26762':0.03743,'OTU_34115':0.0868)0.112.2:0.03169)0.986.15:0.10608)0.758.20:0.02974,(('OTU_794':0.25797,'OTU_1775':0.47549)0.822.8:0.0712,((((('OTU_7591':0.00382,('OTU_38228':0.05597,'OTU_46218':0.06936)0.979.14:0.07055)0.999.9:0.13473,(('OTU_28118':0.09034,'OTU_38624':0.09452)0.999.10:0.15579,((((('OTU_44788':0.01817,'OTU_6700':0.04032)0.728.8:0.0237,('OTU_7245':0.08427,('OTU_32154':0.04109,'OTU_18002':0.03351)0.609.4:0.02314)0.846.14:0.0231)0.885.23:0.02223,((('OTU_25023':0.07435,('OTU_3689':0.10802,'OTU_41176':0.13635)0.814.12:0.02907)0.972.11:0.04969,('OTU_8605':0.17987,('OTU_31674':0.35305,'OTU_5696':0.11171)0.461.3:0.03531)0.826.11:0.01677)0.908.14:0.02988,'OTU_40008':0.12868)0.896.9:0.02796)0.934.9:0.02975,(((('OTU_19104':0.13439,('OTU_38004':0.07379,('OTU_6996':0.05681,'OTU_8476':0.06758)0.943.7:0.03831)0.987.15:0.06813)0.678.4:0.01582,('OTU_47421':0.13626,'OTU_11614':0.13421)0.940.14:0.07695)0.818.10:0.01694,('OTU_31223':0.19638,'OTU_33499':0.22126)0.749.15:0.01395)0.855.19:0.01597,'OTU_15146':0.25175)0.367.3:0.01491)0.857.15:0.01075,('OTU_13571':0.31767,('OTU_10653':0.21897,(('OTU_190':0.01097,(((('OTU_20532':0.01547,'OTU_6807':0.13233)0.887.16:0.02491,('OTU_3053':0.10526,((('OTU_9580':0.01143,('OTU_23124':0.01971,(('OTU_23244':0.08631,'OTU_13275':0.02796)0.107.3:0.00442,'OTU_28923':0.03007)0.991.8:0.04305)0.788.10:0.00242)0.791.8:0.00192,('OTU_4':0.0035,('OTU_28263':0.02335,'OTU_40725':0.01841)0.909.17:0.01429)0.984.10:0.02025)0.868.19:0.00786,('OTU_34243':0.03268,'OTU_2045':0.00389)0.758.21:0.00391)0.957.17:0.04768)0.926.12:0.03717)0.965.13:0.03182,'OTU_33298':0.17534)0.613.4:0.00215,'OTU_7118':0.07027)0.766.13:0.00531)0.877.19:0.05301,'OTU_41094':0.1206)0.945.21:0.06843)0.895.23:0.05972)0.575.2:0.02153)0.369.4:0.00014)0.741.12:0.00938)0.805.10:0.0136,((('OTU_13848':0.10049,('OTU_11591':0.0586,('OTU_22544':0.01307,('OTU_32710':0.02983,'OTU_14448':0.01787)0.219.2:0.00551)0.894.14:0.03662)0.975.12:0.06767)0.914.12:0.04882,(('OTU_39437':0.0989,'OTU_16296':0.07238)0.896.10:0.03659,'OTU_39876':0.11854)0.093:0.00511)0.932.14:0.0462,(('OTU_29624':0.39132,((('OTU_5667':0.01153,'OTU_9888':0.0573)1.000.18:0.10325,(('OTU_4329':0.05795,('OTU_32361':0.04899,'OTU_44636':0.06706)0.939.18:0.0644)0.999.11:0.15082,('OTU_11744':0.27967,'OTU_33537':0.18232)0.740.15:0.04974)0.477.3:0.00221)0.918.14:0.03182,'OTU_30260':0.23743)0.734.9:0.00746)0.579.2:0.01162,('OTU_25159':0.09414,('OTU_28063':0.07587,'OTU_14080':0.08044)0.516.2:0.06179)0.968.12:0.0859)0.383.3:0.02488)0.961.14:0.04367)0.707.7:0.01556,'OTU_2994':0.50599)0.599.4:0.02879,(('OTU_35752':0.25245,'OTU_15916':0.18748)0.931.19:0.06541,((((('OTU_40229':0.15322,'OTU_8088':0.0721)0.950.9:0.05038,'OTU_34869':0.12254)0.846.15:0.03142,('OTU_10567':0.16763,('OTU_6814':0.02368,('OTU_12713':0.02364,'OTU_3097':0.04201)0.831.16:0.01516)0.977.13:0.07275)0.372.2:0.03535)0.840.15:0.02829,'OTU_9709':0.1214)0.959.18:0.07148,('OTU_16407':0.30253,'OTU_18712':0.47934)0.743.11:0.05923)0.878.20:0.03379)0.632.3:0.02525)0.927.17:0.06524)0.890.9:0.07161)0.679.5:0.01129,('OTU_9783':0.33186,'OTU_36192':0.22473)0.816.8:0.05612)0.804.12:0.03201,(('OTU_40415':0.14282,(('OTU_27937':0.05119,('OTU_24604':0.01974,'OTU_47414':0.01211)0.946.11:0.04533)0.934.10:0.0353,(('OTU_33413':0.03197,'OTU_42153':0.01299)0.988.5:0.04425,('OTU_24647':0.01301,'OTU_15220':0.17647)0.725.8:0.00653)0.919.18:0.03068)0.808.7:0.01998)0.967.15:0.05778,('OTU_47382':0.16843,((((('OTU_5331':0.03821,(('OTU_23602':0.01754,('OTU_42452':0.02576,('OTU_36055':0.00511,'OTU_17812':0.04005)0.944.12:0.02966)0.930.12:0.021)0.749.16:0.00388,'OTU_41846':0.01875)0.751.12:0.00371)0.821.11:0.01445,(('OTU_38274':0.04256,('OTU_24125':0.0276,'OTU_16270':0.04248)0.770.9:0.00856)0.966.10:0.04856,(('OTU_12246':0.02607,('OTU_11418':0.03357,('OTU_15539':0.04667,('OTU_30585':0.17317,'OTU_13803':0.04971)0.784.9:0.02046)0.452.2:0.00528)0.879.18:0.02647)0.921.12:0.03132,(('OTU_18278':0.0001,('OTU_41614':0.02179,('OTU_42315':0.04107,(('OTU_46652':0.02038,'OTU_20864':0.02012)0.765.13:0.00609,('OTU_35672':0.0283,'OTU_47491':0.01921)0.739.11:0.00706)0.834.12:0.01005)0.837.17:0.01507)0.988.6:0.04322)0.129.2:0.00998,'OTU_35101':0.03399)0.910.14:0.03037)0.933.8:0.03533)0.973.12:0.05101)0.967.16:0.03698,'OTU_19734':0.09072)0.630.2:0.00959,((((((((('OTU_45316':0.10171,('OTU_21898':0.00762,('OTU_35100':0.00016,('OTU_25289':0.02433,'OTU_22835':0.0512)0.314:0.0079)0.941.19:0.03485)0.901.15:0.03874)0.970.10:0.06713,'OTU_20365':0.02931)0.140:0.02703,'OTU_39093':0.03247)0.938.20:0.03334,((((('OTU_27026':0.06833,'OTU_36932':0.09413)0.926.13:0.05322,(('OTU_21885':0.03253,('OTU_35075':0.03249,('OTU_33433':0.04195,('OTU_27466':0.02632,'OTU_11022':0.02887)0.843.12:0.02905)0.809.11:0.03593)0.905.12:0.03901)0.755.17:0.02771,'OTU_39994':0.04748)0.813.10:0.0201)0.747.19:0.01773,'OTU_38294':0.0484)0.819.16:0.02165,('OTU_40262':0.03142,('OTU_31929':0.01761,'OTU_37724':0.01987)0.568.2:0.01215)0.997.11:0.07307)0.742.6:0.00637,((((('OTU_38598':0.05078,'OTU_41660':0.02473)0.907.18:0.02918,('OTU_13674':0.03495,('OTU_33220':0.04763,(('OTU_12983':0.02504,'OTU_46731':0.0224)0.994.9:0.06059,((('OTU_7207':0.0039,('OTU_30003':0.0417,'OTU_24528':0.03247)0.787.10:0.01032)0.716.4:0.01316,'OTU_18513':0.0155)0.978.7:0.05945,'OTU_35696':0.03239)0.530:0.01253)0.797.6:0.01288)0.923.16:0.04114)0.974.6:0.04996)0.884.15:0.03008,(('OTU_12133':0.08268,('OTU_26196':0.03826,'OTU_45610':0.05465)0.153.3:0.00541)0.981.12:0.1002,('OTU_31396':0.05392,((((('OTU_6768':0.00015,('OTU_32478':0.02525,'OTU_14142':0.02518)0.643.5:0.01165)0.962.11:0.023,((('OTU_22669':0.04465,('OTU_45947':0.04619,('OTU_18749':0.00686,('OTU_24382':0.01191,'OTU_41805':0.02691)0.871.12:0.01477)0.789.14:0.00907)0.967.17:0.04206)0.429.3:0.01745,'OTU_36780':0.04467)0.813.11:0.01486,'OTU_11846':0.01562)0.980.10:0.02691)0.823.11:0.00907,('OTU_14674':0.04644,(('OTU_25661':0.01075,('OTU_27232':0.04325,'OTU_25895':0.00789)0.926.14:0.0293)0.946.12:0.0274,('OTU_28992':0.05199,'OTU_17272':0.03904)0.900.20:0.02271)0.765.14:0.00783)0.701.3:0.01289)0.944.13:0.03257,((('OTU_8022':0.01269,('OTU_5513':0.00749,'OTU_23223':0.03521)0.822.9:0.01372)0.909.18:0.01681,('OTU_43814':0.00883,('OTU_5791':0.02492,('OTU_38167':0.03716,('OTU_17981':0.00628,('OTU_28282':0.02276,'OTU_11995':0.02679)0.827.12:0.01645)0.666.3:0.00386)0.381.2:0.0134)0.488.2:0.00535)0.900.21:0.01683)0.764.12:0.00783,((('OTU_47789':0.03802,('OTU_14412':0.04231,'OTU_18085':0.01641)0.971.11:0.02969)0.823.12:0.00014,'OTU_32466':0.02795)0.097.2:0.00956,'OTU_35108':0.01944)0.897.20:0.01761)0.766.14:0.01416)0.564.4:0.01618,'OTU_24521':0.05555)0.915.14:0.04254)0.953.10:0.06363)0.911.12:0.05056)0.845.11:0.02592,'OTU_17289':0.05532)0.650.5:0.00546,('OTU_8384':0.03993,(('OTU_26632':0.01699,'OTU_28958':0.0284)0.950.10:0.03334,((('OTU_26585':0.0336,'OTU_15481':0.01211)0.955.12:0.02033,('OTU_8851':0.00015,'OTU_42349':0.0766)0.800.8:0.00828)0.726.10:0.00304,'OTU_25182':0.0207)0.839.17:0.01521)0.851.22:0.01873)0.862.17:0.02789)0.858.13:0.02404)0.981.13:0.0344)0.752.14:0.00658,(('OTU_6944':0.03192,('OTU_22745':0.03467,'OTU_21074':0.11033)0.592.2:0.01653)0.952.10:0.04728,(('OTU_23824':0.0454,'OTU_36279':0.06)0.861.18:0.0177,((((('OTU_36353':0.04569,'OTU_17201':0.03144)0.718.7:0.01362,((('OTU_35973':0.03254,'OTU_18487':0.00541)0.917.13:0.01052,('OTU_28283':0.01198,'OTU_36450':0.02885)0.449.4:0.01208)0.590.6:0.00015,'OTU_32849':0.01586)0.892.13:0.00015)0.788.11:0.00782,'OTU_9704':0.00388)0.815.13:0.00746,'OTU_39560':0.02044)0.972.12:0.02498,(('OTU_15296':0.04237,('OTU_43660':0.03967,'OTU_15944':0.03369)0.886.14:0.02112)0.970.11:0.03618,'OTU_36650':0.04708)0.177.3:0.00399)0.646.3:0.01014)0.199:0.0104)0.971.12:0.04625)0.501:0.00015,'OTU_10587':0.0933)0.951.14:0.03639,((('OTU_25431':0.08704,(((('OTU_34232':0.1783,('OTU_33603':0.05161,'OTU_46771':0.01917)0.861.19:0.03992)0.202:0.0268,'OTU_37765':0.17205)0.666.4:0.01132,'OTU_27310':0.14181)0.541.2:0.02383,'OTU_30341':0.02782)0.960.13:0.05835)0.478.3:0.026,(('OTU_35049':0.02544,'OTU_17303':0.0339)0.755.18:0.03376,('OTU_18558':0.06671,'OTU_27338':0.26698)0.891.14:0.05721)0.901.16:0.03888)0.880.14:0.02483,('OTU_35971':0.03972,'OTU_43975':0.03289)0.988.7:0.0666)0.875.12:0.0245)0.909.19:0.03014,(((((((('OTU_8737':0.00088,('OTU_24734':0.02433,'OTU_11673':0.00839)0.990.5:0.03696)0.988.8:0.04691,'OTU_41971':0.03059)0.181:0.01105,('OTU_44529':0.04968,((('OTU_46880':0.03105,'OTU_26976':0.04845)0.924.14:0.02533,'OTU_41102':0.03234)0.802.15:0.01304,('OTU_31221':0.04015,'OTU_35477':0.03203)0.501.2:0.02281)0.849.19:0.0132)0.963.12:0.03771)0.306:0.01055,'OTU_12204':0.06396)0.801.5:0.01292,((('OTU_37797':0.04707,'OTU_39132':0.02186)0.991.9:0.05753,('OTU_42974':0.07222,('OTU_42844':0.04225,('OTU_26067':0.02298,'OTU_3598':0.02154)0.969.20:0.02537)0.382:0.00876)0.557:0.00566)0.870.12:0.01486,('OTU_19946':0.05664,('OTU_36902':0.07363,('OTU_35586':0.0653,'OTU_31702':0.04671)0.779.8:0.0263)0.058.2:0.02292)0.748.13:0.00574)0.714.4:0.00857)0.952.11:0.027,(((((('OTU_20914':0.02983,'OTU_23536':0.02363)0.718.8:0.00957,'OTU_17587':0.02445)0.719.7:0.00428,('OTU_24851':0.0385,'OTU_26485':0.00697)0.859.8:0.0134)0.911.13:0.02069,(('OTU_32313':0.00015,'OTU_17154':0.03269)0.965.14:0.03532,('OTU_12858':0.04801,(((('OTU_29273':0.03325,('OTU_18692':0.00015,('OTU_17181':0.02367,'OTU_46591':0.02363)0.049:0.0093)0.988.9:0.03365)0.765.15:0.00912,'OTU_45428':0.03722)0.146.2:0.01156,(('OTU_42701':0.01196,('OTU_23493':0.03323,'OTU_39729':0.03731)0.532.2:0.00016)0.938.21:0.01163,('OTU_24461':0.00031,'OTU_16660':0.04211)0.992.12:0.03705)0.319.3:0.00016)0.953.11:0.02261,(('OTU_40374':0.01598,('OTU_18194':0.01158,('OTU_44963':0.01357,'OTU_9113':0.02377)0.605.2:0.00899)0.878.21:0.01719)0.680.4:0.01823,(((('OTU_29708':0.03033,'OTU_20191':0.01075)0.850.11:0.00797,(('OTU_31269':0.0177,'OTU_36223':0.01857)0.207:0.00466,((('OTU_25969':0.01934,'OTU_16923':0.01461)0.885.24:0.01012,(('OTU_23110':0.0199,('OTU_41096':0.02829,'OTU_9708':0.00818)0.825.10:0.00772)0.759.22:0.00407,'OTU_36631':0.01585)0.769.10:0.00015)0.752.15:0.00808,(('OTU_8903':0.01192,'OTU_14608':0.02058)0.856.21:0.00795,'OTU_41940':0.01206)0.894.15:0.012)0.810.7:0.00982)0.917.14:0.01769)0.744.15:0.00834,'OTU_24541':0.01971)0.290.2:0.00015,(('OTU_36320':0.06381,'OTU_45165':0.03145)0.928.10:0.02936,('OTU_32383':0.01124,('OTU_43718':0.05514,'OTU_42950':0.03836)0.121:0.00972)0.979.15:0.04545)0.425.3:0.0152)0.943.8:0.01822)0.111:0.00016)0.925.14:0.02004)0.753.19:0.01116)0.774.14:0.03046)0.724.12:0.00015,('OTU_1522':0.05985,'OTU_29906':0.05452)0.538.3:0.02177)0.811.10:0.01301,(('OTU_36603':0.0555,(('OTU_42054':0.02413,('OTU_31573':0.01624,'OTU_19318':0.01547)0.896.11:0.01269)0.787.11:0.00701,((('OTU_34915':0.03275,'OTU_14929':0.03636)0.981.14:0.03606,(('OTU_14840':0.01279,('OTU_24801':0.01791,'OTU_2113':0.01786)0.763.17:0.00507)0.977.14:0.02731,'OTU_7985':0.00801)0.859.9:0.00958)0.379.2:0.00475,'OTU_10254':0.0175)0.980.11:0.02616)0.734.10:0.00863)0.837.18:0.00015,(((('OTU_24543':0.03451,(((('OTU_14482':0.02466,('OTU_27196':0.02853,'OTU_36153':0.00453)0.957.18:0.02016)0.607:0.00183,'OTU_41796':0.03528)0.090.2:0.00468,'OTU_32934':0.02368)0.943.9:0.01693,'OTU_17370':0.03145)0.354.3:0.00016)0.727.9:0.00364,'OTU_42335':0.03035)0.871.13:0.00847,('OTU_31691':0.01862,('OTU_44533':0.00015,('OTU_5638':0.021,('OTU_20619':0.00015,('OTU_9440':0.01316,('OTU_40305':0.01334,'OTU_9633':0.01882)0.165.2:0.00795)0.829.15:0.01897)0.405.4:0.01126)0.972.13:0.02109)0.998.13:0.03702)0.938.22:0.00015)0.934.11:0.01705,(('OTU_30983':0.01363,'OTU_12696':0.02434)0.753.20:0.00437,('OTU_18240':0.01393,('OTU_46904':0.00015,(('OTU_33928':0.01872,('OTU_9222':0.01542,((('OTU_16030':0.01561,('OTU_4779':0.01199,((('OTU_22976':0.01585,(('OTU_11570':0.01154,('OTU_27781':0.02346,('OTU_12830':0.01582,'OTU_43499':0.01822)0.675.5:0.00995)0.631.4:0.00888)0.836.8:0.00014,'OTU_46477':0.0199)0.771.12:0.00395)0.754.18:0.00452,'OTU_6241':0.01508)0.850.12:0.00809,'OTU_40696':0.00855)0.878.22:0.01107)0.743.12:0.00435)0.124:0.00574,'OTU_37852':0.01035)0.597.3:0.01152,'OTU_20832':0.02695)0.644.2:0.02747)0.939.19:0.03952)0.562.2:0.01752,'OTU_14393':0.04157)0.158:0.00015)0.953.12:0.01852)0.685.6:0.00765)0.940.15:0.0188)0.875.13:0.0083)0.977.15:0.03059)0.581.2:0.02045)0.885.25:0.00015,(((('OTU_21657':0.04062,('OTU_6406':0.02036,'OTU_8333':0.01206)0.949.16:0.03917)0.684.3:0.01657,((((('OTU_8140':0.00897,(('OTU_29572':0.02827,('OTU_15397':0.00447,'OTU_18507':0.02772)0.573.5:0.01365)0.881.16:0.02609,(('OTU_22030':0.00792,(('OTU_23761':0.04651,'OTU_27511':0.0036)0.103.2:0.01499,('OTU_43738':0.00783,'OTU_17067':0.02006)0.760.12:0.00591)0.480.2:0.00991)0.420.6:0.01289,'OTU_44714':0.02261)0.881.17:0.02422)0.823.13:0.01444)0.766.15:0.00467,('OTU_21050':0.04817,('OTU_7062':0.02213,'OTU_17893':0.03794)0.944.14:0.04635)0.881.18:0.01805)0.839.18:0.00014,('OTU_43369':0.02067,'OTU_8555':0.02493)0.783.13:0.00566)0.994.10:0.06877,('OTU_28977':0.03348,('OTU_38320':0.02483,(('OTU_37171':0.02007,'OTU_18483':0.01201)0.900.22:0.01281,('OTU_25355':0.01249,'OTU_46252':0.02052)0.790.8:0.00712)0.666.5:0.00399)0.541.3:0.02431)0.410.2:0.01255)0.873.13:0.02874,('OTU_13766':0.01028,('OTU_13491':0.01191,'OTU_21667':0.02002)0.842.17:0.01)0.940.16:0.03547)0.889.10:0.02898)0.594.2:0.01875,(('OTU_23163':0.01769,(('OTU_44520':0.01953,'OTU_18914':0.02337)0.915.15:0.0265,('OTU_31333':0.0217,'OTU_31715':0.015)0.902.21:0.01651)0.013:0.01309)0.900.23:0.03532,'OTU_726':0.05764)0.753.21:0.02731)0.769.11:0.00763,((('OTU_27010':0.01897,'OTU_5896':0.0135)0.911.14:0.03357,(('OTU_25096':0.01784,('OTU_37855':0.01452,'OTU_3963':0.032)0.640.3:0.01128)0.639.2:0.01038,'OTU_8898':0.00422)0.951.15:0.03864)0.940.17:0.03929,('OTU_14589':0.03373,(('OTU_42912':0.02347,'OTU_6730':0.0133)0.821.12:0.02194,('OTU_23514':0.03699,'OTU_13093':0.00015)0.930.13:0.0307)0.989.12:0.05077)0.870.13:0.02177)0.457.3:0.00538)0.915.16:0.02007)0.846.16:0.00831,(((((('OTU_47062':0.0215,'OTU_20020':0.04113)0.922.20:0.01897,('OTU_33042':0.05127,'OTU_47274':0.04203)0.944.15:0.03346)0.839.19:0.01095,(('OTU_46350':0.06886,('OTU_33743':0.01806,'OTU_16144':0.07131)0.913.11:0.02369)0.796.9:0.01305,'OTU_1646':0.03165)0.921.13:0.0195)0.742.7:0.0039,((('OTU_11344':0.04436,'OTU_36370':0.00684)0.968.13:0.03983,'OTU_46069':0.04412)0.786.10:0.01728,(((((('OTU_21880':0.02912,'OTU_38032':0.02064)0.851.23:0.01838,((('OTU_40032':0.24667,'OTU_44087':0.04226)0.781.14:0.01782,(('OTU_23967':0.03014,'OTU_34969':0.02395)0.946.13:0.02634,(('OTU_21594':0.01879,('OTU_33557':0.01284,'OTU_12790':0.02337)0.897.21:0.01313)0.720.7:0.00774,('OTU_23329':0.01589,(('OTU_10662':0.00964,('OTU_30083':0.01758,('OTU_38199':0.00807,'OTU_15178':0.02422)0.910.15:0.01434)0.829.16:0.00847)0.755.19:0.00506,((((((('OTU_23186':0.0206,'OTU_33692':0.06254)0.726.11:0.01146,'OTU_34355':0.04419)0.053.3:0.00963,('OTU_32210':0.04184,'OTU_25816':0.00399)0.760.13:0.00435)0.801.6:0.00742,(('OTU_37134':0.01187,('OTU_18556':0.01172,'OTU_33534':0.0242)0.732.9:0.00406)0.773.6:0.00375,('OTU_31925':0.02055,'OTU_19920':0.00726)0.980.12:0.02496)0.746.13:0.00404)0.922.21:0.01174,'OTU_12254':0.00778)0.728.9:0.00406,(('OTU_33929':0.02431,'OTU_13289':0.00785)0.774.15:0.00689,('OTU_21022':0.02784,((('OTU_32040':0.01606,('OTU_37476':0.02629,'OTU_4303':0.01014)0.210.3:0.0115)0.929.19:0.016,('OTU_25264':0.02009,'OTU_23934':0.01619)0.734.11:0.00387)0.677.6:0.00397,'OTU_13517':0.01207)0.880.15:0.01103)0.658.2:0.00266)0.890.10:0.01113)0.948.14:0.01909,(('OTU_17984':0.03343,('OTU_33680':0.02851,('OTU_27328':0.05123,'OTU_38776':0.01668)0.785.8:0.01145)0.835.17:0.00875)0.974.7:0.02438,'OTU_36738':0.01023)0.897.22:0.01548)0.166.2:0.00386)0.757.15:0.00499)0.842.18:0.00989)0.891.15:0.01341)0.718.9:0.00439)0.226:0.01042,('OTU_44363':0.03767,('OTU_40694':0.02865,'OTU_17718':0.00379)0.782.13:0.01261)0.898.17:0.01583)0.893.16:0.01698)0.423.2:0.00529,((('OTU_11606':0.02804,('OTU_46650':0.03424,('OTU_28470':0.00673,('OTU_25409':0.0383,'OTU_28871':0.02023)0.636.2:0.01881)0.866.21:0.01353)0.938.23:0.02424)0.462.3:0.00836,('OTU_39911':0.03195,('OTU_23648':0.02011,'OTU_11654':0.01237)0.972.14:0.04002)0.960.14:0.03368)0.817.10:0.01408,('OTU_26374':0.04007,'OTU_45757':0.08806)0.412.2:0.01248)0.833.9:0.01156)0.723.12:0.01408,(('OTU_38494':0.0163,((('OTU_8704':0.01303,('OTU_47340':0.01257,'OTU_18570':0.02817)0.190:0.00872)0.873.14:0.01328,((('OTU_4712':0.00747,(((('OTU_28098':0.01555,'OTU_42084':0.0179)0.806.13:0.01016,'OTU_18091':0.02086)0.621.4:0.0038,'OTU_25575':0.00908)0.945.22:0.01568,'OTU_30390':0.04611)0.762.12:0.00014)0.943.10:0.01616,('OTU_35131':0.01233,'OTU_47171':0.02066)0.803.10:0.00702)0.885.26:0.01115,'OTU_39887':0.00509)0.838.16:0.01251)0.958.8:0.03353,('OTU_14649':0.05002,('OTU_27772':0.00593,'OTU_7996':0.02631)0.922.22:0.02529)0.000.18:0.00755)0.437.2:0.00913)0.923.17:0.01552,(('OTU_39789':0.05863,('OTU_36462':0.03186,'OTU_12627':0.0095)0.621.5:0.02713)0.804.13:0.01926,(('OTU_3361':0.00014,('OTU_39146':0.03861,('OTU_44304':0.02797,'OTU_7030':0.00015)0.431.3:0.01088)0.972.15:0.02123)0.992.13:0.04512,('OTU_32463':0.08587,(('OTU_34520':0.03578,'OTU_18095':0.03642)0.846.17:0.01378,(('OTU_29907':0.02333,(('OTU_30429':0.01595,'OTU_3869':0.02871)0.899.15:0.01628,('OTU_27208':0.00815,'OTU_14082':0.02403)0.405.5:0.01126)0.476.3:0.00475)0.917.15:0.02345,(('OTU_16960':0.00403,('OTU_14044':0.02443,'OTU_18132':0.01183)0.949.17:0.01633)0.885.27:0.01208,('OTU_27161':0.04515,'OTU_10786':0.05226)0.904.13:0.02086)0.940.18:0.02944)0.392.3:0.0128)0.974.8:0.03464)0.294.2:0.00763)0.683.2:0.00552)0.898.18:0.0101)0.945.23:0.00014)0.965.15:0.02476,('OTU_45208':0.08229,(((('OTU_42130':0.04701,'OTU_46210':0.07249)0.830.9:0.02154,'OTU_41619':0.07073)0.232.4:0.01214,('OTU_43761':0.05881,'OTU_46704':0.04264)0.254.2:0.00963)0.929.20:0.02473,(((('OTU_17091':0.03274,(('OTU_29704':0.00576,('OTU_43605':0.03028,'OTU_10733':0.01594)0.870.14:0.03171)0.912.13:0.02487,'OTU_37262':0.02802)0.318.4:0.01188)0.762.13:0.00974,'OTU_40264':0.07935)0.350.3:0.00503,'OTU_25026':0.06665)0.727.10:0.0077,(('OTU_25592':0.04255,'OTU_8126':0.02689)0.969.21:0.0321,('OTU_46372':0.04893,('OTU_33346':0.00291,'OTU_9570':0.03791)0.954.9:0.03341)0.829.17:0.0094)0.810.8:0.00922)0.636.3:0.01142)0.058.3:0.00262)0.834.13:0.01183)0.845.12:0.01078,((((('OTU_40980':0.02304,'OTU_16403':0.06233)0.732.10:0.0132,('OTU_25936':0.03389,'OTU_36725':0.03743)0.842.19:0.01215)0.625.6:0.00299,((('OTU_29195':0.02185,('OTU_11443':0.01414,('OTU_16734':0.02473,('OTU_3523':0.0653,'OTU_9031':0.00652)0.669.2:0.01035)0.903.17:0.01463)0.427.3:0.00485)0.890.11:0.01393,('OTU_6555':0.0872,'OTU_42582':0.0039)0.746.14:0.00442)0.848.12:0.01327,((('OTU_32406':0.05228,('OTU_30946':0.04506,'OTU_36724':0.01906)0.672.5:0.01321)0.770.10:0.01143,((('OTU_41192':0.05771,('OTU_37163':0.03232,('OTU_35337':0.0537,('OTU_35479':0.05341,('OTU_23488':0.03063,('OTU_27561':0.0185,('OTU_42583':0.01444,'OTU_46550':0.018)0.856.22:0.01684)0.885.28:0.01841)0.684.4:0.00582)0.838.17:0.01299)0.845.13:0.02123)0.061:0.00996)0.183.2:0.01552,('OTU_18484':0.02882,((('OTU_24213':0.00466,('OTU_24411':0.05607,('OTU_34990':0.03706,'OTU_36148':0.00016)0.965.16:0.02839)0.635.3:0.00374)0.947.12:0.02421,((((('OTU_30363':0.01419,'OTU_41849':0.01917)0.945.24:0.01971,'OTU_42050':0.01192)0.000.19:0.00014,'OTU_21088':0.06595)0.267:0.01178,'OTU_12263':0.0081)0.979.16:0.02895,'OTU_2466':0.00782)0.887.17:0.01531)0.444.2:0.00442,('OTU_19722':0.02042,'OTU_19730':0.016)0.923.18:0.02186)0.226.2:0.00564)0.755.20:0.00633)0.167.3:0.00342,('OTU_35781':0.02038,'OTU_13074':0.02482)0.886.15:0.01551)0.912.14:0.01756)0.837.19:0.01541,('OTU_12410':0.05381,'OTU_45028':0.01847)0.821.13:0.01838)0.932.15:0.0303)0.803.11:0.02092)0.765.16:0.00602,(((((((('OTU_9154':0.0156,(('OTU_14974':0.02548,'OTU_29488':0.0383)0.800.9:0.0071,(((('OTU_27400':0.03253,'OTU_42977':0.00015)0.978.8:0.02359,'OTU_12710':0.01931)0.743.13:0.00511,('OTU_21479':0.01198,(((('OTU_30697':0.0084,'OTU_45830':0.02019)0.767.12:0.00409,(('OTU_31188':0.02812,('OTU_23513':0.03597,'OTU_20788':0.00593)0.850.13:0.01024)0.915.17:0.01808,'OTU_6631':0.00462)0.904.14:0.0158)0.844.9:0.00788,('OTU_26144':0.00817,(('OTU_46753':0.01585,('OTU_44226':0.02828,'OTU_7805':0.00886)0.846.18:0.00997)0.904.15:0.01879,(('OTU_6670':0.02863,('OTU_40173':0.03845,('OTU_29036':0.01586,'OTU_16212':0.01583)0.668.9:0.00435)0.674.4:0.01794)0.834.14:0.00814,('OTU_12193':0.01185,'OTU_4652':0.02024)0.905.13:0.01218)0.384.3:0.00014)0.915.18:0.01168)0.849.20:0.00811)0.856.23:0.00757,'OTU_25608':0.01575)0.742.8:0.00417)0.769.12:0.00379)0.864.19:0.00806,('OTU_28693':0.02895,('OTU_28449':0.00392,('OTU_36254':0.02059,'OTU_38193':0.02911)0.807.13:0.00735)0.893.17:0.01216)0.737.7:0.00349)0.881.19:0.00819)0.767.13:0.0041)0.821.14:0.00958,'OTU_39304':0.02722)0.616.2:0.0132,'OTU_21987':0.05023)0.733.6:0.00675,'OTU_29287':0.02789)0.581.3:0.0162,(((('OTU_38362':0.03821,('OTU_41667':0.03184,('OTU_45918':0.03785,'OTU_45886':0.00975)0.761.15:0.01014)0.919.19:0.0226)0.743.14:0.00403,'OTU_39579':0.02443)0.849.21:0.00809,'OTU_33892':0.00844)0.765.17:0.00509,(((('OTU_30185':0.00788,('OTU_46605':0.03802,'OTU_36978':0.03829)0.721.4:0.0113)0.921.14:0.02463,'OTU_41035':0.0767)0.410.3:0.00458,(('OTU_1269':0.01458,('OTU_23468':0.01996,'OTU_2699':0.01174)0.742.9:0.00514)0.293.2:0.0086,('OTU_10111':0.0039,('OTU_30962':0.02414,('OTU_3290':0.01578,'OTU_6946':0.02856)0.887.18:0.00015)0.898.19:0.00792)0.895.24:0.01244)0.923.19:0.01606)0.817.11:0.00884,(('OTU_27262':0.03857,('OTU_11644':0.02259,('OTU_36335':0.02919,'OTU_35017':0.01635)0.884.16:0.01465)0.957.19:0.03102)0.840.16:0.01435,(('OTU_7961':0.02324,('OTU_33387':0.00495,'OTU_5945':0.02776)0.989.13:0.03879)0.918.15:0.02086,((('OTU_21870':0.02477,('OTU_17046':0.03283,'OTU_8573':0.00538)0.847.7:0.01179)0.904.16:0.0212,('OTU_7588':0.00521,('OTU_19017':0.02871,(('OTU_36113':0.02421,(('OTU_23090':0.01975,('OTU_10629':0.01901,'OTU_19130':0.02361)0.818.11:0.0124)0.896.12:0.01941,'OTU_9895':0.00421)0.740.16:0.00382)0.969.22:0.03017,('OTU_29509':0.04286,('OTU_39120':0.0389,'OTU_19266':0.00507)0.877.20:0.0174)0.950.11:0.02921)0.882.12:0.02006)0.681.4:0.00015)0.607.2:0.00475)0.795.8:0.01205,('OTU_30142':0.02844,'OTU_3933':0.00406)0.899.16:0.0121)0.870.15:0.01093)0.795.9:0.01082)0.933.9:0.02181)0.570.4:0.0033)0.890.12:0.00015)0.948.15:0.0255,((('OTU_19215':0.02914,'OTU_24098':0.00432)0.899.17:0.01929,'OTU_35690':0.0088)0.743.15:0.00385,('OTU_3751':0.01233,(('OTU_17031':0.01589,('OTU_39454':0.02719,'OTU_7061':0.02318)0.873.15:0.01861)0.863.18:0.01285,'OTU_39058':0.01117)0.739.12:0.00514)0.777.9:0.00408)0.775.7:0.00382)0.729.8:0.00483,((((('OTU_21023':0.01479,(('OTU_25141':0.00014,(('OTU_36057':0.01932,(('OTU_43282':0.01417,('OTU_8256':0.02454,('OTU_22198':0.02706,'OTU_2112':0.00513)0.429.4:0.00869)0.838.18:0.00996)0.058.4:0.00893,(('OTU_27677':0.01604,(('OTU_30789':0.02519,'OTU_35374':0.00732)0.965.17:0.02113,'OTU_36115':0.00772)0.937.12:0.01645)0.899.18:0.01207,'OTU_22463':0.0118)0.930.14:0.02172)0.830.10:0.01315)0.921.15:0.01802,'OTU_6208':0.03229)0.532.3:0.00442)0.971.13:0.02737,'OTU_26085':0.02548)0.941.20:0.02076)0.898.20:0.0159,('OTU_8242':0.03036,('OTU_25811':0.04086,'OTU_8967':0.00014)0.822.10:0.01066)0.483.4:0.00786)0.867.22:0.01396,('OTU_33584':0.07281,'OTU_44249':0.01311)0.945.25:0.03387)0.898.21:0.01415,'OTU_14001':0.05466)0.953.13:0.02352,(('OTU_25103':0.01246,(('OTU_35014':0.01404,'OTU_9574':0.01989)0.907.19:0.01842,(('OTU_38729':0.02833,'OTU_4860':0.00361)0.898.22:0.01245,('OTU_29939':0.01431,'OTU_38881':0.03688)0.942.11:0.02356)0.901.17:0.01262)0.897.23:0.0123)0.724.13:0.00315,'OTU_39565':0.02463)0.853.11:0.01636)0.638.2:0.00015)0.975.13:0.02372,(('OTU_13466':0.0038,'OTU_7114':0.0372)0.756.13:0.0039,('OTU_45355':0.0143,('OTU_3734':0.01475,('OTU_29161':0.02408,'OTU_39396':0.0212)0.588.2:0.00766)0.737.8:0.00514)0.903.18:0.01407)0.601.2:0.00778)0.723.13:0.00015)0.826.12:0.0074,(('OTU_15325':0.05787,((((('OTU_34231':0.03776,'OTU_14466':0.00887)0.755.21:0.00462,((((('OTU_27388':0.00801,'OTU_17821':0.02436)0.903.19:0.01443,('OTU_22447':0.01338,'OTU_14549':0.0184)0.423.3:0.00808)0.854.23:0.01242,(((('OTU_14140':0.02183,'OTU_15249':0.01603)0.954.10:0.02855,('OTU_37545':0.03099,('OTU_11764':0.02191,'OTU_17945':0.01926)0.934.12:0.02984)0.864.20:0.01717)0.758.22:0.00643,(('OTU_16126':0.03376,'OTU_11081':0.02418)0.876.15:0.01502,'OTU_23637':0.02588)0.694.4:0.01208)0.779.9:0.0069,(('OTU_39167':0.03673,'OTU_29159':0.01203)0.868.20:0.01476,('OTU_26005':0.02871,(((('OTU_34735':0.03688,'OTU_26167':0.0079)0.735.10:0.0038,('OTU_5981':0.00423,(('OTU_42522':0.02014,('OTU_20505':0.01643,('OTU_30294':0.02732,'OTU_16884':0.00544)0.832.10:0.01548)0.795.10:0.02038)0.000.20:0.00015,(((('OTU_20338':0.01181,('OTU_9019':0.02192,'OTU_39773':0.02563)0.557.2:0.01203)0.988.10:0.03995,'OTU_26353':0.02349)0.830.11:0.01311,'OTU_5503':0.00014)0.119.4:0.0069,('OTU_40198':0.01367,('OTU_29126':0.00467,'OTU_23685':0.04135)0.472:0.01414)0.777.10:0.01666)0.874.15:0.01332)0.891.16:0.00828)0.931.20:0.01568)0.762.14:0.0057,'OTU_22007':0.01518)0.892.14:0.01111,((('OTU_29265':0.02213,'OTU_29757':0.01771)0.869.12:0.0127,((('OTU_26236':0.0236,('OTU_30650':0.01294,(('OTU_30364':0.01417,'OTU_44283':0.01402)0.842.20:0.01386,'OTU_34792':0.01239)0.525.2:0.01121)0.675.6:0.009)0.482:0.01346,'OTU_31184':0.01516)0.812.13:0.00869,'OTU_28369':0.01218)0.822.11:0.0081)0.437.3:0.00769,('OTU_35953':0.01932,'OTU_8533':0.01906)0.838.19:0.01031)0.880.16:0.00828)0.357.2:0.00015)0.857.16:0.01048)0.843.13:0.00785)0.770.11:0.00619)0.316:0.01119,('OTU_47380':0.02551,('OTU_36942':0.02247,(('OTU_34875':0.01701,'OTU_38845':0.01107)0.124.2:0.00851,('OTU_3830':0.00737,'OTU_21696':0.03403)0.795.11:0.00848)0.118.2:0.00564)0.425.4:0.00546)0.913.12:0.01608)0.792.13:0.01007,'OTU_36399':0.02719)0.901.18:0.01409)0.849.22:0.00015,'OTU_31612':0.03111)0.941.21:0.01986,(('OTU_23305':0.02033,'OTU_9158':0.01607)0.901.19:0.01822,'OTU_28218':0.01622)0.509:0.01038)0.388.2:0.00014,('OTU_33689':0.00689,'OTU_47566':0.06602)0.895.25:0.01936)0.897.24:0.02679)0.827.13:0.02584,((((((((((('OTU_26191':0.0121,('OTU_15051':0.01183,(('OTU_25390':0.03649,('OTU_34308':0.0374,'OTU_16168':0.00844)0.956.14:0.02938)0.796.10:0.00993,'OTU_27791':0.02044)0.740.17:0.00352)0.872.15:0.00804)0.866.22:0.01088,('OTU_32285':0.01672,'OTU_39490':0.0323)0.945.26:0.02027)0.849.23:0.0096,(('OTU_25485':0.02655,'OTU_30183':0.01605)0.979.17:0.04008,(('OTU_37313':0.00015,'OTU_12756':0.03689)0.556.2:0.01041,'OTU_44171':0.04975)0.625.7:0.00862)0.740.18:0.00545)0.735.11:0.00776,(('OTU_23573':0.03824,'OTU_14293':0.02735)0.707.8:0.00291,('OTU_26019':0.03237,((('OTU_41795':0.02315,'OTU_4537':0.04095)0.898.23:0.01858,('OTU_44195':0.0428,('OTU_36796':0.04031,'OTU_46160':0.01826)0.589:0.01362)0.888.22:0.01931)0.624.2:0.00321,'OTU_42798':0.02419)0.373:0.01873)0.837.20:0.01097)0.882.13:0.01118)0.951.16:0.00014,(((((('OTU_28536':0.01566,'OTU_33124':0.04691)0.890.13:0.01732,'OTU_9342':0.00369)0.922.23:0.01721,'OTU_41332':0.01169)0.718.10:0.00337,('OTU_27225':0.00683,('OTU_27082':0.00786,'OTU_9992':0.02034)0.925.15:0.01736)0.985.8:0.03495)0.876.16:0.01652,('OTU_31388':0.03815,'OTU_20017':0.03402)0.773.7:0.02008)0.283.3:0.00016,(('OTU_40261':0.02058,('OTU_23892':0.00543,'OTU_31853':0.03155)0.745.18:0.01613)0.963.13:0.02483,(('OTU_26839':0.03357,'OTU_9387':0.00344)0.861.20:0.00839,('OTU_27634':0.02441,'OTU_34154':0.01173)0.883.17:0.0121)0.778.12:0.00409)0.764.13:0.00377)0.737.9:0.00818)0.745.19:0.00488,('OTU_5005':0.01879,((((('OTU_8200':0.01281,('OTU_43042':0.00014,'OTU_33536':0.051)0.939.20:0.01956)0.900.24:0.01409,('OTU_13935':0.00921,((('OTU_36824':0.05255,'OTU_45382':0.02095)0.769.13:0.01178,'OTU_7337':0.01635)0.533.3:0.00015,('OTU_31686':0.00712,'OTU_30245':0.04382)0.634.4:0.02544)0.887.19:0.02302)0.436.2:0.01053)0.800.10:0.00981,('OTU_21452':0.02638,'OTU_21587':0.00229)0.776.9:0.00511)0.782.14:0.0058,((((('OTU_12774':0.02011,('OTU_14708':0.01191,('OTU_4830':0.02177,('OTU_17901':0.0149,'OTU_1486':0.013)0.717.5:0.00813)0.870.16:0.01083)0.737.10:0.00403)0.386.2:0.00772,'OTU_43809':0.02433)0.372.3:0.00015,'OTU_36002':0.01185)0.950.12:0.01186,'OTU_31520':0.02427)0.789.15:0.00015,'OTU_24123':0.01186)0.864.21:0.00847)0.742.10:0.00377,'OTU_44253':0.02068)0.869.13:0.00861)0.895.26:0.01209)0.920.14:0.01477,('OTU_30380':0.03627,(('OTU_16061':0.03987,('OTU_40034':0.03068,'OTU_9396':0.01135)0.962.12:0.03805)0.848.13:0.01493,(('OTU_40677':0.01865,('OTU_30809':0.00014,'OTU_7711':0.05021)0.973.13:0.02584)0.881.20:0.01678,((('OTU_24620':0.01805,'OTU_15521':0.02184)0.854.24:0.0083,('OTU_22334':0.01404,'OTU_8717':0.02261)0.879.19:0.01165)0.752.16:0.00792,(('OTU_13531':0.0011,'OTU_15022':0.03592)0.984.11:0.03137,('OTU_28343':0.01283,('OTU_24654':0.02175,'OTU_39870':0.03943)0.956.15:0.03191)0.898.24:0.01738)0.741.13:0.00014)0.863.19:0.01609)0.716.5:0.00539)0.777.11:0.00803)0.757.16:0.00497)0.821.15:0.00785,('OTU_31989':0.01236,(('OTU_17790':0.01498,('OTU_11376':0.01635,'OTU_14556':0.02065)0.525.3:0.00846)0.902.22:0.01691,'OTU_21185':0.02664)0.825.11:0.01101)0.998.14:0.06221)0.732.11:0.00541,(('OTU_16286':0.0281,('OTU_25715':0.02311,'OTU_10797':0.01357)0.951.17:0.02909)0.837.21:0.01364,(((('OTU_29824':0.0113,'OTU_42725':0.03247)0.222:0.01739,'OTU_37748':0.01127)0.840.17:0.01413,'OTU_29592':0.00693)0.848.14:0.00975,('OTU_26725':0.02893,'OTU_7441':0.01217)0.898.25:0.0158)0.929.21:0.02107)0.753.22:0.0041)0.866.23:0.01486,('OTU_43082':0.02061,('OTU_38576':0.04566,'OTU_7094':0.06457)0.867.23:0.02107)0.767.14:0.00809)0.984.12:0.03811,('OTU_14757':0.01185,('OTU_14546':0.02911,('OTU_31024':0.04193,'OTU_15081':0.00547)0.773.8:0.00688)0.828.16:0.00779)0.912.15:0.01559)0.846.19:0.00922)0.449.5:0.00016)0.956.16:0.02052)0.851.24:0.01397)0.768.12:0.00593)0.773.9:0.00427,((((('OTU_16206':0.02558,(('OTU_35496':0.01614,'OTU_5203':0.01595)0.882.14:0.01316,'OTU_23039':0.02323)0.431.4:0.00384)0.873.16:0.00877,(('OTU_26122':0.02817,('OTU_24460':0.01226,'OTU_29538':0.02021)0.614.3:0.01589)0.269.3:0.00015,('OTU_24513':0.02461,'OTU_14254':0.03328)0.972.16:0.02882)0.732.12:0.00992)0.944.16:0.02116,'OTU_10884':0.03583)0.888.23:0.01407,'OTU_38207':0.00855)0.973.14:0.02788,('OTU_29181':0.03305,'OTU_26510':0.03735)0.722.3:0.00428)0.292.2:0.00401)0.972.17:0.02053,(('OTU_40257':0.0331,(('OTU_26292':0.02152,('OTU_37157':0.04324,'OTU_43334':0.01681)0.232.5:0.00699)0.971.14:0.03126,('OTU_26334':0.02765,('OTU_5034':0.03035,'OTU_9118':0.05739)0.759.23:0.01168)0.757.17:0.00843)0.664.3:0.00745)0.470.2:0.00393,('OTU_23889':0.02474,((('OTU_44027':0.0203,('OTU_37595':0.01643,'OTU_13265':0.02914)0.797.7:0.0075)0.925.16:0.01496,'OTU_19843':0.03073)0.561.4:0.00782,('OTU_26633':0.01195,('OTU_13394':0.02872,('OTU_35171':0.01537,'OTU_14978':0.02997)0.739.13:0.01236)0.732.13:0.00393)0.939.21:0.01492)0.766.16:0.00583)0.740.19:0.00015)0.993.9:0.02862)0.174:0.00016)0.926.15:0.02607)0.960.15:0.0302,((('OTU_11548':0.03025,'OTU_47557':0.02273)0.243:0.00015,('OTU_33493':0.03471,('OTU_6572':0.013,'OTU_9715':0.01936)0.950.13:0.02742)0.967.18:0.0321)0.798.9:0.00929,(((('OTU_11426':0.04388,('OTU_36207':0.01693,('OTU_11757':0.01208,'OTU_13641':0.01605)0.726.12:0.00281)0.979.18:0.0443)0.841.9:0.0157,((('OTU_11173':0.01505,(((('OTU_29510':0.01239,'OTU_14583':0.01513)0.867.24:0.01188,('OTU_40557':0.03219,(('OTU_31776':0.00684,'OTU_19710':0.03612)0.867.25:0.01463,'OTU_24607':0.02767)0.789.16:0.0081)0.694.5:0.00015)0.910.16:0.01268,(('OTU_9038':0.00782,((((('OTU_27342':0.02592,'OTU_8330':0.02448)0.405.6:0.01503,'OTU_10941':0.0022)0.868.21:0.01903,'OTU_36625':0.01301)0.801.7:0.00666,('OTU_4803':0.00779,('OTU_18621':0.015,('OTU_26218':0.01358,'OTU_20916':0.01897)0.475:0.01234)0.821.16:0.00922)0.731.8:0.00405)0.891.17:0.00789,('OTU_798':0.01202,'OTU_1666':0.02045)0.839.20:0.00779)0.744.16:0.00392)0.977.16:0.02412,'OTU_16474':0.00494)0.901.20:0.01598)0.835.18:0.01043,('OTU_12910':0.01441,('OTU_19384':0.02298,'OTU_1994':0.01417)0.826.13:0.01233)0.688.5:0.00317)0.884.17:0.01616)0.939.22:0.02226,'OTU_8652':0.00439)0.920.15:0.02291,(('OTU_16016':0.031,('OTU_6968':0.03072,'OTU_19199':0.00611)0.958.9:0.03619)0.959.19:0.02651,((('OTU_40604':0.04895,('OTU_36188':0.05113,'OTU_10059':0.01747)0.880.17:0.01948)0.935.13:0.02033,('OTU_8282':0.00344,('OTU_13856':0.01377,'OTU_28753':0.02386)0.683.3:0.01142)0.986.16:0.04102)0.841.10:0.01012,'OTU_17448':0.04625)0.746.15:0.00513)0.910.17:0.02459)0.657.2:0.01351)0.855.20:0.01599,('OTU_18485':0.07055,('OTU_6605':0.06749,((('OTU_19589':0.01905,'OTU_44630':0.02225)0.621.6:0.01203,('OTU_24327':0.01427,'OTU_45689':0.01846)0.821.17:0.01036)0.890.14:0.01897,'OTU_27167':0.01242)0.956.17:0.03968)0.192:0.02241)0.819.17:0.01742)0.801.8:0.0133,(('OTU_23377':0.0225,'OTU_3672':0.01077)0.933.10:0.02278,(('OTU_19398':0.00764,(('OTU_17607':0.00845,'OTU_18265':0.03221)0.906.19:0.0164,('OTU_9344':0.01492,('OTU_20080':0.01874,'OTU_11123':0.02564)0.850.14:0.01234)0.624.3:0.00014)0.894.16:0.01717)0.982.13:0.04089,('OTU_13617':0.01233,('OTU_19610':0.02182,'OTU_14180':0.0151)0.521.3:0.00498)0.968.14:0.03614)0.906.20:0.02685)0.941.22:0.02463)0.777.12:0.00974)0.894.17:0.01562)0.707.9:0.00504)0.899.19:0.0375,('OTU_34130':0.01993,'OTU_37712':0.03485)1.000.19:0.14602)0.858.14:0.03063)0.714.5:0.0158)0.731.9:0.02091)0.961.15:0.04295,('OTU_44310':0.20022,'OTU_9064':0.16932)0.889.11:0.07745)0.648.3:0.00014,((('OTU_9259':0.04118,'OTU_17190':0.00015)0.999.12:0.12043,((('OTU_6032':0.03279,('OTU_21523':0.0503,'OTU_25944':0.03117)0.973.15:0.04668)0.996.8:0.07536,((('OTU_36478':0.02568,((('OTU_18746':0.06636,('OTU_6144':0.0051,('OTU_26529':0.06939,('OTU_7312':0.03305,'OTU_16685':0.00339)0.870.17:0.01835)0.956.18:0.03668)0.337.2:0.01026)0.389.2:0.01081,'OTU_35837':0.00986)0.995.11:0.04488,'OTU_13963':0.00431)0.875.14:0.01533)0.914.13:0.0209,'OTU_36563':0.00931)0.995.12:0.05611,('OTU_25660':0.0532,'OTU_44724':0.08684)0.489.2:0.00658)0.550.3:0.00465)0.877.21:0.01066,((('OTU_27798':0.00729,(('OTU_47493':0.03575,'OTU_18423':0.07181)0.967.19:0.04796,('OTU_19569':0.0303,('OTU_15000':0.0012,'OTU_14619':0.05766)0.711:0.01452)0.813.12:0.0168)0.818.12:0.0263)0.874.16:0.02572,(((('OTU_16714':0.00752,('OTU_14592':0.01166,('OTU_7488':0.01575,'OTU_15777':0.02008)0.748.14:0.00392)0.882.15:0.01198)0.988.11:0.0811,('OTU_37510':0.04877,('OTU_11390':0.02374,('OTU_2921':0.04923,'OTU_18066':0.01034)0.680.5:0.00638)0.990.6:0.0711)0.933.11:0.04565)0.915.19:0.03413,(((('OTU_11755':0.01582,'OTU_1813':0.01631)0.909.20:0.01212,('OTU_23315':0.01213,'OTU_3899':0.05139)0.860.16:0.01141)0.465.2:0.0079,'OTU_3756':0.00016)0.979.19:0.03994,((('OTU_38341':0.07262,'OTU_40030':0.07339)0.734.12:0.00707,(((('OTU_13271':0.02096,(('OTU_17475':0.04534,('OTU_45884':0.00786,'OTU_15603':0.02388)0.953.14:0.00014)0.955.13:0.0224,'OTU_184':0.00956)0.589.2:0.00869)0.889.12:0.01029,('OTU_452':0.00016,('OTU_37075':0.03048,'OTU_4924':0.0397)0.910.18:0.01959)0.878.23:0.0088)0.881.21:0.01075,('OTU_11640':0.03809,'OTU_4868':0.00291)0.860.17:0.00875)0.876.17:0.00786,(('OTU_945':0.01952,(('OTU_1106':0.0214,('OTU_11843':0.01312,('OTU_31065':0.02251,('OTU_16505':0.01975,('OTU_13392':0.02369,'OTU_1579':0.02097)0.199.2:0.00814)0.890.15:0.01653)0.904.17:0.00015)0.641.6:0.01611)0.885.29:0.01047,(('OTU_9373':0.01254,('OTU_1271':0.01771,'OTU_24252':0.01391)0.324:0.00539)0.939.23:0.01776,'OTU_42622':0.01217)0.697.4:0.00331)0.797.8:0.00016)0.635.4:0.01558,('OTU_11280':0.01148,(('OTU_33863':0.02282,'OTU_19011':0.00983)0.862.18:0.01007,('OTU_47023':0.01939,((((('OTU_186':0.00016,(('OTU_37400':0.02167,('OTU_11801':0.03009,'OTU_20293':0.01221)0.822.12:0.0099)0.885.30:0.00986,'OTU_35551':0.03662)0.922.24:0.00014)0.878.24:0.00016,('OTU_47578':0.02425,'OTU_18951':0.02427)0.835.19:0.00725)0.379.3:0.00763,((('OTU_46683':0.03598,(('OTU_464':0.01676,('OTU_1995':0.01139,'OTU_20783':0.02518)0.749.17:0.00409)0.869.14:0.00665,(('OTU_18807':0.01393,(('OTU_2570':0.00789,('OTU_37419':0.00253,'OTU_41374':0.02946)0.938.24:0.02145)0.917.16:0.01687,'OTU_17982':0.00676)0.951.18:0.02006)0.849.24:0.01094,'OTU_31930':0.01555)0.845.14:0.00787)0.977.17:0.00015)0.899.20:0.00798,((('OTU_9227':0.00763,('OTU_30742':0.04923,('OTU_36805':0.02043,('OTU_343':0.00015,'OTU_44706':0.03151)0.944.17:0.01615)0.853.12:0.01175)0.997.12:0.00015)0.689.3:0.00015,('OTU_27180':0.01554,'OTU_20773':0.01949)0.903.20:0.01164)0.872.16:0.00761,'OTU_46279':0.01538)0.514:0.00016)1.000.20:0.00014,('OTU_4250':0.01582,'OTU_8611':0.01592)0.818.13:0.00383)0.645.4:0.00785)0.905.14:0.01491,('OTU_32354':0.03169,'OTU_45634':0.01677)0.576.2:0.00795)0.872.17:0.01225,('OTU_185':0.00016,('OTU_24631':0.0229,'OTU_31514':0.02298)0.867.26:0.00985)0.781.15:0.00585)0.781.16:0.00649)0.948.16:0.00015)0.906.21:0.00766)0.833.10:0.00016)0.942.12:0.01205)0.810.9:0.00755)0.721.5:0.00424,('OTU_690':0.01294,('OTU_3909':0.00377,((('OTU_164':0.00015,(('OTU_41329':0.06764,'OTU_43185':0.04485)0.960.16:0.02389,(('OTU_44771':0.02431,'OTU_43595':0.03709)0.693.8:0.00692,('OTU_21980':0.01805,'OTU_12802':0.01423)0.842.21:0.01836)0.971.15:0.00014)0.868.22:0.00015)0.925.17:0.01961,('OTU_26557':0.01989,'OTU_16308':0.01144)0.483.5:0.00804)0.809.12:0.00014,('OTU_12386':0.00014,'OTU_13644':0.03687)0.917.17:0.01958)0.879.20:0.00786)0.917.18:0.01724)0.889.13:0.01755)0.965.18:0.03346)0.972.18:0.04096)0.774.16:0.01042,(('OTU_12764':0.04074,'OTU_45510':0.00015)0.996.9:0.08054,('OTU_19135':0.04713,('OTU_26890':0.05572,'OTU_27645':0.05349)0.936.11:0.03513)0.906.22:0.04674)0.232.6:0.01181)0.244:0.00753)0.860.18:0.01583,((('OTU_12475':0.01033,'OTU_14582':0.01794)0.985.9:0.04977,'OTU_17992':0.05953)0.055:0.01861,(('OTU_30173':0.06014,(((('OTU_17384':0.01522,'OTU_33585':0.04258)0.726.13:0.00489,'OTU_33266':0.01557)0.799.8:0.0185,'OTU_22468':0.01368)0.892.15:0.01883,('OTU_28297':0.0126,'OTU_33568':0.02431)0.890.16:0.01674)0.807.14:0.01173)0.901.21:0.01975,('OTU_29102':0.0648,'OTU_31992':0.03776)0.978.9:0.04914)0.844.10:0.01263)0.742.11:0.00786)0.339.2:0.00909)0.913.13:0.04668)0.986.17:0.07571,(((((((('OTU_26809':0.0404,('OTU_21490':0.01485,'OTU_22486':0.08025)0.652.4:0.00417)0.967.20:0.11816,('OTU_32962':0.12055,'OTU_40904':0.05069)0.637.2:0.08785)0.971.16:0.12682,(('OTU_25484':0.03161,'OTU_21243':0.01897)0.935.14:0.0814,('OTU_29074':0.0635,('OTU_13396':0.13176,('OTU_25304':0.09157,'OTU_46750':0.01639)0.926.16:0.03875)0.870.18:0.02987)0.972.19:0.08807)0.908.15:0.08689)0.988.12:0.15172,(('OTU_37301':0.02066,((('OTU_12641':0.03948,'OTU_12990':0.01384)0.226.3:0.01205,'OTU_36567':0.01369)0.918.16:0.02129,'OTU_29172':0.00825)0.968.15:0.06817)1.000.21:0.14663,(('OTU_31519':0.02744,('OTU_46764':0.04997,'OTU_7995':0.02665)0.944.18:0.03487)0.873.17:0.03752,(('OTU_47278':0.01658,('OTU_24672':0.00721,'OTU_40919':0.02484)0.739.14:0.00825)0.896.13:0.04109,('OTU_17759':0.00751,('OTU_28162':0.01957,'OTU_39697':0.01582)0.851.25:0.02175)0.994.11:0.07891)0.917.19:0.05284)0.930.15:0.07637)0.841.11:0.02916)0.739.15:0.0383,(((('OTU_39951':0.0347,'OTU_4420':0.0154)0.998.15:0.13422,('OTU_36400':0.45485,'OTU_39996':0.11225)0.926.17:0.0908)0.654.5:0.01598,(((('OTU_31098':0.05644,'OTU_40664':0.07565)0.768.13:0.01341,('OTU_41187':0.01753,(('OTU_35946':0.1231,'OTU_17112':0.01122)0.920.16:0.03213,'OTU_41364':0.12862)0.758.23:0.00813)0.885.31:0.01964)0.973.16:0.09692,(('OTU_46926':0.03187,(('OTU_30177':0.09335,'OTU_10756':0.01732)0.997.13:0.10964,(('OTU_27088':0.04134,'OTU_14189':0.00015)0.908.16:0.0397,('OTU_27406':0.0389,'OTU_21262':0.03945)0.952.12:0.04823)0.735.12:0.02271)0.898.26:0.0655)0.824.13:0.04393,(((('OTU_30395':0.02548,'OTU_37377':0.01593)0.996.10:0.05347,(((((('OTU_42610':0.02426,'OTU_16901':0.01331)0.507:0.01359,('OTU_23781':0.03063,'OTU_35930':0.04009)0.578.5:0.01818)0.858.15:0.01146,((((('OTU_33681':0.02111,('OTU_29256':0.00397,'OTU_35227':0.05507)0.955.14:0.02288)0.791.9:0.00836,'OTU_20055':0.01643)0.990.7:0.03645,('OTU_31387':0.024,'OTU_41008':0.04437)0.708.4:0.00536)0.918.17:0.02152,'OTU_32017':0.07241)0.122.2:0.00425,((('OTU_31199':0.02314,('OTU_21961':0.04293,'OTU_44196':0.01081)0.956.19:0.03624)0.930.16:0.02974,'OTU_39903':0.03671)0.738.20:0.00709,('OTU_11251':0.03331,'OTU_17245':0.03345)0.721.6:0.02155)0.950.14:0.02832)0.116:0.00455)0.928.11:0.02275,'OTU_47297':0.04771)0.756.14:0.01335,('OTU_23799':0.00014,('OTU_33285':0.03359,('OTU_21968':0.00187,'OTU_45110':0.08756)0.552.2:0.02304)0.818.14:0.02073)0.885.32:0.01986)0.964.9:0.03071,(((('OTU_46460':0.0502,('OTU_39284':0.00799,'OTU_20167':0.04518)0.025:0.01304)0.712.10:0.00301,('OTU_38383':0.01383,('OTU_29780':0.03025,'OTU_37158':0.0229)0.797.9:0.01096)0.984.13:0.03123)0.874.17:0.00839,('OTU_23600':0.00768,'OTU_27575':0.03195)0.893.18:0.01171)0.642.5:0.00461,((((('OTU_22421':0.0572,('OTU_33520':0.10073,'OTU_22592':0.00015)0.928.12:0.02625)0.600.4:0.00426,('OTU_40623':0.03038,'OTU_39180':0.07956)0.854.25:0.02461)0.436.3:0.02053,('OTU_39052':0.05757,('OTU_45278':0.04026,'OTU_45739':0.02373)0.387.2:0.02517)0.864.22:0.02878)0.764.14:0.01267,'OTU_33704':0.09283)0.898.27:0.02181,(('OTU_39373':0.03253,(('OTU_38427':0.02469,'OTU_45614':0.0257)0.868.23:0.01586,'OTU_27858':0.02049)0.749.18:0.00796)0.731.10:0.00353,'OTU_33656':0.00016)0.766.17:0.00512)0.682.6:0.00204)0.915.20:0.01636)0.746.16:0.00376)0.839.21:0.01364,(('OTU_37850':0.01594,'OTU_21152':0.0163)0.997.14:0.08927,'OTU_42530':0.05315)0.968.16:0.0589)0.843.14:0.02152,'OTU_41439':0.06088)0.965.19:0.09314)1.000.22:0.18798)0.874.18:0.04204,(('OTU_20746':0.00014,('OTU_32965':0.04531,('OTU_31861':0.02432,'OTU_34682':0.00865)0.733.7:0.01479)0.888.24:0.03092)0.949.18:0.04914,(('OTU_21018':0.00826,('OTU_28518':0.01573,'OTU_42563':0.02031)0.839.22:0.01763)0.839.23:0.02644,('OTU_23337':0.00014,('OTU_23200':0.01844,'OTU_47538':0.13071)0.286.2:0.01408)0.946.14:0.03916)0.985.10:0.08508)0.963.14:0.07261)0.908.17:0.03441)0.747.20:0.01603,((((('OTU_47597':0.27456,('OTU_36521':0.16011,('OTU_32358':0.13389,('OTU_37057':0.03178,'OTU_14899':0.0436)0.962.13:0.06799)0.145:0.01368)0.076.2:0.02415)0.289:0.02485,((('OTU_34205':0.0164,('OTU_36960':0.03466,('OTU_36675':0.03552,('OTU_25360':0.08698,((('OTU_27384':0.01798,(('OTU_23592':0.01623,'OTU_39111':0.04045)0.928.13:0.01793,('OTU_11331':0.04413,(('OTU_9155':0.01646,('OTU_29123':0.01576,'OTU_13827':0.02528)0.875.15:0.01745)0.871.14:0.01532,('OTU_23953':0.04048,'OTU_44472':0.02842)0.770.12:0.01244)0.309.2:0.0139)0.568.3:0.00014)0.949.19:0.04325)0.308.2:0.02337,(('OTU_28416':0.00369,'OTU_41323':0.04132)0.175:0.01444,('OTU_40211':0.0331,'OTU_44866':0.03392)1.000.23:0.08222)0.364.3:0.00965)0.663.2:0.04507,'OTU_40720':0.14318)0.662.2:0.00933)0.964.10:0.04772)0.902.23:0.03354)0.930.17:0.02232)0.817.12:0.01127,(('OTU_24721':0.00663,'OTU_47594':0.03316)0.734.13:0.00808,((('OTU_27706':0.00489,('OTU_47661':0.02342,'OTU_43067':0.02948)0.880.18:0.01215)0.947.13:0.03201,('OTU_41293':0.01585,'OTU_21003':0.02416)0.988.13:0.04762)0.742.12:0.02785,((((('OTU_23125':0.01791,('OTU_37477':0.02026,('OTU_30475':0.00449,'OTU_27055':0.02716)0.594.3:0.00773)0.714.6:0.00528)0.935.15:0.0231,('OTU_43372':0.02194,'OTU_16191':0.02194)0.783.14:0.00833)0.917.20:0.01926,'OTU_18757':0.01552)0.747.21:0.00506,'OTU_32407':0.01468)0.824.14:0.00963,('OTU_28925':0.10003,'OTU_32519':0.06012)0.964.11:0.04123)0.748.15:0.00617)0.907.20:0.02005)0.801.9:0.00921)0.736.8:0.02894,('OTU_39522':0.01658,('OTU_21333':0.02807,'OTU_32359':0.02493)0.525.4:0.00751)0.933.12:0.03773)0.960.17:0.05524)0.163.3:0.03332,'OTU_35563':0.20696)0.724.14:0.04219,'OTU_30760':0.09723)0.923.20:0.04873,(('OTU_3164':0.20247,('OTU_47653':0.03959,('OTU_23418':0.11362,('OTU_19148':0.00705,('OTU_42474':0.01184,'OTU_20799':0.08895)0.846.20:0.0132)0.917.21:0.04859)0.204:0.02831)0.965.20:0.09728)0.931.21:0.0563,(('OTU_38768':0.14169,(('OTU_30591':0.01819,'OTU_14076':0.01844)0.992.14:0.17705,(((('OTU_39998':0.002,'OTU_38602':0.08783)0.981.15:0.06144,(('OTU_46888':0.06119,('OTU_26999':0.03347,('OTU_32000':0.04896,'OTU_35370':0.00704)0.556.3:0.0147)0.346.2:0.02141)0.588.3:0.00165,'OTU_26207':0.09899)0.975.14:0.04106)0.665.4:0.00877,('OTU_21532':0.00552,'OTU_35589':0.03538)0.866.24:0.01742)0.910.19:0.05468,('OTU_14947':0.05306,('OTU_42816':0.04634,((('OTU_38685':0.06425,(('OTU_1155':0.02845,'OTU_41264':0.00329)0.725.9:0.00641,('OTU_9456':0.00015,'OTU_33492':0.14643)0.117.2:0.02228)0.990.8:0.10034)0.527.3:0.05312,('OTU_23196':0.02107,(('OTU_27685':0.05407,'OTU_19627':0.00091)0.980.13:0.04882,('OTU_13522':0.00756,'OTU_47523':0.03343)0.576.3:0.02027)0.909.21:0.0415)1.000.24:0.16341)0.426.2:0.02053,('OTU_6934':0.03011,(('OTU_41371':0.00016,(('OTU_31857':0.02212,'OTU_13890':0.03069)0.892.16:0.02847,'OTU_19663':0.01022)0.530.2:0.02183)1.000.25:0.03691,'OTU_15236':0.00015)0.952.13:0.06791)0.964.12:0.05661)0.817.13:0.01501)0.836.9:0.01408)0.832.11:0.03152)0.828.17:0.08)0.980.14:0.14513)0.842.22:0.05003,('OTU_33218':0.14548,(('OTU_45013':0.00016,('OTU_40452':0.11349,('OTU_35500':0.01606,'OTU_47612':0.03122)0.429.5:0.0552)0.996.11:0.14442)0.625.8:0.00215,('OTU_41082':0.00726,'OTU_34627':0.03602)0.933.13:0.03374)0.995.13:0.22186)0.825.12:0.05148)0.894.18:0.04925)0.816.9:0.01453)0.818.15:0.0316)0.914.14:0.03468)0.840.18:0.03328,(((('OTU_36161':0.0695,'OTU_39896':0.15569)0.995.14:0.14167,('OTU_20744':0.11091,(((((('OTU_10284':0.02257,('OTU_28041':0.03984,'OTU_44422':0.01398)0.751.13:0.00723)0.922.25:0.01577,('OTU_27949':0.02051,'OTU_17755':0.01149)0.959.20:0.02164)0.813.13:0.00983,('OTU_41080':0.03359,(('OTU_7189':0.03774,'OTU_9899':0.00747)0.964.13:0.02105,(('OTU_28832':0.02706,('OTU_17639':0.06571,'OTU_28424':0.00431)0.438.2:0.01849)0.736.9:0.00623,('OTU_34069':0.0044,'OTU_16123':0.03682)0.990.9:0.0366)0.852.18:0.00016)0.905.15:0.01239)0.818.16:0.01035)0.888.25:0.01576,((('OTU_15928':0.02995,('OTU_44451':0.01728,'OTU_44506':0.05484)0.814.13:0.00814)0.940.19:0.02028,'OTU_47367':0.05211)0.645.5:0.00214,'OTU_25056':0.04742)0.786.11:0.01042)0.867.27:0.00823,(('OTU_24111':0.02415,('OTU_18185':0.0874,'OTU_24176':0.02189)0.887.20:0.02669)0.701.4:0.02742,('OTU_11425':0.17534,((('OTU_8609':0.07604,(((('OTU_32203':0.01719,(('OTU_14089':0.01284,'OTU_20445':0.02839)1.000.26:0.09624,('OTU_5040':0.01714,('OTU_42695':0.0113,'OTU_31004':0.04885)0.877.22:0.02249)0.920.17:0.03566)0.791.10:0.01625)1.000.27:0.15131,((('OTU_36124':0.05075,(('OTU_46185':0.04076,('OTU_4559':0.02635,('OTU_31203':0.03818,('OTU_47496':0.03738,'OTU_6097':0.01445)0.100:0.00832)0.412.3:0.00448)0.031:0.00783)0.742.13:0.0054,'OTU_31132':0.06504)0.174.2:0.004)0.775.8:0.00417,((('OTU_37479':0.0238,((('OTU_19033':0.00677,('OTU_16984':0.03298,'OTU_40297':0.01799)0.381.3:0.01144)0.957.20:0.02159,'OTU_36668':0.01164)0.753.23:0.0038,(('OTU_36905':0.02529,('OTU_29583':0.02752,('OTU_39025':0.02916,'OTU_18493':0.0075)0.936.12:0.02463)0.949.20:0.02694)0.906.23:0.01629,(((('OTU_33722':0.05213,('OTU_43636':0.00676,'OTU_15104':0.0559)0.915.21:0.01686)0.434.3:0.00014,((('OTU_18923':0.00016,('OTU_21150':0.02018,(('OTU_33471':0.02374,('OTU_36581':0.03887,'OTU_37060':0.03239)0.784.10:0.01234)0.656:0.00937,'OTU_41245':0.04307)0.802.16:0.00759)0.880.19:0.00786)0.919.20:0.00015,(('OTU_28387':0.04691,((('OTU_39759':0.04502,('OTU_28708':0.04173,'OTU_11035':0.03197)0.768.14:0.02142)0.821.18:0.01028,((('OTU_45872':0.03284,'OTU_21221':0.02542)0.938.25:0.02598,'OTU_26165':0.02184)0.383.4:0.0127,'OTU_41281':0.00143)0.846.21:0.00994)0.859.10:0.00784,((('OTU_39122':0.09454,'OTU_45232':0.00916)0.630.3:0.00779,'OTU_38326':0.02546)0.955.15:0.02396,((('OTU_41299':0.02049,('OTU_28505':0.00014,'OTU_43686':0.03708)0.758.24:0.01204)0.894.19:0.01216,'OTU_47207':0.07566)0.724.15:0.00476,(('OTU_17417':0.01914,('OTU_25805':0.00414,'OTU_46265':0.0408)0.742.14:0.0086)0.570.5:0.00457,('OTU_14495':0.03531,('OTU_38736':0.01981,('OTU_33648':0.01269,('OTU_11985':0.03082,'OTU_18550':0.01224)0.952.14:0.03044)0.725.10:0.00542)0.782.15:0.01022)0.740.20:0.01557)0.911.15:0.01593)0.213.4:0.00014)0.984.14:0.02408)0.821.19:0.00789)0.895.27:0.01523,('OTU_17925':0.02457,'OTU_27670':0.02458)0.681.5:0.0013)0.931.22:0.01048)0.880.20:0.01342,('OTU_33254':0.00993,('OTU_32067':0.03074,'OTU_44481':0.01376)0.977.18:0.0295)0.746.17:0.00478)0.454.3:0.00703)0.855.21:0.00729,'OTU_34137':0.09269)0.524.3:0.00014,(('OTU_31430':0.03872,('OTU_22774':0.03051,('OTU_28166':0.03845,'OTU_44677':0.01055)0.172.2:0.01682)0.886.16:0.0184)0.943.11:0.0274,('OTU_33460':0.00533,('OTU_29797':0.02474,'OTU_42456':0.01491)0.925.18:0.01616)0.915.22:0.019)0.870.19:0.01158)0.971.17:0.02824)0.299.2:0.00015)0.811.11:0.00385)0.988.14:0.00014,('OTU_33803':0.03253,('OTU_29071':0.01998,'OTU_9696':0.04261)0.883.18:0.0124)0.939.24:0.01202)0.988.15:0.02802,('OTU_46256':0.01599,(('OTU_36547':0.00519,('OTU_27986':0.02558,'OTU_29425':0.00681)0.767.15:0.02458)0.978.10:0.05439,'OTU_46886':0.02764)0.940.20:0.04388)0.972.20:0.04038)0.703.5:0.00014)0.964.14:0.01697,(((('OTU_29223':0.01045,'OTU_43807':0.02207)0.907.21:0.03448,('OTU_31593':0.03129,'OTU_42022':0.02945)0.518.3:0.02742)0.886.17:0.0328,'OTU_21413':0.03129)0.884.18:0.01799,('OTU_31294':0.0434,'OTU_31647':0.0317)0.738.21:0.01397)0.832.12:0.00014)0.782.16:0.0082)0.062:0.00494,(('OTU_39688':0.04129,('OTU_30112':0.04504,('OTU_14295':0.00268,'OTU_16636':0.05056)0.940.21:0.03097)0.979.20:0.04366)0.940.22:0.03014,(('OTU_32964':0.03114,('OTU_30075':0.04168,'OTU_16228':0.00769)0.873.18:0.01185)0.186:0.00979,('OTU_24069':0.02756,('OTU_33830':0.06194,'OTU_46963':0.04896)0.866.25:0.0244)0.848.15:0.01737)0.755.22:0.00458)0.766.18:0.00648)0.511:0.01887,((((('OTU_37868':0.02122,('OTU_33035':0.01884,('OTU_31808':0.0077,'OTU_40450':0.03755)0.889.14:0.01384)0.262.2:0.01251)0.804.14:0.01844,('OTU_34398':0.01286,('OTU_16621':0.01435,('OTU_7088':0.00493,('OTU_23189':0.03579,('OTU_11785':0.01129,'OTU_15368':0.02062)0.235:0.00635)0.788.12:0.02079)0.736.10:0.01744)0.868.24:0.01283)0.959.21:0.02588)0.736.11:0.0055,'OTU_24196':0.00886)0.753.24:0.00425,((('OTU_15994':0.05845,'OTU_18416':0.00977)0.514.2:0.00525,'OTU_18342':0.08231)0.946.15:0.03029,((('OTU_26057':0.02147,'OTU_46976':0.0874)0.930.18:0.03068,((('OTU_37655':0.07588,('OTU_44220':0.0572,('OTU_18382':0.01862,'OTU_20360':0.01796)0.831.17:0.01464)0.286.3:0.00901)0.893.19:0.02487,('OTU_14570':0.02179,'OTU_20669':0.01878)0.971.18:0.03338)0.822.13:0.0092,('OTU_25697':0.09791,'OTU_15065':0.01468)0.815.14:0.00845)0.883.19:0.01556)0.981.16:0.03895,'OTU_20935':0.00015)0.922.26:0.02107)0.236.2:0.00909)0.991.10:0.06746,(((('OTU_12585':0.02882,'OTU_40148':0.00322)0.853.13:0.01117,('OTU_34628':0.03247,((('OTU_18560':0.01646,'OTU_8680':0.02446)0.866.26:0.01193,'OTU_31906':0.02494)0.707.10:0.00734,(('OTU_35371':0.0144,'OTU_18188':0.0186)0.945.27:0.01917,'OTU_11208':0.00765)0.757.18:0.00415)0.163.4:0.00014)0.938.26:0.01696)0.948.17:0.02086,(('OTU_36799':0.04814,(('OTU_29652':0.04202,'OTU_16255':0.06975)0.967.21:0.05136,('OTU_37592':0.00807,('OTU_41926':0.03155,'OTU_16834':0.01776)0.751.14:0.00681)0.985.11:0.04094)0.298.3:0.00654)0.914.15:0.02401,('OTU_9912':0.07326,'OTU_35126':0.04985)0.686.2:0.00441)0.809.13:0.01005)0.858.16:0.0155,((('OTU_31431':0.03222,('OTU_42557':0.03183,'OTU_46081':0.02747)0.841.12:0.01516)0.959.22:0.02952,((('OTU_32647':0.00014,('OTU_12291':0.04157,'OTU_40164':0.01463)0.964.15:0.02747)0.847.8:0.00793,('OTU_34924':0.02438,'OTU_47347':0.01603)0.877.23:0.01198)0.964.16:0.02528,('OTU_6764':0.02048,(('OTU_27993':0.03307,'OTU_20506':0.00431)0.847.9:0.01465,('OTU_14395':0.01505,'OTU_26339':0.04306)0.548.2:0.00721)0.933.14:0.02711)0.926.18:0.02866)0.104:0.00015)0.915.23:0.02097,(('OTU_16776':0.03139,('OTU_15043':0.02204,('OTU_15554':0.02962,(('OTU_31980':0.00817,'OTU_17895':0.05762)0.998.16:0.0595,('OTU_5517':0.01001,('OTU_32950':0.0265,'OTU_19866':0.0222)0.041.2:0.00353)0.331:0.00016)0.722.4:0.01358)0.994.12:0.072)0.474.3:0.02129)0.961.16:0.03279,'OTU_25713':0.04228)0.717.6:0.00558)0.820.12:0.01957)0.298.4:0.01872)0.672.6:0.00937)0.511.2:0.01832)0.684.5:0.01538,('OTU_17504':0.06254,(('OTU_26232':0.04877,((('OTU_24497':0.07354,'OTU_27293':0.03918)0.909.22:0.02815,(('OTU_14897':0.0071,('OTU_37775':0.02104,'OTU_8183':0.0319)0.829.18:0.00919)0.879.21:0.01484,('OTU_33006':0.05803,'OTU_20171':0.00557)0.907.22:0.02561)0.926.19:0.02148)0.961.17:0.00015,('OTU_46481':0.03492,('OTU_36734':0.05042,('OTU_39257':0.01035,('OTU_28442':0.00834,'OTU_15982':0.05963)0.271:0.01141)0.556.4:0.02347)0.633.4:0.01392)0.872.18:0.01288)0.770.13:0.00433)0.769.14:0.0062,((('OTU_22791':0.05703,(('OTU_20100':0.07025,('OTU_47564':0.02677,'OTU_23204':0.08906)0.816.10:0.01499)0.492.3:0.0099,(('OTU_16976':0.01653,('OTU_34387':0.02551,'OTU_19238':0.02085)0.909.23:0.00016)0.862.19:0.00839,('OTU_14487':0.01659,('OTU_39762':0.02641,'OTU_41872':0.03837)0.775.9:0.01982)0.798.10:0.00861)0.845.15:0.00015)0.969.23:0.04025)0.895.28:0.02141,('OTU_39384':0.09358,'OTU_18362':0.01359)0.921.16:0.02749)0.733.8:0.00395,'OTU_47499':0.0459)0.308.3:0.00601)0.182.3:0.02138)0.982.14:0.06344)0.859.11:0.02414,('OTU_23905':0.03411,'OTU_20329':0.0822)0.944.19:0.04428)0.754.19:0.00909)0.833.11:0.01434)0.726.14:0.00552)0.748.16:0.00726,('OTU_15914':0.02144,('OTU_23137':0.01432,('OTU_16890':0.03368,'OTU_40087':0.02446)0.135.2:0.0077)0.961.18:0.03106)0.830.12:0.0201)0.333.3:0.05323)0.918.18:0.0634)0.962.14:0.06927,((((((('OTU_14005':0.02579,('OTU_12105':0.00878,'OTU_44286':0.033)0.671.3:0.00386)0.897.25:0.01485,('OTU_24430':0.02628,(('OTU_32727':0.0173,(('OTU_23038':0.02044,((('OTU_33409':0.01266,'OTU_38773':0.0114)0.760.14:0.00422,((('OTU_32631':0.01181,('OTU_47117':0.01261,('OTU_27137':0.01641,'OTU_14637':0.01583)0.791.11:0.00822)0.841.13:0.01115)0.786.12:0.00852,('OTU_26871':0.0339,(('OTU_31681':0.0125,('OTU_27281':0.02281,'OTU_41929':0.01098)0.900.25:0.0159)0.747.22:0.0049,'OTU_44446':0.03014)0.560.3:0.01277)0.372.4:0.00014)0.891.18:0.01227,('OTU_47633':0.0162,('OTU_20541':0.03638,('OTU_35450':0.02216,'OTU_40610':0.03222)0.308.4:0.01275)0.750.16:0.00507)0.920.18:0.01571)0.831.18:0.01274)0.920.19:0.01603,'OTU_21109':0.01984)0.760.15:0.00501)0.914.16:0.02032,('OTU_24563':0.03314,'OTU_42763':0.01584)0.031.2:0.00877)0.774.17:0.00809)0.993.10:0.04896,'OTU_12262':0.00814)0.527.4:0.01033)0.296.2:0.01009)0.620:0.00843,(('OTU_16415':0.02426,'OTU_47673':0.05632)0.511.3:0.00409,'OTU_24814':0.02095)0.727.11:0.00416)0.758.25:0.00015,'OTU_6215':0.01161)1.000.28:0.10734,((((('OTU_16637':0.02198,('OTU_28412':0.01352,'OTU_26843':0.03696)0.357.3:0.00738)0.851.26:0.01101,((((('OTU_36539':0.02207,('OTU_29734':0.05946,'OTU_45809':0.02801)0.991.11:0.0788)0.050.2:0.02189,'OTU_18125':0.05614)0.963.15:0.03674,('OTU_13971':0.02056,('OTU_22922':0.01549,'OTU_29130':0.04343)0.762.15:0.00656)0.731.11:0.00459)0.747.23:0.00796,'OTU_32398':0.01064)0.891.19:0.01315,('OTU_33318':0.07458,('OTU_23722':0.03244,((('OTU_34271':0.01977,'OTU_20115':0.0756)0.882.16:0.02529,('OTU_23399':0.04369,'OTU_20869':0.0023)0.863.20:0.02505)0.763.18:0.01116,'OTU_12582':0.00685)0.908.18:0.02045)0.953.15:0.00016)0.898.28:0.01001)0.579.3:0.00015)0.945.28:0.028,'OTU_17637':0.01988)0.867.28:0.01351,('OTU_34504':0.01022,'OTU_43669':0.07304)0.867.29:0.01153)0.994.13:0.11201,('OTU_46484':0.15432,('OTU_11346':0.06525,'OTU_9400':0.08228)0.985.12:0.09876)0.786.13:0.03117)0.709.5:0.04408)0.724.16:0.00802,(((('OTU_47352':0.0131,('OTU_35974':0.01338,'OTU_21216':0.03124)0.737.11:0.0128)0.953.16:0.02326,(('OTU_32065':0.01823,('OTU_30610':0.02489,('OTU_43986':0.03635,('OTU_33628':0.02469,'OTU_46789':0.0084)0.819.18:0.00866)0.665.5:0.00559)0.736.12:0.01423)0.889.15:0.0153,'OTU_12059':0.03792)0.605.3:0.00014)0.744.17:0.01125,('OTU_21456':0.00984,'OTU_40883':0.09667)0.681.6:0.0065)0.996.12:0.12096,('OTU_43546':0.15317,('OTU_34218':0.03936,('OTU_23796':0.04657,'OTU_39619':0.05968)0.842.23:0.03165)1.000.29:0.15794)0.423.4:0.0223)0.906.24:0.03928)0.765.18:0.02688,('OTU_28094':0.13912,('OTU_30806':0.0264,'OTU_19944':0.0152)0.477.4:0.04342)1.000.30:0.18007)0.908.19:0.045)0.862.20:0.03403,(((('OTU_21372':0.05926,'OTU_22562':0.0841)0.492.4:0.03637,('OTU_43748':0.09471,('OTU_27126':0.08176,'OTU_20871':0.0862)0.971.19:0.07237)0.643.6:0.04334)0.751.15:0.07185,((('OTU_26178':0.10258,('OTU_41658':0.00016,'OTU_16217':0.08008)0.831.19:0.02415)0.998.17:0.12724,(('OTU_32808':0.01715,('OTU_45184':0.09501,(('OTU_35592':0.03532,('OTU_34383':0.01378,'OTU_41431':0.03187)0.961.19:0.05713)0.995.15:0.08048,(('OTU_29262':0.00915,'OTU_36562':0.02376)0.721.7:0.00478,('OTU_37526':0.03205,'OTU_38445':0.02133)0.771.13:0.01553)0.315.2:0.01577)0.786.14:0.0228)0.638.3:0.00379)0.926.20:0.04974,(('OTU_40308':0.04457,('OTU_38468':0.02714,'OTU_46724':0.06452)0.889.16:0.03031)0.998.18:0.13385,(('OTU_46804':0.03438,(((((('OTU_41984':0.0195,'OTU_45940':0.0584)0.884.19:0.02211,'OTU_19094':0.00995)0.716.6:0.00586,'OTU_8015':0.02554)0.972.21:0.02593,(('OTU_18694':0.01717,'OTU_35957':0.06749)0.893.20:0.0173,'OTU_34403':0.01485)0.826.14:0.00873)0.747.24:0.00565,('OTU_24458':0.01898,'OTU_37620':0.01902)0.898.29:0.01344)0.766.19:0.00383,'OTU_18172':0.03834)0.843.15:0.01176)0.507.2:0.00983,('OTU_28368':0.03308,'OTU_33212':0.01509)0.858.17:0.01769)0.989.14:0.09006)0.528.2:0.03999)0.568.4:0.02513)0.951.19:0.05359,((((((((('OTU_28189':0.06432,('OTU_24469':0.12337,((('OTU_26070':0.02549,'OTU_34514':0.01642)0.909.24:0.01964,('OTU_38312':0.02757,('OTU_33794':0.0212,('OTU_38721':0.01847,('OTU_38710':0.01319,'OTU_33067':0.01876)0.590.7:0.00767)0.914.17:0.01484)0.735.13:0.00464)0.878.25:0.01449)0.964.17:0.02735,('OTU_30877':0.01022,'OTU_43992':0.07206)0.828.18:0.01333)0.448:0.0298)0.599.5:0.00359)0.692.3:0.01332,((('OTU_32547':0.01524,('OTU_23432':0.00015,('OTU_39417':0.03041,'OTU_43449':0.05284)0.948.18:0.02719)0.998.19:0.05648)0.950.15:0.02725,'OTU_14977':0.00015)0.959.23:0.02693,((('OTU_28829':0.00016,'OTU_14284':0.03814)0.994.14:0.03524,((('OTU_29443':0.05285,('OTU_23808':0.02877,'OTU_44536':0.01098)0.961.20:0.02392)0.862.21:0.01268,'OTU_40671':0.05634)0.510:0.00015,(((('OTU_30373':0.01364,('OTU_40930':0.04936,'OTU_34155':0.00813)0.340:0.01473)0.970.12:0.03608,('OTU_16048':0.0309,('OTU_28690':0.01864,'OTU_14484':0.03231)0.958.10:0.02578)0.704.6:0.00589)0.960.18:0.03551,'OTU_46624':0.02681)0.829.19:0.01119,'OTU_39393':0.01313)0.965.21:0.02891)0.885.33:0.01384)0.169.2:0.00015,(('OTU_26291':0.009,'OTU_32762':0.04431)0.975.15:0.0321,((('OTU_30563':0.03252,'OTU_31040':0.02934)0.978.11:0.0387,('OTU_26539':0.03069,'OTU_37571':0.00983)0.985.13:0.03254)0.713.8:0.00608,'OTU_26649':0.01874)0.891.20:0.00014)0.803.12:0.02327)0.977.19:0.03269)0.850.15:0.00824)0.865.6:0.01289,(('OTU_28607':0.08062,'OTU_16142':0.02045)0.930.19:0.03226,((('OTU_19720':0.02414,('OTU_40698':0.02222,('OTU_17708':0.04872,'OTU_16821':0.01938)0.529.3:0.00015)0.950.16:0.02153)0.013.2:0.00775,('OTU_11482':0.02803,('OTU_24517':0.03131,('OTU_27203':0.10651,(('OTU_42108':0.02408,('OTU_19322':0.03077,('OTU_27481':0.03289,'OTU_35161':0.03351)0.664.4:0.00594)0.874.19:0.02198)0.042:0.00745,'OTU_13419':0.00016)0.863.21:0.02177)0.909.25:0.03542)0.978.12:0.04846)0.470.3:0.00998)0.761.16:0.0272,'OTU_22462':0.0886)0.803.13:0.01591)0.703.6:0.00016)0.837.22:0.01042,('OTU_8715':0.05294,('OTU_39344':0.02049,((('OTU_32628':0.03028,'OTU_42044':0.04216)0.960.19:0.02699,'OTU_33690':0.02433)0.866.27:0.0156,'OTU_31204':0.01513)0.955.16:0.02325)0.959.24:0.02823)0.816.11:0.01291)0.960.20:0.02793,(('OTU_42871':0.0552,'OTU_10937':0.064)0.890.17:0.02669,('OTU_38793':0.05254,'OTU_38288':0.03675)0.672.7:0.00499)0.382.2:0.01101)0.934.13:0.01989,('OTU_38452':0.01053,'OTU_10374':0.05454)0.986.18:0.05571)0.864.23:0.01546,('OTU_42528':0.04583,'OTU_13670':0.01425)0.997.15:0.06786)0.670.4:0.01107,(('OTU_8544':0.12622,('OTU_29522':0.01305,(('OTU_27865':0.01992,'OTU_35521':0.02251)0.998.20:0.06398,'OTU_40935':0.03339)0.726.15:0.00459)0.732.14:0.01835)0.862.22:0.03061,('OTU_32994':0.03886,(('OTU_42478':0.09906,('OTU_42533':0.02907,((('OTU_25307':0.02016,'OTU_44477':0.0293)0.090.3:0.02316,('OTU_42360':0.05676,'OTU_47770':0.03595)0.315.3:0.01502)0.966.11:0.0538,('OTU_33650':0.02423,'OTU_41377':0.03912)0.630.4:0.01769)0.857.17:0.02211)0.879.22:0.0448)0.875.16:0.03021,('OTU_25028':0.0552,'OTU_25630':0.06694)0.874.20:0.03221)0.360.2:0.0134)0.924.15:0.04173)0.951.20:0.04455)0.839.24:0.01339,('OTU_46623':0.2312,'OTU_47593':0.05448)0.951.21:0.06736)0.979.21:0.07328)0.923.21:0.03817)0.833.12:0.02647,(((((((('OTU_25554':0.05031,(('OTU_18424':0.05955,'OTU_8789':0.02663)0.835.20:0.01903,'OTU_33417':0.04982)0.244.2:0.01022)0.819.19:0.01261,'OTU_28354':0.00014)0.995.16:0.07673,((('OTU_13684':0.00016,('OTU_5593':0.00014,('OTU_13984':0.02154,(('OTU_39105':0.0122,'OTU_6896':0.02065)0.955.17:0.02047,'OTU_14900':0.00016)0.821.20:0.01103)0.995.17:0.05842)1.000.31:0.15712)0.987.16:0.08837,('OTU_33399':0.01488,('OTU_10432':0.0552,'OTU_34496':0.02939)0.898.30:0.01758)0.811.12:0.01473)0.724.17:0.00899,'OTU_10353':0.00236)0.973.17:0.04236)0.954.11:0.03609,(((((('OTU_4103':0.03353,'OTU_5262':0.00015)0.999.13:0.06096,'OTU_32038':0.02207)0.893.21:0.01565,'OTU_31773':0.05975)0.734.14:0.00832,(((('OTU_22588':0.0379,(('OTU_7751':0.01195,'OTU_33754':0.13576)0.477.5:0.00828,('OTU_23805':0.01607,'OTU_6031':0.01166)0.358:0.00737)0.947.14:0.02065)0.702.3:0.00313,'OTU_27008':0.03718)0.876.18:0.0114,'OTU_27705':0.00391)0.963.16:0.0158,((('OTU_8379':0.00457,'OTU_46811':0.03171)0.465.3:0.00408,'OTU_18021':0.01663)0.497.2:0.01104,('OTU_38766':0.01272,(('OTU_24854':0.04282,('OTU_6409':0.01869,'OTU_13920':0.03883)0.845.16:0.00824)0.662.3:0.012,('OTU_21786':0.03418,'OTU_33770':0.02116)0.657.3:0.01891)0.424.2:0.00594)0.990.10:0.03599)0.557.3:0.00015)0.428:0.00014)0.880.21:0.00777,(((((('OTU_13276':0.04671,(('OTU_6313':0.01444,('OTU_10294':0.00544,'OTU_18794':0.06605)0.793.10:0.01396)0.983.8:0.03728,('OTU_28202':0.01409,(('OTU_1144':0.00014,('OTU_11666':0.05958,'OTU_43181':0.0099)0.873.19:0.02435)0.921.17:0.01325,'OTU_45190':0.01734)0.496.2:0.0094)0.869.15:0.01162)0.835.21:0.01079)0.732.15:0.01254,('OTU_42600':0.03626,('OTU_33817':0.0153,'OTU_42101':0.03513)0.803.14:0.01163)0.783.15:0.01224)0.893.22:0.01284,(((('OTU_31384':0.03646,(('OTU_32474':0.04852,'OTU_23544':0.01162)0.373.2:0.01246,((('OTU_28551':0.01395,('OTU_1582':0.01378,'OTU_8355':0.03455)0.745.20:0.01632)0.871.15:0.01375,'OTU_20598':0.00014)0.778.13:0.00398,((((('OTU_1417':0.02731,'OTU_30870':0.01794)0.879.23:0.01487,'OTU_43746':0.02422)0.905.16:0.0149,'OTU_10489':0.02869)0.643.7:0.01338,('OTU_27090':0.01541,'OTU_12652':0.01682)0.910.20:0.01523)0.868.25:0.01042,(('OTU_35490':0.00607,'OTU_38208':0.02776)0.802.17:0.01086,('OTU_1492':0.00584,('OTU_33846':0.019,'OTU_13929':0.01468)0.821.21:0.01318)0.753.25:0.01358)0.883.20:0.01539)0.809.14:0.00813)0.860.19:0.01265)0.871.16:0.01141)0.754.20:0.00509,('OTU_24869':0.02011,'OTU_31315':0.01175)0.757.19:0.00415)0.760.16:0.00364,((('OTU_9205':0.00359,('OTU_40004':0.00782,('OTU_24304':0.02006,'OTU_18086':0.02001)0.887.21:0.01173)0.966.12:0.02061)0.902.24:0.00808,('OTU_25292':0.03348,('OTU_21812':0.0209,'OTU_7110':0.01195)0.732.16:0.00313)0.883.21:0.00876)0.854.26:0.00015,'OTU_21135':0.02842)0.899.21:0.00818)0.973.18:0.02562,'OTU_15909':0.00335)0.967.22:0.02504)0.842.24:0.00857,(('OTU_15846':0.02957,('OTU_11449':0.01857,'OTU_17668':0.00989)0.983.9:0.03692)0.928.14:0.01807,(('OTU_23435':0.03899,'OTU_26501':0.01276)0.963.17:0.03075,((((((('OTU_33525':0.02075,('OTU_2265':0.01106,('OTU_22167':0.00689,'OTU_8990':0.02523)0.960.21:0.02472)0.355:0.00059)0.859.12:0.00824,(((('OTU_13977':0.02282,'OTU_9228':0.01339)0.762.16:0.00757,'OTU_43575':0.02796)0.946.16:0.00014,('OTU_1717':0.01174,'OTU_31475':0.02432)0.760.17:0.004)0.906.25:0.01192,('OTU_34828':0.05389,'OTU_44695':0.018)0.859.13:0.01714)0.783.16:0.00551)0.831.20:0.01021,('OTU_33078':0.01814,('OTU_9680':0.04001,'OTU_37920':0.03554)0.917.22:0.01661)0.957.21:0.02591)0.959.25:0.02371,'OTU_35996':0.00859)0.698.4:0.00144,('OTU_1895':0.01563,((('OTU_38147':0.01995,'OTU_4152':0.01178)0.894.20:0.01203,('OTU_41110':0.06304,'OTU_1980':0.00373)0.108.2:0.00418)0.954.12:0.02413,(('OTU_815':0.01192,('OTU_4797':0.01577,'OTU_10987':0.01575)0.856.24:0.00778)0.321.2:0.00772,('OTU_27646':0.01167,'OTU_31545':0.01965)0.912.16:0.00014)0.853.14:0.00762)0.804.15:0.00014)0.778.14:0.02241)0.946.17:0.02711,((('OTU_3824':0.00895,'OTU_6479':0.03273)0.727.12:0.00488,('OTU_17663':0.01684,('OTU_34837':0.00015,'OTU_45633':0.038)0.989.15:0.04613)0.555.5:0.01072)0.993.11:0.04421,'OTU_8339':0.0184)0.000.21:0.00035)0.070:0.01463,'OTU_8378':0.05098)0.927.18:0.01766)0.626.3:0.00211)0.871.17:0.01628)0.874.21:0.00984,'OTU_43768':0.02412)0.866.28:0.00789,(((('OTU_29111':0.046,(((('OTU_23274':0.04655,'OTU_30803':0.03299)0.000.22:0.00823,('OTU_33889':0.01343,'OTU_18161':0.01911)0.979.22:0.0334)0.910.21:0.01615,'OTU_18536':0.02012)0.944.20:0.01785,'OTU_43055':0.04588)0.498.3:0.0147)0.732.17:0.00889,'OTU_22567':0.05379)0.760.18:0.00519,((('OTU_22090':0.03713,('OTU_5882':0.01884,'OTU_8740':0.04297)0.979.23:0.04128)0.913.14:0.02577,((('OTU_36569':0.01585,'OTU_38585':0.02871)0.727.13:0.00388,'OTU_36973':0.02893)0.726.16:0.00413,(((('OTU_45999':0.0949,('OTU_27578':0.03027,'OTU_16338':0.07941)0.771.14:0.01079)0.937.13:0.0296,('OTU_20713':0.02664,('OTU_11622':0.02831,'OTU_45061':0.05377)0.882.17:0.01954)0.720.8:0.00434)0.932.16:0.02925,(('OTU_29334':0.04248,'OTU_30369':0.02061)0.718.11:0.00457,'OTU_29823':0.0499)0.902.25:0.01889)0.781.17:0.00955,'OTU_7509':0.00015)0.902.26:0.00811)0.888.26:0.00799)0.906.26:0.00016,((('OTU_15091':0.03587,('OTU_3231':0.0299,('OTU_1130':0.0056,('OTU_12492':0.02384,'OTU_39898':0.02532)0.812.14:0.01643)0.604.2:0.00298)0.889.17:0.01917)0.889.18:0.01894,'OTU_15936':0.05443)0.917.23:0.03999,'OTU_12120':0.04017)0.837.23:0.0098)0.985.14:0.03307)0.586:0.00015,('OTU_19270':0.00491,('OTU_5336':0.02562,'OTU_10397':0.05985)0.599.6:0.01202)0.968.17:0.02716)0.907.23:0.01573)0.833.13:0.00804)0.865.7:0.01553,(((('OTU_23553':0.03774,(((('OTU_17488':0.01618,(('OTU_5277':0.00323,(('OTU_33402':0.01683,('OTU_30198':0.02512,'OTU_16664':0.0069)1.000.32:0.04852)0.783.17:0.00712,('OTU_24810':0.0121,'OTU_9508':0.02009)0.751.16:0.00389)0.955.18:0.017)0.286.4:0.00341,'OTU_30595':0.02956)0.970.13:0.02443)0.900.26:0.0164,('OTU_27039':0.00083,'OTU_15687':0.04513)0.977.20:0.02887)0.832.13:0.01034,'OTU_37816':0.05829)0.642.6:0.00223,(('OTU_7262':0.00496,('OTU_44330':0.00829,'OTU_6426':0.05526)0.885.34:0.01474)0.565.4:0.02059,('OTU_21531':0.03106,'OTU_1783':0.05581)0.707.11:0.0179)0.492.5:0.01978)0.932.17:0.02106)0.864.24:0.02525,((('OTU_10150':0.03289,('OTU_32734':0.02008,'OTU_19469':0.00857)0.569:0.01343)0.867.30:0.01742,(((('OTU_27731':0.01551,'OTU_39089':0.11644)0.171.2:0.02064,'OTU_39270':0.013)0.810.10:0.00963,'OTU_9787':0.03182)0.829.20:0.01615,(('OTU_28204':0.05968,('OTU_24887':0.07623,((('OTU_44026':0.1013,('OTU_32132':0.01676,'OTU_37119':0.0513)0.982.15:0.04016)0.785.9:0.01266,('OTU_31790':0.01041,('OTU_32219':0.03798,'OTU_37420':0.01187)0.792.14:0.00934)0.712.11:0.00879)0.933.15:0.02642,'OTU_39189':0.04333)0.565.5:0.00015)0.904.18:0.02673)0.576.4:0.01404,('OTU_45567':0.10266,'OTU_27552':0.01375)0.926.21:0.03076)0.678.5:0.00566)0.743.16:0.00524)0.925.19:0.01589,('OTU_15569':0.00014,((((('OTU_32532':0.02002,(('OTU_25623':0.01582,('OTU_7319':0.01609,((('OTU_40633':0.02434,'OTU_8772':0.01177)0.930.20:0.01615,(('OTU_4214':0.01278,'OTU_4778':0.02985)0.730.9:0.00295,('OTU_46060':0.01997,'OTU_15023':0.01182)0.747.25:0.00392)0.893.23:0.00796)0.737.12:0.00385,'OTU_3852':0.00388)0.970.14:0.02038)0.862.23:0.00817)0.724.18:0.00787,'OTU_14607':0.0325)0.544.2:0.00016)0.916.21:0.01235,((('OTU_14333':0.0275,('OTU_6170':0.02459,('OTU_27447':0.01263,'OTU_20811':0.01971)0.163.5:0.01144)0.000.23:0.00491)0.802.18:0.00014,('OTU_11460':0.01337,'OTU_41383':0.01584)0.966.13:0.02654)0.773.10:0.0048,((('OTU_43736':0.03723,('OTU_31258':0.09407,'OTU_15724':0.02082)0.116.2:0.01045)0.331.2:0.01106,((('OTU_8390':0.00861,('OTU_3802':0.0045,('OTU_22720':0.01876,('OTU_38162':0.02255,'OTU_15518':0.02197)0.441.4:0.00402)0.820.13:0.00886)0.909.26:0.01569)0.910.22:0.01185,(('OTU_45511':0.02086,'OTU_18340':0.01582)0.814.14:0.01334,((('OTU_24260':0.01959,('OTU_36873':0.02023,(('OTU_38165':0.00758,('OTU_15346':0.01194,'OTU_37452':0.02469)0.891.21:0.01256)0.734.15:0.00405,'OTU_10882':0.02068)0.759.24:0.00395)0.429.6:0.0119)0.775.10:0.00497,'OTU_5643':0.01144)0.628.5:0.01233,'OTU_6689':0.01871)0.943.12:0.02668)0.900.27:0.02017)0.000.24:0.00016,'OTU_19173':0.01246)0.746.18:0.00491)0.797.10:0.00611,('OTU_12018':0.02159,('OTU_29113':0.00997,'OTU_5498':0.02651)0.966.14:0.0309)0.938.27:0.02472)0.872.19:0.00849)0.826.15:0.00758)0.990.11:0.02831,('OTU_26792':0.04511,'OTU_11723':0.02947)0.847.10:0.01338)0.605.4:0.00016,((('OTU_41115':0.04313,'OTU_15078':0.02686)0.976.8:0.04152,('OTU_11965':0.03316,'OTU_36943':0.03784)0.800.11:0.01371)0.821.22:0.01367,(('OTU_4073':0.01252,'OTU_11212':0.02287)0.882.18:0.01341,((((((('OTU_24627':0.00839,('OTU_9494':0.02389,'OTU_42715':0.01933)0.756.15:0.00531)0.327.3:0.00329,'OTU_41750':0.06193)0.750.17:0.00495,'OTU_14781':0.01933)0.816.12:0.00804,'OTU_5983':0.01107)0.826.16:0.0091,'OTU_28136':0.04765)0.700.6:0.00818,'OTU_17371':0.03846)0.735.14:0.00372,'OTU_16319':0.00397)0.747.26:0.00396)0.899.22:0.01658)0.725.11:0.00602)0.970.15:0.01631,'OTU_7101':0.04599)0.943.13:0.00015)0.851.27:0.00778)0.616.3:0.00014)0.793.11:0.00818,(('OTU_14869':0.01177,((('OTU_6972':0.00016,'OTU_17465':0.03308)0.728.10:0.00386,('OTU_21085':0.01563,('OTU_33804':0.02833,'OTU_16560':0.01607)0.086.2:0.00164)0.989.16:0.03463)0.924.16:0.01575,('OTU_25453':0.03911,'OTU_33456':0.03432)0.900.28:0.0289)0.927.19:0.00015)0.821.23:0.01195,'OTU_19853':0.07004)0.675.7:0.00356)0.860.20:0.01081,'OTU_14666':0.028)0.863.22:0.02646)0.968.18:0.03753)0.847.11:0.01146,((('OTU_16342':0.02675,(('OTU_38670':0.08764,'OTU_7244':0.11361)0.766.20:0.01904,'OTU_14775':0.07204)0.994.15:0.08539)0.666.6:0.00694,(('OTU_13435':0.01697,'OTU_16038':0.03921)1.000.33:0.1228,'OTU_20149':0.00014)0.044.2:0.01754)0.930.21:0.04292,(('OTU_35594':0.17049,('OTU_29604':0.23638,('OTU_30704':0.04234,'OTU_38608':0.07098)0.179:0.07576)0.201.3:0.04324)0.900.29:0.04361,('OTU_39742':0.01433,(('OTU_30280':0.01571,'OTU_44081':0.06108)0.668.10:0.00544,('OTU_27218':0.03854,'OTU_38146':0.04217)0.438.3:0.01236)0.950.17:0.04585)0.957.22:0.06437)0.926.22:0.05392)0.854.27:0.03347)0.902.27:0.03398,(((((('OTU_26150':0.01473,'OTU_30976':0.03267)0.957.23:0.03817,('OTU_39647':0.05166,('OTU_22321':0.01342,(('OTU_27565':0.03111,'OTU_15487':0.02048)0.906.27:0.02002,('OTU_24975':0.02356,'OTU_42679':0.04293)0.842.25:0.00918)0.825.13:0.00993)0.998.21:0.06593)0.656.2:0.00707)0.943.14:0.03217,((('OTU_30616':0.02348,'OTU_14443':0.01048)0.813.14:0.02183,('OTU_36104':0.05889,('OTU_10043':0.00016,('OTU_44711':0.01242,'OTU_34533':0.03009)0.917.24:0.01746)0.945.29:0.03839)0.982.16:0.07528)0.948.19:0.04153,(('OTU_31022':0.04595,('OTU_12283':0.02504,('OTU_28971':0.06885,'OTU_4480':0.00014)0.822.14:0.00791)0.949.21:0.02229)0.808.8:0.0102,((('OTU_47728':0.0826,('OTU_8643':0.01861,('OTU_22200':0.02979,'OTU_12350':0.01205)0.930.22:0.01909)0.828.19:0.01129)0.738.22:0.00402,((((((('OTU_24036':0.04012,'OTU_38841':0.00015)0.991.12:0.03975,(('OTU_43000':0.03771,('OTU_23727':0.0129,('OTU_28012':0.01898,'OTU_9571':0.02139)0.880.22:0.0166)0.997.16:0.0697)0.912.17:0.02776,('OTU_30367':0.01746,('OTU_11348':0.00014,'OTU_5482':0.02873)0.854.28:0.01521)0.941.23:0.01987)0.547:0.00394)0.857.18:0.01106,((('OTU_45498':0.01716,(('OTU_10727':0.01117,'OTU_18313':0.02109)0.862.24:0.02884,('OTU_42607':0.02822,(('OTU_33790':0.01386,('OTU_43817':0.01184,'OTU_22102':0.03151)0.849.25:0.0125)0.577.4:0.01957,'OTU_40132':0.00015)0.888.27:0.0244)0.930.23:0.03043)0.631.5:0.01304)0.871.18:0.01479,((('OTU_44648':0.08555,('OTU_21623':0.01221,'OTU_39711':0.02182)0.909.27:0.02693)0.747.27:0.00865,(('OTU_42543':0.02398,'OTU_7462':0.01181)0.746.19:0.00423,('OTU_43018':0.06251,('OTU_26964':0.00016,(((('OTU_9952':0.01517,('OTU_15499':0.01337,'OTU_29597':0.02108)0.827.14:0.01137)0.823.14:0.01226,'OTU_19306':0.00976)0.879.24:0.01473,'OTU_12482':0.02069)0.716.7:0.00397,'OTU_29070':0.05351)0.872.20:0.00781)0.913.15:0.02338)0.895.29:0.02373)0.945.30:0.01945)0.954.13:0.01688,((('OTU_2676':0.00015,('OTU_25666':0.00015,('OTU_5283':0.03417,'OTU_43261':0.01621)0.360.3:0.01656)0.984.15:0.03353)0.882.19:0.00794,(((('OTU_12378':0.03303,'OTU_40716':0.01219)0.854.29:0.00789,('OTU_41006':0.01559,('OTU_24617':0.03767,'OTU_20378':0.02087)0.895.30:0.01612)0.158.2:0.00016)0.993.12:0.02007,'OTU_6571':0.00016)0.982.17:0.02476,'OTU_34614':0.02476)0.736.13:0.00294)0.912.18:0.01663,(((('OTU_22646':0.01201,(('OTU_6498':0.02598,('OTU_13197':0.01471,('OTU_21539':0.01546,('OTU_32861':0.01892,'OTU_33300':0.01133)0.851.28:0.01049)0.813.15:0.00522)0.788.13:0.00514)0.887.22:0.01778,'OTU_13702':0.01453)0.860.21:0.01045)0.947.15:0.00015,'OTU_28930':0.04274)0.905.17:0.01656,('OTU_19725':0.04405,((('OTU_18612':0.00807,'OTU_12828':0.03584)0.014:0.0161,'OTU_15695':0.01713)0.334.3:0.00419,'OTU_47549':0.00921)0.892.17:0.01505)0.668.11:0.00796)0.489.3:0.00014,((('OTU_30143':0.01849,('OTU_11728':0.01749,'OTU_19036':0.01435)0.933.16:0.02032)0.872.21:0.00957,'OTU_4365':0.012)0.766.21:0.00014,'OTU_34336':0.02365)0.930.24:0.0157)0.962.15:0.02514)0.833.14:0.01118)0.774.18:0.00841)0.904.19:0.01342,((('OTU_34798':0.00839,('OTU_29448':0.00414,'OTU_31836':0.05002)0.957.24:0.0311)0.899.23:0.01191,(('OTU_12949':0.03934,'OTU_19857':0.02283)0.860.22:0.01768,('OTU_14718':0.0107,('OTU_31534':0.00795,('OTU_47763':0.00523,('OTU_8880':0.02444,'OTU_5822':0.00787)0.968.19:0.02444)0.945.31:0.02481)0.919.21:0.01553)0.758.26:0.00617)0.926.23:0.01602)0.933.17:0.00016,(('OTU_47197':0.01157,('OTU_36858':0.00998,'OTU_35603':0.04305)0.862.25:0.01157)0.273.2:0.0147,'OTU_37647':0.01366)0.976.9:0.0282)0.943.15:0.01619)0.766.22:0.00014)0.908.20:0.01658,('OTU_32208':0.0497,((('OTU_23466':0.02604,'OTU_24417':0.03471)0.874.22:0.01871,('OTU_8273':0.01418,'OTU_15875':0.02016)0.644.3:0.01655)0.526.2:0.02628,'OTU_24652':0.01773)0.696.5:0.02496)0.872.22:0.01905)0.769.15:0.0102,('OTU_21857':0.03324,'OTU_41085':0.03067)0.173.2:0.02009)0.974.9:0.03333,(('OTU_23527':0.07623,('OTU_44208':0.05127,'OTU_14434':0.01506)0.416.3:0.00998)0.864.25:0.03623,('OTU_42832':0.03368,('OTU_29311':0.01986,'OTU_14134':0.03265)0.792.15:0.01148)0.553.2:0.01477)0.875.17:0.01691)0.681.7:0.00016,'OTU_43591':0.08483)0.997.17:0.05201)0.946.18:0.02495,('OTU_47449':0.13229,'OTU_30466':0.03092)0.869.16:0.04137)0.805.11:0.0096)0.551:0.01847)0.929.22:0.03357)0.937.14:0.03421,((('OTU_39567':0.04651,(((('OTU_26738':0.03926,'OTU_28093':0.04239)0.963.18:0.04543,('OTU_32018':0.06803,'OTU_17013':0.03606)0.754.21:0.00924)0.777.13:0.01419,('OTU_43027':0.03408,('OTU_10195':0.01639,'OTU_19424':0.02109)0.925.20:0.02297)0.991.13:0.06347)0.496.3:0.01531,('OTU_15066':0.05469,(('OTU_15625':0.06696,'OTU_30949':0.08299)0.917.25:0.0347,(((('OTU_40152':0.0407,(((((('OTU_4229':0.00016,('OTU_33345':0.03833,'OTU_41093':0.01514)0.930.25:0.01691)0.976.10:0.02566,(('OTU_37042':0.00015,'OTU_46815':0.03725)0.812.15:0.00521,(((('OTU_12316':0.0215,'OTU_44169':0.02042)0.775.11:0.01429,('OTU_24464':0.0485,'OTU_40579':0.03762)0.534.2:0.02412)0.484.2:0.01557,(((((('OTU_34129':0.02362,('OTU_30400':0.0413,('OTU_27530':0.024,('OTU_32084':0.03314,'OTU_16309':0.00014)0.902.28:0.01202)0.880.23:0.01272)0.930.26:0.01666)0.481.2:0.00858,('OTU_11639':0.00805,('OTU_29168':0.02816,'OTU_18181':0.00997)0.881.22:0.01453)0.967.23:0.01995)0.314.2:0.00015,(('OTU_20431':0.03719,('OTU_22806':0.02436,'OTU_21796':0.0115)0.128:0.00014)0.903.21:0.00754,('OTU_27658':0.01959,'OTU_10424':0.01935)0.820.14:0.00423)0.720.9:0.00123)0.915.24:0.00785,(((('OTU_27409':0.04502,'OTU_41386':0.00942)0.741.14:0.00772,'OTU_28722':0.02563)0.874.23:0.0154,(('OTU_18935':0.01566,(('OTU_23108':0.05289,'OTU_16180':0.03237)0.099.5:0.00996,'OTU_44476':0.022)0.430.2:0.0238)0.932.18:0.0192,'OTU_9040':0.01039)0.252.2:0.00014)0.774.19:0.00545,(((('OTU_34590':0.04076,((('OTU_7707':0.00575,'OTU_39562':0.04929)0.947.16:0.02911,('OTU_35007':0.00222,'OTU_36000':0.03473)0.178:0.01155)0.764.15:0.00653,('OTU_35478':0.01972,'OTU_11416':0.01969)0.850.16:0.00014)0.957.25:0.02838)0.989.17:0.00014,'OTU_45443':0.00797)0.958.11:0.02405,(('OTU_8632':0.01074,('OTU_40003':0.03608,'OTU_4925':0.00015)0.972.22:0.02109)0.854.30:0.01015,(('OTU_33034':0.01232,'OTU_41804':0.01946)0.867.31:0.01653,('OTU_22279':0.0172,'OTU_11607':0.01677)0.062.2:0.01092)0.718.12:0.01017)0.960.22:0.02729)0.770.14:0.00416,((((('OTU_6880':0.00389,'OTU_21077':0.06935)0.883.22:0.00016,'OTU_8280':0.04616)0.887.23:0.01161,(('OTU_33700':0.01611,('OTU_30465':0.02041,'OTU_8093':0.01221)0.836.10:0.00732)0.940.23:0.01675,(('OTU_26938':0.01226,'OTU_34556':0.04882)0.925.21:0.02241,('OTU_27205':0.03266,'OTU_36437':0.00411)0.059.2:0.00499)0.645.6:0.00274)0.742.15:0.00385)0.884.20:0.00788,((((('OTU_19988':0.03703,('OTU_31369':0.00788,'OTU_19812':0.01588)0.833.15:0.01171)0.991.14:0.00015,(('OTU_3636':0.01623,'OTU_9760':0.02437)0.757.20:0.00367,(('OTU_3326':0.0075,'OTU_14573':0.03214)0.438.4:0.00391,((('OTU_19687':0.0422,(('OTU_27016':0.00015,'OTU_40649':0.0364)0.017:0.00788,('OTU_14709':0.0432,'OTU_19449':0.02353)0.923.22:0.01763)0.830.13:0.00795)0.806.14:0.00775,('OTU_22020':0.04294,'OTU_37336':0.04065)0.956.20:0.02937)0.877.24:0.01227,('OTU_6789':0.01969,'OTU_15859':0.01617)0.747.28:0.00385)0.901.22:0.01567)0.683.4:0.00016)0.885.35:0.00779)0.956.21:0.01184,(('OTU_8050':0.03753,'OTU_3434':0.00378)0.661.3:0.00819,('OTU_32078':0.0288,(('OTU_33185':0.0148,('OTU_23646':0.03101,'OTU_41594':0.02632)0.964.18:0.03362)0.739.16:0.00605,('OTU_25746':0.01285,'OTU_18182':0.02279)0.286.5:0.01199)0.923.23:0.01928)0.843.16:0.00743)0.758.27:0.00397)0.755.23:0.00395,'OTU_9724':0.0118)0.950.18:0.01584,(('OTU_17999':0.02974,('OTU_9726':0.03243,'OTU_20083':0.00016)0.696.6:0.00279)0.833.16:0.00845,((('OTU_26728':0.01644,('OTU_28783':0.02941,'OTU_27364':0.05252)0.745.21:0.00934)0.725.12:0.00335,((('OTU_15247':0.02909,(('OTU_19278':0.0079,('OTU_18624':0.0243,('OTU_19837':0.00461,('OTU_45012':0.02794,'OTU_16700':0.02274)0.743.17:0.0066)0.768.15:0.01643)0.764.16:0.00364)0.931.23:0.01266,('OTU_28627':0.01168,'OTU_34428':0.04686)0.724.19:0.00375)0.829.21:0.00742)0.977.21:0.02804,('OTU_30956':0.00684,'OTU_38042':0.0301)0.806.15:0.01083)0.863.23:0.01248,'OTU_33478':0.01599)0.861.21:0.01304)0.883.23:0.00832,('OTU_21367':0.00015,'OTU_26521':0.0322)0.970.16:0.01598)0.807.15:0.00723)0.927.20:0.01736)0.703.7:0.00016)0.727.14:0.00398,'OTU_33625':0.01567)0.426.3:0.00016)0.975.16:0.01579)0.347.2:0.00015)0.907.24:0.01444,(('OTU_31891':0.0042,('OTU_40476':0.12964,'OTU_46822':0.01577)0.977.22:0.04887)0.917.26:0.01951,(('OTU_36006':0.0333,('OTU_14178':0.01558,('OTU_5472':0.01632,('OTU_4061':0.00016,(('OTU_12051':0.02027,((('OTU_25166':0.0322,('OTU_43653':0.03002,'OTU_16977':0.02539)0.782.17:0.01216)0.651.5:0.02564,('OTU_34831':0.00856,('OTU_27102':0.02169,'OTU_24901':0.03872)0.348.3:0.01682)0.077.3:0.02766)0.879.25:0.02819,'OTU_12499':0.01092)0.664.5:0.01802)0.938.28:0.02443,('OTU_31819':0.01497,'OTU_29953':0.03304)0.574.5:0.01028)0.817.14:0.0087)0.988.16:0.02405)0.854.31:0.00014)0.996.13:0.05177)0.912.19:0.02008,(((('OTU_9738':0.02509,((('OTU_46988':0.04089,'OTU_46128':0.00015)0.928.15:0.01598,'OTU_29211':0.01203)0.870.20:0.01083,('OTU_18602':0.04051,'OTU_16100':0.00895)0.675.8:0.00393)0.906.28:0.01685)0.978.13:0.04237,('OTU_21604':0.01382,'OTU_47623':0.04229)0.889.19:0.02004)0.806.16:0.01122,'OTU_9242':0.00982)0.971.20:0.02303,'OTU_36549':0.00799)0.849.26:0.00016)0.772.7:0.02125)0.851.29:0.01333)0.792.16:0.00848,('OTU_24873':0.04043,('OTU_21975':0.03513,('OTU_42241':0.05208,('OTU_19984':0.02859,('OTU_10147':0.01196,'OTU_36640':0.01589)0.749.19:0.00416)0.330.3:0.00655)0.744.18:0.00756)0.937.15:0.02648)0.799.9:0.01135)0.870.21:0.0224)0.686.3:0.00674,'OTU_4956':0.01124)0.934.14:0.02049)0.554:0.00415)0.736.14:0.00601,((('OTU_28446':0.01765,'OTU_10755':0.01879)0.993.13:0.06039,('OTU_28508':0.01223,'OTU_46617':0.06054)0.171.3:0.00903)0.066:0.0298,(((('OTU_16245':0.01362,(('OTU_3581':0.01219,('OTU_18598':0.04579,('OTU_30259':0.01623,('OTU_31936':0.03674,'OTU_8198':0.00014)0.938.29:0.02004)0.967.24:0.00015)0.970.17:0.02418)0.748.17:0.0057,('OTU_8504':0.03284,'OTU_14734':0.00015)0.947.17:0.02255)0.735.15:0.01232)0.890.18:0.01517,'OTU_37525':0.04146)0.917.27:0.01609,('OTU_22899':0.00014,'OTU_19586':0.03255)0.987.17:0.03226)0.888.28:0.01309,(((((('OTU_24195':0.04065,'OTU_17183':0.02914)0.142:0.01881,(('OTU_30696':0.01473,'OTU_38053':0.04116)0.977.23:0.04393,'OTU_28885':0.03525)0.806.17:0.01571)0.435.4:0.01274,'OTU_32875':0.04439)0.636.4:0.00141,('OTU_35168':0.05597,(('OTU_30352':0.02591,'OTU_31461':0.03483)0.870.22:0.01521,((('OTU_25405':0.05089,'OTU_16448':0.00014)0.761.17:0.01436,((((('OTU_25295':0.00014,'OTU_39617':0.03379)0.927.21:0.01853,('OTU_7148':0.01194,('OTU_38567':0.00994,('OTU_32072':0.01813,'OTU_15186':0.01859)0.934.15:0.01662)0.874.24:0.01018)0.532.4:0.0098)0.965.22:0.02829,(('OTU_42805':0.02226,('OTU_18852':0.0219,('OTU_35806':0.00016,('OTU_35231':0.0166,'OTU_19052':0.02486)0.905.18:0.01628)0.880.24:0.0105)0.666.7:0.0081)0.951.22:0.02133,'OTU_39164':0.03096)0.732.18:0.00481)0.882.20:0.02077,((('OTU_25906':0.00828,'OTU_24044':0.04254)0.941.24:0.02501,'OTU_13131':0.00454)0.907.25:0.01533,'OTU_42611':0.01216)0.782.18:0.00653)0.902.29:0.0223,'OTU_29407':0.04666)0.953.17:0.02575)0.783.18:0.00931,'OTU_12491':0.03245)0.878.26:0.00836)0.496.4:0.00015)0.831.21:0.00942)0.962.16:0.01596,(('OTU_27199':0.0372,'OTU_36771':0.04669)0.916.22:0.01641,('OTU_20798':0.00015,'OTU_36036':0.03252)0.473.2:0.01178)0.895.31:0.00771)0.880.25:0.00015,'OTU_6096':0.0156)0.083:0.00732)0.197:0.01543)0.434.4:0.01044)0.856.25:0.01691,'OTU_33574':0.05919)0.871.19:0.01285,'OTU_18200':0.01212)0.907.26:0.02345,('OTU_21360':0.05598,('OTU_34790':0.01555,(('OTU_27743':0.02883,'OTU_12948':0.00014)0.986.19:0.02496,('OTU_23301':0.03293,'OTU_17043':0.00014)0.573.6:0.01167)0.735.16:0.00483)0.806.18:0.01867)0.949.22:0.03943)0.656.3:0.01603)0.898.31:0.01776,('OTU_35643':0.02498,'OTU_46012':0.01215)0.980.15:0.03025)0.915.25:0.01803,('OTU_37184':0.04761,((('OTU_24320':0.05177,'OTU_44803':0.00014)0.961.21:0.02311,'OTU_10792':0.00916)0.421.3:0.00807,'OTU_5302':0.01732)0.975.17:0.0378)0.944.21:0.0261)0.000.25:0.00399,(((('OTU_23083':0.06396,'OTU_43247':0.03625)0.348.4:0.02331,(('OTU_36433':0.02616,(('OTU_43146':0.02053,('OTU_19952':0.05529,(('OTU_34014':0.01953,'OTU_35275':0.05031)0.708.5:0.00317,(('OTU_30603':0.01296,('OTU_25618':0.00879,'OTU_28137':0.03349)0.965.23:0.0337)0.834.15:0.01504,'OTU_46626':0.00949)0.864.26:0.00815)0.791.12:0.00773)0.935.16:0.02472)0.876.19:0.02992,(('OTU_30741':0.01369,'OTU_4356':0.03867)0.915.26:0.02865,('OTU_31609':0.04139,'OTU_41119':0.02079)0.762.17:0.01562)0.980.16:0.05071)0.919.22:0.02728)0.861.22:0.01226,('OTU_33166':0.0204,'OTU_36369':0.04682)0.000.26:0.00015)0.856.26:0.0119)0.310.3:0.0089,('OTU_32645':0.07801,('OTU_24503':0.00347,'OTU_34139':0.05665)0.710.5:0.00388)0.916.23:0.01697)0.933.18:0.01581,'OTU_22303':0.02389)0.858.18:0.00015)0.890.19:0.01985)0.290.3:0.01877)0.882.21:0.02086)0.775.12:0.01134)0.902.30:0.01769,(('OTU_28915':0.01091,('OTU_15908':0.02398,('OTU_31677':0.02735,('OTU_31353':0.02383,'OTU_47013':0.02137)0.201.4:0.00337)0.852.19:0.00929)0.649:0.0175)1.000.34:0.11712,((((('OTU_16355':0.06313,('OTU_21776':0.02441,(('OTU_19288':0.02041,('OTU_34531':0.00419,(('OTU_12140':0.01339,'OTU_5093':0.05715)0.921.18:0.02184,(('OTU_3809':0.00406,(('OTU_16895':0.0057,(('OTU_30057':0.0165,'OTU_33596':0.02093)0.772.8:0.01815,'OTU_43324':0.01489)0.682.7:0.0124)0.880.26:0.01089,('OTU_28836':0.00793,('OTU_37457':0.02102,'OTU_30277':0.01226)0.908.21:0.01277)0.967.25:0.01687)0.834.16:0.00826)0.983.10:0.03464,('OTU_38424':0.02065,'OTU_6428':0.03048)0.989.18:0.04794)0.722.5:0.00366)0.951.23:0.02453)0.506.3:0.00858)0.618.4:0.00901,('OTU_15698':0.02735,('OTU_11823':0.03762,'OTU_13548':0.04217)0.808.9:0.01302)0.821.24:0.01093)0.987.18:0.04641)0.901.23:0.02285)0.761.18:0.00906,('OTU_31880':0.02765,((('OTU_47675':0.01137,(('OTU_46913':0.00911,('OTU_2544':0.00015,'OTU_31120':0.06278)0.970.18:0.02044)0.888.29:0.01336,'OTU_5611':0.07069)0.150:0.00409)0.930.27:0.03921,'OTU_34825':0.06722)0.142.2:0.01915,'OTU_31828':0.03319)0.955.19:0.03423)0.953.18:0.03067)0.927.22:0.01831,(('OTU_22333':0.03749,'OTU_41118':0.01902)0.944.22:0.02134,('OTU_38096':0.04348,((('OTU_42641':0.01237,(('OTU_25149':0.0229,'OTU_14176':0.04177)0.865.8:0.01256,'OTU_11791':0.02157)0.885.36:0.01227)0.725.13:0.0028,'OTU_17559':0.02634)0.969.24:0.0324,('OTU_23404':0.03385,'OTU_24081':0.00016)0.977.24:0.03503)0.282.2:0.00823)0.820.15:0.02622)0.930.28:0.00016)0.902.31:0.01184,((('OTU_37872':0.0771,'OTU_42363':0.06261)0.952.15:0.06158,'OTU_33275':0.02638)0.586.2:0.02477,((((((('OTU_4393':0.02938,'OTU_17792':0.01642)0.975.18:0.00014,'OTU_26803':0.02942)0.885.37:0.00827,('OTU_11286':0.01658,'OTU_37930':0.01238)0.339.3:0.00014)0.900.30:0.00818,'OTU_37695':0.01223)0.875.18:0.00839,('OTU_43722':0.08865,'OTU_22598':0.00361)0.715.5:0.00863)0.881.23:0.02129,('OTU_47506':0.00332,('OTU_16064':0.04157,'OTU_12513':0.03155)0.647:0.02492)0.937.16:0.04179)0.833.17:0.01509,('OTU_38088':0.05125,('OTU_14042':0.06503,'OTU_20180':0.00015)0.652.5:0.01689)0.966.15:0.04395)0.781.18:0.01289)0.979.24:0.04381)0.277.3:0.00066,(((('OTU_12861':0.00394,'OTU_39545':0.02523)0.922.27:0.01319,('OTU_35268':0.00815,('OTU_19061':0.12875,(('OTU_36954':0.02859,'OTU_21261':0.00323)0.875.19:0.00554,('OTU_40124':0.05795,('OTU_5598':0.00822,('OTU_23441':0.01679,'OTU_43086':0.02564)0.882.22:0.01244)0.736.15:0.00446)0.895.32:0.01205)0.734.16:0.01755)0.792.17:0.02336)0.828.20:0.00765)0.773.11:0.01037,('OTU_17791':0.06481,('OTU_22726':0.01965,('OTU_5773':0.03029,('OTU_26032':0.02567,'OTU_20507':0.00383)0.928.16:0.0212)0.894.21:0.01489)0.521.4:0.01601)0.972.23:0.04549)0.764.17:0.00725,('OTU_6052':0.03453,'OTU_41801':0.03039)0.911.16:0.01657)0.958.12:0.01973)0.896.14:0.01895)0.553.3:0.00527)0.998.22:0.07299,((('OTU_36293':0.05009,(('OTU_23639':0.00386,'OTU_29591':0.0328)0.779.10:0.00619,('OTU_27759':0.03022,'OTU_32184':0.01835)0.559.5:0.00803)0.805.12:0.01168)0.779.11:0.01192,('OTU_29068':0.07352,('OTU_22733':0.06814,('OTU_23918':0.04735,('OTU_45895':0.05879,'OTU_45444':0.03491)0.799.10:0.01181)0.771.15:0.01289)0.705.5:0.03318)0.640.4:0.00473)0.000.27:0.00875,('OTU_25520':0.05654,'OTU_15571':0.09464)0.937.17:0.0372)0.000.28:0.0178)0.000.29:0.00519)0.943.16:0.04703,(('OTU_22793':0.00347,'OTU_8942':0.02531)0.971.21:0.05573,(('OTU_19347':0.01328,('OTU_10751':0.03294,'OTU_33039':0.0881)0.807.16:0.01219)0.721.8:0.00562,('OTU_33435':0.00908,'OTU_18674':0.02875)0.917.28:0.02206)0.898.32:0.03091)0.839.25:0.02331)0.751.17:0.01983,('OTU_40510':0.00014,(('OTU_47640':0.02297,('OTU_33998':0.0558,'OTU_17494':0.01878)0.530.3:0.0202)0.885.38:0.02619,'OTU_37375':0.10533)0.993.14:0.05799)0.970.19:0.05286)1.000.35:0.12502)0.222.2:0.01497,(('OTU_35489':0.00016,('OTU_35408':0.00976,'OTU_9421':0.01931)0.826.17:0.01493)0.999.14:0.0758,(('OTU_38296':0.00014,'OTU_42860':0.04676)0.989.19:0.0575,('OTU_37942':0.00773,('OTU_42755':0.00016,(('OTU_20451':0.03035,('OTU_36409':0.02629,('OTU_24222':0.00016,'OTU_38826':0.03387)0.878.27:0.01247)0.886.18:0.01306)0.803.15:0.00813,(('OTU_26316':0.02958,'OTU_10725':0.00805)0.798.11:0.00016,'OTU_36597':0.02574)0.781.19:0.00457)0.991.15:0.03911)0.998.23:0.08481)0.958.13:0.04408)0.614.4:0.01981)0.905.19:0.03532)0.858.19:0.032,('OTU_25243':0.29673,('OTU_28125':0.03513,('OTU_35583':0.03989,'OTU_40693':0.05572)0.060.2:0.01562)0.947.18:0.06223)0.136.2:0.02877)0.842.26:0.02098)0.954.14:0.03873)0.976.11:0.00014)0.851.30:0.02527,((((('OTU_44247':0.12799,('OTU_32804':0.01769,'OTU_18015':0.05742)0.990.12:0.11109)0.588.4:0.02305,((('OTU_22727':0.14267,'OTU_17319':0.06783)0.825.14:0.03771,('OTU_12588':0.09365,('OTU_46691':0.11022,('OTU_3292':0.00949,'OTU_10556':0.04497)0.871.20:0.03303)0.950.19:0.0625)0.802.19:0.02291)0.920.20:0.05218,(('OTU_40193':0.09967,('OTU_19643':0.09256,((((('OTU_26363':0.03354,('OTU_42576':0.04676,('OTU_26153':0.01208,'OTU_28076':0.02966)0.932.19:0.02716)0.905.20:0.02078)0.161.2:0.0041,('OTU_32985':0.02417,'OTU_35966':0.03263)0.733.9:0.00471)0.884.21:0.01559,('OTU_44704':0.0762,'OTU_8567':0.18852)0.843.17:0.02005)0.886.19:0.01387,'OTU_42580':0.12213)0.755.24:0.00482,('OTU_27172':0.10446,'OTU_31719':0.09804)0.901.24:0.03712)0.836.11:0.00988)0.747.29:0.01187)0.893.24:0.02301,((('OTU_18042':0.01453,('OTU_20945':0.01697,('OTU_24973':0.02466,'OTU_3277':0.01588)0.631.6:0.00785)0.871.21:0.01236)0.916.24:0.02689,((('OTU_5175':0.00015,'OTU_22183':0.03758)0.900.31:0.01165,('OTU_13149':0.00014,(('OTU_38164':0.01696,('OTU_12469':0.02501,('OTU_2487':0.01151,'OTU_10000':0.02319)0.212:0.00016)0.910.23:0.01353)0.600.5:0.00488,'OTU_33777':0.01746)0.937.18:0.01782)0.921.19:0.01999)0.891.22:0.01549,'OTU_14490':0.01273)0.993.15:0.08685)0.911.17:0.03715,'OTU_30446':0.21231)0.801.10:0.01593)0.846.22:0.03934)0.847.12:0.02539)1.000.36:0.2843,(('OTU_41559':0.45337,((('OTU_42806':0.04736,(('OTU_25748':0.00015,('OTU_26246':0.00805,'OTU_45848':0.02839)0.978.14:0.0239)0.418.4:0.00545,('OTU_46392':0.08624,('OTU_40627':0.02935,'OTU_43019':0.08854)0.881.24:0.02269)0.717.7:0.00642)0.993.16:0.07176)0.839.26:0.03573,((((('OTU_8718':0.01973,'OTU_17474':0.0196)0.905.21:0.01842,('OTU_24899':0.01903,'OTU_28681':0.07141)0.877.25:0.0146)0.852.20:0.01998,'OTU_38520':0.08458)0.517.2:0.009,((('OTU_35314':0.05023,'OTU_7974':0.05199)0.732.19:0.01794,('OTU_37154':0.06789,'OTU_17702':0.01758)0.960.23:0.02575)0.638.4:0.00015,('OTU_23101':0.00789,'OTU_28618':0.02385)1.000.37:0.0619)0.266:0.00907)0.814.15:0.03551,('OTU_47071':0.0635,('OTU_33139':0.05404,('OTU_25047':0.01119,(('OTU_24456':0.00457,'OTU_23312':0.03606)0.702.4:0.02049,(('OTU_31061':0.04653,'OTU_20220':0.00767)0.855.22:0.03295,('OTU_13208':0.02971,('OTU_21153':0.00619,('OTU_11492':0.0199,'OTU_25524':0.0127)0.686.4:0.0191)0.808.10:0.01725)0.614.5:0.0039)0.671.4:0.01957)0.969.25:0.00015)0.959.26:0.02651)0.906.29:0.01507)0.748.18:0.00795)0.463:0.03866)0.684.6:0.03532,('OTU_31732':0.06155,((((('OTU_23607':0.01126,('OTU_33271':0.01882,'OTU_15718':0.01406)0.813.16:0.01105)0.447.3:0.02666,'OTU_24879':0.06013)0.788.14:0.02569,('OTU_5999':0.02821,'OTU_25613':0.07418)0.896.15:0.0184)0.836.12:0.01393,(('OTU_25225':0.02793,('OTU_24510':0.03236,(('OTU_36403':0.01718,'OTU_26267':0.04074)0.872.23:0.01173,'OTU_46267':0.02351)0.906.30:0.01425)0.366:0.00715)0.766.23:0.00457,('OTU_37764':0.00016,'OTU_9790':0.05025)0.887.24:0.00812)0.859.14:0.01171)0.935.17:0.0321,'OTU_20917':0.00497)0.239.2:0.04833)0.964.19:0.09636)0.967.26:0.15449)0.806.19:0.09333,(((('OTU_32919':0.09876,'OTU_38983':0.12014)0.528.3:0.06254,(('OTU_10219':0.05493,(('OTU_40462':0.1641,('OTU_20366':0.0071,(((('OTU_29692':0.00015,'OTU_18496':0.05968)0.994.16:0.05497,'OTU_46093':0.00851)0.916.25:0.02843,(('OTU_5220':0.00014,('OTU_13776':0.01176,'OTU_17896':0.02024)0.992.15:0.03318)0.990.13:0.0466,(('OTU_43956':0.04421,'OTU_16052':0.02155)0.996.14:0.08166,((((('OTU_41297':0.00016,('OTU_21800':0.02811,'OTU_12242':0.00455)0.991.16:0.0464)0.834.17:0.02121,'OTU_14337':0.03202)0.587.3:0.00846,'OTU_22807':0.02586)0.882.23:0.02151,('OTU_44425':0.00015,'OTU_9990':0.03237)0.967.27:0.02206)0.654.6:0.00795,'OTU_43193':0.00965)0.660.2:0.00373)0.401:0.02505)0.493:0.01492)0.918.19:0.0353,('OTU_27368':0.02959,((((('OTU_16897':0.00862,('OTU_29042':0.02292,'OTU_19092':0.02453)0.639.3:0.00992)0.952.16:0.02823,(('OTU_43159':0.0244,('OTU_35057':0.03174,'OTU_687':0.00014)0.812.16:0.00815)0.740.21:0.01217,('OTU_37219':0.03208,'OTU_6410':0.00014)0.976.12:0.0305)0.783.19:0.00963)0.737.13:0.02044,'OTU_8245':0.00545)0.502:0.01567,('OTU_24431':0.01455,'OTU_28192':0.02368)0.865.9:0.0159)0.662.4:0.00016,'OTU_20822':0.01023)0.805.13:0.01804)0.951.24:0.02745)0.948.20:0.02393)0.782.19:0.04361)0.949.23:0.05886,'OTU_46996':0.04905)0.807.17:0.02182)0.904.20:0.03965,'OTU_38279':0.01283)0.987.19:0.09249)0.951.25:0.0791,((((('OTU_46735':0.08931,('OTU_22739':0.02954,'OTU_10236':0.00338)0.850.17:0.02983)0.968.20:0.07056,('OTU_42340':0.08098,('OTU_30743':0.03923,'OTU_42661':0.02716)0.980.17:0.07886)0.642.7:0.02631)0.780.15:0.06346,('OTU_27465':0.0707,(('OTU_9859':0.05704,('OTU_40674':0.03639,'OTU_30604':0.05446)0.866.29:0.01754)0.634.5:0.01837,('OTU_29712':0.07826,('OTU_39880':0.07682,('OTU_37711':0.01534,('OTU_13447':0.04046,(('OTU_11019':0.01891,('OTU_30186':0.00857,('OTU_39370':0.05259,'OTU_7886':0.00691)0.754.22:0.02142)1.000.38:0.1037)0.554.2:0.01777,(('OTU_45109':0.0368,'OTU_5953':0.04628)0.792.18:0.00798,'OTU_6490':0.00012)0.860.23:0.01288)0.994.17:0.05141)0.920.21:0.02694)0.872.24:0.02321)0.865.10:0.0246)0.933.19:0.03883)0.894.22:0.04507)0.472.2:0.0265)0.684.7:0.04047,((((((('OTU_25212':0.00979,('OTU_35255':0.01359,('OTU_35499':0.00756,'OTU_41803':0.02816)0.932.20:0.01405)0.830.14:0.00771)0.883.24:0.00967,(('OTU_19350':0.04566,('OTU_32524':0.04376,'OTU_39481':0.03351)0.884.22:0.0178)0.839.27:0.00793,((('OTU_41841':0.0076,'OTU_13284':0.03102)0.758.28:0.01619,('OTU_12566':0.03458,'OTU_37705':0.01758)0.821.25:0.00884)0.909.28:0.02976,(('OTU_36508':0.0286,'OTU_40695':0.02895)0.926.24:0.0161,((('OTU_38903':0.07807,'OTU_46189':0.03332)0.723.14:0.01682,('OTU_28826':0.00014,'OTU_42630':0.03292)0.750.18:0.00519)0.935.18:0.02387,('OTU_19453':0.00387,('OTU_39508':0.03222,'OTU_46854':0.02661)0.921.20:0.02161)0.759.25:0.00462)0.704.7:0.0041)0.854.32:0.01054)0.892.18:0.00014)0.823.15:0.00015)0.894.23:0.00778,('OTU_34736':0.01999,'OTU_41858':0.01967)0.741.15:0.00406)0.956.22:0.01636,(('OTU_22734':0.02945,'OTU_26657':0.01516)0.996.15:0.05778,('OTU_41169':0.03539,'OTU_22823':0.06495)0.848.16:0.01009)0.813.17:0.00756)0.990.14:0.00016,'OTU_37805':0.16498)0.945.32:0.05242,((((((((('OTU_28128':0.01871,'OTU_10971':0.03894)0.917.29:0.01844,((('OTU_18097':0.00014,('OTU_44351':0.0299,'OTU_34431':0.02634)0.424.3:0.0118)0.882.24:0.01476,'OTU_36979':0.02233)0.486.6:0.00888,('OTU_30746':0.04355,('OTU_22924':0.029,'OTU_25183':0.00397)0.904.21:0.01674)0.953.19:0.02763)0.665.6:0.00889)0.280:0.0194,(('OTU_25319':0.02656,'OTU_46238':0.04623)0.976.13:0.06973,'OTU_27864':0.05884)0.874.25:0.04586)0.717.8:0.0107,('OTU_20093':0.07064,(('OTU_35189':0.0474,'OTU_20815':0.01658)0.963.19:0.04049,(('OTU_38101':0.02662,('OTU_30407':0.03366,('OTU_34508':0.03466,'OTU_43865':0.01046)0.996.16:0.1029)0.077.4:0.03161)0.967.28:0.05503,((('OTU_12463':0.00015,('OTU_32768':0.02057,'OTU_35838':0.03892)0.980.18:0.04254)0.754.23:0.00782,'OTU_35379':0.02386)0.956.23:0.02936,('OTU_33221':0.02022,'OTU_41949':0.02116)0.984.16:0.04394)0.612.2:0.02262)0.667.3:0.00653)0.754.24:0.00618)0.618.5:0.02011)0.000.30:0.00505,('OTU_26906':0.1032,('OTU_39056':0.05043,('OTU_27936':0.00726,'OTU_44526':0.03364)0.993.17:0.07646)0.892.19:0.02478)0.878.28:0.02092)0.805.14:0.01041,('OTU_26949':0.09914,(((((('OTU_22946':0.0563,'OTU_40797':0.0201)0.983.11:0.05847,('OTU_41135':0.04281,('OTU_28976':0.1205,'OTU_21048':0.10878)0.928.17:0.05497)0.453.2:0.00016)0.893.25:0.01795,'OTU_10851':0.04564)0.811.13:0.02389,(((((('OTU_23552':0.0456,('OTU_33181':0.02779,('OTU_28503':0.007,'OTU_16075':0.03818)0.574.6:0.01642)0.718.13:0.00434)0.334.4:0.02031,((('OTU_13796':0.01932,(('OTU_42920':0.02404,'OTU_8621':0.00891)0.854.33:0.01074,'OTU_35339':0.04977)0.906.31:0.01963)0.905.22:0.01662,('OTU_42251':0.06809,(('OTU_19991':0.01727,(('OTU_29923':0.01161,'OTU_7018':0.02021)0.748.19:0.00511,('OTU_8480':0.04276,'OTU_44162':0.03676)0.899.24:0.019)0.630.5:0.00143)0.852.21:0.0087,((('OTU_26570':0.00566,'OTU_32655':0.02656)0.841.14:0.02056,'OTU_13811':0.01734)0.163.6:0.01409,('OTU_34471':0.00016,'OTU_35305':0.03692)0.264.2:0.0072)0.799.11:0.00969)0.692.4:0.00696)0.405.7:0.00015)0.920.22:0.01211,(('OTU_24537':0.06333,(('OTU_20720':0.08831,(((('OTU_47391':0.03728,'OTU_21121':0.0761)0.936.13:0.04074,('OTU_27984':0.00427,'OTU_16638':0.03258)0.981.17:0.04535)0.852.22:0.01423,('OTU_28160':0.0272,('OTU_14184':0.03325,'OTU_10571':0.02274)0.993.18:0.05744)0.775.13:0.01009)0.949.24:0.02461,(((('OTU_25287':0.00866,(('OTU_31890':0.00796,'OTU_18280':0.03472)0.955.20:0.02539,'OTU_35358':0.02373)0.706.3:0.00016)0.984.17:0.06934,('OTU_27765':0.04183,'OTU_42100':0.05058)0.910.24:0.04924)0.882.25:0.02842,'OTU_40800':0.04181)0.921.21:0.03771,'OTU_33393':0.02921)0.839.28:0.02496)0.504:0.01941)0.265:0.00938,'OTU_35093':0.04132)0.916.26:0.0183)0.734.17:0.00619,('OTU_45657':0.03641,('OTU_16488':0.01159,('OTU_15677':0.02592,'OTU_20620':0.01557)0.931.24:0.02154)0.891.23:0.01408)0.879.26:0.01842)0.782.20:0.00841)0.753.26:0.00427)0.988.17:0.03598,(((('OTU_29053':0.02028,'OTU_44003':0.04113)0.947.19:0.02043,(('OTU_16501':0.02008,('OTU_42683':0.01021,'OTU_32170':0.02593)0.481.3:0.01058)0.787.12:0.00972,'OTU_44218':0.00698)0.963.20:0.02004)0.864.27:0.00785,(('OTU_19616':0.03367,'OTU_32725':0.02033)0.881.25:0.01234,('OTU_27274':0.05541,'OTU_20484':0.0178)0.955.21:0.02346)1.000.39:0.00015)0.696.7:0.00256,(('OTU_8037':0.04048,('OTU_31418':0.02982,('OTU_18334':0.05041,'OTU_40454':0.04592)0.869.17:0.02247)0.840.19:0.01118)0.125:0.00987,(('OTU_23203':0.07359,'OTU_37073':0.01632)0.937.19:0.02832,'OTU_45513':0.03523)0.483.6:0.01906)0.964.20:0.03277)0.759.26:0.00797)0.850.18:0.00014,((((('OTU_12131':0.04125,'OTU_41338':0.03392)0.899.25:0.0165,'OTU_41189':0.02347)0.887.25:0.01635,('OTU_20786':0.04683,('OTU_35972':0.02427,('OTU_29007':0.01165,'OTU_33810':0.09452)0.858.20:0.00014)0.831.22:0.00824)0.215.3:0.00391)0.208.2:0.00474,('OTU_18179':0.04185,'OTU_21219':0.02951)0.985.15:0.04937)0.589.3:0.01373,('OTU_31767':0.01842,('OTU_22673':0.01587,('OTU_11101':0.02014,'OTU_21078':0.01191)0.753.27:0.00399)0.460.3:0.00927)0.725.14:0.00015)0.919.23:0.00949)0.902.32:0.00788,((((((('OTU_44502':0.05419,'OTU_16912':0.00014)0.915.27:0.0214,('OTU_22970':0.03167,'OTU_31528':0.03901)0.653.2:0.01564)0.948.21:0.02715,'OTU_30089':0.02047)0.336.3:0.0184,'OTU_11796':0.02806)0.992.16:0.07239,(('OTU_36180':0.06843,'OTU_46018':0.06122)0.979.25:0.05947,(((('OTU_27504':0.00015,(('OTU_16234':0.03852,(((('OTU_38827':0.0378,(('OTU_40128':0.02239,('OTU_43007':0.01474,(('OTU_44789':0.02047,(('OTU_28707':0.0156,'OTU_46354':0.02079)0.865.11:0.01074,'OTU_43118':0.01797)0.804.16:0.0081)0.843.18:0.00984,('OTU_5380':0.0208,(('OTU_21883':0.02158,'OTU_22465':0.01092)0.849.27:0.01011,('OTU_31499':0.00817,'OTU_37255':0.02013)0.859.15:0.01286)0.679.6:0.00039)0.846.23:0.00943)0.840.20:0.01326)0.991.17:0.0356)0.758.29:0.00614,'OTU_44562':0.00803)0.919.24:0.01254)0.753.28:0.00531,((('OTU_26303':0.02663,'OTU_40560':0.01887)0.866.30:0.01438,('OTU_46038':0.01674,('OTU_11383':0.01574,'OTU_17266':0.02167)0.905.23:0.02238)0.887.26:0.01525)0.884.23:0.01323,((('OTU_42439':0.00915,('OTU_47097':0.01579,'OTU_38267':0.0553)0.423.5:0.02435)0.782.21:0.00877,('OTU_39620':0.02037,'OTU_44516':0.02758)0.887.27:0.00826)0.956.24:0.01694,(('OTU_13035':0.01166,('OTU_17260':0.00366,(('OTU_5343':0.01167,('OTU_27808':0.00014,'OTU_17688':0.03208)0.942.13:0.02364)0.758.30:0.00015,'OTU_19066':0.0196)0.987.20:0.02807)0.943.17:0.01598)0.863.24:0.00786,('OTU_26215':0.0497,(('OTU_45037':0.00773,'OTU_13901':0.02439)0.999.15:0.04665,(('OTU_27742':0.0673,('OTU_37614':0.03014,'OTU_44275':0.02434)0.747.30:0.01006)0.591:0.02258,'OTU_21403':0.01109)0.290.4:0.01248)0.028:0.00015)0.828.21:0.00016)0.915.28:0.01135)0.352.2:0.00015)0.904.22:0.0143)0.857.19:0.01332,((('OTU_46737':0.02556,('OTU_29349':0.01979,'OTU_46601':0.0079)0.857.20:0.01175)0.551.2:0.02078,(('OTU_12072':0.00185,'OTU_35487':0.03068)0.211.4:0.00525,('OTU_22780':0.01184,('OTU_40080':0.10751,'OTU_33979':0.01525)0.834.18:0.02308)0.938.30:0.03235)0.921.22:0.02747)0.842.27:0.01735,('OTU_22503':0.04101,'OTU_14437':0.02369)0.976.14:0.03323)0.728.11:0.00453)0.834.19:0.02052,((('OTU_45183':0.04949,('OTU_29568':0.03373,(('OTU_24784':0.01085,'OTU_40888':0.02521)0.990.15:0.05322,('OTU_42924':0.02806,'OTU_46668':0.004)0.875.20:0.01865)0.901.25:0.02086)0.705.6:0.00539)0.875.21:0.01558,(('OTU_37296':0.0124,((('OTU_24352':0.0128,('OTU_35851':0.04193,(('OTU_34942':0.02405,('OTU_34684':0.01554,('OTU_29645':0.01947,'OTU_9601':0.00824)0.501.3:0.01167)0.274.2:0.00015)0.476.4:0.01125,'OTU_14430':0.0086)0.857.21:0.00872)0.726.17:0.00431)0.841.15:0.01383,('OTU_35442':0.00015,'OTU_39990':0.03695)0.172.3:0.01257)0.929.23:0.0276,'OTU_46158':0.01259)0.853.15:0.02837)0.965.24:0.03679,('OTU_46958':0.04289,('OTU_23247':0.00016,'OTU_32411':0.02806)0.621.7:0.00264)0.979.26:0.03435)0.671.5:0.00423)0.829.22:0.00015,('OTU_23271':0.02681,((((('OTU_26461':0.0212,'OTU_26171':0.06588)0.689.4:0.0023,'OTU_35702':0.01187)0.993.19:0.02809,'OTU_19549':0.00439)0.806.20:0.00975,'OTU_28238':0.01908)0.877.26:0.01091,(('OTU_33102':0.00453,(('OTU_24501':0.00015,'OTU_11901':0.03662)0.774.20:0.03915,('OTU_31869':0.02898,('OTU_42700':0.0185,'OTU_46723':0.01733)0.265.2:0.00539)0.973.19:0.04586)0.903.22:0.02676)0.772.9:0.00522,'OTU_38959':0.01367)0.925.22:0.01225)0.721.9:0.00338)0.966.16:0.02288)0.885.39:0.02319)0.599.7:0.02104)0.943.18:0.03563,('OTU_43543':0.04369,('OTU_43229':0.01948,'OTU_18968':0.02073)0.578.6:0.01419)0.526.3:0.02441)0.198.2:0.0168)0.973.20:0.04592,'OTU_45632':0.08475)0.900.32:0.03252,'OTU_26918':0.03445)0.772.10:0.01996,(('OTU_35380':0.04717,(('OTU_45743':0.03295,('OTU_35911':0.02815,('OTU_42984':0.05135,((((('OTU_14736':0.01627,(('OTU_34465':0.0168,'OTU_46043':0.01505)0.967.29:0.04078,(('OTU_42451':0.01996,'OTU_14703':0.01151)0.768.16:0.00506,(('OTU_35797':0.03645,('OTU_9126':0.00765,'OTU_17878':0.03692)0.866.31:0.01139)0.862.26:0.00016,('OTU_28914':0.01983,'OTU_42552':0.01176)0.878.29:0.00796)0.864.28:0.01438)0.861.23:0.03628)0.825.15:0.01141)0.884.24:0.01192,'OTU_15282':0.04351)0.617.5:0.00588,('OTU_31618':0.03519,('OTU_24713':0.0421,'OTU_44399':0.03474)0.042.2:0.0068)0.921.23:0.02289)0.939.25:0.02214,('OTU_29345':0.00656,('OTU_36703':0.05237,((((('OTU_42195':0.01849,('OTU_26379':0.01919,('OTU_29808':0.04111,(((('OTU_26333':0.04521,('OTU_24025':0.00877,'OTU_20174':0.02859)0.961.22:0.03714)0.776.10:0.01068,'OTU_38305':0.0324)0.745.22:0.00456,('OTU_22737':0.00466,'OTU_6790':0.07252)0.942.14:0.02937)0.958.14:0.02498,'OTU_45920':0.01089)0.912.20:0.01908)0.741.16:0.00356)0.896.16:0.01251)0.854.34:0.00934,('OTU_31113':0.0337,('OTU_11586':0.00768,('OTU_4198':0.01222,'OTU_35900':0.02021)0.881.26:0.0122)0.959.27:0.02106)0.850.19:0.00797)0.770.15:0.00398,(((('OTU_23060':0.02445,('OTU_43021':0.03413,'OTU_34758':0.01598)0.790.9:0.00701)0.827.15:0.00846,((('OTU_11307':0.0077,(('OTU_35631':0.01212,'OTU_13800':0.0326)0.737.14:0.00309,'OTU_20403':0.01979)0.926.25:0.012)0.782.22:0.00015,'OTU_23733':0.02397)0.481.4:0.00675,('OTU_38246':0.01796,'OTU_42588':0.03204)0.775.14:0.01541)0.738.23:0.00523)0.900.33:0.01132,(((((('OTU_24940':0.01554,('OTU_40051':0.00772,'OTU_45481':0.0375)0.931.25:0.01683)0.902.33:0.01636,('OTU_31232':0.02017,'OTU_37878':0.01576)0.721.10:0.00319)0.950.20:0.01246,'OTU_7628':0.00015)0.937.20:0.01618,'OTU_31570':0.04453)0.635.5:0.00387,'OTU_12750':0.01909)0.872.25:0.00828,'OTU_24635':0.01983)0.902.34:0.01168)0.837.24:0.00016,((('OTU_31659':0.04159,'OTU_21312':0.0158)0.753.29:0.00369,(('OTU_5440':0.00016,('OTU_44666':0.04637,'OTU_35759':0.01597)0.929.24:0.01564)0.844.11:0.0075,'OTU_21826':0.02422)0.926.26:0.01631)0.867.32:0.00949,((('OTU_33053':0.00957,'OTU_16788':0.02209)0.624.4:0.0075,('OTU_36662':0.0074,'OTU_40226':0.02411)0.944.23:0.01837)0.860.24:0.01318,'OTU_35415':0.02313)0.935.19:0.02223)0.798.12:0.00631)0.805.15:0.00383)0.734.18:0.00015,(((('OTU_33774':0.0244,'OTU_19860':0.01144)0.705.7:0.00721,('OTU_46596':0.04204,('OTU_33167':0.02252,('OTU_37616':0.027,'OTU_38255':0.02302)0.850.20:0.01175)0.854.35:0.00972)0.865.12:0.01096)0.940.24:0.0198,(('OTU_28519':0.0185,('OTU_28583':0.02386,'OTU_44295':0.00771)0.769.16:0.0051)0.727.15:0.01144,('OTU_15906':0.00807,('OTU_35859':0.03744,'OTU_19195':0.01628)0.932.21:0.02601)0.801.11:0.01068)0.481.5:0.00903)0.747.31:0.00513,('OTU_46863':0.04125,('OTU_30110':0.02497,'OTU_13523':0.03186)0.821.26:0.01229)0.741.17:0.00371)0.991.18:0.02413)0.923.24:0.01997,('OTU_21914':0.03343,'OTU_20101':0.02452)0.869.18:0.01647)0.965.25:0.04057)0.968.21:0.04816)0.919.25:0.03138)0.747.32:0.00642,'OTU_42190':0.01484)0.844.12:0.02786)0.885.40:0.02897)0.828.22:0.01736)0.952.17:0.03388,'OTU_45903':0.07461)0.835.22:0.01511)0.981.18:0.08118,('OTU_21609':0.1565,(('OTU_19400':0.04664,(((('OTU_24745':0.03702,'OTU_39166':0.02331)0.961.23:0.03191,('OTU_28968':0.03112,'OTU_43195':0.00901)0.813.18:0.01243)0.951.26:0.0285,'OTU_39478':0.00566)0.951.27:0.02476,((((('OTU_22763':0.02496,'OTU_16239':0.02463)0.913.16:0.01857,('OTU_45063':0.03332,'OTU_16779':0.02357)0.894.24:0.01621)0.824.15:0.00831,((('OTU_38150':0.02422,'OTU_13085':0.02691)0.934.16:0.02864,'OTU_15193':0.04448)0.783.20:0.01159,(('OTU_39600':0.00015,('OTU_34041':0.01062,'OTU_18883':0.02755)1.000.40:0.0565)0.417:0.0076,(('OTU_33340':0.02357,'OTU_40438':0.03501)0.686.5:0.01922,('OTU_26188':0.00014,('OTU_32970':0.02932,'OTU_13925':0.00791)0.968.22:0.02472)0.925.23:0.02238)0.943.19:0.02934)0.315.4:0.00015)0.979.27:0.03741)0.933.20:0.02512,('OTU_38413':0.05384,'OTU_47072':0.04488)0.891.24:0.01617)0.184:0.00673,'OTU_37632':0.01732)0.885.41:0.01485)0.889.20:0.01517)0.755.25:0.00984,(('OTU_32855':0.0334,'OTU_37250':0.00421)0.998.24:0.09035,'OTU_43052':0.04323)0.903.23:0.0363)0.841.16:0.02234)0.340.2:0.02047)0.784.11:0.05068)0.966.17:0.05735)0.812.17:0.03142)0.643.8:0.03448,(((('OTU_41020':0.01379,'OTU_15207':0.04033)0.825.16:0.01072,(('OTU_42282':0.03571,'OTU_45424':0.0334)0.911.18:0.02443,((('OTU_29903':0.00237,('OTU_32255':0.06148,'OTU_43274':0.03403)0.842.28:0.02122)0.910.25:0.02039,'OTU_18785':0.0234)0.183.3:0.00808,'OTU_35032':0.00226)0.822.15:0.01923)0.903.24:0.01883)0.913.17:0.02668,('OTU_38975':0.01794,('OTU_40025':0.02304,('OTU_35232':0.07423,'OTU_17048':0.02152)0.318.5:0.01376)0.966.18:0.04919)0.898.33:0.03338)0.887.28:0.03696,((('OTU_34675':0.03332,('OTU_32595':0.01521,('OTU_29605':0.04394,(('OTU_30633':0.01583,'OTU_46169':0.03778)0.973.21:0.02606,('OTU_41348':0.01215,('OTU_30235':0.0182,'OTU_24029':0.04667)0.882.26:0.01481)0.891.25:0.0124)0.769.17:0.01177)0.997.18:0.06517)0.981.19:0.04579)0.048.4:0.01221,('OTU_16347':0.03098,('OTU_21785':0.01109,'OTU_9393':0.04278)0.925.24:0.02264)0.797.11:0.02098)0.999.16:0.12392,(('OTU_32382':0.05088,'OTU_20477':0.01837)0.998.25:0.12472,(('OTU_43410':0.03324,('OTU_28237':0.02713,'OTU_20233':0.0344)0.397.3:0.01272)0.830.15:0.01888,('OTU_28480':0.09675,(('OTU_16013':0.03644,('OTU_12298':0.00668,(('OTU_3761':0.02557,('OTU_25540':0.00995,'OTU_12731':0.02221)0.985.16:0.04091)0.824.16:0.03255,'OTU_41057':0.00015)0.948.22:0.02239)0.773.12:0.00953)0.974.10:0.04694,'OTU_18888':0.0067)0.971.22:0.0518)0.875.22:0.03224)0.929.25:0.05489)0.583.2:0.02597)0.230.2:0.00778)0.935.20:0.03796)0.669.3:0.00413,((((((((('OTU_35342':0.01767,'OTU_17726':0.01448)0.984.18:0.02914,('OTU_26172':0.01191,'OTU_46318':0.01198)0.856.27:0.01055)0.870.23:0.01164,('OTU_31182':0.02343,('OTU_15405':0.0162,('OTU_22654':0.01229,'OTU_6268':0.04181)0.510.2:0.00827)0.971.23:0.02584)0.756.16:0.01249)0.757.21:0.00823,('OTU_23923':0.04883,'OTU_13370':0.01625)0.727.16:0.02923)0.881.27:0.01439,'OTU_31371':0.03653)0.762.18:0.00577,((('OTU_25857':0.01461,'OTU_46475':0.0192)0.863.25:0.01298,('OTU_23897':0.06334,('OTU_39851':0.01427,'OTU_46706':0.04498)0.888.30:0.01588)0.904.23:0.0178)0.785.10:0.00844,((('OTU_20898':0.03329,((((('OTU_6998':0.01575,((('OTU_22419':0.01519,('OTU_29206':0.02541,((('OTU_24951':0.02416,'OTU_18831':0.02791)0.835.23:0.01208,'OTU_45925':0.00945)0.886.20:0.01578,'OTU_12928':0.00727)0.656.4:0.01588)0.538.4:0.01669)0.148.4:0.01481,('OTU_20331':0.01355,('OTU_20184':0.01102,('OTU_18952':0.01924,'OTU_21082':0.02923)0.642.8:0.0118)0.881.28:0.01104)0.851.31:0.01021)0.918.20:0.01898,('OTU_43023':0.00973,(('OTU_43476':0.01984,'OTU_47416':0.01175)0.940.25:0.01755,('OTU_24147':0.0219,'OTU_17233':0.02175)0.514.3:0.00762)0.442:0.00015)0.409:0.0047)0.152.3:0.01264)0.721.11:0.00015,(('OTU_37395':0.01241,'OTU_38786':0.02631)0.949.25:0.02282,'OTU_10964':0.00924)0.932.22:0.01432)0.484.3:0.00824,(('OTU_27965':0.0398,'OTU_18585':0.01488)0.983.12:0.03514,('OTU_16173':0.01207,'OTU_19054':0.03184)0.722.6:0.00355)0.759.27:0.00474)0.921.24:0.02285,'OTU_20985':0.0223)0.856.28:0.01548,(('OTU_32206':0.05126,(('OTU_32908':0.01178,((('OTU_13683':0.03402,'OTU_21694':0.03391)0.201.5:0.00016,'OTU_28680':0.01418)0.872.26:0.0159,'OTU_28965':0.02222)0.770.16:0.00645)0.448.2:0.00011,'OTU_22054':0.03696)0.917.30:0.02893)0.878.30:0.01834,((('OTU_34440':0.0777,'OTU_46911':0.04078)0.933.21:0.03129,('OTU_28710':0.04067,'OTU_45674':0.0403)0.828.23:0.01782)0.935.21:0.03419,('OTU_31481':0.10501,'OTU_47535':0.04872)0.179.2:0.01119)0.932.23:0.02607)0.955.22:0.02736)0.055.2:0.00343)0.927.23:0.0217,('OTU_37544':0.0541,(('OTU_39535':0.01084,'OTU_45131':0.03877)0.659.3:0.01116,('OTU_36726':0.02517,('OTU_44356':0.01626,(('OTU_32904':0.01575,'OTU_5449':0.01182)0.905.24:0.01411,('OTU_34161':0.02,'OTU_34487':0.01985)0.747.33:0.00374)0.867.33:0.0096)0.890.20:0.01603)0.868.26:0.01492)0.785.11:0.00905)0.756.17:0.00585)0.785.12:0.01134,'OTU_45168':0.06152)0.790.10:0.00734)0.460.4:0.00404)0.693.9:0.00149,(('OTU_19407':0.00015,('OTU_30491':0.03328,('OTU_40713':0.06039,'OTU_28703':0.09981)0.692.5:0.00554)0.878.31:0.0267)0.948.23:0.01912,(('OTU_27506':0.061,(('OTU_21569':0.03345,'OTU_43278':0.00743)0.973.22:0.03801,('OTU_27440':0.04365,('OTU_25516':0.03013,('OTU_28991':0.04594,'OTU_32823':0.0306)0.423.6:0.02982)0.975.19:0.06133)0.502.2:0.00651)0.860.25:0.02295)0.876.20:0.01978,((('OTU_23445':0.00986,(('OTU_41175':0.00459,'OTU_44368':0.02817)0.869.19:0.0149,('OTU_26873':0.02424,('OTU_27011':0.00016,'OTU_40934':0.03294)0.237:0.00789)0.597.4:0.01216)0.913.18:0.02161)0.832.14:0.01824,(('OTU_46922':0.0208,'OTU_40714':0.02033)0.760.19:0.01191,'OTU_39366':0.00918)0.552.3:0.00954)0.732.20:0.00887,('OTU_19530':0.01573,('OTU_12720':0.04145,'OTU_45198':0.02026)0.048.5:0.00861)0.816.13:0.0116)0.439.6:0.00463)0.883.25:0.01508)0.984.19:0.0418)0.617.6:0.00735,((('OTU_21730':0.03055,'OTU_10762':0.02896)0.813.19:0.02388,('OTU_28950':0.02227,('OTU_37229':0.02163,'OTU_46677':0.01501)0.827.16:0.03399)0.961.24:0.04786)0.980.19:0.07392,('OTU_36622':0.0462,'OTU_20387':0.04451)0.952.18:0.05052)0.935.22:0.04173)0.815.15:0.02105,(('OTU_7367':0.01125,'OTU_10974':0.03368)0.938.31:0.01612,(((('OTU_35119':0.06689,'OTU_44757':0.15593)0.860.26:0.03814,'OTU_41204':0.05628)0.954.15:0.05312,((('OTU_23516':0.07961,'OTU_5957':0.03608)0.909.29:0.04034,((('OTU_22901':0.016,('OTU_28717':0.02588,('OTU_3253':0.00939,('OTU_22742':0.01558,'OTU_24982':0.02395)0.913.19:0.01427)0.766.24:0.00771)0.943.20:0.02272)0.802.20:0.04009,(('OTU_5793':0.04605,('OTU_40998':0.03501,(('OTU_36284':0.01941,'OTU_16824':0.01579)0.768.17:0.00748,('OTU_40260':0.04272,('OTU_17538':0.02398,'OTU_17766':0.01633)0.893.26:0.01248)0.746.20:0.0072)0.963.21:0.03545)0.869.20:0.01756)0.981.20:0.04097,(('OTU_46078':0.05846,'OTU_47516':0.05617)0.733.10:0.01696,('OTU_46584':0.0416,((('OTU_44587':0.05195,('OTU_31115':0.03777,'OTU_36210':0.03785)0.969.26:0.03393)0.906.32:0.01978,(((((('OTU_14458':0.04577,'OTU_9644':0.04459)0.779.12:0.00806,('OTU_31786':0.01253,'OTU_32744':0.04601)0.912.21:0.01847)0.823.16:0.01882,'OTU_44984':0.01835)0.717.9:0.00015,('OTU_12470':0.00539,'OTU_18528':0.02716)0.952.19:0.01658)0.819.20:0.00935,((('OTU_46184':0.00922,'OTU_46213':0.03544)0.958.15:0.02163,(('OTU_10757':0.01519,('OTU_34544':0.01172,('OTU_33237':0.02024,'OTU_40902':0.01631)0.989.20:0.03882)0.856.29:0.00978)0.805.16:0.01129,'OTU_10393':0.04168)0.927.24:0.02189)0.012:0.00015,(('OTU_21364':0.06108,'OTU_43604':0.04056)0.897.26:0.0235,'OTU_21166':0.07585)0.556.5:0.00649)0.942.15:0.02736)0.903.25:0.02275,('OTU_26006':0.02916,('OTU_20465':0.00509,('OTU_47324':0.03673,('OTU_23537':0.01023,'OTU_45227':0.02602)0.994.18:0.0433)0.707.12:0.00357)0.954.16:0.03057)0.461.4:0.01027)0.958.16:0.0327)0.919.26:0.01938,('OTU_23257':0.031,(('OTU_37332':0.03141,('OTU_18524':0.02614,('OTU_24034':0.01947,('OTU_34498':0.02239,('OTU_23046':0.01199,'OTU_40565':0.02029)0.881.29:0.01057)0.682.8:0.01693)0.864.29:0.02572)0.621.8:0.0289)0.923.25:0.0334,('OTU_35927':0.02737,'OTU_42671':0.0455)0.873.20:0.02081)0.897.27:0.01899)0.767.16:0.00715)0.708.6:0.01246)0.291.2:0.01108)0.930.29:0.01469)0.660.3:0.00015)0.878.32:0.02325,((((('OTU_31946':0.0276,('OTU_34616':0.03342,('OTU_11221':0.00202,'OTU_14794':0.05361)0.897.28:0.01863)0.840.21:0.01407)0.910.26:0.02181,(('OTU_5316':0.03166,('OTU_6656':0.01169,'OTU_7422':0.05234)0.881.30:0.01482)0.850.21:0.01334,(((('OTU_34217':0.03926,('OTU_30901':0.02834,('OTU_30749':0.01868,'OTU_25341':0.0459)0.679.7:0.00718)0.917.31:0.03072)0.947.20:0.03693,((('OTU_26370':0.01095,((((('OTU_15411':0.04381,('OTU_12375':0.01576,'OTU_22415':0.04086)0.918.21:0.02171)0.810.11:0.00725,'OTU_18426':0.00016)0.944.24:0.02295,('OTU_11720':0.00795,('OTU_21879':0.01988,'OTU_30856':0.00823)0.921.25:0.01647)0.964.21:0.03684)0.619.5:0.01719,'OTU_20414':0.03115)0.698.5:0.01831,'OTU_40910':0.0477)0.390.4:0.00973)0.870.24:0.00884,('OTU_22416':0.04201,'OTU_30452':0.0553)0.810.12:0.01026)0.756.18:0.00723,(('OTU_28265':0.03205,('OTU_5922':0.02282,'OTU_9914':0.02696)0.862.27:0.0125)0.915.29:0.01772,(('OTU_41954':0.00806,((('OTU_2861':0.01386,('OTU_5542':0.01328,('OTU_8070':0.0107,'OTU_21031':0.02982)0.983.13:0.04187)0.847.13:0.02164)0.652.6:0.01149,'OTU_13592':0.00714)0.980.20:0.0327,(((('OTU_35788':0.02518,'OTU_46512':0.03771)0.894.25:0.01454,('OTU_34623':0.03694,'OTU_16399':0.01946)0.752.17:0.00432)0.754.25:0.00492,'OTU_22145':0.02457)0.561.5:0.01213,('OTU_8698':0.04147,'OTU_14946':0.02266)0.724.20:0.01212)0.299.3:0.00247)0.648.4:0.00196)0.788.15:0.00773,(((('OTU_25532':0.04848,'OTU_19012':0.00569)0.864.30:0.01789,'OTU_7269':0.06688)0.256.2:0.01515,(('OTU_45563':0.05498,'OTU_41808':0.0133)0.575.3:0.02735,'OTU_31082':0.01592)0.452.3:0.01107)0.859.16:0.01358,(('OTU_27502':0.00016,('OTU_25725':0.01263,'OTU_27178':0.01781)0.929.26:0.01732)0.907.27:0.01149,('OTU_27043':0.04289,('OTU_15149':0.03139,'OTU_20660':0.02426)0.758.31:0.00642)0.841.17:0.00942)0.750.19:0.00385)0.752.18:0.00586)0.827.17:0.00765)0.885.42:0.0176)0.965.26:0.03157)0.395:0.00014,('OTU_28008':0.03237,'OTU_41753':0.00844)0.709.6:0.0104)0.929.27:0.02051,((('OTU_30532':0.02039,'OTU_36531':0.02008)0.198.3:0.00822,(((('OTU_43166':0.02685,('OTU_25433':0.04358,'OTU_42928':0.02076)0.972.24:0.0346)0.326:0.00589,'OTU_9290':0.07512)0.936.14:0.02728,'OTU_28154':0.00887)0.061.2:0.00636,'OTU_25032':0.04457)0.971.24:0.03582)0.340.3:0.01152,('OTU_41228':0.03218,('OTU_27884':0.04616,('OTU_12338':0.04179,'OTU_10327':0.00622)0.875.23:0.02352)0.873.21:0.01754)0.775.15:0.00838)0.123:0.01567)0.910.27:0.01783)0.266.2:0.00776)0.872.27:0.01404,((('OTU_47173':0.05829,((('OTU_34423':0.01504,('OTU_32888':0.02775,'OTU_21207':0.0083)0.754.26:0.00807)0.858.21:0.00848,((('OTU_23481':0.01649,('OTU_40471':0.02929,'OTU_18877':0.01981)0.982.18:0.03538)0.804.17:0.01439,'OTU_15745':0.00451)0.948.24:0.02364,'OTU_22542':0.05075)0.754.27:0.00449)0.456.2:0.00737,('OTU_31700':0.01435,('OTU_33812':0.04318,'OTU_17818':0.00234)0.961.25:0.02962)0.949.26:0.0353)0.930.30:0.03797)0.958.17:0.04092,('OTU_16768':0.00572,('OTU_20032':0.06445,('OTU_33360':0.01787,'OTU_29586':0.02238)0.557.4:0.01198)0.519:0.0074)0.882.27:0.01846)0.889.21:0.01611,'OTU_10291':0.01612)0.946.19:0.02513)0.963.22:0.03489,(('OTU_44945':0.06357,('OTU_24295':0.04985,'OTU_29389':0.03936)0.884.25:0.02941)0.842.29:0.01883,((('OTU_14588':0.04045,'OTU_18723':0.02519)0.957.26:0.03474,(((('OTU_37672':0.02847,('OTU_11838':0.03187,'OTU_10049':0.00426)0.832.15:0.01559)0.762.19:0.00051,'OTU_23867':0.04553)0.070.2:0.00819,(('OTU_13134':0.00652,((('OTU_37557':0.02901,('OTU_25510':0.01406,'OTU_17070':0.01831)0.935.23:0.03413)0.979.28:0.03888,'OTU_17339':0.00015)0.370:0.0138,'OTU_30677':0.03024)0.563:0.00756)0.896.17:0.01164,'OTU_9806':0.02318)0.696.8:0.00539)0.629:0.00122,('OTU_6440':0.00015,('OTU_21509':0.01972,('OTU_25610':0.01547,'OTU_11708':0.0208)0.313.2:0.0083)0.861.24:0.01132)0.910.28:0.01421)0.686.6:0.00399)0.973.23:0.02473,(('OTU_7575':0.0078,'OTU_46647':0.04157)0.752.19:0.00456,('OTU_11667':0.03968,('OTU_15791':0.05696,('OTU_9967':0.0273,((('OTU_14844':0.0127,('OTU_41936':0.02108,'OTU_16781':0.02349)0.076.3:0.00786)0.746.21:0.00639,('OTU_34229':0.03299,'OTU_14911':0.00395)0.885.43:0.00847)0.918.22:0.01456,'OTU_12516':0.02127)0.606.2:0.00551)0.950.21:0.02922)0.551.3:0.0092)0.836.13:0.01295)0.605.5:0.00956)0.674.5:0.00413)0.759.28:0.01179)0.763.19:0.01045,(('OTU_32882':0.01939,'OTU_47191':0.02234)0.980.21:0.04114,'OTU_45115':0.02135)0.792.19:0.02006)0.913.20:0.0339)0.845.17:0.01602)0.921.26:0.01617,(((((((('OTU_21304':0.01735,'OTU_44416':0.04726)0.863.26:0.01923,'OTU_43566':0.03366)0.414.2:0.01688,'OTU_34767':0.01131)0.984.20:0.04034,'OTU_26655':0.01025)0.672.8:0.01204,('OTU_14624':0.00014,('OTU_35071':0.06022,'OTU_19138':0.00015)1.000.41:0.0362)0.982.19:0.03424)0.913.21:0.01852,'OTU_36138':0.02964)0.892.20:0.01352,'OTU_43682':0.03533)0.929.28:0.02867,((((('OTU_20728':0.02189,('OTU_19294':0.01985,('OTU_41320':0.02751,('OTU_17704':0.01444,'OTU_19007':0.01769)0.935.24:0.02905)0.568.5:0.03213)0.790.11:0.03788)0.955.23:0.03663,'OTU_30113':0.04005)0.619.6:0.001,'OTU_29200':0.01178)0.909.30:0.01463,('OTU_28016':0.02133,'OTU_16817':0.01075)0.992.17:0.04341)0.048.6:0.01724,'OTU_25569':0.05002)0.724.21:0.00016)0.664.6:0.00173)0.578.7:0.00016)0.920.23:0.01556,((('OTU_35128':0.01477,('OTU_34248':0.04486,('OTU_15132':0.08013,('OTU_31843':0.00014,(('OTU_40707':0.02952,(('OTU_37033':0.01968,('OTU_4407':0.02463,'OTU_9208':0.01186)0.900.34:0.00014)0.734.19:0.02119,'OTU_33174':0.02182)0.898.34:0.01624)0.744.19:0.00781,'OTU_20371':0.0271)0.852.23:0.00912)0.905.25:0.01767)0.400.2:0.01192)0.869.21:0.00861)0.949.27:0.01793,'OTU_32324':0.03563)0.718.14:0.00552,(('OTU_29369':0.01495,'OTU_30489':0.059)0.947.21:0.02744,'OTU_18127':0.02881)0.912.22:0.01641)0.836.14:0.01057)0.733.11:0.00528)0.740.22:0.0043)0.906.33:0.01617)0.907.28:0.01294)0.185:0.00015,((((((('OTU_39224':0.00014,('OTU_7232':0.0072,'OTU_17598':0.02471)0.983.14:0.02463)0.989.21:0.04078,('OTU_20270':0.01141,((('OTU_22072':0.02407,'OTU_17682':0.01195)0.750.20:0.00405,('OTU_30054':0.00015,'OTU_35699':0.03216)0.432.2:0.01967)0.759.29:0.00516,('OTU_35335':0.02651,('OTU_28791':0.01865,'OTU_33708':0.01358)0.637.3:0.01358)0.920.24:0.02193)0.687:0.0217)0.820.16:0.01869)0.799.12:0.01206,('OTU_18789':0.06948,('OTU_43359':0.02488,(('OTU_46274':0.01073,('OTU_2653':0.01884,'OTU_36447':0.02201)0.450.3:0.0115)0.763.20:0.00504,('OTU_23448':0.02253,'OTU_28796':0.03901)0.803.16:0.01189)0.488.3:0.00563)0.863.27:0.01689)0.942.16:0.03153)0.824.17:0.01058,('OTU_6392':0.09736,('OTU_42514':0.14368,('OTU_11104':0.01271,('OTU_23067':0.0067,('OTU_2417':0.0323,'OTU_7535':0.01241)0.995.18:0.04611)0.451:0.01388)0.963.23:0.03913)0.891.26:0.02511)0.882.28:0.01984)0.467:0.0196,'OTU_37207':0.08383)0.480.3:0.01933,((('OTU_39452':0.02221,'OTU_44179':0.00997)0.371.5:0.01086,((('OTU_26674':0.02802,('OTU_43740':0.07404,'OTU_10679':0.00015)0.732.21:0.0038)0.888.31:0.02943,('OTU_19609':0.03279,('OTU_41257':0.01933,'OTU_13395':0.02239)0.977.25:0.05854)0.960.24:0.05281)0.972.25:0.04353,('OTU_21795':0.01898,(('OTU_13922':0.02596,'OTU_19884':0.02118)0.772.11:0.00894,'OTU_26561':0.03646)0.727.17:0.00507)0.682.9:0.0024)0.588.5:0.01838)0.917.32:0.03097,('OTU_19459':0.02085,('OTU_33799':0.01391,'OTU_8703':0.02206)0.855.23:0.01663)0.360.4:0.01326)0.996.17:0.07192)0.159.3:0.00043,(('OTU_26960':0.02269,(('OTU_26534':0.03629,('OTU_31540':0.06396,'OTU_44415':0.02178)0.364.4:0.00976)0.887.29:0.011,(('OTU_25296':0.03648,'OTU_32607':0.004)0.900.35:0.02063,('OTU_25583':0.02391,('OTU_34722':0.0356,'OTU_21280':0.00014)0.145.2:0.01161)0.869.22:0.01524)0.642.9:0.0175)0.898.35:0.01651)0.898.36:0.02333,('OTU_28686':0.06692,'OTU_23584':0.05753)0.507.3:0.00656)0.973.24:0.03591)0.934.17:0.02105)0.871.22:0.01737)0.490.3:0.01322,(('OTU_24484':0.06116,('OTU_45939':0.06425,('OTU_32721':0.00693,'OTU_19716':0.02962)0.905.26:0.01953)0.274.3:0.01085)0.824.18:0.01485,('OTU_22059':0.05243,'OTU_22788':0.08154)0.936.15:0.0409)0.951.28:0.0375)0.858.22:0.02178,(((('OTU_37039':0.04283,('OTU_18297':0.01388,'OTU_19164':0.02787)0.531.2:0.01465)0.740.23:0.00363,('OTU_7835':0.01173,('OTU_46560':0.05665,(('OTU_27794':0.01458,'OTU_46876':0.01734)0.926.27:0.01572,('OTU_38591':0.02376,'OTU_18312':0.02244)0.757.22:0.00015)0.620.2:0.00939)0.727.18:0.00382)0.979.29:0.02033)0.783.21:0.00569,((((((('OTU_16854':0.04579,('OTU_33121':0.00014,('OTU_24636':0.02736,'OTU_10042':0.01175)0.968.23:0.04228)0.838.20:0.01176)0.882.29:0.01167,'OTU_18417':0.01173)0.840.22:0.00759,'OTU_35122':0.02052)0.854.36:0.01407,'OTU_46765':0.02834)0.923.26:0.02126,('OTU_32558':0.0375,(('OTU_42364':0.01151,('OTU_40150':0.03208,'OTU_27019':0.01677)0.727.19:0.00702)0.524.4:0.00541,('OTU_38887':0.03827,('OTU_11247':0.01304,(('OTU_10793':0.00689,('OTU_45806':0.02983,('OTU_11559':0.00959,('OTU_27624':0.03469,'OTU_18397':0.00315)0.933.22:0.02102)0.859.17:0.01965)0.956.25:0.02773)0.917.33:0.0224,(('OTU_27040':0.02463,(('OTU_44244':0.03182,(('OTU_20677':0.02453,('OTU_15753':0.01171,(('OTU_15311':0.0381,'OTU_43785':0.01822)0.541.4:0.0118,'OTU_19044':0.01337)0.851.32:0.01122)0.888.32:0.00899)0.744.20:0.00289,'OTU_33730':0.01452)0.924.17:0.01388)0.829.23:0.00014,((('OTU_19644':0.01208,('OTU_43044':0.03078,'OTU_41851':0.0138)0.336.4:0.00891)0.464.3:0.01048,('OTU_30303':0.00358,'OTU_15515':0.02833)0.894.26:0.01179)0.762.20:0.0041,(('OTU_44886':0.01968,('OTU_5063':0.024,'OTU_14318':0.00779)0.750.21:0.00367)0.885.44:0.00777,(('OTU_21465':0.01596,'OTU_46200':0.02002)0.561.6:0.0033,('OTU_47361':0.01602,'OTU_41296':0.01597)0.296.3:0.00768)1.000.42:0.00014)0.049.2:0.00014)0.944.25:0.01196)0.766.25:0.00372)0.916.27:0.01193,'OTU_31703':0.02415)0.920.25:0.00015)0.707.13:0.00214)0.923.27:0.0164)0.792.20:0.00775)0.916.28:0.01798)0.894.27:0.01608)0.857.22:0.01143,('OTU_33263':0.03102,('OTU_14073':0.01124,'OTU_46919':0.06911)0.397.4:0.00871)0.760.20:0.00493)0.851.33:0.00858,('OTU_28465':0.02825,'OTU_10669':0.0385)0.830.16:0.00943)0.920.26:0.0139)0.940.26:0.02552,((('OTU_46769':0.08271,('OTU_47309':0.04848,('OTU_37405':0.02465,'OTU_37623':0.02195)0.919.27:0.03538)0.957.27:0.0696)0.780.16:0.026,('OTU_25814':0.08512,'OTU_34941':0.02495)0.923.28:0.03124)0.957.28:0.03954,'OTU_45339':0.07002)0.730.10:0.04014)0.711.2:0.00016)0.946.20:0.03323)0.651.6:0.01582)0.778.15:0.00522,(('OTU_28124':0.05774,((('OTU_35091':0.06264,'OTU_44911':0.03799)0.800.12:0.01046,('OTU_37503':0.0834,('OTU_27763':0.03253,((((('OTU_12437':0.00205,(('OTU_44145':0.02804,'OTU_29002':0.0243)0.768.18:0.00378,('OTU_39538':0.02409,('OTU_32633':0.01199,'OTU_43671':0.03726)0.400.3:0.00364)0.783.22:0.0042)0.923.29:0.01163)0.781.20:0.00209,(('OTU_19233':0.01994,((((('OTU_22603':0.03305,'OTU_28862':0.02053)0.724.22:0.00376,('OTU_41165':0.01944,(('OTU_33839':0.03366,('OTU_31675':0.00814,'OTU_41128':0.02448)0.008:0.00332)0.900.36:0.01293,'OTU_43772':0.01573)0.528.4:0.00015)0.891.27:0.01161)0.888.33:0.01218,('OTU_30605':0.00864,(('OTU_40909':0.01759,('OTU_44612':0.02222,'OTU_45391':0.01177)0.782.23:0.01139)0.829.24:0.00889,'OTU_26367':0.0135)0.885.45:0.01356)0.376.2:0.00693)0.875.24:0.01334,('OTU_17630':0.00014,'OTU_43835':0.0369)0.785.13:0.00404)0.861.25:0.00767,('OTU_35890':0.01986,'OTU_32858':0.02831)0.738.24:0.00385)0.402:0.00015)0.794.6:0.00777,(('OTU_23828':0.0118,'OTU_32656':0.02014)0.167.4:0.01606,((('OTU_11249':0.00817,('OTU_46702':0.01886,('OTU_46259':0.01906,'OTU_16632':0.01301)0.852.24:0.01072)0.572.2:0.00992)0.587.4:0.00247,(('OTU_24612':0.00015,'OTU_18272':0.04126)0.886.21:0.01677,('OTU_40727':0.01675,'OTU_30988':0.0199)0.813.20:0.01212)0.181.2:0.01029)0.818.17:0.00872,'OTU_45089':0.01494)0.951.29:0.0191)0.913.22:0.00014)0.907.29:0.00789)0.873.22:0.00833,'OTU_40600':0.02464)0.829.25:0.00443,((('OTU_30934':0.02082,('OTU_35364':0.01214,('OTU_22878':0.00015,('OTU_21420':0.00739,'OTU_47038':0.02899)0.936.16:0.02477)0.933.23:0.02442)0.908.22:0.01555)0.898.37:0.01272,(('OTU_24587':0.03152,'OTU_32953':0.02549)0.850.22:0.01026,'OTU_35092':0.04554)0.713.9:0.00521)0.834.20:0.01092,(('OTU_8928':0.01768,('OTU_40615':0.04189,'OTU_9415':0.00015)0.820.17:0.01478)0.855.24:0.03107,'OTU_39418':0.02746)0.560.4:0.00816)0.443.4:0.00285)0.797.12:0.01201,('OTU_36185':0.02821,'OTU_38575':0.00959)0.937.21:0.02602)0.498.4:0.01181)0.819.21:0.01532)0.814.16:0.01208)0.606.3:0.02504,'OTU_47796':0.05721)0.936.17:0.0344)0.937.22:0.03041,'OTU_39639':0.0595)0.000.31:0.00015)0.983.15:0.04018,(((('OTU_34244':0.03587,'OTU_47650':0.01128)0.897.29:0.02432,(('OTU_42382':0.02937,('OTU_29560':0.01153,'OTU_34720':0.04314)0.954.17:0.029)0.926.28:0.01954,('OTU_24107':0.00835,(('OTU_30775':0.01505,'OTU_42995':0.01698)0.832.16:0.01176,'OTU_29006':0.00483)0.951.30:0.01906)0.734.20:0.00413)0.830.17:0.02172)0.799.13:0.01073,((('OTU_36099':0.03211,('OTU_33835':0.02575,('OTU_31311':0.02572,'OTU_32458':0.00776)0.277.4:0.01004)0.731.12:0.01133)0.845.18:0.00855,('OTU_46397':0.01366,'OTU_21178':0.03712)0.946.21:0.0232)0.732.22:0.0045,('OTU_44174':0.0403,('OTU_30071':0.02268,'OTU_40144':0.06611)0.148.5:0.00924)0.750.22:0.00589)0.702.5:0.00356)0.982.20:0.04997,((('OTU_41511':0.0286,('OTU_27056':0.02921,(('OTU_18248':0.05264,('OTU_35512':0.02213,'OTU_43810':0.01473)0.685.7:0.03395)0.913.23:0.04159,'OTU_29165':0.0484)0.603.6:0.02983)0.808.11:0.03052)0.908.23:0.05487,('OTU_23850':0.1298,'OTU_20280':0.04296)0.928.18:0.05142)0.421.4:0.03302,('OTU_31953':0.02893,'OTU_47077':0.01319)0.864.31:0.0456)0.846.24:0.02815)0.922.28:0.03049)0.286.6:0.00014,((('OTU_17859':0.17961,(((('OTU_22926':0.05229,('OTU_11778':0.00674,('OTU_43619':0.03528,'OTU_6334':0.01542)0.265.3:0.01186)0.782.24:0.0117)0.860.27:0.01202,(('OTU_27380':0.03378,'OTU_15068':0.01627)0.901.26:0.01678,('OTU_33466':0.03495,((('OTU_27423':0.02039,'OTU_35181':0.02422)0.872.28:0.00801,((((('OTU_37022':0.03637,'OTU_45958':0.02834)0.821.27:0.01216,'OTU_16930':0.01218)0.776.11:0.00778,'OTU_40311':0.01618)0.848.17:0.00806,'OTU_10249':0.02012)0.952.20:0.01653,'OTU_32526':0.00014)0.749.20:0.00328)0.892.21:0.00996,('OTU_32700':0.01299,('OTU_45120':0.04015,'OTU_19493':0.01802)0.885.46:0.01319)0.921.27:0.01974)0.898.38:0.00014)0.710.6:0.01964)0.930.31:0.02235)0.985.17:0.04685,('OTU_42307':0.0595,'OTU_9585':0.01286)0.966.19:0.03205)0.598.5:0.00102,'OTU_28932':0.13202)0.892.22:0.03263)0.925.25:0.03612,(('OTU_35138':0.06972,'OTU_41670':0.04107)0.998.26:0.11739,'OTU_29952':0.05251)0.000.32:0.01908)0.919.28:0.03161,('OTU_18525':0.09711,('OTU_38048':0.09693,('OTU_39644':0.02486,('OTU_16754':0.01592,('OTU_5308':0.01174,'OTU_9885':0.02)0.806.21:0.00801)0.982.21:0.04474)0.911.19:0.04375)0.595.2:0.04247)0.860.28:0.03682)0.649.2:0.00675)0.953.20:0.02158)0.672.9:0.00563,('OTU_37208':0.03905,('OTU_33182':0.06156,('OTU_46317':0.10936,'OTU_42712':0.01541)0.571:0.00989)0.484.4:0.01726)0.944.26:0.04232)0.709.7:0.05161)0.940.27:0.06067,(('OTU_41010':0.10604,('OTU_33620':0.06666,('OTU_22762':0.0304,('OTU_43537':0.07833,('OTU_26482':0.00014,'OTU_41223':0.03666)0.731.13:0.01894)0.922.29:0.02291)0.652.7:0.02707)0.975.20:0.12366)0.980.22:0.13558,('OTU_35575':0.19246,((((('OTU_15617':0.06795,((('OTU_36697':0.01247,'OTU_17195':0.0335)0.805.17:0.01213,('OTU_17640':0.02489,'OTU_19191':0.01721)0.785.14:0.01993)0.921.28:0.02037,('OTU_14454':0.0303,(('OTU_34977':0.04993,('OTU_9069':0.00736,'OTU_20701':0.02634)0.815.16:0.0192)0.812.18:0.01084,(('OTU_12950':0.01609,('OTU_21825':0.00795,('OTU_32405':0.01185,('OTU_31649':0.0279,('OTU_8309':0.00014,('OTU_9828':0.02628,'OTU_17148':0.03576)0.190.2:0.01164)0.995.19:0.02358)0.773.13:0.00015)0.905.27:0.0118)0.902.35:0.01262)0.892.23:0.01177,('OTU_21603':0.05089,'OTU_33908':0.00015)0.807.18:0.00857)0.911.20:0.01751)0.955.24:0.02336)0.875.25:0.00859)0.810.13:0.0112)0.635.6:0.01552,('OTU_31961':0.01727,(('OTU_38439':0.00622,('OTU_9464':0.00868,('OTU_45105':0.01766,'OTU_18656':0.02675)0.444.3:0.00818)0.861.26:0.0179)0.930.32:0.02277,'OTU_10722':0.02493)0.858.23:0.0118)0.666.8:0.00881)0.898.39:0.03872,'OTU_9355':0.00997)0.997.19:0.13407,(((('OTU_9149':0.00771,(('OTU_24235':0.03269,'OTU_20067':0.00015)0.981.21:0.02865,'OTU_11014':0.02045)0.783.23:0.00837)0.761.19:0.00409,('OTU_13029':0.04313,'OTU_33101':0.03332)0.864.32:0.01155)0.890.21:0.01664,((('OTU_33074':0.04588,'OTU_44588':0.03412)0.700.7:0.00039,((('OTU_10255':0.02006,'OTU_36782':0.01625)0.990.16:0.05006,'OTU_46898':0.01737)0.897.30:0.01751,'OTU_44057':0.03215)0.852.25:0.00923)0.968.24:0.02418,(('OTU_13080':0.01653,'OTU_13748':0.01583)0.958.18:0.02513,((('OTU_31085':0.0333,'OTU_29550':0.00848)0.863.28:0.01176,(('OTU_11949':0.01525,('OTU_42028':0.02838,'OTU_21195':0.01461)0.871.23:0.01377)0.820.18:0.01022,'OTU_8638':0.0163)0.918.23:0.0164)0.848.18:0.00824,((('OTU_32238':0.02811,'OTU_8736':0.00488)0.566.2:0.01772,(('OTU_45948':0.006,('OTU_27037':0.02817,'OTU_12118':0.02338)0.884.26:0.01617)0.552.4:0.00981,'OTU_14813':0.02158)0.881.31:0.01904)0.174.3:0.00414,('OTU_15635':0.03584,(('OTU_44266':0.02037,'OTU_33820':0.04218)0.396.3:0.0156,'OTU_35571':0.04754)0.508.5:0.00912)0.750.23:0.00617)0.926.29:0.0146)0.242.2:0.00015)0.960.25:0.02394)0.983.16:0.00015)0.972.26:0.0457,((('OTU_46994':0.12021,'OTU_14936':0.00754)0.997.20:0.07197,'OTU_47393':0.01555)0.897.31:0.01955,(('OTU_32706':0.01551,'OTU_35263':0.02784)0.926.30:0.02033,('OTU_40224':0.01595,(((('OTU_41226':0.07528,'OTU_17892':0.00773)0.466.4:0.0039,'OTU_28466':0.01944)0.870.25:0.00785,('OTU_27152':0.02035,('OTU_25604':0.02165,('OTU_30298':0.03469,'OTU_43414':0.00639)0.346.3:0.01648)0.841.18:0.01097)0.753.30:0.00336)0.743.18:0.00014,((('OTU_22858':0.00393,'OTU_23216':0.02815)0.943.21:0.0215,(('OTU_16193':0.00624,(('OTU_37839':0.05908,'OTU_19977':0.00015)0.982.22:0.02978,'OTU_44697':0.02638)0.469.2:0.00416)0.601.3:0.00307,('OTU_26490':0.01623,'OTU_10459':0.02394)0.878.33:0.01108)0.772.12:0.00565)0.918.24:0.02259,(('OTU_11876':0.00883,'OTU_43868':0.05479)0.922.30:0.01993,('OTU_45989':0.0398,'OTU_6184':0.00014)0.943.22:0.01628)0.883.26:0.01589)0.571.2:0.00923)0.980.23:0.02824)0.867.34:0.01197)0.097.3:0.00015)0.736.16:0.00986)0.713.10:0.03882)0.952.21:0.08686,('OTU_24902':0.17197,(('OTU_29431':0.0425,'OTU_13196':0.02958)0.755.26:0.021,('OTU_38654':0.13149,'OTU_45639':0.23101)0.797.13:0.05405)0.990.17:0.10995)0.737.15:0.02388)0.996.18:0.16684)0.840.23:0.05504)0.802.21:0.02157)0.840.24:0.02305)0.762.21:0.03165,((('OTU_37932':0.09055,'OTU_19989':0.2815)0.248.2:0.06328,((('OTU_29542':0.05982,'OTU_42423':0.20972)0.860.29:0.04781,(('OTU_34175':0.03454,((('OTU_27155':0.05471,('OTU_23187':0.05024,'OTU_33173':0.06532)0.881.32:0.02217)0.906.34:0.02763,(('OTU_17585':0.01335,('OTU_33342':0.08025,('OTU_31155':0.01686,'OTU_23551':0.14763)0.822.16:0.01557)0.912.23:0.02306)0.980.24:0.05274,'OTU_44499':0.0298)0.936.18:0.03366)0.877.27:0.02862,('OTU_28779':0.02862,'OTU_15818':0.04762)0.776.12:0.02022)0.978.15:0.06992)0.683.5:0.05232,('OTU_45370':0.15417,'OTU_43710':0.13694)0.937.23:0.07349)0.132:0.04505)0.285.4:0.04303,('OTU_32019':0.1229,('OTU_36845':0.08493,(('OTU_29735':0.04407,('OTU_38748':0.05539,'OTU_27181':0.07844)0.766.26:0.01506)0.555.6:0.01289,'OTU_32371':0.10369)0.825.17:0.01694)0.980.25:0.07894)0.945.33:0.0473)0.011:0.01162)0.504.2:0.03067,((('OTU_39904':0.00834,('OTU_12575':0.00521,('OTU_36441':0.03183,'OTU_15209':0.0006)0.967.30:0.03718)0.966.20:0.03344)0.967.31:0.05049,('OTU_43667':0.09884,((((((((('OTU_7921':0.02955,'OTU_8545':0.01161)0.731.14:0.00339,('OTU_18294':0.02127,('OTU_32460':0.05787,'OTU_21029':0.15926)0.476.5:0.00913)0.995.20:0.05145)0.744.21:0.00365,(('OTU_8488':0.01991,('OTU_17440':0.02714,('OTU_38785':0.03272,'OTU_14885':0.03308)0.938.32:0.02518)0.633.5:0.00218)0.947.22:0.02095,('OTU_22300':0.02763,'OTU_36817':0.01313)0.444.4:0.00016)0.911.21:0.01586)0.758.32:0.00431,('OTU_27165':0.02372,'OTU_19272':0.02066)0.971.25:0.02155)0.894.28:0.01777,('OTU_37964':0.02004,'OTU_39908':0.02961)0.893.27:0.01364)0.972.27:0.03259,('OTU_21877':0.01155,'OTU_40362':0.0264)0.775.16:0.0074)0.852.26:0.01257,('OTU_36298':0.07279,((('OTU_24511':0.01992,((('OTU_10188':0.00794,('OTU_32404':0.02451,('OTU_27109':0.02292,'OTU_32613':0.01215)0.947.23:0.02313)0.895.33:0.00014)0.896.18:0.00791,(('OTU_38336':0.02957,(('OTU_26406':0.03014,'OTU_9872':0.01081)0.745.23:0.00601,'OTU_34561':0.03394)0.814.17:0.0083)0.870.26:0.00851,'OTU_41396':0.0079)0.894.29:0.00014)0.833.18:0.00772,'OTU_27696':0.03754)0.896.19:0.01392)0.903.26:0.01872,('OTU_29837':0.04885,('OTU_20046':0.00988,('OTU_18640':0.02577,'OTU_18889':0.03843)0.248.3:0.01669)0.896.20:0.02163)0.973.25:0.03691)0.791.13:0.0144,('OTU_17286':0.03981,'OTU_18433':0.04277)0.902.36:0.02378)0.641.7:0.01421)0.416.4:0.00957)0.856.30:0.00976,('OTU_47182':0.03833,('OTU_46277':0.02531,('OTU_13321':0.03164,(('OTU_34943':0.03099,('OTU_43822':0.02353,('OTU_29415':0.05165,(('OTU_10402':0.02594,('OTU_30346':0.03219,'OTU_15422':0.00016)0.274.4:0.01056)0.935.25:0.02448,('OTU_12963':0.00969,(('OTU_15053':0.00016,('OTU_42526':0.02225,'OTU_17232':0.0271)0.903.27:0.02103)0.952.22:0.01668,'OTU_32236':0.03365)0.745.24:0.00525)0.860.30:0.01515)0.978.16:0.05092)0.707.14:0.00973)0.728.12:0.00539)0.961.26:0.01796,'OTU_34799':0.02636)0.701.5:0.00015)0.863.29:0.01569)0.922.31:0.01893)0.829.26:0.01018)0.984.21:0.04561,'OTU_40244':0.12418)0.750.24:0.00015)0.744.22:0.01251)0.933.24:0.07635,('OTU_47654':0.04546,('OTU_29951':0.05537,'OTU_35914':0.02359)0.821.28:0.07393)0.951.31:0.06258)0.936.19:0.0634)0.581.4:0.04631)0.595.3:0.03765)0.732.23:0.03708)0.836.15:0.01369,(('OTU_42659':0.03256,'OTU_21272':0.03569)1.000.43:0.16381,(('OTU_31201':0.16692,('OTU_34635':0.02184,(('OTU_36509':0.1969,'OTU_19409':0.07294)0.357.4:0.00932,(('OTU_38132':0.03264,'OTU_41113':0.0392)0.959.28:0.04928,'OTU_42612':0.06373)0.805.18:0.0375)0.630.6:0.02517)0.971.26:0.12183)0.962.17:0.08819,(((((('OTU_35076':0.02093,('OTU_36800':0.03192,'OTU_12691':0.02555)0.820.19:0.01692)0.649.3:0.04931,(('OTU_20164':0.05558,('OTU_39102':0.0255,'OTU_29787':0.09633)0.824.19:0.01966)0.861.27:0.02812,(('OTU_46930':0.01108,('OTU_33343':0.0222,'OTU_21187':0.01427)0.922.32:0.02365)0.932.24:0.0231,'OTU_18586':0.02216)0.613.5:0.01137)0.891.28:0.0351)0.299.4:0.03,(('OTU_38049':0.00697,'OTU_47635':0.0342)0.975.21:0.08852,'OTU_44561':0.16383)0.906.35:0.05834)0.951.32:0.06227,(((((((('OTU_24549':0.07362,((('OTU_43913':0.01611,'OTU_43620':0.11517)0.000.33:0.00843,((('OTU_13566':0.01907,('OTU_23931':0.00015,'OTU_42362':0.07795)0.699.4:0.01757)0.675.9:0.02223,('OTU_40005':0.0211,'OTU_21809':0.07625)0.921.29:0.02795)0.000.34:0.01235,'OTU_28987':0.06349)0.539.3:0.04037)0.725.15:0.03237,('OTU_4261':0.03467,('OTU_4087':0.03454,'OTU_20907':0.02925)0.929.29:0.03273)0.959.29:0.04378)0.819.22:0.01995)0.896.21:0.02774,('OTU_46672':0.04196,('OTU_38514':0.10458,'OTU_47364':0.06352)0.767.17:0.01751)0.831.23:0.01447)0.721.12:0.00547,('OTU_43663':0.05192,'OTU_40072':0.09752)0.814.18:0.01581)0.885.47:0.02624,(((('OTU_46947':0.05081,'OTU_41892':0.06573)0.879.27:0.00654,('OTU_24325':0.05616,'OTU_43297':0.02352)0.786.15:0.00362)0.775.17:0.0035,(((('OTU_24983':0.04169,'OTU_33288':0.01543)0.876.21:0.01274,('OTU_45043':0.00777,('OTU_14246':0.00734,('OTU_35977':0.01029,'OTU_45725':0.07754)0.847.14:0.01453)0.956.26:0.02068)0.853.16:0.00821)0.956.27:0.02087,('OTU_12183':0.03076,('OTU_17553':0.02512,'OTU_32920':0.05864)0.759.30:0.0149)0.774.21:0.00613)0.830.18:0.01292,('OTU_45703':0.0887,(('OTU_18239':0.00399,('OTU_14068':0.02074,'OTU_5463':0.02287)0.214.3:0.00853)0.802.22:0.02553,('OTU_47689':0.02703,'OTU_17536':0.02555)0.418.5:0.00396)0.990.18:0.0596)0.932.25:0.03692)0.780.17:0.00986)0.872.29:0.01757,(('OTU_39461':0.04502,('OTU_43304':0.01777,('OTU_36699':0.01668,'OTU_28191':0.03228)0.789.17:0.01262)0.290.5:0.0239)0.989.22:0.06539,('OTU_16870':0.08917,(('OTU_41969':0.02924,'OTU_13700':0.02429)0.628.6:0.02812,(('OTU_43547':0.01997,('OTU_42369':0.0214,(('OTU_17484':0.01549,('OTU_34262':0.01554,'OTU_43096':0.01602)0.989.23:0.03323)0.692.6:0.00616,'OTU_31157':0.03014)0.775.18:0.01023)0.956.28:0.02962)0.924.18:0.02537,'OTU_45694':0.00928)0.979.30:0.08612)0.955.25:0.0517)0.845.19:0.03429)0.753.31:0.01254)0.999.17:0.10609)0.881.33:0.03054,(('OTU_32320':0.02436,((('OTU_20656':0.01944,('OTU_10340':0.00324,'OTU_11593':0.03833)0.901.27:0.01233)0.708.7:0.00015,'OTU_9834':0.01574)0.983.17:0.02382,(('OTU_27304':0.0104,('OTU_28081':0.02032,'OTU_45346':0.03815)0.407.3:0.01498)0.375:0.01069,'OTU_15340':0.01452)0.845.20:0.00955)0.852.27:0.01286)0.978.17:0.07571,(('OTU_16199':0.06232,('OTU_33322':0.01314,'OTU_23731':0.07052)0.071:0.01022)0.989.24:0.06643,'OTU_18044':0.09768)0.621.9:0.02161)0.000.35:0.01449)0.651.7:0.01534,(('OTU_31150':0.03133,'OTU_38451':0.06915)1.000.44:0.10409,((('OTU_44011':0.01791,('OTU_42887':0.04544,(('OTU_13380':0.00015,('OTU_13229':0.05387,(('OTU_33513':0.0508,'OTU_39113':0.03243)0.751.18:0.00798,('OTU_32692':0.02881,('OTU_22358':0.032,'OTU_33636':0.00016)0.994.19:0.04305)0.839.29:0.01215)0.844.13:0.0117)0.956.29:0.03191)0.984.22:0.03039,('OTU_36226':0.02638,'OTU_10370':0.03016)0.830.19:0.01172)0.859.18:0.01)0.938.33:0.01943)0.879.28:0.01977,'OTU_35522':0.03518)0.792.21:0.01763,'OTU_44486':0.03465)0.334.5:0.02958)0.974.11:0.07591)0.848.19:0.01433,((('OTU_30349':0.0714,(('OTU_26289':0.08873,'OTU_46393':0.06404)0.280.2:0.02216,('OTU_46387':0.05381,('OTU_26081':0.02236,'OTU_39016':0.03874)0.973.26:0.05515)0.863.30:0.01954)0.860.31:0.01983)0.529.4:0.00967,('OTU_39456':0.05034,'OTU_41866':0.0468)0.993.20:0.06568)0.825.18:0.02425,('OTU_43458':0.08131,(('OTU_40689':0.04874,(('OTU_45446':0.06115,('OTU_35826':0.01815,('OTU_38994':0.10115,('OTU_39124':0.03884,'OTU_15414':0.04798)0.996.19:0.08139)0.942.17:0.04436)0.774.22:0.01369)0.781.21:0.02916,('OTU_20027':0.09904,(('OTU_34653':0.04334,'OTU_44749':0.03207)0.871.24:0.01682,('OTU_25321':0.07009,('OTU_35740':0.00014,'OTU_19262':0.03261)0.966.21:0.03762)0.884.27:0.02085)0.712.12:0.01343)0.941.25:0.03107)0.648.5:0.0064)0.915.30:0.07924,('OTU_31417':0.03072,'OTU_33103':0.01024)0.945.34:0.06452)0.801.12:0.09401)0.913.24:0.04637)0.924.19:0.04084)0.821.29:0.02134,('OTU_13468':0.01259,('OTU_36264':0.04587,'OTU_19925':0.01624)0.926.31:0.01977)0.996.20:0.09298)0.956.30:0.03902)0.098.2:0.01532,(('OTU_31761':0.15799,'OTU_46187':0.11972)0.904.24:0.05927,'OTU_40597':0.14563)0.376.3:0.03118)0.709.8:0.01095,('OTU_38367':0.04587,('OTU_32552':0.01989,('OTU_32177':0.08255,('OTU_16830':0.00392,('OTU_10311':0.02463,'OTU_28638':0.02469)0.862.28:0.0081)0.912.24:0.02338)0.897.32:0.03067)0.801.13:0.0632)0.999.18:0.19564)0.764.18:0.02358)0.737.16:0.01543)0.955.26:0.04423)0.881.34:0.02107,((((((((((('OTU_27887':0.25355,('OTU_9935':0.01887,('OTU_2486':0.02524,'OTU_6665':0.00629)0.879.29:0.01058)0.951.33:0.0963)0.939.26:0.08861,((((('OTU_29020':0.04529,('OTU_17950':0.11614,'OTU_44340':0.01331)0.183.4:0.01941)0.997.21:0.1149,((('OTU_26833':0.01131,'OTU_36471':0.03103)0.738.25:0.00674,('OTU_38237':0.01213,(('OTU_11594':0.00015,'OTU_7683':0.03352)0.988.18:0.04086,'OTU_17118':0.03385)0.499.3:0.01596)0.943.23:0.04164)0.973.27:0.04233,((('OTU_28558':0.03055,('OTU_11153':0.02011,'OTU_44809':0.02984)0.725.16:0.02711)0.870.27:0.01526,(('OTU_23057':0.02486,'OTU_36813':0.01759)0.934.18:0.02425,('OTU_26040':0.018,('OTU_22314':0.01098,'OTU_33016':0.01774)0.947.24:0.02069)0.726.18:0.00429)0.906.36:0.01309)0.675.10:0.00476,('OTU_46727':0.04943,(('OTU_29192':0.01063,'OTU_14018':0.05076)0.344.4:0.00542,(('OTU_25285':0.01684,'OTU_1601':0.0183)0.902.37:0.0224,(('OTU_31607':0.01352,'OTU_6676':0.02411)0.777.14:0.01112,('OTU_5579':0.01783,'OTU_11136':0.04017)0.876.22:0.02205)0.858.24:0.01842)0.870.28:0.01909)0.940.28:0.03978)0.974.12:0.04216)0.920.27:0.0379)0.893.28:0.03759)0.838.21:0.0456,(('OTU_46631':0.02632,('OTU_35184':0.06537,(('OTU_26998':0.00632,(('OTU_9271':0.01587,('OTU_11422':0.02429,'OTU_43129':0.00453)0.971.27:0.02929)0.731.15:0.00457,'OTU_11016':0.00805)0.965.27:0.02465)0.822.17:0.00015,'OTU_46979':0.02806)0.801.14:0.02947)0.959.30:0.04488)0.968.25:0.06076,(('OTU_16790':0.02698,('OTU_7614':0.02669,('OTU_7228':0.00015,('OTU_7524':0.01168,('OTU_4328':0.01643,'OTU_40774':0.01922)0.592.3:0.00627)0.956.31:0.02634)0.955.27:0.03574)0.748.20:0.00606)0.977.26:0.04535,(((('OTU_43209':0.05367,(((((('OTU_40081':0.02088,((('OTU_36500':0.03437,('OTU_26540':0.00793,'OTU_10767':0.04901)0.750.25:0.00434)0.741.18:0.004,('OTU_5488':0.01152,('OTU_11544':0.0103,'OTU_29980':0.02751)0.795.12:0.0083)0.933.25:0.01732)0.874.26:0.0114,(('OTU_27353':0.02473,'OTU_44051':0.03169)0.882.30:0.01733,'OTU_44494':0.02318)0.886.22:0.01428)0.791.14:0.00598)0.996.21:0.00014,('OTU_14105':0.03119,(('OTU_35430':0.00015,'OTU_14390':0.03886)0.915.31:0.01987,('OTU_36274':0.03871,'OTU_14614':0.00545)0.985.18:0.03929)0.817.15:0.01308)0.730.11:0.02269)0.887.30:0.01326,('OTU_45713':0.01957,'OTU_19345':0.02453)0.888.34:0.01435)0.486.7:0.00392,('OTU_42574':0.02458,('OTU_37000':0.02759,'OTU_15667':0.02988)0.911.22:0.02066)0.786.16:0.01136)0.883.27:0.01288,('OTU_40506':0.00879,('OTU_10862':0.02082,'OTU_28436':0.04486)0.729.9:0.0032)0.765.19:0.00509)0.745.25:0.00339,('OTU_19286':0.00859,('OTU_34332':0.00014,(('OTU_27979':0.02828,(('OTU_21448':0.03311,'OTU_19467':0.02399)0.297.3:0.02576,'OTU_46440':0.11548)0.892.24:0.03184)0.920.28:0.02044,('OTU_3667':0.02855,'OTU_20001':0.0219)0.416.5:0.00944)0.096.2:0.00016)0.996.22:0.04324)0.840.25:0.01236)0.718.15:0.00721)0.917.34:0.03755,'OTU_35558':0.01228)0.981.22:0.0442,('OTU_35333':0.05425,((('OTU_19573':0.06764,('OTU_45951':0.069,'OTU_33064':0.01665)0.493.2:0.01693)0.734.21:0.00507,'OTU_41103':0.00015)0.946.22:0.02778,(('OTU_47300':0.00464,'OTU_29571':0.11327)0.935.26:0.03362,('OTU_21995':0.0569,('OTU_23878':0.01501,((((('OTU_24163':0.0254,'OTU_27617':0.0036)0.986.20:0.03127,('OTU_19174':0.05151,'OTU_21108':0.01333)0.875.26:0.00865)0.946.23:0.01692,'OTU_23362':0.022)0.000.36:0.00014,'OTU_23358':0.01562)0.067.2:0.00966,((('OTU_35591':0.01229,'OTU_14851':0.01688)0.985.19:0.03435,'OTU_37439':0.00587)0.309.3:0.00936,'OTU_10135':0.02254)0.703.8:0.0066)0.982.23:0.03361)0.010:0.00638)0.778.16:0.00619)0.967.32:0.0239)0.546.4:0.00104)0.832.17:0.03603)0.765.20:0.01403,('OTU_26820':0.03192,('OTU_25142':0.0355,'OTU_42604':0.02158)0.798.13:0.01015)0.856.31:0.01803)0.886.23:0.04502)0.842.30:0.02535)0.962.18:0.07622)0.869.23:0.05145,'OTU_25626':0.16088)0.021:0.0228,'OTU_26347':0.15181)0.905.28:0.06047)0.707.15:0.01225,('OTU_45354':0.14157,('OTU_18729':0.00012,('OTU_33503':0.03503,('OTU_33871':0.02719,('OTU_31637':0.01138,'OTU_32676':0.02022)0.758.33:0.0053)0.884.28:0.01192)0.864.33:0.01832)0.989.25:0.10536)0.844.14:0.04081)0.938.34:0.05472,(('OTU_12422':0.05215,('OTU_12085':0.06476,'OTU_12892':0.04059)0.850.23:0.03809)0.999.19:0.18847,(('OTU_29298':0.07909,(('OTU_35372':0.01834,('OTU_39689':0.02171,('OTU_3760':0.01655,'OTU_4684':0.02033)0.209.3:0.01108)0.890.22:0.01524)1.000.45:0.12163,('OTU_33988':0.03875,'OTU_43849':0.02396)0.966.22:0.0352)0.760.21:0.00971)0.084:0.01629,((('OTU_37652':0.00015,'OTU_19931':0.03216)1.000.46:0.10736,(('OTU_29756':0.04643,('OTU_29077':0.04472,(('OTU_30613':0.01633,'OTU_43383':0.01961)0.752.20:0.00483,('OTU_34641':0.02335,('OTU_45574':0.02059,'OTU_9253':0.01588)0.836.16:0.01265)0.913.25:0.01854)0.443.5:0.02436)0.927.25:0.0404)0.976.15:0.05544,(((('OTU_2644':0.00015,('OTU_12711':0.01545,('OTU_11665':0.04747,'OTU_40238':0.00969)0.816.14:0.0081)0.976.16:0.03292)0.998.27:0.09513,(('OTU_47425':0.0144,'OTU_13661':0.01761)0.952.23:0.05662,('OTU_26329':0.07118,'OTU_19172':0.05944)0.649.4:0.03385)0.896.22:0.03682)0.299.5:0.04375,('OTU_27520':0.05123,'OTU_8144':0.04827)0.955.28:0.06456)0.679.8:0.02771,(('OTU_40807':0.06321,(('OTU_19713':0.00688,('OTU_18593':0.02814,('OTU_19097':0.01548,(('OTU_32709':0.03669,('OTU_29852':0.03181,'OTU_18054':0.00014)0.000.37:0.00016)0.151.2:0.00771,('OTU_4771':0.02325,('OTU_23239':0.02204,'OTU_9312':0.01909)0.385:0.01392)0.908.24:0.01635)0.869.24:0.00802)0.889.22:0.01154)0.926.32:0.0209)0.882.31:0.03027,('OTU_11235':0.05665,'OTU_33226':0.02911)0.980.26:0.03439)0.756.19:0.00456)0.769.18:0.01141,('OTU_40210':0.08725,('OTU_20159':0.04962,('OTU_28870':0.02396,('OTU_32471':0.06871,'OTU_18304':0.06065)0.786.17:0.01798)0.571.3:0.0109)0.956.32:0.03468)0.790.12:0.01485)0.937.24:0.04034)0.839.30:0.01896)0.743.19:0.02084)0.758.34:0.00595,('OTU_38158':0.10295,(('OTU_35979':0.03742,('OTU_29489':0.02872,'OTU_28843':0.05154)0.833.19:0.01436)0.689.5:0.01137,(('OTU_40091':0.06539,'OTU_40584':0.02965)0.935.27:0.03426,(('OTU_7766':0.03529,'OTU_16642':0.03141)0.918.25:0.02483,('OTU_30232':0.01619,('OTU_19344':0.02934,'OTU_15579':0.01215)0.755.27:0.00428)0.484.5:0.01063)0.799.14:0.01701)0.668.12:0.03145)0.992.18:0.12461)0.970.20:0.09219)0.034:0.00967)0.955.29:0.09793)0.170.2:0.05122)0.649.5:0.02902,'OTU_32145':0.14766)0.901.28:0.03138,(('OTU_13432':0.01312,(('OTU_31364':0.00522,('OTU_9835':0.12539,'OTU_15100':0.06666)0.967.33:0.06888)0.957.29:0.05279,('OTU_19949':0.04276,(('OTU_8034':0.02982,('OTU_21828':0.02123,'OTU_45487':0.01226)0.829.27:0.00809)0.584.2:0.00016,('OTU_38916':0.04656,'OTU_8527':0.0073)0.738.26:0.01031)0.942.18:0.02741)0.876.23:0.02485)0.898.40:0.03022)0.852.28:0.0434,((('OTU_8057':0.01425,(('OTU_17742':0.02116,(('OTU_10200':0.02313,('OTU_6496':0.05071,'OTU_18703':0.01173)0.906.37:0.01425)0.965.28:0.03498,'OTU_18441':0.062)0.821.30:0.01183)0.940.29:0.02689,(('OTU_25131':0.08247,'OTU_15956':0.00016)0.509.2:0.01544,'OTU_29674':0.04904)0.846.25:0.01625)0.989.26:0.05343)0.849.28:0.01386,'OTU_8816':0.02375)0.370.2:0.00016,'OTU_12341':0.05648)1.000.47:0.39208)0.477.6:0.01837)0.960.26:0.05563,((('OTU_42011':0.09049,('OTU_32991':0.05768,'OTU_42165':0.07646)0.513.2:0.03222)0.999.20:0.18475,((('OTU_22601':0.01555,'OTU_34515':0.03436)0.984.23:0.10525,(((('OTU_41696':0.06744,('OTU_41824':0.10916,'OTU_45101':0.01319)0.941.26:0.05413)0.688.6:0.0459,'OTU_36505':0.11138)0.736.17:0.01524,('OTU_33446':0.00016,('OTU_18040':0.08189,'OTU_35072':0.01533)0.743.20:0.02588)1.000.48:0.17102)0.544.3:0.02241,('OTU_38971':0.06057,'OTU_40276':0.08412)0.898.41:0.03942)0.771.16:0.03142)0.875.27:0.05335,'OTU_44419':0.19699)0.425.5:0.02866)0.818.18:0.03229,(((('OTU_45215':0.05196,(('OTU_35863':0.05476,(((('OTU_37643':0.00335,('OTU_40943':0.01536,('OTU_31248':0.00682,'OTU_39428':0.0649)0.899.26:0.01565)0.984.24:0.03493)0.819.23:0.01276,(('OTU_47141':0.04309,('OTU_23439':0.01999,'OTU_17550':0.04494)0.605.6:0.0092)0.936.20:0.03231,('OTU_36830':0.05268,('OTU_43020':0.01379,'OTU_18599':0.0209)0.989.27:0.06318)0.416.6:0.02352)0.855.25:0.0139)0.905.29:0.03174,((('OTU_40564':0.11163,('OTU_24117':0.02059,'OTU_47050':0.04146)0.997.22:0.11562)0.713.11:0.04345,('OTU_36127':0.00448,'OTU_40678':0.04354)0.673.3:0.02025)0.826.18:0.0129,('OTU_37293':0.18577,('OTU_41701':0.07157,(('OTU_45449':0.05182,('OTU_21142':0.02187,('OTU_40745':0.03959,'OTU_42391':0.02396)0.747.34:0.0177)0.948.25:0.03099)0.399.2:0.01563,('OTU_31525':0.02177,'OTU_43755':0.0211)0.957.30:0.03113)0.867.35:0.01109)0.900.37:0.02442)0.674.6:0.00406)0.900.38:0.03402)0.887.31:0.02819,'OTU_41107':0.13789)0.476.6:0.01788)0.967.34:0.07018,('OTU_39818':0.06078,'OTU_47070':0.03131)0.899.27:0.04352)0.954.18:0.10861)0.847.15:0.07012,'OTU_46718':0.09829)0.774.23:0.04829,'OTU_37021':0.07434)0.893.29:0.04772,((('OTU_30900':0.01588,'OTU_19738':0.05318)0.646.4:0.01047,('OTU_36464':0.06813,('OTU_12743':0.02388,'OTU_38351':0.02539)0.975.22:0.04929)0.833.20:0.01855)0.970.21:0.09572,('OTU_35758':0.19226,'OTU_37654':0.03279)0.988.19:0.16374)0.927.26:0.08144)0.877.28:0.04435)0.815.17:0.025)0.638.5:0.03558,('OTU_19774':0.00014,('OTU_27250':0.01619,'OTU_29183':0.07388)0.967.35:0.03703)1.000.49:0.334)0.544.4:0.02241,(((('OTU_25739':0.0815,('OTU_14733':0.10335,('OTU_37393':0.06152,(('OTU_28110':0.04688,'OTU_35204':0.04472)0.879.30:0.02694,('OTU_36005':0.12199,('OTU_27254':0.03134,('OTU_30036':0.02359,'OTU_40520':0.0667)0.975.23:0.06005)0.061.3:0.01877)0.265.4:0.01272)0.802.23:0.02441)0.976.17:0.06141)0.807.19:0.02469)0.901.29:0.04707,'OTU_43779':0.10942)0.978.18:0.09884,('OTU_29744':0.10018,('OTU_40336':0.17921,'OTU_36052':0.11382)0.713.12:0.01538)0.990.19:0.1281)0.985.20:0.10534,((('OTU_23354':0.00381,'OTU_24390':0.03796)0.896.23:0.05393,('OTU_42377':0.17485,('OTU_24666':0.00015,('OTU_19128':0.02196,('OTU_28163':0.0229,'OTU_47210':0.01736)0.856.32:0.01082)0.586.3:0.01596)0.900.39:0.05814)0.711.3:0.04484)0.999.21:0.21393,(('OTU_10942':0.00816,('OTU_37041':0.00843,(('OTU_19706':0.01698,('OTU_28640':0.0242,'OTU_43317':0.02994)0.949.28:0.03406)0.839.31:0.01204,(('OTU_44013':0.00999,'OTU_8412':0.04512)0.828.24:0.00925,('OTU_31009':0.03262,'OTU_43299':0.00428)0.531.3:0.01427)0.918.26:0.01712)0.947.25:0.02186)0.903.28:0.01243)0.916.29:0.0339,'OTU_12987':0.00014)0.914.18:0.05328)0.731.16:0.03103)0.449.6:0.03081)0.960.27:0.08672,(('OTU_33717':0.02017,('OTU_21945':0.07677,'OTU_37215':0.10991)0.922.33:0.06535)0.982.24:0.15052,('OTU_15101':0.14136,('OTU_47051':0.13287,('OTU_12677':0.01357,'OTU_43993':0.01833)0.943.24:0.0513)0.631.7:0.04665)0.941.27:0.12395)0.937.25:0.10034)0.862.29:0.03739,(((('OTU_23577':0.02875,('OTU_26664':0.07904,'OTU_36707':0.02793)0.924.20:0.02965)0.920.29:0.02881,'OTU_25371':0.07276)0.270.3:0.01158,('OTU_11381':0.02335,'OTU_43427':0.09173)0.623.3:0.00852)0.978.19:0.13162,('OTU_31553':0.16758,'OTU_46025':0.21736)0.951.34:0.11772)0.939.27:0.05772)0.856.33:0.02423)0.807.20:0.01302)0.922.34:0.03661,((('OTU_33367':0.01406,(('OTU_26579':0.00502,'OTU_15383':0.0275)0.931.26:0.01591,'OTU_3403':0.01123)0.790.13:0.00739)0.998.28:0.12971,((('OTU_29544':0.09726,'OTU_19506':0.1411)0.525.5:0.00304,((('OTU_24632':0.02304,'OTU_36147':0.05658)0.993.21:0.09736,('OTU_18946':0.03411,(((('OTU_33666':0.01586,'OTU_9584':0.02043)0.980.27:0.0291,'OTU_8993':0.01208)0.694.6:0.00016,('OTU_7532':0.01617,((((('OTU_12751':0.01559,('OTU_26941':0.02007,'OTU_4007':0.01594)0.667.4:0.00133)0.813.21:0.00744,(('OTU_16056':0.01292,('OTU_8889':0.01856,'OTU_34916':0.01539)0.759.31:0.00476)0.840.26:0.00794,(((('OTU_23712':0.01589,'OTU_6234':0.01597)0.883.28:0.00016,('OTU_32828':0.01184,('OTU_30944':0.01618,'OTU_10479':0.02041)0.737.17:0.00367)0.910.29:0.00785)0.769.19:0.00392,'OTU_24710':0.01183)0.745.26:0.00394,'OTU_3561':0.02458)0.761.20:0.00494)0.740.24:0.00664)0.880.27:0.00804,'OTU_6151':0.01214)0.922.35:0.00014,'OTU_6882':0.04203)0.928.19:0.02402,('OTU_31435':0.03614,('OTU_11013':0.01155,('OTU_6524':0.00761,('OTU_8188':0.02842,'OTU_23723':0.02419)0.279:0.00015)0.954.19:0.02959)0.871.25:0.01334)0.701.6:0.00422)0.826.19:0.00965)0.916.30:0.01204)0.863.31:0.00016,(('OTU_45888':0.02594,'OTU_44319':0.0644)0.634.6:0.01062,'OTU_14468':0.01713)0.984.25:0.04191)0.907.30:0.03187)0.998.29:0.11473)0.692.7:0.01482,(('OTU_37383':0.00934,(('OTU_32147':0.03843,'OTU_12752':0.0081)0.922.36:0.02766,'OTU_34815':0.03131)0.990.20:0.051)0.722.7:0.00394,((('OTU_41367':0.02413,('OTU_21606':0.00768,'OTU_20468':0.02782)0.862.30:0.00825)0.911.23:0.02325,'OTU_28197':0.11262)0.675.11:0.00302,(((((('OTU_16541':0.04094,'OTU_16625':0.04435)0.778.17:0.01421,(('OTU_36270':0.0076,(('OTU_5678':0.02067,'OTU_8969':0.02599)0.499.4:0.0099,(((((('OTU_7944':0.01329,(('OTU_22496':0.05267,('OTU_20130':0.01808,('OTU_5172':0.0307,'OTU_18067':0.01088)0.375.2:0.02466)0.909.31:0.03949)0.304.2:0.01929,(('OTU_42760':0.0241,('OTU_10381':0.03006,'OTU_6342':0.00682)0.861.28:0.00885)0.799.15:0.00792,(((('OTU_35615':0.00484,('OTU_17343':0.02061,'OTU_41382':0.01952)0.690.5:0.00784)0.863.32:0.01064,('OTU_2760':0.01186,('OTU_27209':0.01579,('OTU_12086':0.0301,'OTU_41146':0.01401)0.449.7:0.00708)0.825.19:0.01394)0.554.3:0.00862)0.872.30:0.01124,'OTU_3703':0.0145)0.954.20:0.01858,'OTU_24488':0.00014)0.943.25:0.01637)0.966.23:0.02722)0.725.17:0.00667)0.769.20:0.00892,'OTU_42118':0.02011)0.253:0.00797,(('OTU_9157':0.00788,('OTU_28073':0.01666,('OTU_33071':0.02467,'OTU_4282':0.01143)0.766.27:0.01206)0.920.30:0.01939)0.764.19:0.00461,('OTU_11360':0.04666,('OTU_15888':0.02175,'OTU_30907':0.05709)0.438.5:0.01101)0.737.18:0.01666)0.752.21:0.00595)0.820.20:0.01341,(('OTU_21571':0.02248,'OTU_19918':0.02251)0.901.30:0.01622,(('OTU_39548':0.06897,('OTU_6076':0.00014,('OTU_36446':0.01928,'OTU_7019':0.02374)0.903.29:0.01425)0.988.20:0.04287)0.903.30:0.01946,('OTU_33646':0.0243,'OTU_7730':0.00982)0.772.13:0.00612)0.695.4:0.00015)0.837.25:0.00797)0.902.38:0.01203,(('OTU_7696':0.02596,'OTU_36090':0.0258)0.761.21:0.00629,'OTU_2679':0.00016)0.769.21:0.00371)0.775.19:0.00417,(('OTU_6650':0.01654,('OTU_12852':0.02384,('OTU_24526':0.00016,('OTU_19098':0.01583,'OTU_12157':0.01601)0.668.13:0.01596)0.877.29:0.01565)0.341:0.00815)0.762.22:0.00683,(('OTU_9188':0.0333,('OTU_36056':0.01511,'OTU_5618':0.01801)0.741.19:0.00612)0.398:0.01257,'OTU_24263':0.03099)0.819.24:0.01266)0.788.16:0.00364)0.920.31:0.01353)0.887.32:0.01922)0.484.6:0.01371,'OTU_36175':0.05904)0.944.27:0.03727)0.479:0.02632,'OTU_19597':0.04998)0.957.31:0.03975,'OTU_23833':0.04724)0.991.19:0.05061,'OTU_40996':0.08535)0.752.22:0.00879,((('OTU_20309':0.06242,'OTU_35245':0.01528)0.691.5:0.00949,'OTU_17160':0.04009)0.835.24:0.01265,'OTU_26926':0.01327)0.765.21:0.00457)0.832.18:0.00789)0.872.31:0.00874)0.939.28:0.04213)0.929.30:0.03329)0.910.30:0.0352,('OTU_23678':0.01719,((('OTU_3602':0.04427,('OTU_37787':0.02825,'OTU_39159':0.02521)0.552.5:0.01607)0.832.19:0.00994,('OTU_16344':0.00805,'OTU_6710':0.02441)0.541.5:0.00014)0.861.29:0.00931,((('OTU_11711':0.0098,'OTU_7277':0.0222)0.940.30:0.02699,('OTU_3233':0.03273,('OTU_35822':0.01106,'OTU_3942':0.02053)0.964.22:0.0232)0.850.24:0.02488)0.752.23:0.00633,'OTU_8679':0.00887)0.419.2:0.0069)0.693.10:0.00587)0.991.20:0.09283)0.848.20:0.02723)0.830.20:0.02582,((('OTU_24539':0.09276,'OTU_17361':0.02577)0.998.30:0.15358,(('OTU_42561':0.11527,'OTU_46980':0.00014)1.000.50:0.28848,(((('OTU_23621':0.02261,('OTU_17527':0.0238,'OTU_3103':0.00781)0.731.17:0.00593)0.962.19:0.02859,'OTU_38019':0.01422)0.706.4:0.01265,'OTU_13575':0.00942)0.973.28:0.05399,(('OTU_21276':0.00692,((('OTU_34152':0.00848,(('OTU_25850':0.00752,'OTU_26594':0.02462)0.960.28:0.02086,('OTU_28107':0.00015,'OTU_41600':0.03593)0.982.25:0.02838)0.790.14:0.00672)0.702.6:0.00976,('OTU_32554':0.01876,'OTU_35267':0.01411)0.957.32:0.02563)0.450.4:0.00439,((('OTU_32056':0.01675,((('OTU_23769':0.03826,'OTU_15308':0.01967)0.888.35:0.02786,'OTU_34585':0.03266)0.787.13:0.02365,'OTU_21563':0.03701)0.614.6:0.00527)0.946.24:0.01732,('OTU_38489':0.01553,(((('OTU_33391':0.0197,('OTU_9431':0.01975,'OTU_33063':0.01949)0.285.5:0.00015)0.890.23:0.00779,(('OTU_11324':0.01567,'OTU_16770':0.02469)0.924.21:0.01595,((('OTU_39317':0.02804,'OTU_14706':0.00381)0.908.25:0.0117,('OTU_47400':0.01975,('OTU_43032':0.02837,('OTU_21332':0.01138,('OTU_38119':0.02487,'OTU_37848':0.02068)0.439.7:0.01114)0.988.21:0.00016)0.912.25:0.00782)0.222.3:0.00016)0.080:0.00014,('OTU_40976':0.01595,'OTU_15608':0.01577)0.746.22:0.00775)0.764.20:0.00742)0.882.32:0.00014)0.886.24:0.00907,'OTU_26532':0.01472)0.854.37:0.00783,(('OTU_25907':0.01555,'OTU_33986':0.01553)0.678.6:0.00015,('OTU_39830':0.02955,'OTU_43563':0.00262)0.854.38:0.01706)0.989.28:0.02538)0.851.34:0.0085)0.263.2:0.00014)0.920.32:0.01582,(('OTU_34356':0.06086,'OTU_40630':0.00893)0.959.31:0.02797,('OTU_38919':0.02051,('OTU_28800':0.02475,'OTU_17609':0.01991)0.832.20:0.00789)0.816.15:0.00808)0.194:0.00602)0.705.8:0.00015)0.956.33:0.0183)0.744.23:0.00014,('OTU_31735':0.03361,('OTU_10611':0.00691,('OTU_29697':0.00687,'OTU_32766':0.03871)0.908.26:0.02029)0.982.26:0.06415)0.992.19:0.06706)0.916.31:0.0363)0.852.29:0.05954)0.805.19:0.0337)0.953.21:0.06182,((((((((('OTU_39725':0.00304,'OTU_1304':0.03715)0.882.33:0.01829,('OTU_8335':0.03972,'OTU_14980':0.08064)0.954.21:0.04099)0.947.26:0.02537,(('OTU_5790':0.02246,'OTU_7600':0.0135)0.891.29:0.01181,((('OTU_16720':0.0068,('OTU_18212':0.05085,('OTU_20580':0.05068,((('OTU_7084':0.01022,'OTU_10100':0.04408)0.916.32:0.0163,('OTU_12083':0.02358,('OTU_22411':0.02595,'OTU_16369':0.0258)0.754.28:0.01009)0.789.18:0.00647)0.900.40:0.01516,('OTU_2106':0.02219,('OTU_3541':0.00461,('OTU_11576':0.02014,'OTU_37601':0.01654)0.813.22:0.01164)0.759.32:0.01262)0.515.2:0.00819)0.850.25:0.01533)0.647.2:0.00775)0.865.13:0.0095)0.619.7:0.00392,('OTU_37696':0.00777,('OTU_28577':0.02445,('OTU_23611':0.02013,'OTU_29642':0.01184)0.941.28:0.02022)0.924.22:0.01646)0.965.29:0.02312)0.449.8:0.00016,(((('OTU_31423':0.02917,('OTU_30300':0.02359,'OTU_6132':0.02988)0.372.5:0.01072)0.745.27:0.00862,('OTU_26526':0.02928,(('OTU_6003':0.02639,('OTU_26043':0.01962,'OTU_2995':0.01768)0.936.21:0.00015)0.835.25:0.00867,('OTU_38360':0.02014,'OTU_38519':0.02058)0.896.24:0.01356)0.880.28:0.01058)0.740.25:0.00332)0.917.35:0.01867,('OTU_10019':0.00311,(('OTU_39683':0.00868,'OTU_5782':0.05022)0.767.18:0.00728,('OTU_33286':0.00303,'OTU_14162':0.03784)0.927.27:0.01939)0.942.19:0.02317)0.761.22:0.00682)0.874.27:0.01002,(('OTU_37001':0.01716,('OTU_3251':0.01236,'OTU_8167':0.03834)0.888.36:0.0191)0.713.13:0.01421,'OTU_13731':0.03723)0.555.7:0.0088)0.931.27:0.01638)0.894.30:0.01077)0.754.29:0.0068)0.876.24:0.01417,(('OTU_11872':0.03503,'OTU_13202':0.03251)0.524.5:0.00847,(('OTU_45450':0.01851,('OTU_43153':0.02761,'OTU_19133':0.00459)0.949.29:0.05192)0.959.32:0.036,'OTU_41809':0.04009)0.861.30:0.01792)0.874.28:0.01263)0.748.21:0.01418,((('OTU_24351':0.03293,('OTU_43433':0.02822,'OTU_4661':0.01212)0.859.19:0.01358)0.990.21:0.04955,('OTU_11400':0.05128,'OTU_30202':0.03293)0.703.9:0.00987)0.495.4:0.01723,('OTU_40572':0.02492,('OTU_12088':0.03305,'OTU_34441':0.06477)0.913.26:0.02581)0.854.39:0.0229)0.800.13:0.01702)0.694.7:0.02801,((('OTU_43644':0.05685,(('OTU_10456':0.07296,(('OTU_37083':0.06058,('OTU_14419':0.03022,('OTU_46543':0.01373,'OTU_46577':0.03925)0.674.7:0.01259)0.795.13:0.01017)0.906.38:0.01695,((('OTU_19639':0.0326,(((('OTU_27159':0.01549,('OTU_45891':0.00412,('OTU_8506':0.01519,'OTU_18909':0.04643)0.928.20:0.0171)0.359:0.01132)0.975.24:0.00014,'OTU_1761':0.01569)0.346.4:0.00381,'OTU_36874':0.02818)0.407.4:0.00015,('OTU_10553':0.00745,('OTU_5574':0.02023,('OTU_3069':0.01203,'OTU_39507':0.01972)0.968.26:0.02533)0.827.18:0.01195)0.759.33:0.00807)0.948.26:0.01573)0.766.28:0.00399,(((('OTU_6787':0.00794,('OTU_47402':0.00014,'OTU_33294':0.054)0.743.21:0.02446)0.906.39:0.01207,(('OTU_17979':0.0286,('OTU_16265':0.01446,('OTU_5387':0.0228,('OTU_7513':0.00866,'OTU_19161':0.02296)0.164:0.00405)0.902.39:0.01596)0.732.24:0.00534)0.968.27:0.02014,('OTU_31090':0.05997,('OTU_29052':0.01579,'OTU_45093':0.02021)0.753.32:0.00653)0.838.22:0.01333)0.883.29:0.00016)0.970.22:0.02473,'OTU_9759':0.01155)0.995.21:0.04253,(((('OTU_26377':0.0077,(('OTU_31867':0.01566,'OTU_40071':0.04181)0.768.19:0.00811,'OTU_29048':0.02015)0.864.34:0.00825)0.966.24:0.0201,'OTU_10005':0.00394)0.774.24:0.00385,((((('OTU_22850':0.02188,'OTU_1911':0.00985)0.403:0.00757,'OTU_21798':0.02643)0.851.35:0.00963,('OTU_356':0.00015,('OTU_37068':0.01886,'OTU_16808':0.01423)0.810.14:0.01848)0.675.12:0.0118)0.926.33:0.0156,'OTU_15583':0.00773)0.951.35:0.01578,(('OTU_23643':0.0217,('OTU_26711':0.05759,'OTU_34865':0.03251)0.847.16:0.01525)0.880.29:0.01784,'OTU_43450':0.02307)0.726.19:0.00496)0.951.36:0.01611)0.742.16:0.0042,'OTU_7899':0.03272)0.730.12:0.00729)0.864.35:0.00829)0.883.30:0.00784,(('OTU_12503':0.03066,('OTU_46989':0.02037,'OTU_47587':0.01138)0.901.31:0.012)0.746.23:0.00542,(('OTU_15726':0.0232,(('OTU_20412':0.03263,'OTU_14479':0.04152)0.863.33:0.01569,('OTU_15181':0.01856,'OTU_17555':0.0215)0.355.2:0.00392)0.826.20:0.00733)0.915.32:0.01604,'OTU_5762':0.02252)0.863.34:0.00928)0.866.32:0.00788)0.709.9:0.00408)0.643.9:0.00452)0.991.21:0.04522,(('OTU_40721':0.01201,'OTU_46981':0.02449)0.460.5:0.01647,('OTU_23734':0.10339,'OTU_41482':0.06486)0.607.3:0.00014)0.945.35:0.03269)0.645.7:0.00935)0.826.21:0.01163,('OTU_40778':0.05356,'OTU_47790':0.01337)0.998.31:0.07501)0.134:0.01489,('OTU_17066':0.08446,'OTU_10373':0.12308)0.829.28:0.01812)0.834.21:0.01981)0.619.8:0.01587,(('OTU_5748':0.06726,'OTU_18474':0.0366)0.934.19:0.03341,(((('OTU_20028':0.03213,(('OTU_17867':0.01605,('OTU_25744':0.04443,((('OTU_24153':0.01992,'OTU_37351':0.02115)0.934.20:0.02763,('OTU_27398':0.024,'OTU_10372':0.01217)0.457.4:0.0104)0.716.8:0.00849,((('OTU_22052':0.01949,('OTU_2551':0.0321,'OTU_45603':0.0192)0.742.17:0.00473)0.859.20:0.00015,(('OTU_26758':0.00015,'OTU_29929':0.03222)0.895.34:0.01298,('OTU_34401':0.06156,'OTU_40407':0.02301)0.851.36:0.02115)0.782.25:0.00643)0.546.5:0.01172,('OTU_23478':0.01052,('OTU_38740':0.03162,'OTU_35300':0.01151)0.907.31:0.01685)0.793.12:0.00576)0.757.23:0.00469)0.364.5:0.00841)0.583.3:0.00407)0.911.24:0.01256,(('OTU_40591':0.01221,('OTU_28407':0.0357,('OTU_34846':0.01757,'OTU_35673':0.01445)0.339.4:0.00793)0.877.30:0.01405)0.868.27:0.02299,('OTU_12339':0.04206,'OTU_15455':0.00016)0.609.5:0.00099)0.662.5:0.01057)0.782.26:0.01212)0.853.17:0.00015,'OTU_24778':0.04496)0.800.14:0.00385,'OTU_44893':0.01556)0.797.14:0.00394,(('OTU_25417':0.01454,'OTU_28959':0.03667)0.833.21:0.00937,('OTU_7962':0.03663,'OTU_33030':0.00382)0.864.36:0.01164)0.652.8:0.00016)0.614.7:0.01842)0.285.6:0.00014)0.955.30:0.05858,((('OTU_38628':0.11631,('OTU_44624':0.10087,('OTU_30481':0.20132,'OTU_47176':0.09984)0.705.9:0.01084)0.907.32:0.05129)0.691.6:0.03254,'OTU_45692':0.06753)0.780.18:0.03987,('OTU_32159':0.05816,(((((('OTU_17648':0.04791,('OTU_25073':0.05344,('OTU_41249':0.04517,'OTU_14397':0.09383)0.924.23:0.04416)0.506.4:0.00154)0.921.30:0.01747,('OTU_25270':0.06357,'OTU_1784':0.03396)0.828.25:0.01546)0.880.30:0.01571,(((('OTU_4624':0.04195,'OTU_46572':0.0891)0.913.27:0.06576,('OTU_5658':0.09475,'OTU_23877':0.03845)0.762.23:0.03167)0.329:0.01866,((('OTU_32300':0.02001,'OTU_23283':0.11791)0.908.27:0.02716,(('OTU_40205':0.09855,((('OTU_25940':0.0339,('OTU_22451':0.02133,('OTU_5779':0.03168,'OTU_18019':0.02063)0.710.7:0.01742)0.935.28:0.03935)0.992.20:0.06061,('OTU_27086':0.03899,((('OTU_31568':0.00409,'OTU_894':0.02906)0.859.21:0.01112,(('OTU_1169':0.02093,'OTU_45881':0.013)0.762.24:0.00375,(('OTU_40583':0.0382,'OTU_44298':0.00834)0.766.29:0.00684,('OTU_30247':0.02168,('OTU_46270':0.04105,'OTU_667':0.00014)0.858.25:0.01107)0.894.31:0.01246)0.892.25:0.00015)0.941.29:0.01628)0.655.3:0.00109,(('OTU_34053':0.02266,'OTU_8055':0.01268)0.909.32:0.01786,((('OTU_32008':0.0073,'OTU_10687':0.02973)0.977.27:0.034,(((('OTU_34419':0.00383,'OTU_16088':0.0292)0.793.13:0.01006,'OTU_22764':0.0616)0.952.24:0.0264,('OTU_20931':0.00098,('OTU_3979':0.04873,'OTU_44582':0.02933)0.897.33:0.02274)0.883.31:0.02583)0.924.24:0.02065,('OTU_17184':0.04701,('OTU_16866':0.00948,(('OTU_31381':0.02976,'OTU_474':0.0072)0.617.7:0.01112,'OTU_2411':0.02096)0.035:0.00543)0.469.3:0.0025)0.862.31:0.00836)0.580.3:0.00808)0.945.36:0.00014,'OTU_47616':0.00793)0.921.31:0.00786)0.992.21:0.00014)0.973.29:0.02945)0.703.10:0.00287)0.860.32:0.01445,('OTU_24332':0.0437,'OTU_37354':0.02113)0.933.26:0.02772)0.800.15:0.00808)0.945.37:0.025,('OTU_27988':0.06321,(('OTU_14952':0.05612,('OTU_22125':0.00498,('OTU_38640':0.04018,'OTU_45366':0.02744)0.668.14:0.01769)0.988.22:0.0607)0.737.19:0.01419,(('OTU_44165':0.02717,'OTU_6869':0.00909)0.970.23:0.04157,'OTU_28569':0.06953)0.481.6:0.01679)0.828.26:0.01683)0.380:0.01323)0.817.16:0.01185)0.675.13:0.00916,(('OTU_1536':0.04153,('OTU_3572':0.01186,'OTU_8453':0.02519)0.901.32:0.03424)0.750.26:0.01385,(('OTU_37894':0.01172,(('OTU_32070':0.00653,'OTU_8604':0.03583)0.864.37:0.01748,(('OTU_483':0.06361,'OTU_12136':0.03096)0.622.4:0.00583,('OTU_4550':0.02361,'OTU_43134':0.04216)0.926.34:0.02456)0.475.2:0.01486)0.908.28:0.01389)0.855.26:0.01584,('OTU_3719':0.04662,('OTU_34747':0.03973,('OTU_5653':0.02778,('OTU_27462':0.02274,'OTU_12007':0.01428)0.974.13:0.0319)0.949.30:0.02739)0.879.31:0.01568)0.325.2:0.01077)0.250.3:0.01133)0.948.27:0.03148)0.692.8:0.00371)0.929.31:0.0241,(((('OTU_30286':0.07689,'OTU_4895':0.12256)0.942.20:0.06541,(('OTU_46694':0.08102,('OTU_42159':0.02088,('OTU_36198':0.09222,'OTU_19945':0.02866)1.000.51:0.12047)0.656.5:0.0236)0.911.25:0.05202,('OTU_7069':0.0761,'OTU_17414':0.07042)0.628.7:0.02146)0.914.19:0.04768)0.852.30:0.03318,((('OTU_11840':0.09855,'OTU_6469':0.06607)0.886.25:0.02588,('OTU_12445':0.05001,'OTU_45800':0.05443)0.794.7:0.01685)0.384.4:0.03276,('OTU_4638':0.05349,(((('OTU_10341':0.01766,'OTU_9153':0.02815)0.997.23:0.09267,(('OTU_9569':0.00703,('OTU_6314':0.04056,'OTU_3579':0.11253)0.850.26:0.03992)0.894.32:0.02552,(((((('OTU_9045':0.02741,((((('OTU_27051':0.05415,(('OTU_22526':0.00014,('OTU_16353':0.00014,((('OTU_4908':0.06316,('OTU_21998':0.03309,'OTU_47288':0.02724)0.648.6:0.02229)0.602.2:0.00478,'OTU_41286':0.02728)0.557.5:0.00357,'OTU_39785':0.00014)0.426.4:0.00014)0.399.3:0.00016)0.103.3:0.00016,(('OTU_39975':0.00014,('OTU_36252':0.04056,'OTU_36821':0.02383)0.480.4:0.00036)0.057.3:0.00317,'OTU_35708':0.00014)0.123.2:0.00011)0.726.20:0.00014)0.678.7:0.00014,(('OTU_44887':0.0319,('OTU_36922':0.00014,('OTU_47645':0.00014,('OTU_42008':0.02858,'OTU_39581':0.01569)0.862.32:0.01563)0.867.36:0.00015)0.340.4:0.00015)0.905.30:0.00016,('OTU_7':0.00308,'OTU_37707':0.00014)1.000.52:0.0007)0.610.5:0.00016)0.912.26:0.00015,('OTU_46269':0.10183,('OTU_37299':0.01951,'OTU_39653':0.04011)0.900.41:0.01174)0.765.22:0.00381)0.476.7:0.00015,'OTU_42645':0.04385)1.000.53:0.00015,(('OTU_34255':0.01536,'OTU_37771':0.01748)0.523:0.00985,('OTU_34486':0.02316,('OTU_42007':0.06807,('OTU_45732':0.02002,'OTU_35329':0.01161)0.496.5:0.00375)0.761.23:0.00511)0.746.24:0.00544)0.774.25:0.00485)0.820.21:0.00377)0.630.7:0.00015,((((('OTU_16662':0.02334,('OTU_21353':0.00886,('OTU_9108':0.01151,'OTU_24047':0.02769)0.760.22:0.00386)0.783.24:0.00377)0.294.3:0.00016,('OTU_33711':0.03604,'OTU_23483':0.01563)0.771.17:0.00365)0.779.13:0.00016,(((('OTU_9742':0.01545,('OTU_44602':0.05974,'OTU_35658':0.02171)0.854.40:0.01017)0.946.25:0.00014,(('OTU_32436':0.00772,('OTU_18468':0.02342,'OTU_46319':0.0277)0.749.21:0.00435)0.749.22:0.0038,'OTU_15857':0.02386)0.781.22:0.00381)0.921.32:0.00375,('OTU_37567':0.0358,('OTU_42454':0.17533,('OTU_37539':0.04409,'OTU_41263':0.06653)0.541.6:0.00418)0.788.17:0.00419)0.349.5:0.00397)1.000.54:0.00015,(('OTU_35508':0.01836,'OTU_39756':0.05771)0.892.26:0.01328,('OTU_23296':0.0155,'OTU_30569':0.04415)0.839.32:0.00014)0.711.4:0.0038)0.758.35:0.00016)0.918.27:0.00014,('OTU_16435':0.07187,('OTU_27259':0.0125,('OTU_25412':0.07592,('OTU_19240':0.08776,'OTU_42643':0.05437)0.661.4:0.00973)0.720.10:0.00446)0.209.4:0.00364)0.703.11:0.00298)0.817.17:0.00015,'OTU_21101':0.02764)0.823.17:0.0038)0.912.27:0.0038,((('OTU_42909':0.0652,('OTU_13762':0.01541,('OTU_8888':0.01941,'OTU_7587':0.01932)0.452.4:0.00015)0.902.40:0.01385)0.877.31:0.00956,(('OTU_12629':0.01142,'OTU_6879':0.03237)0.965.30:0.0204,('OTU_40513':0.02407,'OTU_46805':0.03759)0.885.48:0.01153)0.850.27:0.00741)0.937.26:0.00014,(('OTU_40522':0.05452,(('OTU_12539':0.01546,(((('OTU_29201':0.01148,'OTU_34562':0.02368)0.879.32:0.00776,('OTU_41648':0.01595,'OTU_28858':0.04523)0.779.14:0.00334)0.837.26:0.00015,('OTU_15549':0.0276,('OTU_29769':0.01193,('OTU_21726':0.02742,'OTU_35526':0.01568)0.860.33:0.00786)0.737.20:0.0035)1.000.55:0.00016)0.000.38:0.00015,((('OTU_27656':0.03639,('OTU_32557':0.0299,('OTU_38333':0.02347,('OTU_29470':0.02347,('OTU_24379':0.03157,'OTU_16744':0.00757)0.903.31:0.00014)0.524.6:0.00015)0.987.21:0.03356)0.360.5:0.00958)0.990.22:0.05124,('OTU_27816':0.05398,'OTU_30145':0.13608)0.775.20:0.01277)0.770.17:0.01368,((('OTU_27303':0.0195,(('OTU_35226':0.01543,('OTU_26206':0.04832,'OTU_13927':0.02354)0.164.2:0.00014)0.926.35:0.00763,((('OTU_34819':0.03633,'OTU_28726':0.02003)0.732.25:0.00332,'OTU_12109':0.0038)0.757.24:0.0038,'OTU_24560':0.0277)0.875.28:0.00766)0.900.42:0.00015)0.977.28:0.0277,('OTU_13991':0.04064,'OTU_9148':0.01522)0.957.33:0.02001)0.749.23:0.00388,('OTU_43504':0.04413,('OTU_18845':0.03474,('OTU_18502':0.02005,('OTU_43791':0.01549,'OTU_20373':0.03582)0.797.15:0.00776)0.987.22:0.03675)0.431.5:0.00855)0.778.18:0.00429)0.873.23:0.0038)1.000.56:0.00015)0.617.8:0.00014)0.777.15:0.00378,(('OTU_37844':0.01181,('OTU_12520':0.04033,'OTU_16307':0.04024)0.059.3:0.00015)0.998.32:0.03175,(((('OTU_7396':0.03403,(((('OTU_8691':0.03163,(('OTU_22201':0.01942,'OTU_26479':0.01933)0.282.3:0.00014,'OTU_42047':0.02767)0.844.15:0.00378)0.918.28:0.00016,((('OTU_32988':0.02417,('OTU_28983':0.01787,'OTU_43311':0.02057)0.919.29:0.01636)0.780.19:0.00831,('OTU_41247':0.0357,('OTU_42954':0.08896,('OTU_40844':0.05611,((('OTU_35982':0.02067,'OTU_21091':0.02506)0.462.4:0.00014,('OTU_9293':0.02067,'OTU_18810':0.0337)0.889.23:0.00015)0.796.11:0.00692,(('OTU_21394':0.03373,'OTU_37890':0.01647)0.983.18:0.00015,('OTU_20271':0.02088,'OTU_37374':0.03836)0.277.5:0.0082)0.781.23:0.00521)0.994.20:0.06956)0.897.34:0.03168)0.854.41:0.00913)0.283.4:0.00015)0.815.18:0.00381,('OTU_42482':0.05784,'OTU_35626':0.05366)0.815.19:0.00809)0.790.15:0.00379)0.071.2:0.00014,(('OTU_22670':0.04456,'OTU_25810':0.02368)0.748.22:0.00387,'OTU_18691':0.0444)0.763.21:0.00398)0.823.18:0.00377,(('OTU_42355':0.05784,('OTU_35607':0.08484,'OTU_41920':0.03562)0.860.34:0.0181)0.908.29:0.0154,(('OTU_47460':0.04738,'OTU_40997':0.02145)0.847.17:0.01114,(('OTU_35848':0.04859,'OTU_35922':0.06554)0.566.3:0.01018,'OTU_6525':0.01931)0.874.29:0.00015)0.777.16:0.00384)0.773.14:0.00427)0.993.22:0.00016)0.400.4:0.00015,(('OTU_13167':0.01197,'OTU_5786':0.0037)1.000.57:0.0001,(('OTU_21066':0.02366,('OTU_8523':0.03594,('OTU_43445':0.06217,'OTU_43340':0.0275)0.743.22:0.00382)0.756.20:0.00016)0.318.6:0.00371,'OTU_42898':0.02343)0.763.22:0.00389)0.748.23:0.00015)0.882.34:0.00014,(('OTU_38586':0.01935,(('OTU_22240':0.01746,'OTU_41970':0.05437)0.899.28:0.01769,'OTU_16063':0.02335)0.829.29:0.00015)0.874.30:0.00383,(('OTU_23400':0.01435,'OTU_18601':0.01816)0.870.29:0.00899,('OTU_14281':0.07197,'OTU_43289':0.02306)0.839.33:0.00836)0.975.25:0.00015)0.917.36:0.00379)0.852.31:0.00379,('OTU_47704':0.02349,((('OTU_35036':0.02971,'OTU_40129':0.06892)0.822.18:0.0126,('OTU_35223':0.01452,'OTU_39628':0.02708)0.776.13:0.00543)0.759.34:0.00369,('OTU_44408':0.02345,('OTU_34329':0.0277,'OTU_40338':0.0074)0.966.25:0.01963)0.843.19:0.00016)0.842.31:0.00767)0.913.28:0.00015)0.885.49:0.00014)0.384.5:0.0038)0.737.21:0.00394)0.765.23:0.0037,(('OTU_44111':0.0158,('OTU_12996':0.00016,('OTU_25333':0.05852,('OTU_32718':0.00308,'OTU_42167':0.03232)1.000.58:0.06473)0.810.15:0.0071)0.994.21:0.03242)0.758.36:0.00349,'OTU_15060':0.0195)0.311.2:0.00016)0.909.33:0.00015)0.921.33:0.00015)0.785.15:0.00378,(('OTU_44437':0.09223,'OTU_13888':0.00015)0.941.30:0.01152,(('OTU_16982':0.01837,('OTU_30811':0.01477,'OTU_4424':0.01766)0.897.35:0.01275)0.311.3:0.00643,(('OTU_17025':0.0124,('OTU_40017':0.01649,'OTU_30350':0.01486)0.797.16:0.00761)0.770.18:0.00627,'OTU_6207':0.01449)0.646.5:0.00223)0.828.27:0.00718)0.764.21:0.00383)0.918.29:0.00768,(('OTU_168':0.00367,'OTU_45585':0.04558)0.877.32:0.00783,(('OTU_36592':0.02446,'OTU_13831':0.08273)0.848.21:0.01007,('OTU_19305':0.03192,('OTU_34921':0.02933,'OTU_14650':0.04569)0.269.4:0.00237)0.792.22:0.00424)0.748.24:0.00381)0.659.4:0.00015)0.777.17:0.00525,('OTU_27299':0.05195,('OTU_11427':0.01578,'OTU_36105':0.01613)0.786.18:0.00696)0.862.33:0.01159)0.921.34:0.02555)0.863.35:0.02706)0.906.40:0.03308,((('OTU_46112':0.07486,((((('OTU_5828':0.04725,(('OTU_30848':0.07667,(('OTU_46371':0.01624,'OTU_8996':0.02371)0.839.34:0.00896,('OTU_23018':0.04017,'OTU_10609':0.04567)0.833.22:0.01001)0.938.35:0.01844)0.653.3:0.004,('OTU_3962':0.01733,(('OTU_26404':0.02105,'OTU_9821':0.01486)0.988.23:0.04243,'OTU_6793':0.01766)0.837.27:0.0153)0.949.31:0.02468)0.808.12:0.01548)0.976.18:0.04165,(('OTU_13707':0.09769,((('OTU_29595':0.02217,('OTU_19145':0.02979,('OTU_18140':0.01349,('OTU_27851':0.00892,'OTU_30214':0.02719)0.691.7:0.0117)0.821.31:0.00946)0.744.24:0.00961)0.639.4:0.00364,('OTU_17684':0.01152,'OTU_19150':0.03644)0.264.3:0.01215)0.967.36:0.02362,'OTU_22363':0.00014)0.649.6:0.02531)0.917.37:0.02369,('OTU_3740':0.01581,'OTU_7157':0.12686)0.987.23:0.06398)0.705.10:0.00568)0.043.2:0.01097,('OTU_6433':0.04065,'OTU_20740':0.0706)0.931.28:0.0351)0.877.33:0.01619,((('OTU_19679':0.02158,(('OTU_7083':0.02759,(((((('OTU_22761':0.02789,'OTU_7036':0.00805)1.000.59:0.04988,'OTU_7771':0.00015)0.929.32:0.0151,(('OTU_43705':0.02715,'OTU_15301':0.00917)0.978.20:0.03325,'OTU_27508':0.01724)0.861.31:0.0113)0.747.35:0.00674,('OTU_23656':0.0304,'OTU_15955':0.01022)0.995.22:0.04185)0.864.38:0.00952,'OTU_39289':0.029)0.789.19:0.00722,'OTU_15738':0.01194)0.978.21:0.03428)0.981.23:0.04363,('OTU_37717':0.02318,('OTU_31320':0.01969,'OTU_37437':0.02367)0.742.18:0.00463)0.826.22:0.0172)0.699.5:0.00517)0.676.8:0.01665,('OTU_13061':0.05917,(('OTU_3190':0.01168,'OTU_35045':0.01592)0.924.25:0.03168,('OTU_2236':0.03499,('OTU_12476':0.01948,'OTU_7035':0.02564)0.874.31:0.01551)0.748.25:0.01804)0.113.2:0.02183)0.709.10:0.00667)0.960.29:0.03142,('OTU_25628':0.02461,'OTU_19457':0.01972)0.992.22:0.05719)0.151.3:0.00981)0.861.32:0.02706,(('OTU_6902':0.2313,('OTU_34400':0.02929,('OTU_2879':0.01073,(('OTU_3440':0.01132,'OTU_14392':0.04426)0.949.32:0.04305,('OTU_45804':0.04337,('OTU_1957':0.04978,(((('OTU_2064':0.03042,'OTU_19417':0.00993)0.814.19:0.00772,'OTU_9522':0.01798)0.729.10:0.00466,('OTU_925':0.01796,('OTU_2632':0.00386,'OTU_41743':0.02807)0.491:0.01184)0.487.2:0.00694)0.923.30:0.01299,'OTU_38815':0.02024)0.714.7:0.0057)0.946.26:0.03515)0.771.18:0.01102)0.774.26:0.00874)0.699.6:0.00477)0.939.29:0.04805)0.899.29:0.03971,((('OTU_15773':0.00372,('OTU_43789':0.02739,'OTU_27042':0.02735)0.742.19:0.00495)0.999.22:0.05085,'OTU_40258':0.02082)0.887.33:0.00015,'OTU_26927':0.01474)0.984.26:0.06745)0.838.23:0.03909)0.950.22:0.04311)0.792.23:0.01349,(('OTU_6893':0.07253,(('OTU_25733':0.0256,'OTU_11058':0.0513)0.981.24:0.05116,'OTU_4043':0.04519)0.790.16:0.00898)0.884.29:0.01505,('OTU_17931':0.03729,((('OTU_13180':0.03995,'OTU_15251':0.21192)0.876.25:0.04031,'OTU_3258':0.08078)0.838.24:0.02602,'OTU_35257':0.05073)0.738.27:0.01567)0.729.11:0.00603)0.582.3:0.00174)0.934.21:0.01969,((((((('OTU_17276':0.03764,('OTU_3264':0.02496,('OTU_615':0.03872,'OTU_5417':0.02322)0.405.8:0.01425)0.716.9:0.02144)0.857.23:0.01574,('OTU_1428':0.05852,(('OTU_1708':0.00981,('OTU_45025':0.0157,'OTU_15852':0.01987)0.852.32:0.00985)0.730.13:0.00771,('OTU_4994':0.01434,('OTU_12438':0.02304,('OTU_13097':0.01902,('OTU_40142':0.01958,'OTU_13547':0.01188)0.934.22:0.02228)0.923.31:0.0199)0.311.4:0.00737)0.957.34:0.02433)0.937.27:0.01904)0.686.7:0.00539)0.954.22:0.04443,('OTU_33179':0.11756,'OTU_46914':0.04262)0.999.23:0.09685)0.872.32:0.02283,('OTU_28797':0.05178,'OTU_3134':0.08962)0.704.8:0.01321)0.847.18:0.01587,('OTU_2104':0.04113,('OTU_628':0.01512,(('OTU_35854':0.01989,('OTU_35954':0.04094,('OTU_29080':0.02337,('OTU_100':0.00015,'OTU_1509':0.03192)0.434.5:0.00385)0.920.33:0.00015)0.871.26:0.01152)0.876.26:0.01069,'OTU_10788':0.00547)0.976.19:0.02905)0.635.7:0.01152)0.483.7:0.00937)0.681.8:0.00264,('OTU_22874':0.03852,'OTU_41136':0.02937)1.000.60:0.1068)0.583.4:0.00077,((((('OTU_39391':0.01153,'OTU_47788':0.02366)0.934.23:0.00014,((('OTU_35670':0.03281,'OTU_589':0.00414)0.783.25:0.0035,('OTU_10486':0.01597,('OTU_40243':0.01567,'OTU_7004':0.01574)0.956.34:0.02006)0.843.20:0.00753)0.757.25:0.00379,'OTU_1046':0.02382)0.881.35:0.00775)0.770.19:0.00429,(('OTU_4896':0.01532,('OTU_11775':0.05556,'OTU_6089':0.04165)0.739.17:0.00576)0.458.2:0.01123,(('OTU_2511':0.02273,('OTU_1769':0.00824,('OTU_4401':0.01202,'OTU_8032':0.02383)0.914.20:0.01216)0.764.22:0.00551)0.755.28:0.00757,(('OTU_32339':0.04043,'OTU_7554':0.01229)0.991.22:0.05003,(('OTU_1206':0.02023,'OTU_5615':0.0119)0.891.30:0.01761,(('OTU_3708':0.02397,('OTU_5680':0.00797,'OTU_9689':0.02396)0.848.22:0.00812)0.741.20:0.00381,('OTU_32310':0.05517,('OTU_2717':0.00016,'OTU_12192':0.05086)0.880.31:0.01178)0.384.6:0.00016)0.831.24:0.01185)0.172.4:0.01195)0.979.31:0.04683)0.973.30:0.0402)0.902.41:0.01693)0.750.27:0.00421,('OTU_7769':0.01975,(('OTU_12620':0.02316,'OTU_10915':0.01373)0.869.25:0.00942,(('OTU_21659':0.04589,('OTU_1245':0.00014,'OTU_36958':0.03572)0.927.28:0.02277)0.877.34:0.02306,'OTU_5239':0.02406)0.660.4:0.00201)0.668.15:0.00244)0.807.21:0.00721)0.866.33:0.00865,(('OTU_12199':0.01545,(((('OTU_42206':0.01972,'OTU_1767':0.01179)0.867.37:0.01155,'OTU_38037':0.0154)0.898.42:0.00016,'OTU_1906':0.01555)0.819.25:0.0038,((('OTU_17176':0.02282,'OTU_20304':0.01702)0.287.3:0.01038,'OTU_4990':0.00702)0.917.38:0.01346,(('OTU_499':0.02861,'OTU_200':0.01223)0.765.24:0.00327,'OTU_6243':0.01572)0.038.2:0.00391)0.522.3:0.00015)0.880.32:0.00015)1.000.61:0.09369,'OTU_857':0.07475)0.329.2:0.00016)0.818.19:0.00875)0.836.17:0.0083)0.770.20:0.00015)0.905.31:0.02791,(('OTU_33750':0.01943,(('OTU_33434':0.01054,'OTU_44896':0.03385)0.991.23:0.0435,('OTU_30659':0.02364,('OTU_18012':0.02011,'OTU_10911':0.01157)0.738.28:0.00847)0.688.7:0.00014)0.751.19:0.01257)0.974.14:0.03845,(((('OTU_46363':0.10307,('OTU_14910':0.01265,('OTU_27850':0.00833,'OTU_27643':0.04121)0.800.16:0.01134)0.971.28:0.06112)0.960.30:0.04399,(('OTU_39558':0.06369,('OTU_7279':0.04481,'OTU_14210':0.02304)0.949.33:0.03049)0.859.22:0.01586,((((('OTU_26103':0.08136,'OTU_38458':0.11605)0.864.39:0.02727,'OTU_15212':0.04385)0.644.4:0.01914,'OTU_44325':0.11057)0.825.20:0.01168,(((('OTU_38269':0.02925,'OTU_47664':0.05353)1.000.62:0.34968,((('OTU_31807':0.03279,'OTU_46835':0.03733)0.409.2:0.0134,((('OTU_24999':0.00774,('OTU_29001':0.02801,'OTU_41513':0.00798)0.967.37:0.02418)0.746.25:0.0035,'OTU_12471':0.02441)0.871.27:0.01231,(((('OTU_11477':0.00257,'OTU_32570':0.03348)0.999.24:0.08994,(('OTU_39984':0.01654,(('OTU_12300':0.05692,('OTU_6950':0.00015,('OTU_21922':0.0546,('OTU_30413':0.01953,'OTU_3199':0.02385)0.842.32:0.008)0.385.2:0.00414)0.862.34:0.01741)0.927.29:0.02958,('OTU_22230':0.01234,('OTU_43582':0.01946,'OTU_10599':0.01294)0.979.32:0.0282)0.794.8:0.00814)0.798.14:0.00729)0.705.11:0.00617,(('OTU_11603':0.06483,(('OTU_13460':0.00621,('OTU_6840':0.02814,'OTU_47527':0.04044)0.730.14:0.00552)0.990.23:0.06443,('OTU_29135':0.02881,'OTU_40518':0.03214)0.544.5:0.03097)0.957.35:0.04265)0.958.19:0.06963,'OTU_27723':0.08525)0.728.13:0.02641)0.603.7:0.0154)0.848.23:0.00938,((('OTU_22422':0.0208,'OTU_32911':0.02547)0.950.23:0.02105,((('OTU_38219':0.01085,'OTU_45447':0.05698)0.980.28:0.03585,'OTU_40185':0.02524)0.860.35:0.01578,((('OTU_12454':0.0078,'OTU_16810':0.02816)0.731.18:0.0116,((('OTU_28258':0.04838,(('OTU_25014':0.01774,'OTU_44632':0.03218)0.691.8:0.01086,('OTU_12013':0.01048,('OTU_26097':0.03112,'OTU_40043':0.02262)0.898.43:0.0147)0.490.4:0.00454)0.974.15:0.037)0.932.26:0.02501,('OTU_22173':0.1339,('OTU_30530':0.00853,'OTU_20517':0.08244)0.881.36:0.00907)0.414.3:0.00675)0.802.24:0.00839,'OTU_29899':0.05435)0.951.37:0.02369)0.622.5:0.0036,'OTU_31158':0.11437)0.554.4:0.00885)0.870.30:0.00823)0.854.42:0.00014,(('OTU_31726':0.07683,('OTU_47280':0.01475,('OTU_43402':0.03716,'OTU_45127':0.05082)0.683.6:0.00721)0.939.30:0.02512)0.323.2:0.00481,('OTU_26283':0.03862,'OTU_8173':0.09204)0.881.37:0.02941)0.941.31:0.02679)0.482.2:0.00763)0.812.19:0.00015,'OTU_44790':0.11854)0.904.25:0.01635)0.221:0.00649)0.788.18:0.01033,'OTU_39420':0.04734)0.432.3:0.01306)0.818.20:0.01809,('OTU_26483':0.03107,('OTU_39248':0.11639,'OTU_31308':0.08784)0.206.3:0.01522)0.923.32:0.03101)0.860.36:0.00014,((((('OTU_12115':0.01663,'OTU_10453':0.03707)1.000.63:0.16473,(('OTU_21622':0.02683,'OTU_11657':0.00483)0.999.25:0.12404,(('OTU_21725':0.09759,'OTU_29573':0.08353)0.998.33:0.13934,'OTU_42667':0.13064)0.824.20:0.03528)0.814.20:0.0206)0.845.21:0.01942,('OTU_6432':0.15762,('OTU_29366':0.06285,'OTU_30239':0.03102)0.614.8:0.04263)0.881.38:0.07165)0.772.14:0.00585,('OTU_4844':0.03242,(('OTU_21060':0.03643,('OTU_30973':0.037,'OTU_31314':0.02316)0.929.33:0.02355)0.972.28:0.04757,('OTU_12576':0.11927,('OTU_34463':0.04925,'OTU_47511':0.0552)0.991.24:0.07507)0.851.37:0.01673)0.965.31:0.04738)0.736.18:0.00345)0.939.31:0.01997,(('OTU_32292':0.19345,('OTU_31498':0.13779,('OTU_5384':0.30644,(('OTU_20068':0.02691,'OTU_21070':0.0711)0.184.2:0.03716,(('OTU_41955':0.04377,'OTU_43392':0.02965)0.961.27:0.09095,('OTU_11502':0.02444,'OTU_12068':0.09061)0.854.43:0.03719)0.921.35:0.06854)0.921.36:0.08452)0.948.28:0.15289)0.759.35:0.02412)0.928.21:0.04773,(('OTU_44004':0.10585,'OTU_18187':0.04741)0.497.3:0.02275,('OTU_18527':0.03978,('OTU_28621':0.07051,('OTU_26994':0.03878,('OTU_7786':0.13875,'OTU_9234':0.01911)0.365.3:0.01536)0.984.27:0.0946)0.481.7:0.01415)0.777.18:0.01804)0.919.30:0.02121)0.768.20:0.00781)0.747.36:0.00409)0.817.18:0.01132)0.756.21:0.00595,(('OTU_21440':0.06862,(('OTU_31933':0.03481,('OTU_11290':0.02376,'OTU_22914':0.01633)0.982.27:0.03633)0.359.2:0.01714,('OTU_12355':0.00867,('OTU_42891':0.02893,'OTU_8582':0.01156)0.962.20:0.02785)0.746.26:0.00527)0.916.33:0.02339)0.619.9:0.02085,'OTU_46732':0.05223)0.731.19:0.0038)0.797.17:0.00854)0.983.19:0.07167)0.612.3:0.02004,((('OTU_8375':0.02722,(('OTU_1759':0.01152,('OTU_2410':0.01199,'OTU_44920':0.01577)0.876.27:0.00778)0.436.4:0.00014,('OTU_30872':0.01173,'OTU_20153':0.01973)0.768.21:0.00779)0.698.6:0.0123)0.956.35:0.03202,((('OTU_9023':0.00408,'OTU_36748':0.02786)0.686.8:0.00409,('OTU_20722':0.01706,'OTU_27035':0.0262)0.845.22:0.01166)0.748.26:0.00408,(('OTU_12837':0.02474,(('OTU_2847':0.00376,'OTU_1854':0.02789)0.874.32:0.01217,(((('OTU_39082':0.0241,'OTU_472':0.00771)0.762.25:0.00393,('OTU_3382':0.02367,('OTU_40100':0.03151,'OTU_17498':0.03464)0.468:0.01105)0.794.9:0.00451)0.925.26:0.0006,'OTU_33339':0.01942)0.817.19:0.00251,('OTU_3173':0.00014,'OTU_40884':0.03595)0.959.33:0.02075)0.636.5:0.00819)0.757.26:0.00391)0.615:0.01112,'OTU_45022':0.03679)0.809.15:0.00787)0.926.36:0.01825)0.718.16:0.0053,(('OTU_308':0.00362,'OTU_46247':0.02868)0.980.29:0.0457,('OTU_33083':0.0791,(('OTU_16232':0.02311,((('OTU_41398':0.10417,'OTU_39006':0.00015)0.982.28:0.03206,'OTU_18414':0.01212)0.753.33:0.008,('OTU_9794':0.03481,('OTU_43561':0.02543,('OTU_17541':0.06524,('OTU_33215':0.01936,'OTU_15596':0.03379)0.303:0.00289)0.962.21:0.03397)0.884.30:0.02519)0.758.37:0.00625)0.755.29:0.00527)0.792.24:0.00939,((('OTU_28940':0.02382,'OTU_12925':0.01964)0.898.44:0.00014,('OTU_39842':0.0319,((('OTU_449':0.00734,('OTU_25464':0.01639,'OTU_33109':0.12535)0.735.17:0.0117)0.031.3:0.00817,('OTU_23945':0.01969,'OTU_7150':0.01991)0.918.30:0.01198)0.442.2:0.00015,'OTU_18759':0.01949)0.032.2:0.0037)0.753.34:0.00396)0.790.17:0.00389,('OTU_42432':0.02834,'OTU_2474':0.00408)0.743.23:0.0036)0.640.5:0.00146)0.566.4:0.01091)0.849.29:0.01941)0.954.23:0.03498)0.662.6:0.0114)0.988.24:0.07162,(('OTU_4573':0.02359,'OTU_43520':0.0321)0.263.3:0.00324,('OTU_8861':0.00014,'OTU_36299':0.03217)0.786.19:0.00481)0.995.23:0.06732)0.610.6:0.01171)0.981.25:0.04904)0.956.36:0.0494)0.231:0.01776)0.635.8:0.0203)0.917.39:0.02319,(('OTU_28074':0.08435,(((('OTU_25609':0.02692,'OTU_18760':0.02089)0.863.36:0.0133,('OTU_23768':0.01762,('OTU_26879':0.02186,'OTU_662':0.01034)0.989.29:0.04266)0.900.43:0.00014)0.836.18:0.01218,'OTU_2078':0.03527)0.940.31:0.02252,((((('OTU_30459':0.0358,'OTU_40366':0.06169)0.645.8:0.00072,('OTU_36730':0.03164,'OTU_688':0.00014)0.885.50:0.00778)0.913.29:0.01154,'OTU_39602':0.01179)0.865.14:0.00899,'OTU_38015':0.04889)0.826.23:0.01632,(((((('OTU_42449':0.05517,'OTU_29962':0.01466)0.810.16:0.01519,('OTU_23893':0.03672,('OTU_38337':0.03515,('OTU_25847':0.01751,('OTU_24041':0.00014,'OTU_27127':0.05459)0.973.31:0.03411)0.861.33:0.02776)0.469.4:0.01055)0.828.28:0.01502)0.721.13:0.00948,'OTU_46664':0.01857)0.780.20:0.0188,('OTU_28360':0.04328,('OTU_21447':0.01719,'OTU_33725':0.038)0.931.29:0.03472)0.905.32:0.03198)0.793.14:0.0197,(('OTU_30053':0.06289,((('OTU_3119':0.00322,'OTU_38639':0.03236)0.949.34:0.02437,('OTU_24346':0.02798,'OTU_19479':0.02199)0.960.31:0.02916)0.830.21:0.00988,'OTU_37817':0.02869)0.754.30:0.01569)0.170.3:0.00486,(('OTU_5190':0.03212,('OTU_15689':0.01824,('OTU_4832':0.02211,'OTU_1674':0.02354)0.776.14:0.00874)0.912.28:0.01285)0.720.11:0.00859,(('OTU_4540':0.06305,('OTU_4769':0.03176,('OTU_38636':0.0149,'OTU_40589':0.03238)0.888.37:0.01594)0.643.10:0.00839)0.771.19:0.0132,('OTU_1386':0.04426,('OTU_71':0.00014,('OTU_11168':0.01674,'OTU_43094':0.01683)0.937.28:0.0168)0.897.36:0.01788)0.925.27:0.02017)0.153.4:0.01112)0.781.24:0.01157)0.914.21:0.00961)0.317.3:0.00015,(('OTU_21698':0.04365,(('OTU_2514':0.033,('OTU_26078':0.00693,'OTU_30519':0.02533)0.800.17:0.01914)0.924.26:0.02261,('OTU_22171':0.046,'OTU_6197':0.06818)0.321.3:0.0163)0.496.6:0.00014)0.978.22:0.0295,((('OTU_13327':0.02822,'OTU_4876':0.04407)0.806.22:0.01859,('OTU_36584':0.01555,'OTU_47486':0.03371)0.753.35:0.00498)0.922.37:0.01737,(((('OTU_27106':0.01456,'OTU_36412':0.02774)0.766.30:0.00758,('OTU_2938':0.01643,('OTU_6713':0.02057,('OTU_1223':0.00776,'OTU_36016':0.02381)0.796.12:0.00783)0.859.23:0.01577)0.823.19:0.01062)0.941.32:0.01955,('OTU_45002':0.04091,((('OTU_30847':0.02281,'OTU_1239':0.01544)0.761.24:0.00548,(('OTU_41518':0.02073,'OTU_5880':0.02026)0.923.33:0.01628,'OTU_41767':0.02876)0.896.25:0.00014)0.795.14:0.0084,('OTU_31976':0.03006,('OTU_24683':0.0408,'OTU_41225':0.0289)0.826.24:0.01065)0.886.26:0.01411)0.539.4:0.00922)0.173.3:0.00015)0.790.18:0.00429,('OTU_44553':0.0451,'OTU_1802':0.02954)0.619.10:0.00193)0.834.22:0.0099)0.360.6:0.0084)0.373.3:0.0051)0.887.34:0.0144)0.810.17:0.00765)0.763.23:0.0061)0.153.5:0.01185,((((((('OTU_22971':0.00992,('OTU_23120':0.0119,'OTU_40956':0.02002)0.925.28:0.0191)0.731.20:0.00676,('OTU_28065':0.02128,('OTU_28685':0.0203,'OTU_13022':0.03337)0.412.4:0.00862)0.866.34:0.01468)0.937.29:0.03019,(('OTU_37807':0.0171,('OTU_26133':0.01521,('OTU_519':0.01358,'OTU_1008':0.02436)0.896.26:0.02027)0.862.35:0.01661)0.952.25:0.02395,'OTU_38075':0.01981)0.849.30:0.01774)0.882.35:0.02519,'OTU_28157':0.02829)0.489.4:0.01307,'OTU_7632':0.05074)0.814.21:0.02034,('OTU_31044':0.03255,'OTU_13944':0.00385)0.976.20:0.04739)0.881.39:0.01961,('OTU_10124':0.0373,('OTU_21710':0.05021,'OTU_19807':0.03299)0.974.16:0.04095)0.800.18:0.0137)0.238:0.02477)0.870.31:0.01859)0.846.26:0.01089)0.408.4:0.00015)0.752.24:0.00609,(((((((('OTU_24786':0.02976,('OTU_31860':0.05475,('OTU_3490':0.00834,('OTU_39937':0.00419,'OTU_14664':0.02565)0.798.15:0.01757)0.964.23:0.04051)0.922.38:0.02695)0.868.28:0.01355,'OTU_29246':0.00519)0.926.37:0.02289,('OTU_2195':0.0334,'OTU_29954':0.0255)0.842.33:0.01222)0.915.33:0.02203,('OTU_43281':0.09046,'OTU_23968':0.00894)0.956.37:0.03543)0.744.25:0.01148,'OTU_4081':0.026)0.937.30:0.03537,'OTU_7495':0.07771)0.895.35:0.03006,('OTU_44837':0.09998,'OTU_3201':0.06375)0.684.8:0.00793)0.799.16:0.02383,(('OTU_367':0.06591,('OTU_36424':0.04445,('OTU_4642':0.02044,'OTU_8590':0.02179)0.887.35:0.02627)0.917.40:0.03155)0.802.25:0.02734,((('OTU_12005':0.03751,(('OTU_44213':0.03603,('OTU_35425':0.04233,((((('OTU_949':0.03348,('OTU_18043':0.00016,'OTU_4234':0.06076)0.186.2:0.01152)0.930.33:0.0289,('OTU_37660':0.05071,('OTU_27636':0.03387,'OTU_33268':0.01629)0.753.36:0.00747)0.901.33:0.02377)0.559.6:0.01459,('OTU_915':0.02741,'OTU_1564':0.00922)0.942.21:0.03184)0.866.35:0.01841,'OTU_2586':0.03271)0.714.8:0.0061,'OTU_5182':0.03947)0.828.29:0.01749)0.786.20:0.0088)0.930.34:0.02271,'OTU_1626':0.04624)0.802.26:0.00943)0.000.39:0.00015,(('OTU_33833':0.03198,'OTU_132':0.00015)0.824.21:0.01827,('OTU_25596':0.02055,(('OTU_35834':0.03462,('OTU_26898':0.02464,'OTU_11721':0.00626)0.865.15:0.02014)0.193:0.01169,('OTU_177':0.01198,('OTU_2276':0.02104,'OTU_31272':0.06423)0.938.36:0.03105)0.723.15:0.00945)0.952.26:0.04498)0.979.33:0.05749)0.993.23:0.06383)0.491.2:0.02352,'OTU_12911':0.03577)0.843.21:0.01183)0.891.31:0.01889)0.266.3:0.01218)0.730.15:0.00623,('OTU_30897':0.06847,'OTU_15429':0.01755)0.965.32:0.0391)0.809.16:0.00835,((((('OTU_39305':0.00014,'OTU_10366':0.03296)0.999.26:0.13928,('OTU_23184':0.00442,'OTU_17738':0.04586)0.884.31:0.03921)0.977.29:0.05729,(('OTU_25455':0.07518,'OTU_14805':0.0213)0.994.22:0.0847,'OTU_7310':0.07668)0.857.24:0.02524)0.172.5:0.01124,'OTU_45730':0.04494)0.892.27:0.02393,('OTU_37581':0.0445,('OTU_45046':0.00016,'OTU_1732':0.05497)0.203.3:0.0243)0.952.27:0.02989)0.924.27:0.0175)0.734.22:0.00521)0.559.7:0.0284)0.975.26:0.07447)0.788.19:0.02128,(('OTU_26216':0.06806,('OTU_11342':0.0407,('OTU_46492':0.04862,'OTU_12478':0.05307)0.826.25:0.0144)0.735.18:0.01255)0.972.29:0.08591,('OTU_14924':0.0464,('OTU_37018':0.04449,('OTU_11913':0.06754,'OTU_35905':0.02672)0.886.27:0.03639)0.927.30:0.04337)0.973.32:0.09339)0.790.19:0.05935)0.863.37:0.02555)0.858.26:0.03014)0.910.31:0.03641)0.732.26:0.0218)0.229.2:0.01364)0.898.45:0.02029,('OTU_29766':0.11106,'OTU_42220':0.15489)0.976.21:0.11891)0.867.38:0.01874,((((((((((((('OTU_29963':0.0354,'OTU_34997':0.11637)0.908.30:0.03031,(('OTU_34654':0.02358,'OTU_46357':0.01341)0.933.27:0.02775,(('OTU_7229':0.0117,((('OTU_28500':0.02349,'OTU_14913':0.0085)0.750.28:0.01901,((((('OTU_26811':0.02287,('OTU_23227':0.03737,'OTU_45099':0.00792)0.742.20:0.00489)0.408.5:0.00381,'OTU_13141':0.02535)0.924.28:0.0148,('OTU_46144':0.03306,((((('OTU_38665':0.01175,'OTU_5705':0.02094)0.727.20:0.00952,'OTU_3087':0.01789)0.720.12:0.00505,('OTU_26607':0.00733,('OTU_40021':0.02238,('OTU_16570':0.02273,'OTU_34803':0.03201)0.424.4:0.0049)0.886.28:0.01514)0.852.33:0.0148)0.855.27:0.01168,'OTU_7546':0.00015)0.874.33:0.00786,'OTU_20941':0.02425)0.458.3:0.00783)0.884.32:0.00014)0.761.25:0.0052,'OTU_28957':0.0065)0.772.15:0.00821,('OTU_44127':0.02119,('OTU_10267':0.00837,'OTU_7521':0.02943)0.023.2:0.00963)0.767.19:0.00905)0.888.38:0.01653)0.437.4:0.00682,('OTU_4799':0.02553,'OTU_20751':0.03214)0.760.23:0.0088)0.952.28:0.02446)0.736.19:0.00385,((('OTU_7127':0.01206,'OTU_19175':0.05819)0.989.30:0.07531,('OTU_9386':0.0179,(('OTU_28319':0.03235,'OTU_3772':0.00015)0.985.21:0.03227,('OTU_44943':0.01281,(('OTU_15762':0.00772,('OTU_28901':0.02438,'OTU_8268':0.01982)0.928.22:0.01589)0.776.15:0.00401,(('OTU_41015':0.01562,('OTU_21997':0.0162,'OTU_2027':0.01587)0.973.33:0.02422)0.002:0.00014,'OTU_3159':0.05041)0.768.22:0.00392)0.946.27:0.01963)0.880.33:0.01803)0.955.31:0.0324)0.257.2:0.01339)0.786.21:0.0247,(('OTU_44661':0.04478,('OTU_41996':0.01325,('OTU_30699':0.03169,'OTU_14630':0.0447)0.554.5:0.00014)0.935.29:0.01687)0.689.6:0.00568,('OTU_6262':0.0412,(('OTU_11043':0.00471,('OTU_9329':0.01227,'OTU_22259':0.03314)0.799.17:0.01608)0.500.3:0.01155,(('OTU_39982':0.01602,'OTU_40255':0.01556)0.067.3:0.00937,'OTU_27198':0.04609)0.402.2:0.00983)0.842.34:0.01352)0.583.5:0.02408)0.823.20:0.0107)0.873.24:0.00871)0.823.21:0.00932)1.000.64:0.11313)0.256.3:0.01279,(((('OTU_30801':0.07598,(('OTU_26352':0.02069,('OTU_18092':0.04527,'OTU_20716':0.00451)0.369.5:0.01534)0.990.24:0.05668,('OTU_43511':0.07617,('OTU_26712':0.11925,(((('OTU_13357':0.01965,('OTU_10024':0.00757,'OTU_7068':0.02448)0.926.38:0.02891)0.851.38:0.02114,('OTU_9448':0.02711,'OTU_17035':0.03672)0.973.34:0.04446)0.791.15:0.02734,('OTU_29134':0.061,('OTU_13729':0.02993,('OTU_19015':0.04698,('OTU_10010':0.02247,'OTU_39964':0.01363)0.953.22:0.04823)0.840.27:0.02477)0.783.26:0.02136)0.885.51:0.02233)0.886.29:0.01478,'OTU_24166':0.00014)0.434.6:0.03168)0.663.3:0.0204)0.776.16:0.01182)0.883.32:0.02503)0.445.2:0.03553,'OTU_45288':0.02428)0.917.41:0.04064,(('OTU_31197':0.00757,'OTU_15869':0.03692)0.987.24:0.04932,(((('OTU_38046':0.02764,'OTU_14222':0.04112)0.899.30:0.01409,('OTU_12755':0.00783,'OTU_37269':0.04528)0.753.37:0.00395)0.888.39:0.01436,'OTU_31202':0.01955)0.773.15:0.02341,'OTU_21637':0.0105)1.000.65:0.12462)0.731.21:0.01082)0.963.24:0.05968,(((((('OTU_13288':0.0079,('OTU_46360':0.01963,'OTU_17832':0.02077)0.650.6:0.00863)0.982.29:0.02984,('OTU_24292':0.02955,((((('OTU_6784':0.01188,('OTU_7569':0.01579,'OTU_14512':0.01577)0.728.14:0.00377)0.963.25:0.0263,('OTU_43910':0.02023,'OTU_18062':0.01206)0.870.32:0.01073)0.562.3:0.00422,'OTU_15502':0.01361)0.873.25:0.01016,('OTU_25401':0.02167,('OTU_2227':0.0089,'OTU_22441':0.02795)0.843.22:0.00805)0.765.25:0.00486)0.765.26:0.00425,'OTU_26517':0.02201)0.748.27:0.00412)0.876.28:0.01376)0.822.19:0.00848,('OTU_7597':0.0404,(('OTU_17690':0.02056,('OTU_20177':0.01059,'OTU_36654':0.05477)0.923.34:0.02728)0.843.23:0.01486,'OTU_12480':0.02311)0.844.16:0.022)0.939.32:0.03493)0.722.8:0.00431,'OTU_7853':0.05065)0.359.3:0.00944,'OTU_27728':0.06179)0.687.2:0.01128,('OTU_34408':0.01518,('OTU_3872':0.00614,'OTU_42523':0.02614)0.182.4:0.01782)0.826.26:0.02563)0.920.34:0.05856)0.926.39:0.04062)0.724.23:0.02708,('OTU_33430':0.0152,('OTU_40189':0.07456,'OTU_7514':0.08503)0.412.5:0.01928)0.967.38:0.07673)0.803.17:0.03483,('OTU_25123':0.17447,('OTU_35146':0.08166,('OTU_33811':0.14257,('OTU_41470':0.07782,'OTU_44303':0.02158)0.901.34:0.07154)0.907.33:0.05962)0.992.23:0.13426)0.592.4:0.08276)0.963.26:0.07492,(((((('OTU_39546':0.12744,('OTU_26936':0.09498,'OTU_37508':0.14903)0.796.13:0.03782)0.939.33:0.05543,('OTU_37442':0.09797,'OTU_36898':0.21278)0.796.14:0.03517)0.736.20:0.01129,(('OTU_12453':0.0852,('OTU_46192':0.12381,('OTU_25190':0.16739,('OTU_28904':0.08039,'OTU_13546':0.12353)0.992.24:0.1049)0.744.26:0.02488)0.944.28:0.05774)0.755.30:0.01447,('OTU_31360':0.0262,'OTU_35378':0.05367)0.998.34:0.10132)0.922.39:0.03699)0.291.3:0.02134,(('OTU_4418':0.03862,('OTU_4197':0.11184,('OTU_6552':0.05445,'OTU_17493':0.00015)0.887.36:0.04684)0.995.24:0.13038)0.950.24:0.07055,((('OTU_22722':0.03382,'OTU_30348':0.01163)0.992.25:0.11686,('OTU_31947':0.19028,'OTU_27471':0.17389)0.755.31:0.03474)0.764.23:0.05762,(((('OTU_26968':0.06796,'OTU_39517':0.02996)1.000.66:0.26873,('OTU_38222':0.35556,((('OTU_36407':0.0233,'OTU_6227':0.00928)0.994.23:0.06071,(('OTU_32009':0.14662,(('OTU_7990':0.12023,('OTU_26805':0.05161,'OTU_17703':0.15495)0.330.4:0.01658)0.970.24:0.05806,'OTU_8250':0.19709)0.123.3:0.00604)0.042.3:0.00955,('OTU_23169':0.08711,'OTU_16796':0.04587)0.929.34:0.03568)0.970.25:0.03925)0.609.6:0.01204,('OTU_40646':0.0556,(('OTU_21322':0.05052,'OTU_40370':0.03478)0.999.27:0.08195,((('OTU_29648':0.10642,(('OTU_27381':0.0196,'OTU_42277':0.0121)0.852.34:0.01413,('OTU_44302':0.02382,('OTU_12622':0.03233,('OTU_24830':0.03099,'OTU_29263':0.01302)0.766.31:0.01124)0.992.26:0.07945)0.946.28:0.0278)0.138.2:0.01727)0.953.23:0.04042,(('OTU_26254':0.04771,'OTU_27385':0.00243)1.000.67:0.20161,'OTU_45702':0.01342)0.964.24:0.04434)0.770.21:0.01012,(('OTU_30893':0.00965,(('OTU_22824':0.02804,((('OTU_13337':0.00015,'OTU_34713':0.13277)0.390.5:0.0067,('OTU_21518':0.01177,'OTU_37790':0.02921)0.843.24:0.01377)0.000.40:0.01735,'OTU_18410':0.04378)0.923.35:0.03799)0.992.27:0.05814,((('OTU_1213':0.02792,('OTU_4183':0.01996,('OTU_1643':0.0157,(('OTU_34897':0.06687,'OTU_1465':0.00014)0.847.19:0.00764,'OTU_27770':0.02485)0.909.34:0.01204)0.864.40:0.00014)0.874.34:0.01183)0.000.41:0.00015,(('OTU_36743':0.02074,('OTU_45641':0.01634,'OTU_1047':0.01597)0.759.36:0.00305)0.927.31:0.01234,(('OTU_36378':0.00774,(('OTU_488':0.01565,('OTU_33005':0.03197,'OTU_2942':0.01579)0.726.21:0.00015)0.899.31:0.00014,('OTU_21526':0.01192,(('OTU_722':0.01834,'OTU_14099':0.0229)0.349.6:0.00367,'OTU_1016':0.01458)0.915.34:0.01388)0.703.12:0.00387)0.985.22:0.02002)0.763.24:0.0039,('OTU_1459':0.0241,('OTU_4894':0.0162,'OTU_18003':0.01614)0.105.2:0.00379)0.962.22:0.00015)0.774.27:0.00387)0.757.27:0.00391)0.665.7:0.00015,((('OTU_23253':0.00016,'OTU_35524':0.05475)0.823.22:0.01401,('OTU_28674':0.02738,('OTU_14148':0.08715,('OTU_27221':0.00015,('OTU_11371':0.0317,'OTU_47539':0.0459)0.848.24:0.01009)0.574.7:0.02005)0.756.22:0.01595)1.000.68:0.0925)0.995.25:0.0691,('OTU_23671':0.01123,(((('OTU_28483':0.01905,'OTU_15460':0.01831)0.457.5:0.00864,'OTU_1707':0.00957)0.000.42:0.00394,'OTU_5198':0.0211)0.525.6:0.01468,'OTU_4804':0.00484)0.837.28:0.01943)0.825.21:0.00849)0.783.27:0.00855)0.990.25:0.07969)0.914.22:0.03104)0.874.35:0.01525,('OTU_12108':0.01513,'OTU_37785':0.05547)1.000.69:0.0963)0.864.41:0.01761)0.468.2:0.00851)0.812.20:0.00861)0.862.36:0.01232)0.774.28:0.03449)0.837.29:0.05447)0.940.32:0.0716,('OTU_36566':0.30421,(((((('OTU_46425':0.26249,((((('OTU_30794':0.02246,'OTU_18780':0.01807)0.963.27:0.07763,('OTU_30285':0.09964,'OTU_31117':0.07519)0.896.27:0.0317)0.997.24:0.13939,((('OTU_24952':0.14484,'OTU_35353':0.08932)0.479.2:0.05412,(('OTU_25547':0.03496,'OTU_25897':0.05942)0.996.23:0.08422,('OTU_46934':0.07899,((('OTU_10156':0.0118,'OTU_18405':0.01989)0.496.7:0.00014,('OTU_20317':0.01185,((('OTU_11761':0.02455,(('OTU_25829':0.0246,'OTU_46090':0.02031)0.931.30:0.02025,'OTU_41392':0.00014)0.781.25:0.00755)0.977.30:0.02633,'OTU_18418':0.03001)0.711.5:0.00272,('OTU_33125':0.01017,'OTU_45944':0.02821)0.886.30:0.01033)0.409.3:0.00015)0.961.28:0.01581)0.968.28:0.02359,(('OTU_30181':0.00849,'OTU_20749':0.01956)0.899.32:0.01225,'OTU_28961':0.04149)0.832.21:0.0092)0.820.22:0.01155)0.949.35:0.04298)0.893.30:0.02902)0.876.29:0.03737,(((('OTU_28733':0.17724,(('OTU_40207':0.06737,('OTU_36394':0.12313,('OTU_28350':0.10171,('OTU_27098':0.02847,'OTU_38258':0.02199)0.902.42:0.02725)0.824.22:0.02964)0.815.20:0.02142)0.924.29:0.06007,'OTU_47058':0.12375)0.572.3:0.02184)0.900.44:0.04137,(('OTU_37853':0.09098,'OTU_14797':0.17387)0.899.33:0.05932,'OTU_40346':0.12693)0.836.19:0.02004)0.683.7:0.01743,'OTU_45087':0.13103)0.357.5:0.02215,'OTU_23792':0.16578)0.703.13:0.00598)0.881.40:0.02862)0.882.36:0.01894,'OTU_41432':0.15269)0.758.38:0.00621,(('OTU_27355':0.02748,'OTU_32883':0.15321)0.904.26:0.0339,'OTU_39794':0.13074)0.523.2:0.00682)0.713.14:0.00822)0.917.42:0.02608,('OTU_24753':0.12757,(('OTU_25332':0.02626,(((('OTU_33665':0.00803,('OTU_34052':0.03398,('OTU_11575':0.00014,'OTU_32090':0.03826)0.371.6:0.0077)0.976.22:0.02971)0.832.22:0.01196,'OTU_43854':0.02632)0.978.23:0.03973,(('OTU_24926':0.05113,'OTU_16416':0.02027)0.718.17:0.0229,('OTU_12402':0.02521,'OTU_9599':0.04826)0.843.25:0.01602)0.681.9:0.00049)0.704.9:0.00834,('OTU_18717':0.03509,('OTU_29462':0.01435,'OTU_13795':0.04949)0.924.30:0.02437)0.920.35:0.02915)0.912.29:0.0171)0.637.4:0.00247,'OTU_33031':0.05623)1.000.70:0.11006)0.934.24:0.0372)0.810.18:0.01307,('OTU_23099':0.06877,'OTU_33940':0.15226)0.919.31:0.03832)0.964.25:0.08012,(('OTU_21598':0.02892,'OTU_21146':0.11163)0.967.39:0.08348,(((('OTU_31918':0.06132,'OTU_37608':0.10308)0.657.4:0.01987,((('OTU_42937':0.05911,'OTU_35375':0.09316)0.880.34:0.02285,'OTU_25025':0.06192)0.227:0.0103,('OTU_39387':0.02049,((((('OTU_29268':0.03027,'OTU_47158':0.01669)0.864.42:0.01355,('OTU_37159':0.06626,'OTU_28234':0.07971)0.239.3:0.02908)0.837.30:0.01119,'OTU_20680':0.0939)0.183.5:0.01434,('OTU_35601':0.0114,'OTU_47744':0.02051)0.955.32:0.0291)0.833.23:0.01325,('OTU_40037':0.03696,('OTU_41786':0.04183,'OTU_15845':0.01754)0.386.3:0.01317)0.973.35:0.03145)0.927.32:0.02476)0.884.33:0.01981)0.895.36:0.02398)0.892.28:0.01673,('OTU_25909':0.03235,'OTU_38874':0.06842)0.869.26:0.02039)0.872.33:0.03715,(('OTU_33925':0.08606,('OTU_33828':0.08024,('OTU_34719':0.10981,'OTU_39285':0.09455)0.959.34:0.05131)0.873.26:0.02418)0.811.14:0.01364,(('OTU_25954':0.08339,'OTU_38943':0.02466)0.979.34:0.08019,('OTU_41761':0.09057,(('OTU_45123':0.03119,('OTU_28756':0.03192,'OTU_41742':0.02508)0.855.28:0.0308)0.827.19:0.01859,('OTU_46825':0.04408,('OTU_41394':0.0338,('OTU_33095':0.05028,'OTU_45992':0.05604)0.843.26:0.04257)0.602.3:0.00221)0.950.25:0.03961)0.572.4:0.03418)0.942.22:0.05362)0.977.31:0.06119)0.234.2:0.01767)1.000.71:0.26566)0.891.32:0.06509)0.899.34:0.04128,('OTU_41205':0.13816,('OTU_24871':0.20753,'OTU_42141':0.34608)0.589.4:0.03852)0.949.36:0.06766)0.870.33:0.03782,((((('OTU_21161':0.01626,(('OTU_24275':0.00406,'OTU_41059':0.05083)0.446.4:0.00789,'OTU_27399':0.02434)0.726.22:0.00344)0.991.25:0.02442,'OTU_26344':0.00015)0.919.32:0.02239,'OTU_20000':0.03115)0.491.3:0.02966,'OTU_17334':0.02452)0.991.26:0.10217,(((('OTU_20332':0.03302,((('OTU_5544':0.00397,('OTU_14750':0.02438,'OTU_17308':0.01981)0.915.35:0.01206)0.769.22:0.00449,(('OTU_20341':0.01151,'OTU_31339':0.07408)0.390.6:0.00926,(('OTU_20859':0.0042,('OTU_23230':0.02356,('OTU_37814':0.03662,'OTU_39527':0.0163)0.359.4:0.00016)0.854.44:0.01195)0.907.34:0.01642,'OTU_10496':0.02795)0.809.17:0.00775)0.947.27:0.01919)0.895.37:0.01568,('OTU_13949':0.00849,'OTU_11095':0.0233)0.943.26:0.02137)0.943.27:0.03356)0.766.32:0.01787,(((('OTU_22626':0.06314,(('OTU_12515':0.01531,'OTU_13923':0.01663)0.975.27:0.0624,'OTU_33971':0.04496)0.899.35:0.02599)0.947.28:0.04046,'OTU_5960':0.0503)0.898.46:0.02989,(((('OTU_30088':0.0559,((('OTU_13478':0.00015,('OTU_45112':0.01178,'OTU_19585':0.02404)1.000.72:0.06926)0.670.5:0.0127,'OTU_45666':0.0535)0.654.7:0.00916,'OTU_22578':0.02209)0.902.43:0.023)0.858.27:0.01926,((('OTU_23190':0.01464,('OTU_27354':0.02082,'OTU_44498':0.02481)0.900.45:0.02388)0.783.28:0.01153,'OTU_37324':0.06574)0.919.33:0.02684,('OTU_45681':0.0297,('OTU_47163':0.03267,'OTU_17157':0.00015)0.985.23:0.04283)0.841.19:0.01407)0.781.26:0.00701)0.841.20:0.01207,(('OTU_38637':0.06384,('OTU_30617':0.10596,'OTU_20450':0.06027)0.815.21:0.03949)0.910.32:0.03966,('OTU_27675':0.06743,('OTU_46821':0.05425,(('OTU_28578':0.01702,'OTU_44333':0.01628)0.994.24:0.05466,('OTU_25074':0.01385,'OTU_26825':0.046)0.264.4:0.01192)0.767.20:0.00487)0.794.10:0.00939)0.000.43:0.00706)0.844.17:0.012)0.865.16:0.0157,('OTU_36913':0.01964,'OTU_41446':0.04652)0.956.38:0.02991)0.094:0.00368)0.928.23:0.02692,'OTU_39587':0.05324)0.739.18:0.00926)1.000.73:0.19027,(('OTU_20422':0.12469,((('OTU_20543':0.02326,('OTU_28980':0.00726,'OTU_17804':0.02589)0.858.28:0.01945)0.993.24:0.08353,('OTU_30318':0.07614,'OTU_17605':0.06161)0.790.20:0.03024)0.877.35:0.02928,('OTU_21918':0.01966,'OTU_34759':0.00856)1.000.74:0.09754)0.808.13:0.01099)0.454.4:0.01569,(('OTU_32477':0.01281,'OTU_34223':0.03253)0.000.44:0.00645,(('OTU_25316':0.00679,('OTU_19501':0.02164,('OTU_38997':0.01778,'OTU_13989':0.0139)0.799.18:0.00858)0.939.34:0.02408)0.821.32:0.0113,'OTU_47100':0.11693)0.897.37:0.01949)0.998.35:0.08369)0.784.12:0.01622)0.737.22:0.01004,(('OTU_4364':0.10812,'OTU_20925':0.12122)0.969.27:0.0702,(((('OTU_27950':0.02019,'OTU_12808':0.02037)0.981.26:0.06144,('OTU_7060':0.00015,('OTU_12417':0.02032,('OTU_32695':0.04234,'OTU_27732':0.02109)0.124.3:0.00294)0.821.33:0.01173)0.911.26:0.03762)0.999.28:0.12262,((((('OTU_16421':0.04115,(('OTU_41862':0.0118,('OTU_43310':0.0159,'OTU_11027':0.0242)0.874.36:0.00784)0.770.22:0.00379,'OTU_5285':0.01567)0.734.23:0.00015)0.901.35:0.01293,'OTU_34901':0.00793)0.617.9:0.00014,('OTU_25771':0.016,'OTU_41770':0.02019)0.569.2:0.0143)1.000.75:0.17658,(('OTU_25756':0.03839,'OTU_33848':0.02866)0.827.20:0.01845,('OTU_12126':0.04115,('OTU_26290':0.01845,'OTU_15739':0.01884)0.999.29:0.10579)0.354.4:0.0149)0.891.33:0.03188)0.853.18:0.02291,((('OTU_38126':0.00176,'OTU_42077':0.04386)1.000.76:0.10733,('OTU_17956':0.06358,('OTU_39038':0.00015,(('OTU_20135':0.02405,'OTU_20078':0.02042)0.312.2:0.01604,('OTU_19538':0.00016,'OTU_37754':0.06973)0.409.4:0.01322)1.000.77:0.15364)0.070.3:0.02944)0.948.29:0.03223)0.933.28:0.03092,((('OTU_35290':0.04146,'OTU_46041':0.02682)0.975.28:0.04759,'OTU_40424':0.05862)0.788.20:0.00842,(('OTU_21529':0.01609,('OTU_26480':0.01628,'OTU_33675':0.01691)0.918.31:0.0176)0.826.27:0.01047,('OTU_37462':0.01704,'OTU_18629':0.03368)1.000.78:0.12322)0.535.2:0.02489)0.873.27:0.01606)0.922.40:0.02662)0.908.31:0.03815)0.602.4:0.01642,'OTU_9089':0.09986)0.979.35:0.06285)0.743.24:0.00726)0.965.33:0.0387)0.845.23:0.01898)0.868.29:0.04526)0.734.24:0.01309)0.785.16:0.02693,'OTU_34107':0.2907)1.000.79:0.31309)0.203.4:0.02973)0.987.25:0.11224)0.750.29:0.00982,(((('OTU_29792':0.02093,(('OTU_40108':0.03158,('OTU_17600':0.02712,('OTU_21804':0.00585,'OTU_6824':0.02661)0.827.21:0.01153)0.604.3:0.0023)0.906.41:0.02572,(('OTU_28874':0.03702,('OTU_37809':0.06126,('OTU_31736':0.00879,('OTU_47628':0.02355,('OTU_3445':0.02393,'OTU_6091':0.0158)0.908.32:0.00014)0.797.18:0.00635)0.933.29:0.03807)0.238.2:0.00839)0.807.22:0.01407,('OTU_21618':0.01211,'OTU_15139':0.0331)0.707.16:0.00838)0.981.27:0.03188)0.926.40:0.02264)0.648.7:0.01587,'OTU_45664':0.06305)0.987.26:0.12696,((('OTU_4786':0.016,'OTU_5268':0.01548)0.945.38:0.03254,('OTU_6539':0.0168,('OTU_3263':0.02809,'OTU_5382':0.02153)0.729.12:0.00562)0.326.2:0.01268)0.822.20:0.03536,(('OTU_44269':0.02716,('OTU_33885':0.01098,('OTU_12260':0.02334,('OTU_8232':0.04015,'OTU_45814':0.01003)0.725.18:0.00525)0.996.24:0.05376)0.768.23:0.00886)0.998.36:0.15309,((((((('OTU_21580':0.00815,'OTU_28311':0.09942)0.938.37:0.00015,(('OTU_5084':0.00474,(('OTU_6146':0.02948,'OTU_14157':0.0244)0.730.16:0.00454,('OTU_38934':0.02091,('OTU_8780':0.0156,('OTU_2888':0.01176,'OTU_19244':0.01992)0.770.23:0.00493)0.683.8:0.00242)0.891.34:0.01594)0.833.24:0.00889)0.865.17:0.01296,'OTU_5752':0.01813)0.826.28:0.0072)0.980.30:0.02445,(('OTU_30370':0.0169,'OTU_1961':0.02197)0.927.33:0.01775,('OTU_2338':0.00393,(((('OTU_29831':0.01716,(('OTU_44959':0.00912,'OTU_38166':0.03944)0.312.3:0.00407,('OTU_23794':0.01188,('OTU_2305':0.01517,('OTU_19956':0.03332,'OTU_20321':0.00941)0.627.2:0.01241)0.773.16:0.00932)0.979.36:0.02531)0.878.34:0.01)0.919.34:0.0124,('OTU_32583':0.01048,'OTU_8877':0.02145)0.922.41:0.01617)0.859.24:0.01103,('OTU_46131':0.02273,'OTU_6919':0.01003)0.977.32:0.03655)0.648.8:0.00591,'OTU_38361':0.00015)0.995.26:0.02851)0.765.27:0.00396)0.741.21:0.00343)0.964.26:0.02542,((('OTU_23338':0.02027,'OTU_7998':0.0318)0.853.19:0.01354,'OTU_24740':0.02512)0.709.11:0.00358,(('OTU_31804':0.01993,('OTU_35249':0.01163,'OTU_19140':0.01956)0.861.34:0.0077)0.861.35:0.00774,'OTU_5269':0.00381)0.961.29:0.00014)0.717.10:0.00339)0.842.35:0.02097,('OTU_45233':0.03728,'OTU_18162':0.01943)0.933.30:0.00015)0.836.20:0.00635,'OTU_5510':0.00623)0.000.45:0.00015,((('OTU_16312':0.03333,(('OTU_11760':0.00742,('OTU_29707':0.0216,((('OTU_46202':0.01763,((('OTU_45478':0.01625,('OTU_45375':0.01802,('OTU_45525':0.02324,'OTU_10480':0.00914)0.448.3:0.00706)0.897.38:0.01521)0.804.18:0.00769,'OTU_16011':0.01186)0.918.32:0.01518,'OTU_8496':0.01296)0.855.29:0.01191)0.974.17:0.03461,('OTU_44030':0.01526,'OTU_6375':0.03402)0.293.3:0.00886)0.803.18:0.00995,'OTU_9022':0.01605)0.638.6:0.01076)0.749.24:0.00737)0.980.31:0.02771,('OTU_3163':0.02989,'OTU_1591':0.03226)0.806.23:0.00803)0.857.25:0.01494)0.731.22:0.00879,'OTU_39676':0.12658)0.943.28:0.02855,('OTU_43618':0.01548,('OTU_6638':0.02812,('OTU_1018':0.01511,('OTU_37237':0.01994,'OTU_17108':0.01188)0.775.21:0.00548)0.800.19:0.01057)0.919.35:0.00016)0.000.46:0.00014)0.109.2:0.01079)0.982.30:0.07754)0.874.37:0.0442)0.961.30:0.09366)0.928.24:0.07185,((((('OTU_24003':0.07889,'OTU_46513':0.09337)0.989.31:0.13622,((((('OTU_24337':0.05104,('OTU_42685':0.02393,('OTU_41345':0.0272,'OTU_7843':0.00502)0.947.29:0.02387)0.857.26:0.01306)0.824.23:0.01544,'OTU_41253':0.04267)0.751.20:0.00463,('OTU_24439':0.03563,'OTU_12592':0.02523)0.918.33:0.01645)0.155:0.00016,('OTU_38420':0.0341,('OTU_32437':0.03241,'OTU_11023':0.01626)0.930.35:0.02328)0.957.36:0.04639)0.948.30:0.06348,('OTU_13461':0.24255,('OTU_41036':0.19607,('OTU_23269':0.02442,'OTU_43149':0.02058)0.986.21:0.13925)0.826.29:0.05291)0.932.27:0.08216)0.890.24:0.04737)0.907.35:0.04502,((('OTU_21011':0.10277,('OTU_25220':0.05561,'OTU_9596':0.01752)0.986.22:0.10156)0.877.36:0.03938,(((('OTU_40576':0.16984,((((('OTU_2402':0.00372,('OTU_3407':0.02847,'OTU_8213':0.00767)0.913.30:0.02076)0.997.25:0.04445,('OTU_11514':0.00982,('OTU_4969':0.03344,(((('OTU_3310':0.00792,(('OTU_22649':0.01656,('OTU_26011':0.01639,'OTU_1620':0.01563)0.739.19:0.00361)0.892.29:0.01226,'OTU_6794':0.01599)0.702.7:0.00805)0.989.32:0.02912,'OTU_18579':0.00827)0.903.32:0.00015,(('OTU_1978':0.0077,('OTU_12434':0.02464,'OTU_10709':0.01588)0.916.34:0.01637)0.399.4:0.00015,('OTU_11190':0.01932,'OTU_28285':0.01939)0.295:0.00515)0.990.26:0.02831)0.806.24:0.00893,('OTU_4748':0.00016,'OTU_7025':0.0549)0.883.33:0.01514)0.963.28:0.02932)0.932.28:0.02266)0.626.4:0.01223)0.964.27:0.03863,('OTU_19073':0.03408,('OTU_31042':0.02512,'OTU_6449':0.00715)0.847.20:0.0156)0.938.38:0.03164)0.800.20:0.01458,'OTU_37737':0.12336)0.016:0.00015,((((('OTU_21409':0.00389,('OTU_6056':0.01565,'OTU_17419':0.01587)0.938.39:0.01583)0.961.31:0.01778,('OTU_27611':0.01924,'OTU_30401':0.03433)0.888.40:0.00015)0.901.36:0.02289,('OTU_26748':0.01287,'OTU_16334':0.01867)0.916.35:0.01839)0.286.7:0.01057,(('OTU_34903':0.03575,'OTU_33734':0.02567)0.843.27:0.01114,'OTU_31111':0.00407)0.000.47:0.00014)0.969.28:0.05142,(((('OTU_11234':0.01575,'OTU_40829':0.11313)0.895.38:0.02897,'OTU_13806':0.03333)0.918.34:0.01831,('OTU_8823':0.01161,'OTU_35564':0.08375)0.898.47:0.01525)0.854.45:0.00015,('OTU_6868':0.03177,((('OTU_7298':0.01578,'OTU_5052':0.02854)0.857.27:0.00994,'OTU_14265':0.00946)0.341.2:0.01067,'OTU_12179':0.02461)0.885.52:0.01644)0.942.23:0.03342)0.967.40:0.07531)0.963.29:0.07479)0.811.15:0.05248)0.938.40:0.0524,('OTU_33210':0.05858,'OTU_44717':0.07103)0.974.18:0.06909)0.736.21:0.00934,'OTU_41650':0.10207)0.964.28:0.05856,(('OTU_11395':0.02618,('OTU_30644':0.02396,'OTU_3107':0.00828)0.815.22:0.01634)0.945.39:0.0574,(('OTU_45222':0.0431,('OTU_32025':0.006,('OTU_14590':0.00431,('OTU_396':0.00759,'OTU_41771':0.02079)0.881.41:0.01224)0.821.34:0.02378)0.972.30:0.03626)0.842.36:0.01471,((((('OTU_35428':0.01629,('OTU_2591':0.02881,(('OTU_19625':0.06322,('OTU_24329':0.03404,('OTU_46883':0.01696,('OTU_11774':0.01585,('OTU_38509':0.02073,'OTU_32217':0.02041)0.511.4:0.00015)0.900.46:0.01629)0.792.25:0.02148)0.356.2:0.02322)0.952.29:0.03598,'OTU_9008':0.02542)0.866.36:0.01436)0.681.10:0.00472)0.920.36:0.01944,(('OTU_14255':0.00549,('OTU_33618':0.01383,'OTU_46594':0.03517)0.868.30:0.01269)0.907.36:0.02095,'OTU_29543':0.02061)0.838.25:0.0123)0.860.37:0.01588,('OTU_23420':0.02255,'OTU_2580':0.03525)0.767.21:0.00811)0.879.33:0.01461,('OTU_22002':0.02012,((('OTU_16475':0.06709,(('OTU_20284':0.01628,('OTU_45688':0.02442,'OTU_16139':0.0119)0.963.30:0.02101)0.768.24:0.00599,(((((('OTU_42027':0.04396,'OTU_43935':0.01861)0.962.23:0.03562,(('OTU_11532':0.01118,('OTU_26304':0.01357,'OTU_8844':0.02378)0.797.19:0.0193)0.627.3:0.01521,('OTU_25173':0.01069,('OTU_21338':0.06125,'OTU_12383':0.00752)0.758.39:0.00684)0.994.25:0.0514)0.202.2:0.00561)0.992.28:0.05789,('OTU_10350':0.03349,'OTU_6836':0.00015)0.723.16:0.00415)0.763.25:0.00361,'OTU_29835':0.02465)0.738.29:0.00538,'OTU_21608':0.03283)0.792.26:0.02029,('OTU_27387':0.03288,(('OTU_45823':0.02147,('OTU_37828':0.0342,'OTU_14681':0.00489)0.678.8:0.00518)0.918.35:0.01889,'OTU_26197':0.04066)0.817.20:0.01048)0.928.25:0.02267)0.582.4:0.00433)0.844.18:0.01346)0.802.27:0.00966,'OTU_47439':0.03731)0.843.28:0.01472,'OTU_46195':0.02982)0.958.20:0.0233)0.879.34:0.01352)0.796.15:0.00809,('OTU_13943':0.07196,('OTU_17823':0.01383,('OTU_5757':0.00846,'OTU_45593':0.05131)0.824.24:0.01771)0.934.25:0.03513)0.858.29:0.02484)0.734.25:0.00929)0.985.24:0.08581)0.904.27:0.04568)0.906.42:0.05405)0.877.37:0.03953,('OTU_36559':0.07734,('OTU_40086':0.01136,('OTU_6133':0.01171,('OTU_42059':0.02388,('OTU_43655':0.01191,'OTU_6975':0.01967)0.589.5:0.00792)0.723.17:0.00015)0.884.34:0.01669)0.983.20:0.07787)0.827.22:0.02555)0.845.24:0.01938)0.805.20:0.02053,((('OTU_43127':0.11159,'OTU_47266':0.12638)0.889.24:0.03132,('OTU_27239':0.08214,('OTU_35846':0.04903,'OTU_41765':0.02137)1.000.80:0.13812)0.749.25:0.01576)0.238.3:0.01608,(((((('OTU_28812':0.05506,'OTU_28851':0.00014)0.975.29:0.0672,('OTU_31990':0.01554,('OTU_39000':0.01205,'OTU_40864':0.02371)0.670.6:0.0042)0.876.30:0.03565)0.995.27:0.10753,('OTU_36085':0.03122,'OTU_44568':0.10594)0.021.2:0.02089)0.492.6:0.03318,(((('OTU_21321':0.00014,((('OTU_35494':0.03774,(('OTU_22150':0.02039,('OTU_19862':0.00016,('OTU_28926':0.02999,('OTU_18156':0.01692,'OTU_22151':0.03093)0.897.39:0.01997)0.727.21:0.01646)0.808.14:0.01286)0.872.34:0.01323,'OTU_34741':0.04184)0.739.20:0.00923)0.774.29:0.00658,'OTU_5541':0.0059)0.960.32:0.02762,('OTU_32625':0.01216,'OTU_8402':0.03777)0.865.18:0.01142)0.498.5:0.01259)0.962.24:0.04462,'OTU_11980':0.09368)0.660.5:0.02181,(((((((('OTU_20963':0.01036,('OTU_11552':0.02689,'OTU_22869':0.05563)0.873.28:0.01845)0.899.36:0.02336,('OTU_46125':0.05533,('OTU_32873':0.02711,'OTU_14594':0.00996)0.415.2:0.02192)0.870.34:0.04315)0.912.30:0.02316,'OTU_37913':0.00027)0.900.47:0.02126,'OTU_28847':0.01327)0.938.41:0.03805,'OTU_8892':0.02952)0.972.31:0.04432,(('OTU_31712':0.00014,'OTU_43256':0.08117)0.905.33:0.01526,(((('OTU_27327':0.0192,(((('OTU_26502':0.02151,'OTU_18733':0.05608)0.732.27:0.0171,'OTU_33801':0.01797)0.248.4:0.01925,(('OTU_37820':0.02878,('OTU_30584':0.0307,'OTU_20429':0.06503)0.120.2:0.00557)0.243.2:0.01037,'OTU_15615':0.00766)0.842.37:0.01196)0.708.8:0.02084,'OTU_47642':0.05092)0.854.46:0.01844)0.878.35:0.01377,('OTU_32854':0.03126,'OTU_18544':0.01043)0.981.28:0.04112)0.780.21:0.00739,'OTU_25930':0.06249)0.792.27:0.021,('OTU_36600':0.03838,'OTU_29646':0.09472)0.226.4:0.01322)0.771.20:0.00642)0.872.35:0.01549)0.843.29:0.02011,(('OTU_15873':0.04957,('OTU_23509':0.05452,'OTU_37071':0.08041)0.890.25:0.0378)0.267.2:0.02643,('OTU_14158':0.01229,'OTU_20514':0.02955)0.997.26:0.08281)0.914.23:0.04944)0.965.34:0.06233,'OTU_23007':0.04226)0.855.30:0.02451)0.873.29:0.02129,(('OTU_44659':0.09049,('OTU_41764':0.04751,(('OTU_18486':0.01171,('OTU_27686':0.02405,'OTU_3640':0.02409)0.268.4:0.00014)0.965.35:0.01568,(((('OTU_32837':0.01531,'OTU_41243':0.04679)0.992.29:0.05813,'OTU_29487':0.00016)0.984.28:0.02503,'OTU_2083':0.02008)0.900.48:0.01239,'OTU_38511':0.00386)0.310.4:0.00014)0.892.30:0.01549)0.892.31:0.01936)0.907.37:0.02179,'OTU_28600':0.023)0.956.39:0.03586)0.957.37:0.0476)0.434.7:0.01839,(((((('OTU_47316':0.06112,(('OTU_40979':0.02742,'OTU_46797':0.03899)0.950.26:0.04252,'OTU_21842':0.02669)0.295.2:0.01399)0.920.37:0.02849,(('OTU_5802':0.02996,'OTU_10468':0.00612)0.805.21:0.01145,('OTU_40785':0.01344,(('OTU_11261':0.02728,'OTU_18876':0.00467)0.237.2:0.00553,((('OTU_40823':0.0404,((('OTU_42837':0.03633,'OTU_487':0.00994)0.915.36:0.00986,('OTU_3982':0.02004,'OTU_788':0.01177)0.072:0.01181)1.000.81:0.00014,('OTU_37289':0.01991,'OTU_37628':0.01996)0.752.25:0.00367)0.691.9:0.00015)0.871.28:0.00771,(('OTU_10117':0.02715,'OTU_2753':0.00455)0.920.38:0.01579,('OTU_47546':0.02398,'OTU_1640':0.00789)0.731.23:0.00284)0.785.17:0.00456)0.772.16:0.00617,'OTU_21143':0.02165)0.732.28:0.01272)0.832.23:0.0076)0.369.6:0.00016)0.996.25:0.0749)0.834.23:0.0245,'OTU_36483':0.06361)0.849.31:0.01107,((((('OTU_13607':0.01691,'OTU_20698':0.01868)0.837.31:0.01027,('OTU_19518':0.03109,('OTU_4381':0.02787,'OTU_5186':0.01197)0.395.2:0.0129)0.742.21:0.00592)0.400.5:0.00764,('OTU_7399':0.01617,('OTU_35471':0.01212,'OTU_13519':0.02022)0.740.26:0.00317)0.860.38:0.01226)0.877.38:0.01175,('OTU_11369':0.02817,('OTU_6394':0.02803,(((('OTU_34304':0.01363,(((((('OTU_44843':0.03591,('OTU_13866':0.02141,'OTU_16861':0.03625)0.662.7:0.01213)0.760.24:0.00533,('OTU_7012':0.0409,('OTU_3905':0.04546,'OTU_20062':0.00375)0.487.3:0.00783)0.331.3:0.00015)0.920.39:0.01176,('OTU_3238':0.0038,(('OTU_8101':0.00915,('OTU_35705':0.01624,'OTU_10864':0.02483)0.895.39:0.01778)0.729.13:0.00835,'OTU_8519':0.0211)0.922.42:0.02031)0.908.33:0.01193)0.877.39:0.01448,('OTU_47142':0.01693,('OTU_25140':0.0096,('OTU_45977':0.02171,'OTU_8382':0.00999)0.942.24:0.01586)0.856.34:0.00869)0.067.4:0.01175)0.526.4:0.00016,'OTU_3032':0.01279)0.906.43:0.01452,('OTU_11560':0.0029,('OTU_40208':0.02032,'OTU_3217':0.03533)0.889.25:0.01628)0.854.47:0.01071)0.776.17:0.01203)0.776.18:0.01432,(('OTU_9841':0.00771,('OTU_41032':0.01579,'OTU_5648':0.01576)0.868.31:0.00793)0.774.30:0.00362,('OTU_27970':0.01469,('OTU_4311':0.00432,('OTU_22276':0.01031,'OTU_25468':0.02269)0.944.29:0.01889)0.897.40:0.01425)0.834.24:0.01013)0.910.33:0.01199)0.041.3:0.00015,('OTU_13474':0.03295,(('OTU_10425':0.00642,('OTU_6065':0.01879,'OTU_1230':0.0336)0.657.5:0.00771)0.875.29:0.01327,((('OTU_8472':0.01537,(((('OTU_32841':0.01972,'OTU_39477':0.0197)0.853.20:0.00773,'OTU_7356':0.00766)0.887.37:0.01206,'OTU_33997':0.03228)0.207.2:0.00431,'OTU_7999':0.01887)0.438.6:0.00816)0.857.28:0.00814,('OTU_24839':0.01554,('OTU_1844':0.01954,(('OTU_29196':0.02391,'OTU_33619':0.01545)0.952.30:0.03029,'OTU_43681':0.01089)0.097.4:0.00459)0.930.36:0.00016)0.905.34:0.00765)0.748.28:0.00016,((('OTU_4125':0.03652,(('OTU_41780':0.06637,'OTU_17029':0.01014)0.618.6:0.01565,'OTU_3967':0.0055)0.860.39:0.01839)0.761.26:0.01228,'OTU_1461':0.01537)0.868.32:0.00015,'OTU_40445':0.0155)0.944.30:0.0115)0.880.35:0.00783)0.879.35:0.0114)0.876.31:0.00828)0.832.24:0.01575,'OTU_36003':0.02821)0.858.30:0.00796)0.770.24:0.00408)0.772.17:0.00308)0.934.26:0.01198,((((('OTU_11963':0.03274,(((('OTU_27760':0.00791,'OTU_37256':0.02819)0.840.28:0.00817,('OTU_5735':0.02217,(('OTU_13434':0.03249,('OTU_29768':0.02402,'OTU_18538':0.008)0.753.38:0.00385)0.841.21:0.01065,('OTU_32843':0.01489,'OTU_6853':0.02286)0.752.26:0.00792)0.887.38:0.01653)0.851.39:0.01396)0.947.30:0.01185,('OTU_22221':0.04173,'OTU_11620':0.02824)0.823.23:0.00015)0.885.53:0.00735,'OTU_22378':0.00015)0.929.35:0.01881)0.868.33:0.01357,((((('OTU_24862':0.01405,('OTU_4285':0.01017,'OTU_17662':0.02273)0.841.22:0.00885)0.339.5:0.00363,('OTU_27405':0.02248,'OTU_10668':0.01014)0.757.28:0.00462)0.881.42:0.00893,('OTU_21552':0.01315,'OTU_45514':0.02339)0.741.22:0.00397)0.794.11:0.00395,'OTU_7184':0.02117)0.906.44:0.00014,(('OTU_3923':0.01213,('OTU_11432':0.01906,'OTU_24265':0.01948)0.858.31:0.00016)0.873.30:0.01077,(('OTU_43980':0.01501,'OTU_44792':0.01836)0.985.25:0.0312,('OTU_13256':0.00015,(('OTU_24305':0.0243,(('OTU_36698':0.03163,'OTU_37573':0.01779)0.828.30:0.01163,'OTU_17000':0.00365)0.885.54:0.0081)0.713.15:0.00353,'OTU_26681':0.02427)0.981.29:0.02883)0.850.28:0.0132)0.711.6:0.00545)0.942.25:0.01693)0.758.40:0.0043)0.900.49:0.01107,('OTU_44931':0.0158,('OTU_30212':0.00462,('OTU_11975':0.02357,('OTU_36967':0.01706,'OTU_20059':0.01447)0.962.25:0.01943)0.335:0.00899)0.898.48:0.015)0.912.31:0.01152)0.286.8:0.00016,('OTU_29437':0.01123,('OTU_47580':0.03607,'OTU_8149':0.00885)0.931.31:0.02079)0.759.37:0.01647)0.771.21:0.00758,((('OTU_3765':0.05086,'OTU_15946':0.07835)0.739.21:0.03111,('OTU_47074':0.03612,'OTU_6016':0.00014)0.885.55:0.00778)0.807.23:0.00014,'OTU_18881':0.02771)0.655.4:0.00779)0.465.4:0.00014)0.989.33:0.03757)0.957.38:0.02774,(((((('OTU_5862':0.01593,'OTU_16610':0.01595)0.829.30:0.00014,('OTU_14578':0.05255,'OTU_16675':0.02324)0.935.30:0.02076)0.738.30:0.00528,(('OTU_34824':0.02111,('OTU_33981':0.02785,'OTU_5133':0.00423)0.490.5:0.0063)0.895.40:0.01236,'OTU_8473':0.02616)0.831.25:0.00012)0.943.29:0.03526,(('OTU_21028':0.01245,(('OTU_13334':0.01994,'OTU_4491':0.016)0.689.7:0.0039,(((('OTU_39531':0.02073,'OTU_709':0.01631)0.740.27:0.01545,'OTU_39886':0.02434)0.265.5:0.00014,'OTU_4400':0.01159)0.740.28:0.00783,('OTU_24571':0.01616,('OTU_14997':0.03034,'OTU_36963':0.02407)0.170.4:0.01182)0.893.31:0.01569)0.846.27:0.00015)0.932.29:0.02012)0.847.21:0.01434,('OTU_22158':0.00015,('OTU_30487':0.02347,'OTU_6785':0.01361)0.941.33:0.02604)0.994.26:0.06157)0.731.24:0.02076)0.986.23:0.06325,(((('OTU_28120':0.04214,('OTU_36079':0.05788,'OTU_9862':0.01343)0.971.29:0.05384)0.995.28:0.07552,'OTU_3676':0.00014)0.951.38:0.03729,'OTU_34295':0.01381)0.987.27:0.05637,(((('OTU_3600':0.02507,(('OTU_42781':0.03061,'OTU_19386':0.0089)0.865.19:0.01131,('OTU_6263':0.02668,'OTU_28639':0.03079)0.772.18:0.00372)0.745.28:0.00816)0.861.36:0.02341,((('OTU_7186':0.0081,'OTU_8930':0.02154)0.870.35:0.02279,('OTU_12571':0.02263,'OTU_9338':0.03167)0.372.6:0.01538)0.733.12:0.00014,('OTU_11223':0.02833,('OTU_6397':0.05542,'OTU_23683':0.03642)0.768.25:0.00783)0.876.32:0.01207)0.800.21:0.0205)0.905.35:0.03773,(('OTU_26834':0.03709,(('OTU_5189':0.0155,('OTU_40757':0.03946,((('OTU_4200':0.05656,'OTU_5525':0.03281)0.236.3:0.00537,(((('OTU_5477':0.01798,('OTU_15453':0.01852,('OTU_21464':0.02264,'OTU_24793':0.0089)0.910.34:0.01539)0.406.2:0.01085)0.658.3:0.00489,('OTU_10181':0.0084,('OTU_37564':0.01734,'OTU_38092':0.03316)0.934.27:0.02026)0.882.37:0.0145)0.744.27:0.00015,'OTU_10760':0.01632)0.759.38:0.0069,('OTU_38036':0.06283,'OTU_13344':0.0113)0.998.37:0.08572)0.751.21:0.00593)0.905.36:0.0101,'OTU_17919':0.01733)0.437.5:0.00402)0.000.48:0.0012)0.877.40:0.01755,'OTU_10947':0.04175)0.725.19:0.00407)0.750.30:0.00883,((('OTU_11765':0.02271,'OTU_37669':0.01459)0.905.37:0.01437,('OTU_28212':0.01979,(('OTU_24006':0.01828,((('OTU_44387':0.05394,'OTU_1575':0.0101)0.986.24:0.04588,'OTU_46457':0.03279)0.862.37:0.01801,'OTU_11108':0.01798)0.705.12:0.00878)0.834.25:0.00866,'OTU_27287':0.02415)0.842.38:0.00928)0.500.4:0.00792)0.625.9:0.00014,(('OTU_5706':0.00395,'OTU_25840':0.02824)0.156:0.00406,(('OTU_21954':0.01611,('OTU_31774':0.01627,(('OTU_8994':0.02498,'OTU_20888':0.02502)0.796.16:0.00719,'OTU_27796':0.03695)0.756.23:0.00416)0.809.18:0.00718)0.850.29:0.00806,'OTU_44997':0.01989)0.758.41:0.00363)0.974.19:0.01944)0.855.31:0.01158)0.865.20:0.02516)0.935.31:0.03292,('OTU_37991':0.06277,('OTU_11810':0.02216,'OTU_47397':0.07648)0.797.20:0.01582)0.940.33:0.02716)0.834.26:0.01872)0.781.27:0.03149)0.860.40:0.02576,((((((('OTU_14721':0.03557,'OTU_10810':0.00145)0.986.25:0.03143,('OTU_27755':0.00015,(('OTU_9558':0.04945,'OTU_9140':0.0102)0.502.3:0.00901,('OTU_12956':0.00957,'OTU_21215':0.02308)0.820.23:0.01209)0.788.21:0.01426)0.904.28:0.01247)0.777.19:0.00745,('OTU_33301':0.01672,('OTU_29532':0.04214,('OTU_11297':0.02485,'OTU_39191':0.0076)0.759.39:0.00554)0.863.38:0.01114)0.776.19:0.00393)0.950.27:0.02427,('OTU_43343':0.03253,'OTU_36063':0.05561)0.730.17:0.00311)0.996.26:0.06679,(('OTU_14002':0.10982,'OTU_37066':0.10562)0.929.36:0.04968,(('OTU_27214':0.03684,(((((('OTU_629':0.00014,((('OTU_45321':0.02485,'OTU_41357':0.05408)0.607.4:0.01904,'OTU_43212':0.0222)0.896.28:0.01292,('OTU_39187':0.01544,'OTU_46263':0.04405)0.765.28:0.01942)0.976.23:0.00014)0.683.9:0.00291,('OTU_9775':0.01822,('OTU_1009':0.02256,'OTU_20313':0.00938)0.897.41:0.01642)0.845.25:0.0105)0.994.27:0.03999,(((('OTU_37389':0.00772,'OTU_14471':0.00775)0.895.41:0.01142,((((('OTU_43228':0.01075,(('OTU_30138':0.03208,'OTU_6442':0.00015)0.482.3:0.01346,'OTU_41520':0.01782)0.723.18:0.0125)0.172.6:0.00779,'OTU_13638':0.01784)0.914.24:0.01348,((('OTU_40131':0.03982,(((('OTU_39630':0.02732,('OTU_42087':0.07625,'OTU_44370':0.01176)0.810.19:0.01147)0.384.7:0.00299,('OTU_44307':0.06218,'OTU_39397':0.01372)0.424.5:0.0146)0.779.15:0.00479,('OTU_39086':0.0479,('OTU_46548':0.02303,'OTU_42403':0.04079)0.216:0.00381)0.765.29:0.00452)0.827.23:0.00014,'OTU_20':0.00014)0.912.32:0.00014)0.850.30:0.00014,('OTU_33797':0.02191,'OTU_34042':0.03081)0.814.22:0.01095)0.782.27:0.00522,('OTU_34525':0.02447,('OTU_33324':0.01651,'OTU_21886':0.01637)0.258:0.00855)0.842.39:0.00893)0.813.23:0.00606)0.968.29:0.00015,'OTU_30724':0.02394)0.877.41:0.00756,('OTU_30386':0.02784,((('OTU_47727':0.0233,('OTU_39310':0.02337,('OTU_38241':0.04504,'OTU_43216':0.08325)0.905.38:0.02807)0.388.3:0.00014)0.814.23:0.00384,'OTU_221':0.00764)0.571.4:0.00014,'OTU_46188':0.02337)0.963.31:0.01197)0.934.28:0.00016)0.654.8:0.00781)0.448.4:0.00813,((('OTU_39175':0.00786,'OTU_7859':0.02403)0.921.37:0.01158,'OTU_20582':0.01549)0.864.43:0.00016,(('OTU_35345':0.0542,'OTU_198':0.01205)0.735.19:0.00345,(((('OTU_43366':0.02725,(('OTU_34039':0.02717,'OTU_39274':0.01882)0.683.10:0.0125,'OTU_11':0.00369)1.000.82:0.00014)0.676.9:0.00015,(('OTU_43244':0.02611,'OTU_19811':0.0091)0.849.32:0.00769,'OTU_36073':0.01702)0.899.37:0.01016)0.743.25:0.00355,'OTU_14699':0.02421)0.762.26:0.00392,'OTU_38694':0.02359)0.872.36:0.00797)0.770.25:0.00383)0.865.21:0.00016)0.953.24:0.01393,(('OTU_4997':0.00015,'OTU_14598':0.03626)0.812.21:0.0157,('OTU_11809':0.01589,'OTU_37339':0.01592)0.845.26:0.00764)0.762.27:0.00551)0.178.2:0.00413)0.017.2:0.00422,('OTU_5195':0.00015,('OTU_3582':0.02043,('OTU_38478':0.02029,'OTU_41430':0.01513)0.241.2:0.00349)0.951.39:0.01515)0.980.32:0.02609)0.089.2:0.00409,'OTU_39850':0.01338)0.818.21:0.00963,'OTU_12694':0.01916)0.833.25:0.00014)0.508.6:0.00431,((('OTU_3699':0.02548,((('OTU_21963':0.02715,'OTU_6547':0.00865)0.948.31:0.02209,(('OTU_2451':0.01571,'OTU_9375':0.03299)0.863.39:0.01141,((('OTU_47768':0.02013,'OTU_32658':0.02468)0.796.17:0.01155,'OTU_241':0.00014)0.838.26:0.00797,'OTU_2139':0.02367)0.889.26:0.01678)0.791.16:0.00878)0.391.2:0.00827,'OTU_19332':0.02861)0.739.22:0.00925)0.915.37:0.01415,((('OTU_301':0.01181,(('OTU_25239':0.02839,'OTU_40559':0.01177)0.946.29:0.01984,((('OTU_37498':0.02463,'OTU_4554':0.01955)0.706.5:0.00452,(('OTU_15537':0.05322,'OTU_46469':0.00837)0.829.31:0.02103,('OTU_30917':0.01833,(('OTU_32889':0.02743,'OTU_10343':0.00555)0.973.36:0.03096,('OTU_18791':0.03311,(((((('OTU_6381':0.00434,(('OTU_38918':0.08407,'OTU_15':0.00014)0.828.31:0.00015,('OTU_22648':0.01585,'OTU_27160':0.01173)0.967.41:0.02004)0.990.27:0.03592)0.779.16:0.0088,'OTU_962':0.03705)0.878.36:0.01624,(('OTU_22933':0.01767,(('OTU_44190':0.02473,'OTU_9731':0.01108)0.928.26:0.01428,'OTU_33144':0.01876)0.629.2:0.00755)0.919.36:0.01979,((((((('OTU_46174':0.0321,('OTU_9962':0.00372,'OTU_47669':0.06387)0.501.4:0.00399)0.764.24:0.00389,('OTU_20036':0.03211,((('OTU_37901':0.03699,'OTU_2756':0.00014)0.126.2:0.01054,'OTU_40756':0.03242)0.677.7:0.00535,(((('OTU_5608':0.01166,('OTU_1054':0.01649,('OTU_31185':0.01055,'OTU_46530':0.02956)0.670.7:0.01186)0.752.27:0.00689)0.317.4:0.00016,((('OTU_31939':0.03335,'OTU_40958':0.01161)0.926.41:0.01643,'OTU_9989':0.00789)0.840.29:0.00779,('OTU_31957':0.02017,'OTU_5292':0.02022)0.853.21:0.00753)0.786.22:0.00378)0.923.36:0.00768,('OTU_10780':0.01559,('OTU_10252':0.01565,'OTU_37392':0.01582)0.350.4:0.00015)0.752.28:0.00382)0.795.15:0.0038,'OTU_24661':0.01556)0.900.50:0.00014)0.766.33:0.00377)0.759.40:0.00386)0.866.37:0.00798,(('OTU_3615':0.00773,('OTU_26736':0.01998,'OTU_910':0.01185)0.847.22:0.00778)0.876.33:0.00777,('OTU_10384':0.0076,'OTU_14696':0.04191)0.914.25:0.01202)0.903.33:0.01162)0.916.36:0.0125,(((('OTU_15801':0.01161,('OTU_4850':0.01321,('OTU_3763':0.01579,'OTU_20606':0.01583)0.682.10:0.00802)0.802.28:0.00618)0.408.6:0.00014,(('OTU_35401':0.01438,'OTU_47287':0.02121)0.528.5:0.00772,'OTU_5509':0.01449)0.836.21:0.00509)0.246.3:0.00767,'OTU_3433':0.01174)0.829.32:0.00779,'OTU_19300':0.01187)0.962.26:0.01973)0.311.5:0.00343,'OTU_24376':0.02957)0.902.44:0.01609,'OTU_20962':0.03377)0.437.6:0.00983,((('OTU_2924':0.00968,'OTU_256':0.02317)0.950.28:0.01881,'OTU_6910':0.01157)0.912.33:0.00016,('OTU_26052':0.01602,('OTU_6683':0.00738,((('OTU_23615':0.02959,('OTU_22218':0.07718,((('OTU_7467':0.03489,('OTU_3400':0.0212,'OTU_42782':0.01546)0.811.16:0.01276)0.979.37:0.04693,'OTU_42551':0.01832)0.818.22:0.02997,'OTU_26117':0.00803)0.000.49:0.02218)0.906.45:0.03746)0.644.5:0.00605,('OTU_37528':0.02814,'OTU_6301':0.00016)0.992.30:0.04686)0.389.3:0.02531,('OTU_43959':0.01662,(('OTU_263':0.00015,('OTU_26425':0.02765,'OTU_9548':0.01879)0.925.29:0.0142)0.937.31:0.01207,('OTU_23249':0.02446,('OTU_24262':0.01975,'OTU_14192':0.01609)0.847.23:0.00793)0.739.23:0.00358)0.796.18:0.00692)0.859.25:0.01162)0.727.22:0.00428)0.917.43:0.01257)0.790.21:0.00335)0.795.16:0.00616)0.856.35:0.01287)0.518.4:0.00848)0.802.29:0.00966,('OTU_16003':0.01794,('OTU_1339':0.01541,'OTU_19234':0.01665)0.994.28:0.06397)0.882.38:0.03888)0.873.31:0.01666,(('OTU_24645':0.05828,'OTU_5145':0.05409)0.967.42:0.04849,('OTU_38626':0.03672,(('OTU_10082':0.02417,'OTU_745':0.01294)0.803.19:0.01067,('OTU_6734':0.02487,((('OTU_11211':0.02968,'OTU_46116':0.02909)0.889.27:0.01568,'OTU_47271':0.04155)0.722.9:0.00941,('OTU_2298':0.0166,'OTU_31847':0.02296)0.844.19:0.01264)0.794.12:0.00843)0.756.24:0.00425)0.982.31:0.0364)0.754.31:0.00015)0.931.32:0.02517)0.815.23:0.01165,(((('OTU_15918':0.01729,('OTU_25380':0.00792,'OTU_33798':0.04009)0.385.3:0.006)0.556.6:0.01117,('OTU_17485':0.03211,('OTU_25505':0.01139,'OTU_37843':0.0319)0.978.24:0.04047)0.817.21:0.0218)0.781.28:0.00726,(((((('OTU_2526':0.01678,'OTU_6367':0.02314)0.877.42:0.01168,(('OTU_67':0.00015,('OTU_40094':0.03148,('OTU_11079':0.02805,('OTU_32648':0.02397,'OTU_18120':0.01567)0.043.3:0.01157)0.976.24:0.00016)0.811.17:0.00382)0.776.20:0.00378,(('OTU_3510':0.02009,'OTU_6797':0.02404)0.729.14:0.00333,'OTU_37933':0.01965)0.872.37:0.0078)0.850.31:0.00867)0.946.30:0.01998,(('OTU_15686':0.03622,(((('OTU_40052':0.01546,('OTU_42951':0.03888,('OTU_42509':0.03111,'OTU_41190':0.03724)0.323.3:0.00751)0.728.15:0.00876)0.760.25:0.0039,('OTU_39764':0.01181,'OTU_38021':0.02858)0.831.26:0.00768)0.698.7:0.00015,('OTU_37034':0.0193,('OTU_39249':0.01154,'OTU_43003':0.04468)0.395.3:0.00769)0.957.39:0.00015)0.916.37:0.00015,((('OTU_34409':0.04015,'OTU_41852':0.02765)0.748.29:0.00364,(((('OTU_39316':0.03542,('OTU_43066':0.04361,('OTU_42389':0.03894,'OTU_45873':0.01243)0.489.5:0.01157)0.010.2:0.00857)0.575.4:0.00015,'OTU_43085':0.03604)0.843.30:0.0038,('OTU_45717':0.02744,(('OTU_42458':0.03663,('OTU_37298':0.0353,'OTU_39684':0.05914)0.397.5:0.01635)0.536.5:0.01791,(('OTU_42838':0.05819,'OTU_43194':0.04489)0.940.34:0.01982,('OTU_45103':0.0037,('OTU_41288':0.01542,'OTU_45857':0.01541)0.922.43:0.01164)0.187:0.00378)0.915.38:0.0147)0.737.23:0.00467)0.861.37:0.00765)0.960.33:0.00014,'OTU_101':0.00014)0.853.22:0.00014)0.923.37:0.00014,('OTU_42644':0.03383,('OTU_42956':0.02107,'OTU_43419':0.02171)0.150.2:0.00386)0.890.26:0.00921)0.947.31:0.01153)0.986.26:0.02356)0.163.7:0.00014,(('OTU_22205':0.00372,((((('OTU_47279':0.12318,'OTU_344':0.01155)0.947.32:0.00014,('OTU_1532':0.0157,(('OTU_31912':0.01598,'OTU_41683':0.01504)0.386.4:0.0077,'OTU_43737':0.02308)0.768.26:0.0044)0.855.32:0.00748)0.793.15:0.00381,'OTU_16883':0.0077)0.834.27:0.00015,'OTU_11904':0.02359)0.915.39:0.01573,('OTU_6379':0.02818,'OTU_25339':0.01581)0.854.48:0.00771)0.870.36:0.00795)0.965.36:0.01602,('OTU_25807':0.0407,'OTU_3891':0.00771)0.751.22:0.00364)0.941.34:0.01181)0.799.19:0.00697)0.270.4:0.00457,('OTU_10975':0.07441,((((('OTU_21167':0.00403,(('OTU_7015':0.01936,'OTU_21737':0.06202)0.744.28:0.01209,'OTU_17900':0.00872)0.936.22:0.01916)0.781.29:0.00395,('OTU_7372':0.02019,'OTU_35516':0.02047)0.753.39:0.00326)0.848.25:0.0079,'OTU_1737':0.02015)0.764.25:0.00578,'OTU_8852':0.02237)0.937.32:0.01995,'OTU_31682':0.03977)0.858.32:0.01643)0.066.2:0.00998)0.687.3:0.00383,'OTU_22738':0.04172)0.859.26:0.01069,('OTU_20652':0.02658,('OTU_28433':0.01947,(('OTU_1811':0.01168,((('OTU_1973':0.00771,((('OTU_8753':0.0152,'OTU_18950':0.01644)0.611.4:0.01177,((('OTU_43454':0.02244,('OTU_40459':0.05681,('OTU_36120':0.04008,('OTU_23583':0.04218,'OTU_30905':0.04452)0.836.22:0.02865)0.843.31:0.00975)0.536.6:0.00756)0.949.37:0.02004,'OTU_42836':0.02436)0.828.32:0.01561,('OTU_46345':0.03168,(('OTU_46690':0.03152,('OTU_44616':0.01577,'OTU_19678':0.02402)0.893.32:0.01163)0.771.22:0.00384,'OTU_56':0.00014)0.209.5:0.00015)0.895.42:0.01077)0.817.22:0.00015)0.922.44:0.01232,('OTU_45008':0.12582,('OTU_36075':0.01888,'OTU_15312':0.0145)0.782.28:0.00747)0.669.4:0.00188)1.000.83:0.00014)0.879.36:0.00767,'OTU_38854':0.01554)0.887.39:0.00015,'OTU_5677':0.01558)0.897.42:0.00776)0.758.42:0.00379,((((('OTU_39724':0.02781,(('OTU_300':0.00014,('OTU_30878':0.02246,(('OTU_5253':0.01949,'OTU_7058':0.03805)0.164.3:0.00965,'OTU_30994':0.01495)0.840.30:0.01005)0.851.40:0.00909)0.969.29:0.01536,('OTU_21034':0.01077,('OTU_39999':0.02051,'OTU_8255':0.02524)0.820.24:0.00999)0.775.22:0.00998)0.784.13:0.00028)0.655.5:0.00773,'OTU_10094':0.00786)0.845.27:0.00772,(('OTU_45057':0.01173,'OTU_6699':0.01586)0.820.25:0.01064,(('OTU_103':0.00014,('OTU_34173':0.02354,'OTU_46248':0.07157)0.834.28:0.00754)0.968.30:0.01609,('OTU_22265':0.00836,('OTU_34082':0.02283,('OTU_11992':0.03176,'OTU_10240':0.00014)0.733.13:0.00964)0.938.42:0.01841)0.858.33:0.00792)0.675.14:0.00206)0.863.40:0.01071)0.840.31:0.00763,(((('OTU_33115':0.03225,('OTU_3423':0.01985,(('OTU_2084':0.0198,('OTU_30176':0.01939,'OTU_12846':0.01158)0.820.26:0.00015)0.724.24:0.01128,'OTU_7652':0.01935)0.386.5:0.00048)0.847.24:0.01201)0.991.27:0.00015,'OTU_45245':0.03565)0.405.9:0.00015,'OTU_72':0.00014)0.879.37:0.00014,((('OTU_38031':0.01322,('OTU_39570':0.00325,'OTU_19711':0.02022)0.972.32:0.02294)0.787.14:0.00737,('OTU_37330':0.02722,'OTU_1624':0.00728)0.890.27:0.01347)0.872.38:0.00016,(('OTU_41930':0.01351,('OTU_285':0.01796,'OTU_17641':0.01358)0.716.10:0.00764)0.868.34:0.00941,('OTU_2447':0.02328,'OTU_9437':0.00827)0.408.7:0.00376)0.894.33:0.0082)0.943.30:0.01156)0.832.25:0.00804)0.852.35:0.00754,((('OTU_2720':0.00015,('OTU_40593':0.01941,('OTU_940':0.01952,('OTU_3431':0.0173,'OTU_20097':0.02204)0.100.2:0.01195)0.334.6:0.00016)0.782.29:0.01551)0.301.2:0.01373,(('OTU_18617':0.01273,('OTU_17381':0.01174,('OTU_43856':0.0317,'OTU_45568':0.04871)0.869.27:0.0078)0.794.13:0.00817)0.780.22:0.00764,('OTU_1048':0.02517,(('OTU_46356':0.0365,'OTU_51':0.00336)0.897.43:0.0146,('OTU_39168':0.01319,'OTU_36792':0.01814)0.086.3:0.00778)0.841.23:0.00015)0.206.4:0.01582)0.934.29:0.01921)0.932.30:0.0205,('OTU_2089':0.01075,('OTU_9773':0.01172,'OTU_2640':0.02202)0.375.3:0.00957)0.401.2:0.00898)0.780.23:0.00566)0.794.14:0.00016)0.744.29:0.00383)0.931.33:0.01838)0.655.6:0.01144)0.916.38:0.01421)0.860.41:0.01419,('OTU_27976':0.0724,'OTU_12336':0.04643)0.784.14:0.01245)0.953.25:0.02979)0.834.29:0.00015)0.894.34:0.00956)0.874.38:0.01174)0.871.29:0.01215)0.586.4:0.00871)0.819.26:0.00763,((('OTU_4903':0.01879,('OTU_27837':0.00015,'OTU_13386':0.03637)0.660.6:0.01461)0.851.41:0.01036,('OTU_44251':0.01615,((('OTU_39814':0.048,('OTU_25838':0.0249,('OTU_31550':0.02955,'OTU_19878':0.01601)0.846.28:0.02507)0.937.33:0.02857)0.948.32:0.03787,(('OTU_10335':0.00014,('OTU_30868':0.0359,('OTU_35588':0.01706,('OTU_1085':0.01477,('OTU_34449':0.01182,('OTU_41149':0.01561,'OTU_831':0.02407)0.873.32:0.00783)0.870.37:0.00869)0.724.25:0.00951)0.494:0.00822)0.982.32:0.03981)0.964.29:0.03016,(('OTU_9392':0.00409,(('OTU_1001':0.00016,('OTU_32430':0.02395,'OTU_45237':0.02796)0.848.26:0.00766)0.920.40:0.01785,('OTU_31697':0.01491,'OTU_691':0.01713)0.561.7:0.01143)0.966.26:0.03294)0.971.30:0.03823,(((('OTU_44589':0.01655,((('OTU_16609':0.05372,('OTU_24924':0.08409,'OTU_30256':0.04876)0.854.49:0.02636)0.785.18:0.0109,('OTU_29133':0.01815,('OTU_7108':0.04141,'OTU_1360':0.01085)0.711.7:0.00367)0.897.44:0.02196)0.998.38:0.07282,'OTU_23285':0.05135)0.917.44:0.03186)0.763.26:0.00352,('OTU_10172':0.01576,'OTU_9478':0.05533)0.847.25:0.01993)0.801.15:0.00015,((('OTU_30668':0.02208,'OTU_33786':0.01793)0.940.35:0.02231,'OTU_16077':0.01243)0.722.10:0.00982,('OTU_19595':0.05419,'OTU_4891':0.00014)0.829.33:0.00934)0.951.40:0.02227)0.866.38:0.01464,(('OTU_35089':0.00699,('OTU_11487':0.06614,'OTU_13979':0.01298)0.287.4:0.01578)0.857.29:0.01296,('OTU_14935':0.05285,'OTU_18489':0.03825)0.952.31:0.0292)0.873.33:0.00965)0.943.31:0.02512)0.719.8:0.01554)0.791.17:0.00944)0.661.5:0.01125,(((('OTU_11200':0.0193,('OTU_14112':0.01809,('OTU_2436':0.04699,'OTU_19132':0.00415)0.852.36:0.0113)0.842.40:0.01437)0.925.30:0.01724,(((((('OTU_2369':0.01404,'OTU_11845':0.04036)0.815.24:0.01323,'OTU_4014':0.0453)0.799.20:0.01269,(('OTU_6762':0.00014,('OTU_32021':0.02445,'OTU_47576':0.02393)0.197.2:0.00928)0.836.23:0.01248,(('OTU_14665':0.02233,'OTU_2107':0.00564)0.425.6:0.00445,('OTU_11686':0.01673,'OTU_17805':0.03397)0.722.11:0.00446)0.980.33:0.02352)0.740.29:0.00362)0.883.34:0.01356,(('OTU_17158':0.04661,'OTU_13973':0.00135)0.795.17:0.01471,'OTU_2766':0.02047)0.870.38:0.01585)0.972.33:0.02261,'OTU_19850':0.01604)0.738.31:0.00015,(((('OTU_4138':0.02556,(((('OTU_294':0.0199,'OTU_35441':0.01602)0.826.30:0.00762,('OTU_1159':0.00772,'OTU_26238':0.02358)0.746.27:0.00398)0.364.6:0.00917,'OTU_22193':0.04933)0.739.24:0.00401,('OTU_55':0.00014,('OTU_43025':0.02361,'OTU_25476':0.02349)0.623.4:0.00779)0.875.30:0.00712)0.935.32:0.01631)0.868.35:0.01063,(('OTU_27738':0.03599,('OTU_3308':0.01222,'OTU_3180':0.03412)0.479.3:0.01008)0.892.32:0.01373,((('OTU_91':0.04401,'OTU_330':0.01481)0.739.25:0.0159,'OTU_561':0.01688)0.871.30:0.01947,'OTU_2422':0.00776)0.866.39:0.00804)0.919.37:0.01185)0.754.32:0.0035,(('OTU_28499':0.01595,(((('OTU_4726':0.02178,'OTU_28848':0.02636)0.855.33:0.01152,'OTU_707':0.00014)0.969.30:0.02,(('OTU_46101':0.01623,'OTU_7576':0.02485)0.918.36:0.01554,('OTU_42853':0.02752,'OTU_19882':0.01133)0.996.27:0.00015)0.459:0.00772)0.368.4:0.00014,(('OTU_17392':0.01025,(('OTU_24476':0.02473,('OTU_89':0.00014,('OTU_46703':0.03684,'OTU_19123':0.02861)0.724.26:0.00276)0.815.25:0.00715)0.860.42:0.01273,('OTU_1430':0.00782,('OTU_23180':0.01581,'OTU_1520':0.02056)0.815.26:0.00919)0.294.4:0.0077)0.520.4:0.00916)0.807.24:0.01031,'OTU_20207':0.02308)0.841.24:0.01699)0.792.28:0.00364)0.901.37:0.00789,'OTU_6008':0.00793)0.835.26:0.00786)0.893.33:0.01323,('OTU_7256':0.02285,('OTU_11217':0.00956,(('OTU_12003':0.01176,'OTU_306':0.01971)0.862.38:0.00973,'OTU_31114':0.02592)0.475.3:0.00422)0.770.26:0.01286)0.308.5:0.00574)0.979.38:0.03073)0.112.3:0.00379)0.761.27:0.00721,(('OTU_3769':0.05246,('OTU_6364':0.02915,(('OTU_4179':0.05093,'OTU_42697':0.02437)0.680.6:0.01896,('OTU_25010':0.02816,('OTU_377':0.02049,('OTU_28905':0.0172,'OTU_40484':0.01694)0.512.2:0.00087)0.866.40:0.01935)0.917.45:0.0206)0.509.3:0.00014)0.765.30:0.01674)0.959.35:0.04088,'OTU_21170':0.01749)0.723.19:0.00447)0.999.30:0.04997,'OTU_28148':0.04207)0.237.3:0.00015)0.862.39:0.0077)0.751.23:0.00383)0.918.37:0.01145,((((((((('OTU_14541':0.0166,('OTU_3873':0.00687,'OTU_46215':0.0249)0.643.11:0.00776)0.904.29:0.00014,('OTU_34586':0.03402,'OTU_29843':0.01891)0.479.4:0.01147)0.757.29:0.00749,((('OTU_3951':0.01745,('OTU_46845':0.02376,('OTU_18048':0.04023,('OTU_15494':0.041,'OTU_104':0.00014)0.725.20:0.00014)0.725.21:0.00756)0.949.38:0.01857)0.177.4:0.00353,'OTU_2678':0.01413)0.895.43:0.00921,((('OTU_41987':0.03188,((('OTU_13863':0.00783,'OTU_42783':0.0195)0.788.22:0.01156,('OTU_45283':0.02733,('OTU_16472':0.0162,'OTU_45929':0.03254)0.734.26:0.00316)1.000.84:0.00015)0.826.31:0.0037,((((('OTU_41269':0.01482,('OTU_34992':0.01229,'OTU_46874':0.01891)0.616.4:0.00767)0.757.30:0.00495,('OTU_38416':0.02742,'OTU_5714':0.0042)0.794.15:0.01165)0.847.26:0.00731,'OTU_41':0.00766)0.403.2:0.00014,(('OTU_40351':0.01542,((('OTU_3045':0.00396,'OTU_19740':0.02795)0.819.27:0.00015,('OTU_41131':0.02378,'OTU_45751':0.02381)0.762.28:0.00437)0.876.34:0.00778,'OTU_24500':0.01971)0.763.27:0.00361)0.062.3:0.00016,('OTU_39114':0.03999,('OTU_45001':0.01534,(('OTU_40802':0.00015,'OTU_44938':0.06725)0.960.34:0.0155,('OTU_37430':0.01137,'OTU_42095':0.03608)0.863.41:0.00773)0.882.39:0.00768)0.787.15:0.00775)0.556.7:0.00014)0.947.33:0.00766)0.771.23:0.0038,'OTU_45302':0.03569)0.746.28:0.00379)0.416.7:0.00015)0.801.16:0.00383,('OTU_17301':0.0168,(('OTU_832':0.00978,(('OTU_5368':0.01362,'OTU_17405':0.01785)0.027.2:0.00774,'OTU_29331':0.02139)0.395.4:0.00014)0.886.31:0.00781,('OTU_39660':0.03061,'OTU_7215':0.00793)0.845.28:0.01009)0.768.27:0.00586)0.801.17:0.00846)0.775.23:0.00382,('OTU_36825':0.02397,('OTU_42491':0.01946,(((('OTU_23308':0.01157,'OTU_25793':0.01966)0.881.43:0.01059,('OTU_45171':0.01591,'OTU_4807':0.01585)0.839.35:0.00881)0.200.4:0.0038,'OTU_262':0.01054)0.772.19:0.00494,(((('OTU_28544':0.01569,('OTU_46682':0.01575,'OTU_46745':0.01574)0.258.2:0.00361)0.921.38:0.01573,'OTU_677':0.00015)0.772.20:0.00451,('OTU_36863':0.01582,'OTU_19314':0.01586)0.874.39:0.01084)0.382.3:0.00384,(('OTU_24149':0.01225,('OTU_11554':0.01631,('OTU_22106':0.03194,'OTU_7712':0.00015)0.962.27:0.01949)0.908.34:0.01185)0.851.42:0.00812,('OTU_732':0.0227,((('OTU_42052':0.0118,('OTU_9267':0.01291,('OTU_23620':0.01558,'OTU_23217':0.02077)0.326.3:0.00776)0.762.29:0.0065)0.343.2:0.00407,(('OTU_43887':0.02002,(('OTU_45173':0.02016,('OTU_8541':0.03695,'OTU_9737':0.00016)0.852.37:0.0159)0.836.24:0.00827,'OTU_859':0.00723)0.876.35:0.00787)0.758.43:0.00413,'OTU_11401':0.02405)0.278.2:0.00457)0.892.33:0.0108,'OTU_10517':0.01233)0.864.44:0.00014)0.765.31:0.00783)0.742.22:0.00373)0.816.16:0.00705)0.169.3:0.00016)0.758.44:0.00372)0.879.38:0.00782)0.845.29:0.00015)0.875.31:0.01076)0.888.41:0.01131,('OTU_7354':0.00753,('OTU_40562':0.01251,'OTU_4072':0.04952)0.779.17:0.01305)0.856.36:0.01027)0.783.29:0.0061,((('OTU_26663':0.02321,'OTU_8790':0.00879)0.753.40:0.00781,('OTU_13333':0.01203,('OTU_37241':0.01829,'OTU_44727':0.02776)0.893.34:0.01434)0.867.39:0.01092)0.880.36:0.00891,(((('OTU_35798':0.02291,'OTU_12878':0.01873)0.548.3:0.00951,('OTU_392':0.00014,'OTU_39245':0.03143)0.946.31:0.00015)0.737.24:0.00768,(('OTU_35483':0.02033,('OTU_23505':0.00782,'OTU_38679':0.02397)0.750.31:0.00354)0.936.23:0.01562,('OTU_18266':0.01577,((((('OTU_3947':0.02038,'OTU_14408':0.01142)0.962.28:0.02034,('OTU_12164':0.03706,'OTU_12444':0.00332)0.958.21:0.01662)0.838.27:0.00016,'OTU_12165':0.01523)0.933.31:0.0123,'OTU_28006':0.01602)0.756.25:0.00357,('OTU_10028':0.01159,'OTU_5536':0.01995)0.871.31:0.00849)0.840.32:0.00736)0.449.9:0.00774)0.436.5:0.00016)0.986.27:0.00013,((((('OTU_12707':0.01391,'OTU_825':0.0176)0.862.40:0.01165,'OTU_2093':0.01382)0.873.34:0.00974,'OTU_558':0.00776)0.764.26:0.00379,'OTU_44056':0.01975)0.767.22:0.00368,(('OTU_30836':0.02405,'OTU_47133':0.00775)0.904.30:0.01192,'OTU_41783':0.01172)0.766.34:0.0039)0.615.2:0.00771)0.821.35:0.01136)0.459.2:0.00395)0.762.30:0.00417,(('OTU_47273':0.01933,('OTU_13408':0.00356,('OTU_27664':0.02836,('OTU_19789':0.0274,'OTU_41171':0.00445)0.345:0.00487)0.952.32:0.02342)0.957.40:0.02009)0.933.32:0.00014,(('OTU_25139':0.01875,'OTU_8673':0.01426)0.919.38:0.01441,('OTU_21550':0.02799,('OTU_45724':0.0363,'OTU_13336':0.00398)0.487.4:0.00378)0.878.37:0.00801)0.574.8:0.00385)0.933.33:0.01585)0.905.39:0.01173,(('OTU_24957':0.01626,('OTU_16896':0.06491,'OTU_4067':0.00624)0.642.10:0.01069)0.827.24:0.00743,(('OTU_3252':0.03372,'OTU_10930':0.03728)0.334.7:0.01501,('OTU_35793':0.03675,('OTU_28614':0.04812,('OTU_43270':0.03416,'OTU_14325':0.01667)0.988.25:0.04234)0.260.3:0.00978)0.862.41:0.00738)0.797.21:0.00513)0.913.31:0.01177)0.747.37:0.00404,((('OTU_1000':0.00379,('OTU_20844':0.02316,('OTU_2693':0.01567,'OTU_43464':0.01563)0.745.29:0.00517)0.931.34:0.01481)0.893.35:0.01142,((('OTU_25521':0.00653,'OTU_28713':0.03037)0.940.36:0.01428,('OTU_2376':0.01029,'OTU_19839':0.02153)0.535.3:0.00372)0.849.33:0.00819,('OTU_26022':0.0115,(('OTU_6240':0.01569,((('OTU_45953':0.02387,'OTU_201':0.00771)0.897.45:0.01137,('OTU_27216':0.01988,('OTU_11006':0.01622,('OTU_30':0.00015,('OTU_45401':0.03618,'OTU_17476':0.02354)0.754.33:0.00432)0.919.39:0.01654)0.845.30:0.0156)0.812.22:0.01095)0.774.31:0.00031,'OTU_20085':0.01169)0.876.36:0.00797)0.837.32:0.00914,('OTU_1033':0.00016,(('OTU_39390':0.01436,'OTU_9813':0.01823)0.958.22:0.02346,'OTU_20562':0.03665)0.727.23:0.00389)0.995.29:0.0402)0.799.21:0.01208)0.878.38:0.01145)0.571.5:0.00871)0.853.23:0.00014,(((('OTU_16885':0.0221,('OTU_30818':0.02278,'OTU_37290':0.01402)0.597.5:0.01005)0.736.22:0.00926,('OTU_32':0.00016,((('OTU_1819':0.00794,('OTU_30649':0.01477,('OTU_20769':0.02208,'OTU_10897':0.01146)0.095.2:0.00548)0.865.22:0.0084)0.834.30:0.00756,'OTU_28288':0.01648)0.730.18:0.00382,'OTU_42264':0.02049)0.915.40:0.01143)0.859.27:0.00016)0.933.34:0.01154,('OTU_6425':0.01576,'OTU_7213':0.01574)0.716.11:0.00381)0.441.5:0.00016,(((('OTU_13004':0.03709,'OTU_53':0.00729)0.834.31:0.00849,('OTU_43143':0.015,('OTU_4533':0.01441,('OTU_21309':0.03373,'OTU_23407':0.02931)0.726.23:0.00459)0.261:0.01277)0.900.51:0.02045)0.763.28:0.00776,(('OTU_18143':0.011,('OTU_19324':0.01581,('OTU_215':0.03666,('OTU_34859':0.0195,'OTU_44691':0.01172)0.858.34:0.00783)0.735.20:0.00385)0.749.26:0.00445)0.206.5:0.00413,'OTU_220':0.00819)0.785.19:0.00739)0.748.30:0.01188,('OTU_27269':0.02719,'OTU_70':0.00545)0.831.27:0.0112)0.839.36:0.01108)0.826.32:0.00391)0.862.42:0.00768)0.992.31:0.02394,('OTU_28763':0.0271,'OTU_27422':0.01507)0.156.2:0.00594)0.889.28:0.00016)0.840.33:0.00388)0.838.28:0.00015)0.801.18:0.0078)0.851.43:0.00776,((('OTU_7020':0.01556,(('OTU_26567':0.01265,('OTU_22453':0.05346,'OTU_10167':0.02079)0.820.27:0.00838)0.991.28:0.03895,'OTU_18420':0.0196)0.850.32:0.0083)0.862.43:0.00803,(((('OTU_21759':0.02573,'OTU_32958':0.0333)0.969.31:0.03589,('OTU_29198':0.02956,('OTU_28222':0.04498,'OTU_12639':0.02216)0.880.37:0.0198)0.908.35:0.02568)0.930.37:0.02286,'OTU_19997':0.10971)0.620.3:0.00183,(((('OTU_33457':0.02418,(('OTU_24514':0.02166,'OTU_19399':0.01072)0.996.28:0.04883,'OTU_12804':0.00014)0.000.50:0.00818)0.740.30:0.00369,((('OTU_38384':0.02426,(('OTU_29717':0.02494,('OTU_13469':0.02036,('OTU_34265':0.01923,'OTU_45784':0.04973)0.924.31:0.01615)0.811.18:0.00765)0.803.20:0.01102,('OTU_1889':0.00015,'OTU_41844':0.04154)0.837.33:0.00016)0.967.43:0.01605)0.748.31:0.00336,(('OTU_379':0.01543,('OTU_38946':0.02357,'OTU_130':0.00767)0.870.39:0.00795)0.410.4:0.00765,('OTU_42750':0.02366,'OTU_15469':0.00782)1.000.85:0.00015)0.770.27:0.00361)0.929.37:0.01942,((('OTU_40493':0.00532,('OTU_23744':0.00964,('OTU_22383':0.02331,'OTU_9502':0.00902)0.826.33:0.02011)0.940.37:0.03185)0.939.35:0.02201,'OTU_40968':0.01393)0.821.36:0.01546,'OTU_33709':0.01446)0.822.21:0.00994)0.684.9:0.00785)0.900.52:0.01639,(((((('OTU_40994':0.02393,('OTU_35726':0.0158,'OTU_41073':0.06737)0.857.30:0.01226)0.802.30:0.00765,(('OTU_15441':0.04529,'OTU_33299':0.03018)0.900.53:0.02092,'OTU_1559':0.00755)0.839.37:0.00762)0.931.35:0.01204,((('OTU_11538':0.03251,('OTU_9652':0.04527,'OTU_307':0.00015)0.576.5:0.00015)0.978.25:0.01965,('OTU_461':0.01538,(('OTU_1188':0.02567,('OTU_22748':0.04743,'OTU_433':0.01087)0.775.24:0.02024)0.827.25:0.01251,('OTU_27712':0.02461,'OTU_31027':0.01548)0.680.7:0.00202)0.914.26:0.01338)0.960.35:0.00015)0.805.22:0.00392,'OTU_7160':0.01154)0.099.6:0.00015)0.843.32:0.00382,(('OTU_46895':0.02741,('OTU_40514':0.03821,'OTU_6462':0.03101)0.851.44:0.01361)0.843.33:0.00884,'OTU_5494':0.00014)0.967.44:0.01554)1.000.86:0.00015,('OTU_46539':0.04032,(((('OTU_28456':0.02837,'OTU_46171':0.04164)0.772.21:0.00874,(
[truncated: 1,015,605 more chars]
