# Supplementary material for: Impact of Seriphium plumosum densification on Mesic Highveld Grassland biodiversity in South Africa
Source: R Soc Open Sci. 2020 Apr 15;7(4):192025. doi: 10.1098/rsos.192025 (PMC7211835; doi:10.1098/rsos.192025)
Supplement: Vegetation Data [file rsos192025supp4.zip › site_coords_Ecotypes.txt]

Site	Lat	Lon
Jam	44.966883	-114.08525
Mah	44.182	-113.739383
Mil	44.367	-113.356783
Par	44.616	-114.518433
Sil	44.912	-114.3866
