# Supplementary material for: Impact of Seriphium plumosum densification on Mesic Highveld Grassland biodiversity in South Africa
Source: R Soc Open Sci. 2020 Apr 15;7(4):192025. doi: 10.1098/rsos.192025 (PMC7211835; doi:10.1098/rsos.192025)
Supplement: Vegetation Data [file rsos192025supp4.zip › OTUrepSeqs97.fa]

>OTU_1
TACTTGGTGTGAATTGCAGAATCCCGTGAACCATCGAGTCTTTGAACGCAAGTTGCGCCCCAAGCCTTCTGGCCGAGGGC
ACGTCTGCCTGGGTGTCACAAATCGTCGTCCcccACTCATCCTTTAAGGATTCGGGACGGAAGCTGGTCTCCCGTgtgtT
ACCGCACGCGGTTGGCCAAAATCCGAGCCAAGGACGCAGGGAGCGTCCCGACATGCGGTGGTGAACTCGATCCACTTTCC
TATCGTCGGCCGCTCCTGTCCGGAAGCTCTAGATGACCCAAAGTCCTCAAAGCGACCCCAGGTCAGGCGGGATCACCCGC
TGAGTTTAA
>OTU_2
TACGGGAGGAGCGAGCATTATTCGGAATGATTAGGCGTAAAGAGTTTGTAGGTGGTTttttAAGTTGAAaaaaaaaaaTT
AAAGCCCAACTTTATACCTTttttCAAAACTGATAAACTAGAGTATAAATAGAGGATAATGGAATTTCTATTGGAGTGAT
AAAATATGTTGATAATAGAAGGAAGATCAAAGGCGAAGGCAATTATCTGGGTAtataCTGACACTGAGAAACGAAAGCTT
GGGTAGCGAACGGG
>OTU_3
TACGGAGGGAGCTAGCGTTATTCGGAATTACTGGGCGTAAAGCGCACGTAGGCGGCTTTGTAAGTAAGAGGTGAAAGCCC
AGAGCTCAACTCTGGAATTGCCTTTTAGACTGCATCGCTTGAATCATGGAGAGGTCAGTGGAATTCCGAGTGTAGAGGTG
AAATTCGTAGATATTCGGAAGAACACCAGTGGCGAAGGCGGCTGACTGGACATGTATTGACGCTGAGGTGCGAAAGCGTG
GGGAGCAAACAGG
>OTU_4
AACGGggggggCAAGTGTTCTTCGGAATGACTGGGCGTAAAGGGCACGTAGGCGGTGAATCGGGTTGAAAGTGAAAGTCG
CCAAaaaGTGGCGGAATGCTTTCGAAACCAATTCACTTGAGTGAGACAGAGGAGAGTGGAATTTCGTGTGGAGGGGTGAA
ATCTACAGATCTACGAAGGAACGCCAAAAGCGAAGGCAGCTctctGGGTCCCTACCGACGCTGGGGTGCGAAAGCATGGG
GAGCGAACGGG
>OTU_5
TACGAAGGgggCTAGCGTTGTTCGGAATTACTGGGCGTAAAGCGCACGTAGGCGGATATTTAAGTCAGGGGTGAAATCCC
AGAGCTCAACTCTGGAACTGCCTTTGATACTGGGTATCTCGAGTATGGAAGAGGTGAGTGGAATTCCGAGTGTAGAGGTG
AAATTCGTAGATATTCGGAGGAACACCAGTGGCGAAGGCGGCTCACTGGTCCATTACTGACGCTGAGGTGCGAAAGCGTG
GGGAGCAAACAGG
>OTU_6
TACGTAGGGTGCAAGCGTTGTCCGGAATTATTGGGCGTAAAGAGCTCGTAGGCGGTCTGTCGCGTCTGCTGTGAAAACTC
AGGGCTTAACCCTGAGCTTGCAGTGGGTACGGGCAGACTAGAGTGCGGTAGGGGAGACTGGAATTCCTGGTGTAGCGGTG
AAATGCGCAGATATCAGGAGGAACACCGGTGGCGAAGGCGGGTCTCTGGGCCGTAACTGACGCTGAGGAGCGAAAGCATG
GGGAGCGAACAGG
>OTU_7
TACAGAGGATGCAAGCGTTATCCGGAATGATTGGGCGTAAAGCGTCTGTAGGTGGCTTtttAAGTCCGCCGTCAAATCCC
AGGGCCCAACCCTGGACAGGCGGTGGAAACTACCAAGCTTGAGTACGGTAGGGGCAGAGGGAATTTCCGGTGGAGCGGTG
AAATGCGTAGAGATCGGAAAGAACACCAACGGCGAAAGCACTCTGCTGGGCCGACACTGACACTGAgagaCGAAAGCTAG
GGGAGCGAATGGG
>OTU_8
TACGAAGGgggCTAGCGTTGCTCGGAATCACTGGGCGTAAAGGGTGCGTAGGCGGGTCTTTAAGTCAGGGGTGAAATCCT
GGAGCTCAACTCCAGAACTGCCTTTGATACTGAGGATCTTGAGTTCGGGAGAGGTGAGTGGAACTGCGAGTGTAGAGGTG
AAATTCGTAGATATTCGCAAGAACACCAGTGGCGAAGGCGGCTCACTGGCCCGATACTGACGCTGAGGCACGAAAGCGTG
GGGAGCAAACAGG
>OTU_9
TACAGAGGGTGCAAGCGTTAATCGGAATTACTGGGCGTAAAGCgcgcgTAGGTGGTTTGTTAAGTTGAATGTGAAATCCC
CGGGCTCAACCTGGGAACTGCATCCAAAACTGGCAAGCTAGAGTAGGGCAGAGGGTGGTGGAATTTCCTGTGTAGCGGTG
AAATGCGTAGATATAGGAAGGAACACCAGTGGCGAAGGCGACCACCTGGGCTCATACTGACACTGAGGTGCGAAAGCGTG
GGGAGCAAACAGG
>OTU_10
TACGGAGGATCCAAGCGTTATCCGGATTTATTGGGTTTAAAGGGTGCGTAGGCGGCTTATTAAGTCAGGGGTGAAAGACG
GTGGCTCAACCATCGCAGTGCCTTTGATACTGATGAGCTTGAATACACTAGAGGTAGGCGGAATGTGACAAGTAGCGGTG
AAATGCATAGATATGTCACAGAACACCGATTGCGAAGGCAGCTTACTATGGTGTCATTGACGCTGAGGCACGAAAGCGTG
GGGATCAAACAGG
>OTU_11
TACGTAGGGCGCAAGCGTTGTCCGGAATTATTGGGCGTAAAGAGCTCGTAGGCGGCTTGTCACGTCGGTTGTGAAAGCCC
GGGGCTTAACCCCGGGTCTGCAGTCGATACGGGCAGGCTAGAGTTCGGTAGGGGAGATCGGAATTCCTGGTGTAGCGGTG
AAATGCGCAGATATCAGGAGGAACACCGGTGGCGAAGGCGGATCTCTGGGCCGATACTGACGCTGAGGAGCGAAAGCGTG
GGGAGCGAACAGG
>OTU_12
TACGTAGGGTGCAAGCGTTATCCGGAATTATTGGGCGTAAAGAGCTCGTAGGCGGTTTGTCGCGTCTGCTGTGAAAACTG
GAGGCTCAACCTCCAGCCTGCAGTGGGTACGGGCAAACTAGAGTGCGGTAGGGGAGATTGGAATTCCTGGTGTAGCGGTG
GAATGCGCAGATATCAGGAGGAACACCGATGGCGAAGGCAGATCTCTGGGCCGTAACTGACGCTGAGGAGCGAAAGCATG
GGGAGCGAACAGG
>OTU_13
TACGAAGGgggCTAGCGTTGCTCGGAATCACTGGGCGTAAAGGGCGCGTAGGCGGCCATTCAAGTCGGgggTGAAAGCCT
GTGGCTCAACCACAGAATTGCCTTCGATACTGTTTGGCTTGAGTATGGTAGAGGTCAGTGGAACTGCGAGTGTAGAGGTG
AAATTCGTAGATATTCGCAAGAACACCAGTGGCGAAGGCGGCTGACTGGACCATTACTGACGCTGAGGCGCGAAAGCGTG
GGGAGCAAACAGG
>OTU_14
TACGTAGGGTGCGAGCGTTAATCGGAATTACTGGGCGTAAAGCGTGCGCAGGCGGTTATGTAAGACAGATGTGAAATCCC
CGGGCTCAACCTGGGAACTGCATTTGTGACTGCATAGCTAGAGTACGGCAGAGGgggATGGAATTCCGCGTGTAGCAGTG
AAATGCGTAGATATGCGGAGGAACACCGATGGCGAAGGCAATCCCCTGGGCCTGTACTGACGCTCATGCACGAAAGCGTG
GGGAGCAAACAGG
>OTU_15
TACGTAGGGTGCAAGCGTTGTCCGGAATTATTGGGCGTAAAGAGTTCGTAGGCGGTTTGTCGCGTCCGTTGTGAAAGCTT
GGGGCTCAACCCCAAGTCTGCAGTGGATACGGGCAGACTAGAGTCAGGTAGGGGAGAACGGAATTCCTGGTGTAGCGGTG
AAATGCGCAGATATCAGGAGGAACACCGGTGGCGAAGGCGGTTCTCTGGGCCTGTACTGACGCTGAGGAACGAAAGCGTG
GGGAGCGAACAGG
>OTU_16
TACGAAGGgggCTAGCGTTGTTCGGATTTACTGGGCGTAAAGCGCACGTAGGCGGATCGATCAGTCAGGGGTGAAATCCC
AGAGCTCAACTCTGGAACTGCCTTTGATACTGTCGATCTGGAGTATGGAAGAGGTGAGTGGAATTCCGAGTGTAGAGGTG
AAATTCGTAGATATTCGGAGGAACACCAGTGGCGAAGGCGGCTCACTGGTCCATTACTGACGCTGAGGTGCGAAAGCGTG
GGGAGCAAACAGG
>OTU_17
GACAGAGGGTGCAAACGTTGCTCGGAATCACTGGGCGTAAAGGGCGTGTAGGCGGGTAGATAAGTCGGGCGTGAAATCCC
TAGGCTCAACCTAGGAACTGCACTCGAAACTGTTTATCTTGAGTGCCGGAGAGGAAAGCGGAATTCCTGGTGTAGAGGTG
AAATTCGTAGATATCAGGAGGAACACCAGTGGCGAAGGCGGCTTTCTGGACGGTAACTGACGCTGAGACGCGAAAGCGTG
GGGAGCAAACAGG
>OTU_18
TACGTAGGGTGCAAGCGTTAATCGGAATTACTGGGCGTAAAGCGTGCGCAGGCGGTTTTGTAAGTTTGTCGTGAAAGCCC
CGGGCTCAACCTGGGAATTGCGATGAAGACTGCAAGGCTTGAATCTGGCAGAGGggggTAGAATTCCACGTGTAGCAGTG
AAATGCGTAGAGATGTGGAGGAACACCGATGGCGAAGGCAGCCcccTGGGTCAAGATTGACGCTCATGCACGAAAGCGTG
GGGAGCAAACAGG
>OTU_19
TACAGAGGGTGCAAGCGTTAATCGGAATTACTGGGCGTAAAGCgcgcgTAGGTGGTTCGTTAAGTTGGATGTGAAATCCC
CGGGCTCAACCTGGGAACTGCATTCAAAACTGACGAGCTAGAGTATGGTAGAGGGTGGTGGAATTTCCTGTGTAGCGGTG
AAATGCGTAGATATAGGAAGGAACACCAGTGGCGAAGGCGACCACCTGGACTGATACTGACACTGAGGTGCGAAAGCGTG
GGGAGCAAACAGG
>OTU_20
TACGTAGGGCGCAAGCGTTGTCCGGAATTATTGGGCGTAAAGAGCTCGTAGGCGGCTTGTCACGTCGGGTGTGAAAGCCC
GGGGCTTAACCCCGGGTCTGCATTCGATACGGGCTAGCTAGAGTGTGGTAGGGGAGATCGGAATTCCTGGTGTAGCGGTG
AAATGCGCAGATATCAGGAGGAACACCGGTGGCGAAGGCGGATCTCTGGGCCATTACTGACGCTGAGGAGCGAAAGCGTG
GGGAGCGAACAGG
>OTU_21
TACGTAGGTGGCGAGCGTTGTCCGGATTTATTGGGTTTAAAGGGTGCGTAGGCGGCCTATTAAGTCAGTGCTGAAATATC
CCGGCTTAACCGGGAGGGTGGCATTGATACTGATGGGCTTGAATGAAGTTGAAGTGGGCGGAATTGACGGTGTAGCGGTG
AAATGCTTAGATATCGTCAAGAACACCGATAGTGAAGACAGCTCACTAAGCTTATATTGACGCTGAGGCACGAAAGTGTG
GGGATCAAACAGG
>OTU_22
TACGGAGGGTGCAAGCGTTATCCGGATTCACTGGGTTTAAAGGGTGCGTAGGTGGGCTAGTAAGTCCGTGGTGAAATCTC
TGAGCTTAACTCGGAAACTGCCGTGGATACTATTAGTCTTGAATCTCGTGGAGGTAAGCGGAATATGTCATGTAGCGGTG
AAATGCTTAGATATGACATAGAACACCGATAGCGAAGGCAGCTTGCTACACGAGTATTGACACTGAGGCACGAAAGCGTG
GGGATCAAACAGG
>OTU_23
GACAGAGGGTGCAAACGTTGCTCGGAATCACTGGGCGTAAAGGGCGTGTAGGCGGACTTGCAAGTCAGGCGTGAAATCCC
TGGGCTCAACCCAGGAATTGCACTTGAAACTGCAAGCCTTGAGTGTCGGAGAGGAAAGTGGAATTCCTGGTGTAGAGGTG
AAATTCGTAGATATCAGGAGGAACACCGGTGGCGAAGGCGGCTTTCTGGACGACAACTGACGCTGAGACGCGAAAGCGTG
GGGAGCAAACAGG
>OTU_24
TACGTAGGGCGCAAGCGTTATCCGGAATTATTGGGCGTAAAGAGCTCGTAGGCGGTTTGTCGCGTCTGCCGTGAAAGTCC
GGGGCTCAACTCCGGATCTGCGGTGGGTACGGGCAGACTAGAGTGATGTAGGGGAGACTGGAATTCCTGGTGTAGCGGTG
AAATGCGCAGATATCAGGAGGAACACCGATGGCGAAGGCAGGTCTCTGGGCATTAACTGACGCTGAGGAGCGAAAGCATG
GGGAGCGAACAGG
>OTU_25
TACGGAGGGTGCGAGCGTTGTCCGGATTTATTGGGTTTAAAGGGTGCGTAGGCGGCCGTTTAAGTCTGGGGTGAAAGCCC
GCTGCTCAACAGCGGAACTGCCCTGGATACTGGATGGCTTGAGTACAGACGAGGTTGGCGGAATGGACAGAGTAGCGGTG
AAATGCATAGATACTGTCCAGAACCCCGATTGCGAAGGCAGCTGACTAGGCTGTTACTGACGCTGAGGCACGAAAGCGTG
GGGAGCGAACAGG
>OTU_26
TACGTAGAAGACTAGTGTTATTCATCTTTAATAGGTTTAAAGGGTACCTAGACGGTATAATTAGTCTTTAATAGGAAACG
GTTATACTAGAGTTAtatatGAGGAGGTGAGTATTTGTGGAGTAGAGTTGAAATTCTTTGATACCATGACGACTGGTAAA
GGCGAAAGCAACCTTTTATCTAATAACTGACGTTGAGGGACGAAGGCTCGGGTCGCGAACAGG
>OTU_27
TACGAAGGgggCTAGCGTTGTTCGGAATTACTGGGCGTAAAGGGCGCGTAGGCGGCCTGTTTAGTCAGAAGTGAAAGCCC
CGGGCTCAACCTGGGAATAGCTTTTGATACTGGCAGGCTTGAGTTCCGGAGAGGATGGTGGAATTCCCAGTGTAGAGGTG
AAATTCGTAGATATTGGGAAGAACACCGGTGGCGAAGGCGGCCATCTGGACGGACACTGACGCTGAGGCGCGAAAGCGTG
GGGAGCAAACAGG
>OTU_28
TACGGAGGGAGCTAGCGTTATTCGGAATTACTGGGCGTAAAGCGCACGTAGGCGGCTTTGTAAGTAAGAGGTGAAAGCCT
GGTGCTCAACACCAGAACTGCCTTTTAGACTGCATCGCTTGAATCCAGGAGAGGTGAGTGGAATTCCGAGTGTAGAGGTG
AAATTCGTAGATATTCGGAAGAACACCAGTGGCGAAGGCGGCTCACTGGACTGGTATTGACGCTGAGGTGCGAAAGCGTG
GGGAGCAAACAGG
>OTU_29
TACGTAGGGTGCAAGCGTTAATCGGAATTACTGGGCGTAAAGCGTGCGCAGGCGGCTTTGCAAGACAGATGTGAAATCCC
CGGGCTCAACCTGGGAACTGCATTTGTGACTGCAAGGCTAGAGTACGGTAGAGGgggATGGAATTCCGCGTGTAGCAGTG
AAATGCGTAGATATGCGGAGGAACACCGATGGCGAAGGCAATCCCCTGGACCTGTACTGACGCTCATGCACGAAAGCGTG
GGGAGCAAACAGG
>OTU_30
TACGTAGGGTGCGAGCGTTGTCCGGATTTATTGGGCGTAAAGAGCTCGTAGGCGGTTTGTCGCGTCGGCCGTGAAATCTC
CACGCTTAACGTGGAGCGTGCGGTCGATACGGGCAGACTTGAGTTCGGTAGGGGAGACTGGAATTCCTGGTGTAGCGGTG
AAATGCGCAGATATCAGGAGGAACACCGGTGGCGAAGGCGGGTCTCTGGGCCGATACTGACGCTGAGGAGCGAAAGCGTG
GGGAGCGAACAGG
>OTU_31
TACGTAGGGTGCGAGCGTTAATCGGAATTACTGGGCGTAAAGCGTGCGCAGGTGGTCATGCAAGACAGATGTGAAATCCC
CGGGCTTAACCTGGGAATTGCATTTGTGACTGCATGGCTAGAGTGTGGCAGAGGgggATGGAATTCCGCGTGTAGCAGTG
AAATGCGTAGATATGCGGAGGAACACCGATGGCGAAGGCAGTCCCCTGGGCCTGCACTGACACTCATGCACGAAAGCGTG
GGGAGCAAACAGG
>OTU_32
TACGTAGGGTGCGAGCGTTGTCCGGAATTATTGGGCGTAAAGAGCTCGTAGGCGGTTTGTCGCGTCGGCCGTGAAAACTT
GGGGCTTAACCCCGAGCTTGCGGTCGATACGGGCAGACTTGAGTTCGGCAGGGGAGACTGGAATTCCTGGTGTAGCGGTG
AAATGCGCAGATATCAGGAGGAACACCGGTGGCGAAGGCGGGTCTCTGGGCCGATACTGACGCTGAGGAGCGAAAGCGTG
GGGAGCGAACAGG
>OTU_33
GACAGAGGGTGCAAACGTTGCTCGGAATTACTGGGCGTAAAGCGCGTGTAGGCGGGCTGATAAGTCGGACGTGAAATCCC
TGGGCTCAACCCAGGAACTGCATCCGAAACTGTCAGTCTGGAGTGGTGGAGAGGGAAGCAGAATTCCTGGTGTAGAGGTG
AAATTCGTAGATATCAGGAGGAACACCGGTGGCGAAGGCGGCTTCCTGGACACTAACTGACGCTGAGACGCGAAAGCGTG
GGGAGCAAACAGG
>OTU_34
TAAGTAGTGTGAATTGCAGAATTCAGTGAATCATCGAATCTTTGAACGCACATTGCGCCCTTCGGTATTCCGTTGGGCAT
GCCTGTTCGAGCGTCATTTAAACCTTCAAGCTATGCTTGGTGTTGGGTGTTTGTTCCGCCTCAGCGCGTGGACTCGCCTT
AAATTCATTGGCAGCCGGTATGTTGGCTTCGTGCGCAGCACATTGCAAGCGATTTCAGCAGACCcccTTCCACAAGCCTT
tttttACTTTGACCTCGGATCAGGTAGGGATACCCGCTGAACTTAA
>OTU_35
TACGTAGGGTGCAAGCGTTAATCGGAATTACTGGGCGTAAAGCGTGCGCAGGCGGTTTTGTAAGACTGTCGTGAAATCCC
CGGGCTCAACCTGGGAATGGCGATGGTGACTGCAAGGCTAGAGTTTGGCAGAGGggggTAGAATTCCACGTGTAGCAGTG
AAATGCGTAGATATGTGGAGGAACACCGATGGCGAAGGCAGCCcccTGGGTCAAAACTGACGCTCATGCACGAAAGCGTG
GGGAGCAAACAGG
>OTU_36
TACGTAGGGTGCAAGCGTTAATCGGAATTACTGGGCGTAAAGCGTGCGCAGGCGGTTCTATAAGACAGATGTGAAATCCC
CGGGCTCAACCTGGGAACTGCATTTGTGACTGTAGAGCTGGAGTGCGGCAGAGGgggATGGAATTCCGCGTGTAGCAGTG
AAATGCGTAGATATGCGGAGGAACACCGATGGCGAAGGCAATCCCCTGGGCCTGCACTGACGCTCATGCACGAAAGCGTG
GGGAGCAAACAGG
>OTU_37
TACGTAGGGTGCGAGCGTTAATCGGAATTACTGGGCGTAAAGCGTGCGCAGGCGGTTTAGTAAGACAGGCGTGAAATCCC
CGGGCTCAACCTGGGAACTGCGCTTGTGACTGCTAAGCTAGAGTACGGCAGAGGggggTGGAATTCCACGTGTAGCAGTG
AAATGCGTAGAGATGTGGAGGAACACCGATGGCGAAGGCAGCCcccTGGGCCGATACTGACGCTCATGCACGAAAGCGTG
GGTAGCAAACAGG
>OTU_38
TACGGAGGgggCTAGCGTTATTCGGAATTACTGGGCGTAAAGCGTACGTAGGCGGTGGTTCAAGTCAGAGGTGAAAGCCC
GGAGCTCAACTCCGGAACTGCCTTTGAAACTAGATCGCTAGAACATCGGAGAGGTAAGTGGAATTCCGAGTGTAGAGGTG
AAATTCGTAGATATTCGGAAGAACACCAGTGGCGAAGGCGGCTTACTGGACGATTGTTGACGCTGAGGTACGAAAGCGTG
GGGAGCAAACAGG
>OTU_39
TACAGAGGGTGCGAGCGTTAATCGGAATTACTGGGCGTAAAGCGTGCGTAGACGGTTATTTAAGTCGGGTGTGAAAGCCC
CGGGCTCAACCTGGGAATTGCATTCGAGACTGAATAGCTAGGGTACGGTAGAGGGAAGTGGAATTTCCGGTGTAGCGGTG
AAATGCGTAGATATCGGAAGGAACATCAGTGGCGAAAGCGACTTCCTGGACCAGTACCGACGTTCAGGCACGAAAGCGTG
GGGAGCAAACAGG
>OTU_40
TACGTAGGGCGCAAGCGTTATCCGGAATTATTGGGCGTAAAGAGCTCGTAGGCGGTTTGTCGCGTCTGCTGTGAAAGACC
GGGGCTCAACTCCGGTTCTGCAGTGGGTACGGGCAGACTAGAGTGCAGTAGGGGAGACTGGAATTCCTGGTGTAGCGGTG
AAATGCGCAGATATCAGGAGGAACACCGATGGCGAAGGCAGGTCTCTGGGCTGTAACTGACGCTGAGGAGCGAAAGCATG
GGGAGCGAACAGG
>OTU_41
GACGTAGGGCGCGAGCGTTGTCCGGATTTATTGGGCGTAAAGAGCTCGTAGGCGGCTTGTCGCGTCGACTGTGAAAACCC
GCGGCTCAACCGCGGGCCTGCAGCCGATACGGGCAGGCTAGAGTTCGGTAGGGGAGACTGGAATTCCTGGTGTAGCGGTG
AAATGCGCAGATATCAGGAGGAACACCGATGGCGAAGGCAGGTCTCTGGGCCGATACTGACGCTGAGGAGCGAAAGCGTG
GGGAGCGAACAGG
>OTU_42
TACGGAGGGTGCAAGCGTTAATCGGAATTACTGGGCGTAAAGCGCACGCAGGCGGTTTGTTAAGTCAGATGTGAAATCCC
CGGGCTCAACCTGGGAACTGCATCTGATACTGGCAAGCTTGAGTCTCGTAGAGGggggTAGAATTCCAGGTGTAGCGGTG
AAATGCGTAGAGATCTGGAGGAATACCGGTGGCGAAGGCGGCCcccTGGACGAAGACTGACGCTCAGGTGCGAAAGCGTG
GGGAGCAAACAGG
>OTU_43
TACGAAGGgggCTAGCGTTGTTCGGAATTACTGGGCGTAAAGCGCACGTAGGCGGATACTTAAGTCAGGGGTGAAATCCC
GGGGCTCAACCCCGGAACTGCCTTTGATACTGGGTATCTCGAGTCCGGAAGAGGTGAGTGGAATTCCGAGTGTAGAGGTG
AAATTCGTAGATATTCGGAGGAACACCAGTGGCGAAGGCGGCTCACTGGTCCGGTACTGACGCTGAGGTGCGAAAGCGTG
GGGAGCAAACAGG
>OTU_44
TACGTAGGGTGCGAGCGTTAATCGGAATTACTGGGCGTAAAGCGTGCGCAGGCGGTTTTATAAGCCAGATGTGAAAGCCC
CGGGCTCAACCTGGGAATGGCATTTGGGACTGTAAGGCTGGAGTATGGCAGAGGAGACTAGAATTCCTGGTGTAGCAGTG
AAATGCGTAGATATCAGGAGGAATACCGATGGCGAAGGCAGGTCTCTGGGCCAATACTGACGCTCATGCACGAAAGCGTG
GGGAGCAAACAGG
>OTU_45
TACAAGTAAGACTAGTGTTATTCATCTTAATTAGGTTTAAAGGGTACCTAGACAGTATTTCTAGCCTCCAAAGGGAACAG
ATTTACTAGAGTTTTATGTGAGAGGAAAATATTAGAACCATTGGAGTAGTGATAAAATGTTTTGATACTAATGGGACGGA
TAACGGCGAAGGCAAACCTCTATGTAATAACTGACGTTGAGGGACGAAGGCTTGGGTAGCGAATAGG
>OTU_46
TACGTAGAAGACTTGTGTTATTCATCTTTAGTAGGTTTAAAGGGTACCTAGACGGTAAAATTAATCTAAAACCAGATATG
TTtttACTAGAGTTAtatatGAGGAGGTGAGTATTTGTGGAGTAGAGTTGAAATTCGTTGATACCATAACGACTGGTAGC
GGCGAAAGCAACCTTTTATCTAATAACTGACGTTGAGGGACGAAGGCTCGGGTCACGAACAGG
>OTU_47
TACGGAGGGAGCTAGCGTTGTTCGGAATTACTGGGCGTAAAGCgcgcgTAGGCGGCTTTGTAAGTTAGAGGTGAAAGCCC
GGAGCTCAACTCCGGAACTGCCTTTAAAACTGCATCGCTTGAATCCAGGAGAGGTGAGTGGAATTCCGAGTGTAGAGGTG
AAATTCGTAGATATTCGGAAGAACACCAGTGGCGAAGGCGGCTCACTGGACTGGTATTGACGCTGAGGTGCGAAAGCGTG
GGGAGCAAACAGG
>OTU_48
TACGGAGGGTGCAAGCGTTAATCGGAATTACTGGGCGTAAAGCGCACGTAGGTGGTTTGCTAAGCTAGCTGTGAAATCCC
CGGGCTCAACCTGGGCACTGCAGTTAGAACTGGCAAGCTAGAGTAGGGTAGAGGGGTGTGGAATTCCAGGTGTAGCGGTG
AAATGCGTAGATATCTGGAGGAACATCAGTGGCGAAGGCGACACCCTGGACTCATACTGACACTGAGGTGCGAAAGCGTG
GGGAGCAAACAGG
>OTU_49
TACGTAGGGTCCAAGCGTTAATCGGAATTACTGGGCGTAAAGCGTGCGCAGGCGGTTGTGCAAGACCGATGTGAAATCCC
CGAGCTTAACTTGGGAATTGCATTGGTGACTGCACGGCTAGAGTgtgtCAGAGGggggTAGAATTCCACGTGTAGCAGTG
AAATGCGTAGAGATGTGGAGGAATACCGATGGCGAAGGCAGCCcccTGGGATAACACTGACGCTCATGCACGAAAGCGTG
GGGAGCAAACAGG
>OTU_50
TACGGAGGATCCAAGCGTTATCCGGATTCATTGGGTTTAAAGGGTGCGTAGGCGGAATGATAAGTCAGTGGTGAAATCCT
GCAGCTTAACTGCAGAACTGCCATTGATACTGTCAATCTTGAGTACATTTGATGTGGGCGGAATGTGTCATGTAGCGGTG
AAATGCTTAGATATGACACAGAACACCGATTGCGAAGGCAGCTCACAAAACTGTAACTGACGCTGAGGCACGAAAGCGTG
GGTATCAAACAGG
>OTU_51
TACGTAGGGTCCGAGCGTTGTCCGGAATTATTGGGCGTAAAGGGCTCGTAGGCGGTCTGTTGCGTCGGGAGTGAAAACTT
ACAGCTTAACTGTGAGCGTGCTTCCGATACGGGCAGACTTGAGGTATTCAGGGGAGAACGGAATTCCTGGTGTAGCGGTG
AAATGCGCAGATATCAGGAGGAACACCGGTGGCGAAGGCGGTTCTCTGGGAATATCCTGACGCTGAGGAGCGAAAGTGTG
GGGAGCGAACAGG
>OTU_52
GACAGAGGGTGCAAACGTTGTTCGGAATTACTGGGCGTAAAGCGCGTGTAGGCGGCTAAGTAAGTCGGGCGTGAAATCCC
ACGGCTCAACCGTGGAAGTGCACTCGAAACTGCATAGCTAGAGTCCTGGAGAGGAAGGTGGAATGCTTGGTGTAGAGGTG
AAATTCGTAGATATCAAGCGGAACACCGGTGGCGAAGGCGGCCTTCTGGACAGTGACTGACGCTGAGACGCGAAAGCGTG
GGGAGCAAACAGG
>OTU_53
TACGTAGGGTGCGAGCGTTGTCCGGAATTATTGGGCGTAAAGAGCTCGTAGGCGGTTTGTTGCGTCGGCTGTGAAAACCT
ACAGCTTAACTGTGGGCCTGCAGTCGATACGGGCAGACTTGAGTTCGGCAGGGGAGACTGGAATTCCTGGTGTAGCGGTG
AAATGCGCAGATATCAGGAGGAACACCGGTGGCGAAGGCGGGTCTCTGGGCCGATACTGACGCTGAGGAGCGAAAGCGTG
GGGAGCGAACAGG
>OTU_54
GACAGAGGGTGCAAACGTTGCTCGGAATCACTGGGCGTAAAGGGCGTGTAGGCGGGCAGATAAGTCGGGCGTGAAATCCC
CAGGCTCAACCTGGGAACTGCACTCGAAACTGTTTGTCTTGAGTATCGGAGAGGAAAGCGGAATACCTGGTGTAGAGGTG
AAATTCGTAGATATCAGGTGGAACACCAGTGGCGAAGGCGGCTTTCTGGACGATAACTGACGCTGAGACGCGAAAGCGTG
GGGAGCAAACAGG
>OTU_55
TACGTAGGGTCCGAGCGTTGTCCGGAATTACTGGGCGTAAAGAGCTCGTAGGTGGTTTGTCGCGTTGTTCGTGAAAACTC
ACAGCTCAACTGTGGGCGTGCGGGCGATACGGGCAGACTGGAGTACTGCAGGGGAGACTGGAATTCCTGGTGTAGCGGTG
GAATGCGCAGATATCAGGAGGAACACCGGTGGCGAAGGCGGGTCTCTGGGCAGTAACTGACGCTGAGGAGCGAAAGCGTG
GGGAGCGAACAGG
>OTU_56
TACGTAGGGTGCGAGCGTTGTCCGGAATTATTGGGCGTAAAGGGCTCGTAGGCGGTCTGTTGCGTCAGGAGTGAAAACTC
GGGGCTTAACCCCGAGCCTGCTTCTGATACGGGCAGACTAGAGGTATGCAGGGGAGAACGGAATTCCTGGTGTAGCGGTG
AAATGCGCAGATATCAGGAGGAACACCGGTGGCGAAGGCGGTTCTCTGGGCATTACCTGACGCTGAGGAGCGAAAGTGTG
GGGAGCGAACAGG
>OTU_57
TACGGAGGgggCTAGCGTTGTTCGGAATTACTGGGCGTAAAGCGTACGTAGGCGGCTTtttAAGTCAGAGGTGAAATCCC
GGGGCTCAACTCCGGAACTGCCTTTGAGACTGGATCGCTTGAACGTCGGAGAGGTGAGTGGAATTCCGAGTGTAGAGGTG
AAATTCGTAGATATTCGGAAGAACACCAGTGGCGAAGGCGGCTCACTGGACGACTGTTGACGCTGAGGTACGAAAGCGTG
GGGAGCAAACAGG
>OTU_58
TACGGAGGGTGCAAGCGTTATCCGGATTCACTGGGTTTAAAGGGTGCGTAGGCGGGCAGGTAAGTCCGTGGTGAAATCTC
TGAGCTTAACTCAGAAACTGCCATGGATACTATTTGTCTTGAATGTTGTGGAGGTAAGCGGAATATGTCATGTAGCGGTG
AAATGCTTAGATATGACATAGAACACCAATTGCGAAGGCAGCTTACTACACAAATATTGACGCTGAGGCACGAAAGCGTG
GGGATCAAACAGG
>OTU_59
TACGAAGGGTGCAAGCGTTACTCGGAATTACTGGGCGTAAAGGGTGCGTAGGTGGTTGTTTAAGTCTGTTGTGAAAGCCC
CGGGCTCAACCTGGGAATGGCAATGGATACTGGACAGCTAGAGTGCGGTAGAGGGTAGTGGAATTCCCGGTGTAGCAGTG
AAATGCGTAGAGATCGGGAGGAACACCAGTGGCGAAGGCGGCTACCTGGACCAGCACTGACACTGAAGCACGAAAGCGTG
GGGAGCAAACAGG
>OTU_60
TACGGAGGGTGCGAGCGTTGTCCGGATTTATTGGGTTTAAAGGGTGCGTAGGTGGCTTtttAAGTCAGTGGTGAAATACA
GCCGCTCAACGGTTGAGGTGCCATTGATACTGAAGAGCTTGAAACAAGTGGAGGCTGCCGGAATGGATGGTGTAGCGGTG
AAATGCATAGATATCATCCAGAACACCGATTGCGAAGGCAGGTGGCTACGTTTGATTTGACACTGAGGCACGAAAGCATG
GGGAGCAAACAGG
>OTU_61
TACGAAGGgggCTAGCGTTGCTCGGAATCACTGGGCGTAAAGGGCGCGTAGGCGGCGTTTTAAGTCGGgggTGAAAGCCT
GTGGCTCAACCACAGAATGGCCTTCGATACTGGGGCGCTTGAGTATGGTAGAGGTTGGTGGAACTGCGAGTGTAGAGGTG
AAATTCGTAGATATTCGCAAGAACACCGGTGGCGAAGGCGGCCAACTGGACCATTACTGACGCTGAGGCGCGAAAGCGTG
GGGAGCAAACAGG
>OTU_62
TACGTAGGGTGCAAGCGTTAATCGGAATTACTGGGCGTAAAGCGTGCGCAGGCGGTTGTGTAAGACAGATGTGAAATCCC
CGAGCTTAACTTGGGAACTGCATTTGTGACTGCACGGCTAGAGTGCGTCAGAGGggggTGGAATTCCACGTGTAGCAGTG
AAATGCGTAGATATGTGGAGGAACACCAATGGCGAAGGCAGCCcccTGGGATGACACTGACGCTCATGCACGAAAGCGTG
GGGAGCAAACAGG
>OTU_63
TACGTAGGGTGCGAGCGTTAATCGGAATTACTGGGCGTAAAGGGTGCGCAGGCGGTTAtataAGACAGATGTGAAATCCC
CGGGCTCAACCTGGGAACTGCGTTTGTGACTGTATGACTAGAGTACGGTAGagagGGGTGGAATTCCTGGTGTAGCAGTG
AAATGCGTAGATATCAGGAGGAACATCGATGGCGAAGGCAGCCCCTTGGACCTGTACTGACGCTCATGCACGAAAGCGTG
GGGAGCAAACAGG
>OTU_64
TACGTAGGTGGCAAGCGTTGTCCGGATTTATTGGGTTTAAAGGGTGCGTAGGCGGCCCTGTAAGTCAGTGCTGAAATACC
CCGGCTTAACCGGgggggTGGCATTGATACTGCAGGGCTTGAGTACAGATGAGGTAGGCGGAATTGACGGTGTAGCGGTG
AAATGCATAGATATCGTCAAGAACACCGATAGCGAAGGCAGCTTACTGGGCTGTAACTGACGCTGATGCACGAAAGTGTG
GGGATCAAACAGG
>OTU_65
TACAGAGGGTGCAAACGTTGCTCGGAATCATTGGGCGTAAAGCGCACGTAGGCGGCCTAGCAAGTAGGGAGTGAAAGCCC
TCGGCTTAACCGAGGAAGTGCTTTCTAAACTACTAGGCTTGAATACTGGAGAGGGTCGCGGAATTCCCGGTGTAGAGGTG
AAATTCGTAGATATCGGGAGGAACACCAGTGGCGAAGGCGGCGACCTGGACAGATATTGACGCTGAGGTGCGAAAGCGTG
GGGAGCAAACAGG
>OTU_66
TACGAAGGgggCTAGCGTTGCTCGGAATCACTGGGCGTAAAGGGCGCGTAGGCGGTCTTTTAAGTCGGgggTGAAAGCCT
GTGGCTCAACCACAGAATTGCCTTCGATACTGGGAGACTTGAGTTCGGTAGAGGTTGGTGGAACTGCGAGTGTAGAGGTG
AAATTCGTAGATATTCGCAAGAACACCGGTGGCGAAGGCGGCCAACTGGACCGACACTGACGCTGAGGCGCGAAAGCGTG
GGGAGCAAACAGG
>OTU_67
TACGTAGGGTCCGAGCGTTGTCCGGAATTATTGGGCGTAAAGGGCTCGTAGGCGGTTTGTCGCGTCGGGAGTGAAAACTC
AGGGCTCAACCCTGAGCGTGCTTCCGATACGGGCAGACTAGAGGTATGCAGGGGAGAACGGAATTCCTGGTGTAGCGGTG
GAATGCGCAGATATCAGGAGGAACACCGGTGGCGAAGGCGGTTCTCTGGGCATTACCTGACGCTGAGGAGCGAAAGCATG
GGGAGCGAACAGG
>OTU_68
AACGTGGGAGGCAAGCGTTATTGATCTTAAATGGGTCTAAAGGGTCCGTAAAACGGTAAATTAAGCGAAAATAATATAAA
TTTAATCGAACTGGTTTACTAGAGTCTTATAGAGGAACAGAGGAATTGCAAGAGTAAGGATAAAATCTATTGATACTTGT
AGGACCGCCAATGGCGAAGGCATCGTTCCAGGTATAGACTGACGTTGAGGGACGTAGGCGTTGGGAGCGAAAAGG
>OTU_69
TACGAAGGgggCTAGCGTTGTTCGGAATTACTGGGCGTAAAGCGCACGTAGGCGGATATTTAAGTCGGgggTGAAATCCC
GGGGCTCAACCCCGGAACTGCCTTCGATACTGGGTATCTTGAGTTCGGAAGAGGTGAGTGGAATTGCGAGTGTAGAGGTG
AAATTCGTAGATATTCGCAGGAACACCAGTGGCGAAGGCGGCTCACTGGTCCGATACTGACGCTGAGGTGCGAAAGCGTG
GGGAGCAAACAGG
>OTU_70
TACGTAGGGTGCGAGCGTTGTCCGGAATTATTGGGCGTAAAGAGCTCGTAGGCGGTgtgtCGCGTCGGCCGTGAAAACCT
GGGGCTCAACTCTGGGCGTGCGGTCGATACGGGCATCACTTGAGTTCGGCAGGGGAGACTGGAATTCCTGGTGTAGCGGT
GAAATGCGCAGATATCAGGAGGAACACCGGTGGCGAAGGCGGGTCTCTGGGCCGATACTGACGCTGAGGAGCGAAAGCAT
GGGTAGCGAACAGG
>OTU_71
GACGGAGGATGCAAGCGTTATCCGGAATGATTGGGCGTAAAGCGTCCGCAGGTGGCAGTTCAAGTCTGCTGTCAAAGACC
GGGGCTTAACTTCGGAAAGGCAGTGGAAACTGAACAGCTAGAGTATGGTAGGGGCAGAGGGAATTCCTGGTGTAGCGGTG
AAATGCGTAGAGATCAGGAAGAACATCGGTGGCGAAGGCGCTCTGCTGGACCATAACTGACACTCAGGGACGAAAGCTAG
GGGAGCGAATGGG
>OTU_72
TACGTAGGGTGCGAGCGTTGTCCGGAATTATTGGGCGTAAAGGGCTCGTAGGCGGTTTGTCGCGTCGGGAGTGAAAACAC
CGGGCTTAACTCGGTGCTTGCTTTCGATACGGGCAGACTAGAGGTATGCAGGGGAGAACGGAATTCCTGGTGTAGCGGTG
AAATGCGCAGATATCAGGAGGAACACCGGTGGCGAAGGCGGTTCTCTGGGCATTACCTGACGCTGAGGAGCGAAAGTGTG
GGGAGCGAACAGG
>OTU_73
TACGAAGGgggCTAGCGTTGTTCGGAATTACTGGGCGTAAAGCGCACGTAGGCGGACATTTAAGTCAGGGGTGAAATCCC
GGGGCTCAACCTCGGAACTGCCTTTGATACTGGGTGTCTTGAGTGTGGAAGAGGTCAGTGGAATTGCGAGTGTAGAGGTG
AAATTCGTAGATATTCGCAGGAACACCAGTGGCGAAGGCGGCTGACTGGTCCACAACTGACGCTGAGGTGCGAAAGCGTG
GGGAGCAAACAGG
>OTU_74
TACGAAGGgggCTAGCGTTGCTCGGAATTACTGGGCGTAAAGGGAGCGTAGGCGGACATTTAAGTCAGGGGTGAAATCCC
AGAGCTCAACTCTGGAACTGCCTTTGATACTGGGTGTCTTGAGTGTGATAGAGGTATGTGGAACTCCGAGTGTAGAGGTG
AAATTCGTAGATATTCGGAAGAACACCAGTGGCGAAGGCGACATACTGGATCATTACTGACGCTGAGGCTCGAAAGCGTG
GGGAGCAAACAGG
>OTU_75
TACGGAGGGTGCGAGCGTTGTCCGGATTTATTGGGTTTAAAGGGTGCGTAGGCGGCCGCGTAAGTCTGGGGTGAAAGCCC
GTTGCTCAACAACGGAACTGCCCTGGAAACTGCGCGGCTTGAGTCCAGACGAGGTTGGCGGAATGGGCGGTGTAGCGGTG
AAATGCATAGATACCGTCCAGAACCCCGATTGCGAAGGCAGCTGACTAGGCTGGTACTGACGCTGAGGCACGAAAGCGTG
GGGAGCGAACAGG
>OTU_76
TACGAAGGGTGCAAGCGTTACTCGGAATTACTGGGCGTAAAGCGTGCGTAGGCGGTTCGTTAAGTCTGTCGTGAAAGCCC
TGGGCTCAACCTGGGAATTGCGATGGATACTGGCGAGCTAGAGTACGGTAGAGGATGGTGGAATTCCCGGTGTAGCGGTG
AAATGCGTAGAGATCGGGAGGAACACCCGTGGCGAAGGCGGCCATCTGGACCAGTACTGACGCTGAGGCACGAAAGCGTG
GGGAGCAAACAGG
>OTU_77
TACGAAGGGTGCAAGCGTTACTCGGAATCACTGGGCGTAAAGCGTGCGTAGGCGGTTGATTAAGTCTGCTGTGAAAGCCC
TGGGCTCAACCTGGGAACTGCAGTGGATACTGGTCAGCTAGAGTGTGATAGAGGATGGTGGAATTCCCGGTGTAGCGGTG
AAATGCGTAGAGATCGGGAGGAACACCAGTGGCGAAGGCGGCCATCTGGATCAACACTGACGCTGAGGCACGAAAGCGTG
GGGAGCAAACAGG
>OTU_78
GACAGAGGGTGCAAACGTTGTTCGGAATTACTGGGCGTAAAGCGCGTGTAGGCTGCTCGGAAAGTCGGATGTGAAAGCCC
TGGGCTCAACCCAGGAAGTGCATTCGAAACTCCCGAGCTGGAGTCCCGGAGAGGAAGGCGGAATTCTCGGTGTAGAGGTG
AAATTCGTAGATATCGAGAGGAACATCGGTGGCGAAGGCGGCCTTCTGGACGGTGACTGACGCTGAGACGCGAAAGCGTG
GGGAGCAAACAGG
>OTU_79
TACGTAGGTGGCAAGCGTTGTCCGGATTTATTGGGTTTAAAGGGTGCGTAGGCGGCCCTGTAAGTCAGCGCTGAAATATC
CCGGCTTAACCGGGAGGGTGGCATTGATACTGCAGGGCTTGAGTAAAGTTGAGGTTGGCGGAATTGACGGTGTAGCGGTG
AAATGCTTAGATATCGTCAAGAACACCGATAGTGAAGACAGCTAACTAAGCTTTAACTGACGCTGAGGCACGAAAGTGTG
GGGATCAAACAGG
>OTU_80
TACGAAGGGGACTAGCGTTGTTCGGAATCACTGGGCGTAAAGCGCACGTAGGCGGATTTGTAAGTCAGGGGTGAAATCCC
GGGGCTCAACCTCGGAACTGCCTTTGATACTGCGAATCTTGAGTCCGATAGAGGTGGGTGGAATTCCTAGTGTAGAGGTG
AAATTCGTAGATATTAGGAAGAACACCGGTGGCGAAGGCGGCCCACTGGATCGGTACTGACGCTGAGGTGCGAAAGCGTG
GGGAGCAAACAGG
>OTU_81
TACGGAGGgggCTAGCGTTGTTCGGAATTACTGGGCGTAAAGCGCACGTAGGCGGCTTTGTAAGTTAGAGGTGAAAGCCC
GGGGCTCAACTCCGGAATTGCCTTTAAGACTGCATCGCTAGAATTGTGGAGAGGTAAGTGGAATTCCGAGTGTAGAGGTG
AAATTCGTAGATATTCGGAAGAACACCAGTGGCGAAGGCGACTTACTGGACACATATTGACGCTGAGGTGCGAAAGCGTG
GGGAGCAAACAGG
>OTU_82
TACGTAGGGTGCGAGCGTTAATCGGAATTACTGGGCGTAAAGCGTGCGCAGGCGGTTTGGCAAGTCAGATGTGAAATCCC
CGAGCTCAACTTGGGAACTGCGTTTGAAACTGCCAGACTAGAATATGTCAGAGGggggTAGAATTCCACGTGTAGCAGTG
AAATGCGTAGAGATGTGGAGGAATACCAATGGCGAAGGCAGCCcccTGGGATAATATTGACGCTCATGCACGAAAGCGTG
GGGAGCAAACAGG
>OTU_83
GACAGAGGGTGCAAACGTTGTTCGGAATTACTGGGCGTAAAGCGCGTGTAGGCGGCCCTGCAAGTCGGATGTGAAATCCC
ACGGCTCAACCGTGGAAGTGCATTCGAAACTGCAGGGCTAGAGTCCTGGAGAGGAAGGTGGAATGCTTGGTGTAGAGGTG
AAATTCGTAGATATCAAGCGGAACACCGGTGGCGAAGGCGGCCTTCTGGACAGTGACTGACGCTGAGACGCGAAAGCGTG
GGGAGCAAACAGG
>OTU_84
TACGGAGGGTGCAAGCGTTATCCGGATTCACTGGGTTTAAAGGGTGCGTAGGTGGGCAGGTAAGTCAGCGGTGAAATCCC
CGAGCTTAACTTGGGAACTGCCATTGATACTATCTGTCTTGAATACCTTGGAGGTGAGCGGAATATGTCATGTAGCGGTG
AAATGCTTAGATATGACATAGAACACCAATTGCGAAGGCAGCTCACTACACGGTCATTGACACTGAGGCACGAAAGCGTG
GGGATCAAACAGG
>OTU_85
TACGAAGGgggCTAGCGTTGCTCGGAATTACTGGGCGTAAAGGGAGCGTAGGCGGATAGTTTAGTCAGAGGTGAAAGCCC
AGGGCTCAACCTTGGAATTGCCTTTGATACTGGCTATCTTGAGTACGGAAGAGGTATGTGGAACTCCGAGTGTAGAGGTG
AAATTCGTAGATATTCGGAAGAACACCAGTGGCGAAGGCGACATACTGGTCCGTTACTGACGCTGAGGCTCGAAAGCGTG
GGGAGCAAACAGG
>OTU_86
TACGAGAGGGGCGAGCATTATTCGAAATGATTAGGCGTAAAGGGTTTGTAGGTTGTTttttAAGTTGAAaaaaaaaaaTT
AAAGCTTAACTTTACTTCTTttttCAAAACTGATAAACTAGAGTATAAATAGAGGATAATAGAATTCTTATTGTAAGGAT
AAAATCTTGTAATAATAAGAGGAATTTCCATGGCGAAGGCAATTATCTGGGTAtataCTGACACTGAGAAACGAAAGCTT
GGGTAGCGAACGGG
>OTU_87
TACCTATAAGACTAGTGTTATTCATCTTTAATAGGTTTAAAGGGTACCTAGACGGTAATatatatCCTTGAGATATTTAt
ataCTAGAGTTATATGTAAGAAGGGGAGTATTTATGGAGTAAAGATGAAATTTGTTGATACCATAAGGACTGATAAAGGC
GAAGGCAACCTTTTATGTAATAACTGACGTTGAGGGACGAAGGCTCGGGTAACAAACAGG
>OTU_88
TACGGAGGgggCTAGCGTTGTTCGGAATTACTGGGCGTAAAGCGTACGTAGGCGGCTTtttAAGTCAGAGGTGAAATCCC
GGTGCTCAACACCGGAACTGCCTTTGAGACTGGATCGCTTGATCACGGGAGAGGTTAGTGGAATTCCGAGTGTAGAGGTG
AAATTCGTAGATATTCGGAAGAACACCAGTGGCGAAGGCGGCTAACTGGACCGTTGATGACGCTGAGGTACGAAAGCGTG
GGGAGCAAACAGG
>OTU_89
TACGTAGGGTGCGAGCGTTGTCCGGAATTACTGGGCGTAAAGAGCTTGTAGGCGGTTCGTCGCGTCGATTGTGAAAACTT
GCAGCTCAACTGCAAGCTTGCAGTCGATACGGGCGGACTAGAGTACTTCAGGGGAGACTGGAATTCCTGGTGTAGCGGTG
AAATGCGCAGATATCAGGAGGAACACCGGTGGCGAAGGCGGGTCTCTGGGAAGTAACTGACGCTGAGAAGCGAAAGCGTG
GGTAGCGAACAGG
>OTU_90
TACGGAGGGTGCAAGCGTTGTCCGGATTTATTGGGTTTAAAGGGTGCGTAGGCGGCCGATTAAGTCTGGGGTGAAAGCCC
GTTGCTCAACAACGGAACTGCCCTGGAAACTGGTCGGCTTGAGTACAGACGAGGGTGGCGGAATGGATGCTGTAGCGGTG
AAATGCATAGATAGCATCCAGAACCCCGATTGCGAAGGCAGCTGCCTAGACTGTAACTGACGCTGAGGCACGAAAGCGTG
GGGAGCGAACAGG
>OTU_91
TACGTAGGGTGCGAGCGTTGTCCGGAATTACTGGGCGTAAAGAGTTCGTAGGCGGTTTGTCGCGTCGTTTGTGAAAACCC
GGGGCTCAACTTCGGGCTTGCAGGCGATACGGGCAGACTTGAGTGTTTCAGGGGAGACTGGAATTCCTGGTGTAGCGGTG
AAATGCGCAGATATCAGGAGGAACACCGGTGGCGAAGGCGGGTCTCTGGGAAACAACTGACGCTGAGGAACGAAAGCGTG
GGTAGCAAACAGG
>OTU_92
TACGTAGGTGGCAAGCGTTGTCCGGAATTATTGGGCGTAAAGCgcgcgcAGGCGGTCTTTTAAGTCTGATGTGAAAGCCC
ACGGCTCAACCGTGGAGGGTCATTGGAAACTGGAAGACTTGAGTGCAGAAGAGGAGAGTGGAATTCCACGTGTAGCGGTG
AAATGCGTAGAGATGTGGAGGAACACCAGTGGCGAAGGCGACTctctGGTCTGTAACTGACGCTGAGGCGCGAAAGCGTG
GGGAGCAAACAGG
>OTU_93
TACGGAGGATCCAAGCGTTATCCGGATTTATTGGGTTTAAAGGGTGCGTAGGCGGCTTGTTAAGTCAGGGGTGAAAGGCG
GTAGCTTAACTATCGGAGTGCCTTTGATACTGACGAGCTTGAATGCAGCTGAGGTAGGCGGAATGTGACAAGTAGCGGTG
AAATGCATAGATATGTCACAGAACACCGATTGCGAAGGCAGCTTACTAAAGTGTGATTGACGCTGAGGCACGAAAGCGTG
GGGATCAAACAGG
>OTU_94
TACGTAGGGAGCAAGCGTTGTCCGGAATCATTGGGCGTAAAGCGCGTGTAGGCGGTTACATAAGTCTGTTGTGAAAGTCG
GAGGCTCAACCTTCGAAAGCCGATGGATACTGtgtgACTTGAGTACGGAAGAGGAGAGTGGAATTCCTGGTGTAGCGGTG
AAATGCGCAGATATCAGGAGGAACACCAACGGCGAAGGCAGCTctctGGGACGTTACTGACGCTGAGACGCGAAAGCGTG
GGGAGCAAACAGG
>OTU_95
TACGGAGGGTGCAAGCGTTATCCGGATTCACTGGGTTTAAAGGGTGCGTAGGTGGGCAGTTAAGTCAGTGGTGAAATCTC
CGGGCTCAACCCGGAAACTGCCATTGATACTATCTGTCTTGAATATCGTGGAGGTAAGCGGAATATGTCATGTAGCGGTG
AAATGCTTAGATATGACATAGAACACCAATTGCGAAGGCAGCTTACTACCCGAATATTGACACTGAGGCACGAAAGCGTG
GGGATCAAACAGG
>OTU_96
TACGAAGGgggCTAGCGTTGTTCGGATTTACTGGGCGTAAAGCGCACGTAGGCGGATTGGTCAGTTAGGGGTGAAATCCT
GGAGCTCAACTCCAGAACTGCCTTTAATACTGCCAGTCTCGAGTCCGGAAGAGGTAAGTGGAACTCCTAGTGTAGAGGTG
GAATTCGTAGATATTAGGAAGAACACCAGTGGCGAAGGCGGCTTACTGGTCCGGTACTGACGCTGAGGTGCGAAAGCGTG
GGGAGCAAACAGG
>OTU_97
TACGAAGGgggCTAGCGTTGCTCGGAATCACTGGGCGTAAAGGGTGCGTAGGCGGGTTtttAAGTCAGAGGTGAAATCCT
GGAGCTCAACTCCAGAACTGCCTTTGATACTGAAAGTCTTGAGTATGGGAGAGGTGAGTGGAACTGCGAGTGTAGAGGTG
AAATTCGTAGATATTCGCAAGAACACCAGTGGCGAAGGCGGCTCACTGGCCCATAACTGACGCTGAGGCACGAAAGCGTG
GGGAGCAAACAGG
>OTU_98
TACGGAGGGTGCAAGCGTTATCCGGATTCACTGGGTTTAAAGGGTGCGTAGGCGGGTAAGTAAGTCCGTGGTGAAATCTC
TGAGCTTAACTCAGAAACTGCCGTGGATACTATTTGCCTTGAATATTGTGGAGGTGAGCGGAATATGTCATGTAGCGGTG
AAATGCTTAGATATGACATAGAACACCAATTGCGAAGGCAGCTCACTACACAATCATTGACGCTGAGGCACGAAAGCGTG
GGGATCAAACAGG
>OTU_99
TACGTAGGGTGCAAGCGTTAATCGGAATTACTGGGCGTAAAGCGTGCGCAGGCGGTGATGTAAGACAGGTGTGAAATCCC
CGGGCTTAACCTGGGAACTGCATTTGTGACTGCATCGCTGGAGTGCGGCAGAGGgggATGGAATTCCGCGTGTAGCAGTG
AAATGCGTAGATATGCGGAGGAACACCGATGGCGAAGGCAATCCCCTGGGCCTGCACTGACGCTCATGCACGAAAGCGTG
GGGAGCAAACAGG
>OTU_100
TACGGAGGATGCAAGCGTTATCCGGAATGATTGGGCGTAAAGCGTCTGTAGGTGGGTTGTAAAGTCTTCTGTTAAAGATC
GGGGCTTAACCCAGTTTAAGCAGTGGAAACTTATAACCTAGAGTACGGTAGGGGCAGAGGGAATTCCCGGTGTAGCGGTG
AAATGCGTAGATATCGGGAAGAACACCGACGGCGAAAGCACTCTGCTGGGCCGAAACTGACACTGAgagaCGAAAGCTAG
GGGAGCAAAAGGG
>OTU_101
TACGTAGGGTCCGAGCGTTGTCCGGAATTATTGGGCGTAAAGGGCTCGTAGGCGGTTCGTCACGTCGGGAGTGAAAACTC
GGAGCTCAACTCCGAGCCTGCTTCCGATACGGGCAGACTAGAGGTAGGCAGGGGAGAGCGGAACTCCTGGTGTAGCGGTG
GAATGCGCAGATATCAGGAAGAACACCGGTGGCGAAGGCGGCTctctGGGCCTTACCTGACGCTGAGGAGCGAAAGCGTG
GGTAGCGAACAGG
>OTU_102
TACAGAGGTCCCAAGCGTTGTTCGGATTCATTGGGCGTAAAGGGTGCGTAGGTGGCGCCGTAAGTCGGGTGTGAAATTTC
GGAGCTTAACTCCGAAACTGCATTCGATACTGCGGTGCTTGAGGACTGGAGAGGAGACTGGAATTCATGGTGTAGCAGTG
AAATGCGTAGAGATCATGAGGAAGACCAGTGGCGAAGGCGGGTCTCTGGACAGTTCCTGACACTGAGGCACGAAGGCCAG
GGGAGCAAACGGG
>OTU_103
TACGTAGGGTGCGAGCGTTGTCCGGAATTATTGGGCGTAAAGGGCTCGTAGGCGGTTTGTCGCGTCGGGAGTGAAATCCA
CTGGCTTAACTGGTGGCTTGCTTTCGATACGGGCAGACTGGAGGTATGCAGGGGAGAACGGAATTCCTGGTGTAGCGGTG
AAATGCGCAGATATCAGGAGGAACACCGGTGGCGAAGGCGGTTCTCTGGGCATGTCCTGACGCTGAGGAGCGAAAGTGTG
GGGAGCGAACAGG
>OTU_104
GACGTAGGGCGCGAGCGTTGTCCGGATTTATTGGGCGTAAAGAGCTCGTAGGCGGCTTGTCGCGTCGAATGTGAAATCTC
AGGGCTCAACTCTGACATTGCATTCGATACGGGCAGGCTAGAGTTCGGTAGGGGAGACTGGAATTCCTGGTGTAGCGGTG
AAATGCGCAGATATCAGGAGGAACACCGGTGGCGAAGGCGGGTCTCTGGGCCGATACTGACGCTGAGGAGCGAAAGCGTG
GGGAGCGAACAGG
>OTU_105
TACGTAGGTGGCGAGCGTTATCCGGATTTATTGGGTTTAAAGGGTGCGTAGGCGGCTGATTAAGTCAGCGGTGAAAGGTA
GCAGCTTAACTGTTTTACATGCCGTTGATACTGGTTAGCTTGAGTTAACAGAAGGCAGATAGAATTTCTGGTGTAGCGGT
GAAATGCTTAGATACCAGGAGGAATACCGATTGCGAAGGCAGTCTGCTGCAGTTACACTGACGCTGAGGCACGAAAGTGC
GGGGATCAAACAGG
>OTU_106
TACGGAGGGTGCAAGCGTTATCCGGATTCACTGGGTTTAAAGGGTGCGTAGGTGGGCTAGTAAGTCCGTGGTGAAATCTC
CAAGCTTAACTTGGAAACTGCCGTGGATACTATTAGTCTTGAATATTGTGGAGGTAAGCGGAATATGTCATGTAGCGGTG
AAATGCTTAGATATGACATAGAACACCGATAGCGAAGGCAGCTTGCTACACAATCATTGACACTGAGGCACGAAAGCGTG
GGGATCAAACAGG
>OTU_107
TACGGAGGGTGCAAGCGTTATCCGGATTCACTGGGTTTAAAGGGTGCGTAGGCGGGTAGGTAAGTCAGTGGTGAAATCTT
CGAGCTTAACTCGGAAATTGCCGTTGATACTATTTATCTTGAATATCGTTGAGGTTTGCGGAATATGTCATGTAGCGGTG
AAATGCTTAGAGATGACATAGAACACCTATTGCGAAGGCAGCAGGCTAAACGAACATTGACGCTGAGGCACGAAAGCGTG
GGGATCAAACAGG
>OTU_108
TACGAAGGgggCTAGCGTTGTTCGGAATTACTGGGCGTAAAGCGCACGTAGGCGGATTGTTAAGTCAGAGGTGAAATCCC
GGAGCTCAACTTCGGAACTGCCTTTGATACTGGCAATCTAGAGTCCGGAAGAGGTTAGTGGAATTCCCAGTGTAGAGGTG
AAATTCGTAGATATTGGGAAGAACACCAGTGGCGAAGGCGGCTAACTGGTCCGGTACTGACGCTGAGGTGCGAAAGCGTG
GGGAGCAAACAGG
>OTU_109
GACAGAGGGTGCAAACGTTGTTCGGATTTACTGGGCGTAAAGCGTgtgtAGGCGGCTTGGCAAGTTGGATGTGAAAGCCC
ACGGCTCAACCGTGGAAGCGCACCCAAAACTGCTTCGCTCGAGTCTCGGAGAGGAAGGTGGAATGCTTGGTGTAGAGGTG
AAATTCGTAGATATCAAGCAGAACACCTGCGGCGAAGGCGGCCTTCTGGACGATGACTGACGCTGAGACACGAAAGCGTG
GGGAGCAAACAGG
>OTU_110
GACAGAGGGTGCAAACGTTGCTCGGAATCACTGGGCGTAAAGGGCGTGTAGGCGGGAATGTAAGTCGGGCGTGAAATCCC
TAGGCTCAACCTAGGAACTGCACTCGAAACTGCGTTTCTTGAGTATCGGAGAGGAAAGCGGAATACCTGGTGTAGAGGTG
AAATTCGTAGATATCAGGTGGAACACCAGTGGCGAAGGCGGCTTTCTGGACGATAACTGACGCTGAGACGCGAAAGCGTG
GGGAGCAAACAGG
>OTU_111
TACGGAGGATCCAAGCGTTATCCGGAATCATTGGGTTTAAAGGGTCCGTAGGCGGTTTAATAAGTCAGTGGTGAAAGCCC
ATCGCTCAACGGTGGAACGGCCATTGATACTGTTAGACTTGAATTATTAGGAAGTAACTAGAATATGTAGTGTAGCGGTG
AAATGCTTAGAGATTACATGGAATACCAATTGCGAAGGCAGGTTACTACTAATTGATTGACGCTGATGGACGAAAGCGTG
GGTAGCGAACAGG
>OTU_112
TACGTAGGGTGCAAGCGTTGTCCGGAATTATTGGGCGTAAAGAGCTCGTAGGCGGTTTGTCGCGTCTGCTGTGAAATCCC
GAGGCTCAACCTCGGGTCTGCAGTGGGTACGGGCAGACTAGAGTGCGGTAGGGGAGATTGGAATTCCTGGTGTAGCGGTG
GAATGCGCAGATATCAGGAGGAACACCGATGGCGAAGGCAGATCTCTGGGCCGTAACTGACGCTGAGGAGCGAAAGCATG
GGGAGCGAACAGG
>OTU_113
TACGTAGGGTGCGAGCGTTAATCGGAATTACTGGGCGTAAAGCGTGCGCAGGCGGTTCGTTAAGACAGATGTGAAATCCC
CGGGCTTAACCTGGGAACTGCATTTGTGACTGGCGAGCTAGAGTATGGCAGAGGggggTAGAATTCCACGTGTAGCAGTG
AAATGCGTAGAGATGTGGAGGAATACCGATGGCGAAGGCAGCCcccTGGGCCAATACTGACGCTCATGCACGAAAGCGTG
GGGAGCAAACAGG
>OTU_114
TACGAAGGgggCTAGCGTTGCTCGGAATTACTGGGCGTAAAGGGAGCGTAGGCGGGTTATCAAGTTGGAGGTGAAAGCCC
AGGGCTCAACCTTGGAATTGCCTTCAAAACTGATAGCCTAGAGTATGATAGAGGTAAGTGGAACTCCGAGTGTAGAGGTG
AAATTCGTAGATATTCGGAAGAACACCAGTGGCGAAGGCGACTTACTGGATCATGACTGACGCTGAGGCTCGAAAGCGTG
GGGAGCAAACAGG
>OTU_115
TACGGAGGATCCAAGCGTTATCCGGATTTATTGGGTTTAAAGGGTGCGTAGGCGGCTTtttAAGTCAGGGGTGAAAGACG
GTAGCTCAACTATCGCAGTGCCCTTGATACTGAAGAGCTTGAATGGACTAGAGGTAGGCGGAATGTGACAAGTAGCGGTG
AAATGCATAGATATGTCACAGAACACCGATTGCGAAGGCAGCTTACTATGGTTTTATTGACGCTGAGGCACGAAAGCGTG
GGGATCAAACAGG
>OTU_116
TACAGAGGGTGCGAGCGTTAATCGGAATTACTGGGCGTAAAGCGAGCGTAGTCGGTTATTTAAGTCGGGTGTGAAAGCCC
CGGGCTCAACCTGGGAATTGCATTCGATACTGGATAGCTAGAGTTCGGCAGAGGGAAGCGGAATTTCCGGTGTAGCGGTG
AAATGCGTAGATATCGGAAGGAACATCAGTGGCGAAAGCGGCTTCCTGGACCAGAACTGACGATCAGGCTCGAAAGCGTG
GGGAGCAAACAGG
>OTU_117
TACGGAGGGTGCAAGCGTTATCCGGATTCACTGGGTTTAAAGGGTGCGTAGGTGGGTTGGTAAGTCCGTGGTGAAATCTC
CGAGCTTAACTCGGAAACTGCCGTGGATACTATCAATCTTGAATACTGTGGAGGTAAGCGGAATATGTCATGTAGCGGTG
AAATGCTTAGATATGACATAGAACACCGATAGCGGAGGCAGCTTGCTACACAGTCATTGACACTGAGGCACGAAAGCGTG
GGGATCAAACAGG
>OTU_118
TACGTAGAAGACTAGTGTTATTCATCTTTAATAGGTTTAAAGGGTACCTAGACGGTATAATTAGTCCTAAATAGGATACG
GTTATACTAGAGTTAtatatGAGGAGGTGAGTATTtttGGAGTAGAGTTGAAATTCTTTGATACCTTAACGACTGATAAC
GGCGAAAGCAACCTTTTATCTAATAACTGACGTTGAGGGACGAAGGCTCGGGTCACGAACAGG
>OTU_119
TACGTAGAAGACTAGTGTTATTCATCTTTAGTAGGTTTAAAGGGTACCTAGACGGTAAAATTAACCCCAAATAGGGTATG
TTtttACTAGAGTTATATGTGAGGAGGGGAGTATTTATGGTGTAGAGTTGAAATTCGTTGATCCCATAACGACTGGTAGC
GGCGAAAGCAACCTTTTATGTAATAACTGACGTTGAGGGACGAAGGCTCGGGTCACGAACAGG
>OTU_120
TACAAGGAAGACTAGTGTTATTCATCTTTATTAGGTTTAAAGGGTACCTAGACAGTATTTCTAGCCCCTAAAGGGAACAG
ACTTACTAGAGTTTTATGTGAGAGGGAAATATTAGAACCATTGGAGTAGAGATAGAATTttttGATACTAATGGGACGGA
TAACGGCGAAGGCAAGCCTCTATGTAATAACTGACGTTGAGGGACGAAGGCTTGGGGAGCGAATAGG
>OTU_121
GACAGAGGGTGCAAACGTTGCTCGGAATCACTGGGCGTAAAGGGCGTGTAGGCGGGACAGTAAGTCGGGCGTGAAATCCC
TGGGCTCAACCCAGGAACTGCACTCGAAACTACTATTCTTGAGTGTCGGAGAGGAAAGCGGAATTCCTGGTGTAGAGGTG
AAATTCGTAGATATCAGGAGGAACACCAGTGGCGAAGGCGGCTTTCTGGACGATAACTGACGCTGAGACGCGAAAGCGTG
GGGAGCAAACAGG
>OTU_122
AACGTAGGAGACAAACGTTATCCGGAGTTACTGGGCGTAAAGGGCGTGTAGGTGGTAATGTAAGTCTGGCGTGAAATTtt
tCGGCTTAACCGGGAAAGGTCGTCGGAGACTGCATAACTAGAGGACGGTAGAGGCATGTGGAATTCCGGGTGTAGTGGTG
AAATGCGTAGAGATCCGGAGGAACACCAGTGGCGAAGGCGACATGCTGGGCCGTACCTGACACTGATGCGCGACAGCATG
GGGAGCAAACAGG
>OTU_123
TACGGAGGGTGCGAGCGTTGTCCGGATTTATTGGGTTTAAAGGGTGCGTAGGCGGTTCTTTAAGTCCGGGGTGAAAGCCC
GTTGCTCAACAACGGAACTGCCCTGGATACTGGAGAACTTGAGTACAGACGAGGTTGGCGGAATGGACTGAGTAGCGGTG
AAATGCATAGATACAGTCCAGAACCCCGATTGCGAAGGCAGCTGACTAGGCTGTTACTGACGCTGAGGCACGAAAGCGTG
GGGAGCGAACAGG
>OTU_124
TAAGTAATGTGAATTGCAGAATTCAGTGAATCATCGAATCTTTGAACGCACATTGCGCCcccTGGTATTCCGGggggCAT
GCCTATTCGAGCGTCATTATCACCCCTCAAGCCTAGCTTGGTGTTGAGGCCTGCTGTCAAGGCAGCCTCTAAAATCAGTG
GCAGTGCTGTCAGGCTCTAAGCGTAGTAAAATAAATCGCTATAGGGTCCTGGTGGACACTCGTCAGAACCcccccATTtt
ttAATGATTGACCTCGGATTAGGTAGGGATACCCGCTGAACTTAA
>OTU_125
TACGTAGGGTGCAAGCGTTAATCGGAATTACTGGGCGTAAAGCGTGCGCAGGCGGTCTTGCAAGACAGGTGTGAAATCCC
CGGGCTTAACCTGGGAACTGCACTTGTGACTGCAAGGCTGGAGTACGGCAGAGGgggATGGAATTCCGCGTGTAGCAGTG
AAATGCGTAGATATGCGGAGGAACACCGATGGCGAAGGCAATCCCCTGGGCCTGTACTGACGCTCATGCACGAAAGCGTG
GGGAGCAAACAGG
>OTU_126
TACGAAGGgggCTAGCGTTGTTCGGAATTACTGGGCGTAAAGCgcgcgcAGGCGGTCTTCCAAGTCAGTGGTGAAAGCCC
GGAGCTCAACTCCGGAACTGCCATTGAAACTGTGAGACTTGAGGACGAgagagGTGAGTGGAATTCCCAGTGTAGAGGTG
AAATTCGTAGATATTGGGAAGAACACCGGTGGCGAAGGCGGCTCACTGGCTCGTATCTGACGCTCAGGCGCGACAGCGTG
GGGATCAAACAGG
>OTU_127
TACGAAGGGTGCAAGCGTTAATCGGAATTACTGGGCGTAAAGCgcgcgTAGGTGGTTCAGCAAGTTGGATGTGAAAGCCC
CGGGCTCAACCTGGGAACTGCATCCAAAACTACTGAGCTAGAGTACGGTAGAGGGTGGTGGAATTTCCTGTGTAGCGGTG
AAATGCGTAGATATAGGAAGGAACACCAGTGGCGAAGGCGACCACCTGGACTGATACTGACACTGAGGTGCGAAAGCGTG
GGGAGCAAACAGG
>OTU_128
TACGTAGGTGGCAAGCGTTGTCCGGATTTACTGGGCGTAAAGAGCgcgcAGGCGGTCGTTCAAGTCGCGTGTGAAAGCCc
ccGGCTCAACTGGGGAGGGTCACGCGATACTGATCGACTCGAAGGCAGGAGAGGGTAGTGGAATTCCCGGTGTAGTGGTG
AAATGCGTAGATATCGGGAGGAACACCAGTGGCGAAGGCGACTACCTGGCCTGTTCTTGACGCTGAGGCGCGAAAGCTAG
GGGAGCAAACGGG
>OTU_129
TACGAAGGGTGCAAGCGTTAATCGGAATTACTGGGCGTAAAGCgcgcgTAGGTGGTTTGGTAAGATGGATGTGAAATCCC
CGGGCTCAACCTGGGAACTGCATCCATAACTGCCTGACTAGAGTACGGTAGAGGGTGGTGGAATTTCCTGTGTAGCGGTG
AAATGCGTAGATATAGGAAGGAACACCAGTGGCGAAGGCGACCACCTGGACTGATACTGACACTGAGGTGCGAAAGCGTG
GGGAGCAAACAGG
>OTU_130
TACGTAGGGTGCGAGCGTTGTCCGGAATTATTGGGCGTAAAGAGCTTGTAGGCGGTTTGTCGCGTCTGCCGTGAAAATTC
GAGGCTCAACCTCGAACTTGCGGTGGGTACGGGCAGACTAGAGTGTGGTAGGGGAGACTGGAATTCCTGGTGTAGCGGTG
AAATGCGCAGATATCAGGAGGAACACCGATGGCGAAGGCAGGTCTCTGGGCCACTACTGACGCTGAGAAGCGAAAGCATG
GGGAGCGAACAGG
>OTU_131
GACAGAGGGTGCAAACGTTGTTCGGATTTACTGGGCGTAAAGCGCGTGTAGGCGGCTTTGCAAGTCGGATGTGAAAGCCC
ACGGCTCAACCGTGGAAGTGCATCCGAAACTGCATGGCTGGAGTCTCGGAGAGGAAGGTGGAATGCTTGGTGTAGAGGTG
AAATTCGTAGATATCAAGCAGAACACCTGCGGCGAAGGCGGCCTTCTGGACGATGACTGACGCTGAGACGCGAAAGCGTG
GGGAGCAAACAGG
>OTU_132
TACGGAGGATGCAAGCGTTATCCGGAATTATTGGGCGTAAAGCGTCCGTAGGTGGCTAATCAAGTCTGCTGTCAAAGCGT
GGAGCTCAACTCCATATCGGCGGTGGAAACTGATGAGCTAGAGTGCGATAGGGGTAGCAGGAATTCCCAGTGTAGCGGTG
AAATGCGTAGAGATTGGGAAGAACACCAGCGGCGAAAGCGTGCTACTGGGTCTGCACTGACACTGAGGGACGAAAGCTAG
GGGAGCGAAAGGG
>OTU_133
TACGGAGGATCCAAGCGTTATCCGGATTTATTGGGTTTAAAGGGTGCGTAGGCGGTTCTTTAAGTCAGGGGTGAAAGACG
GTAGCTTAACTATCGCAGTGCCTTTGATACTGAAGAACTTGAATACACTTGAGGTAGGCGGAATGTGACAAGTAGCGGTG
AAATGCATAGATATGTCACAGAACACCAATTGCGAAGGCAGCTTACTAAAGTGTCATTGACGCTGAGGCACGAAAGCGTG
GGGATCAAACAGG
>OTU_134
TACGAAGGgggCTAGCGTTGCTCGGAATTACTGGGCGTAAAGGGAGCGTAGGCGGGTTATCAAGTTGGgggTGAAAGCCC
GGGGCTCAACCTCGGAATTGCCTTCAAAACTGATAACCTGGAGTATGGAAGAGGTAAGTGGAACTCCGAGTGTAGAGGTG
AAATTCGTAGATATTCGGAAGAACACCAGTGGCGAAGGCGACTTACTGGTCCATTACTGACGCTGAGGCTCGAAAGCGTG
GGGAGCAAACAGG
>OTU_135
TACGGAGGGTGCGAGCGTTGTCCGGAATCATTGGGCGTAAAGGGCGCGTAGGTGGCGCGGTAAGCGTGCGGTGAAAGCCT
GGGGCTCAACCCCGGGTCGGCCGTGCGAACTGCTGGGCTTGAGCACTGTAGAGGCAGGCGGAATTCCGGGTGTAGCGGTG
GAATGCGTAGAGATCCGGAAGAACACCGGTGGCGAAGGCGGCCTGCTGGGCAGTTGCTGACACTGAGGCGCGACAGCGTG
GGGAGCAAACAGG
>OTU_136
TACGTAGGgggCAAGCGTTGTCCGGAATCATTGGGCGTAAAGCGCGTGTAGGCGGCTTGGTAAGTCCGCTCTGAAAGCCC
GGGGCTCAACCCCGGGAGGCGGGTGGATACTGTCAAGCTCGAGTCCGGAAGAGGCGAGTGGAATTCCTGGTGTAGCGGTG
AAATGCGCAGATATCAGGAGGAACACCAATGGCGAAGGCAGCTCGCTGGGACGTGACTGACGCTGAGACGCGAAAGCGTG
GGGAGCAAACAGG
>OTU_137
TACGGAGGATCCAAGCGTTATCCGGAATCATTGGGTTTAAAGGGTCCGTAGGCGGTTTGGTAAGTCAGTGGTGAAAGCCC
ATCGCTCAACGATGGAACGGCCATTGATACTGCCAGACTTGAATTACTGGGAAGTAACTAGAATATGTAGTGTAGCGGTG
AAATGCTTAGATATTACATGGAATACCAATTGCGAAGGCAGGTTACTACCGGTGGATTGACGCTGATGGACGAAAGCGTG
GGGAGCGAACAGG
>OTU_138
TACGAAGGgggCTAGCGTTGCTCGGAATGACTGGGCGTAAAGGGCGCGTAGGCGGTTTGTACAGTCGGATGTGAAATTCC
TGGGCTTAACCTGGgggCTGCATTCGATACGTGCAGGCTTGAGTGTGGAAGAGGGTTGTGGAATTCCCAGTGTAGAGGTG
AAATTCGTAGATATTGGGAAGAACACCGGTGGCGAAGGCGGCAACCTGGTCCATGACTGACGCTGAGGCGCGAAAGCGTG
GGGAGCAAACAGG
>OTU_139
TACGGAGGGTGCAAGCGTTATCCGGAATCATTGGGTTTAAAGGGTCCGCAGGCGGTCTTATAAGTCAGTGGTGAAAGCCT
ACAGCTCAACTGTAGAACTGCCATTGATACTGTAAGACTTGAATTCGATCGAAGTGGGCGGAATATGACATGTAGCGGTG
AAATGCTTAGATATGTCATAGAACACCGATAGCGAAGGCAGCTCACTAGGTCTGGATTGACGCTCAGGGACGAAAGCGTG
GGGAGCAAACAGG
>OTU_140
TACGTAGAAGACTAGTGTTATTCATCTTTAGTAGGTTTAAAGGGTACCTAGACGGTATAATTAGTCTTAAATAGGATACG
GTTATACTAGAGTTAtatatGAGAAGGGGAGTATTTGTGGAGTAGAGTTGAAATTCTTTGATACCATGAGGACTGGTAAC
GGCGAAAGCAACCTTTTATCTAATAACTGACGTTGAGGGACGAAGGCTCGGGTAGCGAACAGG
>OTU_141
TACATGGGGTGCAAACGTTGCTCGGAATTATTGGGCGTAAAGCGCACGTAGGCGGTTCGTTAAGTCAGATGTGAAAGCCC
TCGGCTCAACCGAGGAAGTGCATCTGAAACTGGCGAGCTAGAGTACTAAAGAGGGTCGCGGAATTCCCGGTGTAGAGGTG
AAATTCGTAGATATCGGGAGGAACACCGGTGGCGAAGGCGGCGACCTGGGTAGATACTGACGCTGAGGTGCGAAAGCGTG
GGGAGCAAACAGG
>OTU_142
TACGTAGGGGTCGAGCGTTGTCCGGACTTACTGGGCGTAAAGCGTGGGTAGGTGGTCGGTGATGTGCCGTGTGAAAGCCC
CGCGTTCATCGGggggAGGTCGCGGTAGACACATCGACTTGAGGCATACAGAGGGCCGTGGAATTCCCGGTGTAGTGGTG
AAATGCGTAGATATCGGGAGGAACACCAGTGGCGCAAGCGGCGGCCTGGGTATGACCTGACACTGAGCCACGACGGCGTG
GGGAGCAAACGGG
>OTU_143
TACGAAGGgggCGAGCGTTGTTCGGAATTACTGGGCGTAAAGGGCGCGTAGGCGGCCGAGCAAGTTAGATGTGAAAGTCC
TGGGCTTAACCTGGGGACTGCATTTGATACTGCTTGGCTTGAATTCGGGAGAGGATAGCGGAATTCCCAGTGTAGAGGTG
AAATTCGTAGATATTGGGAAGAACACCGGTGGCGAAGGCGGCTATCTGGACCGACATTGACGCTGAGGCGCGAAAGCGTG
GGGAGCAAACAGG
>OTU_144
GACGGAGGAGGCTAGCGTTGTTCGGAATTACTGGGCGTAAAGCGTACGCAGGCGGTTGATCAAGTCAGGTGTGAAAGCCC
GGGGCTCAACCTCGGAATTGCGCCTGAGACTGGTCAGCTAGAGTTCGGAAGAGGAGAGTGGAATTCCCAGTGTAGAGGTG
AAATTCGTAGATATTGGGAAGAACACCAGTGGCGAAGGCGACTctctGGTCCGATACTGACGCTCAAGTACGAAAGCGTG
GGGAGCAAACAGG
>OTU_145
TACGAAGGgggCTAGCGTTGTTCGGAATTACTGGGCGTAAAGGGCGCGTAGGCGGCTATTCAAGTCAGGCGTGAAAGCCC
CGGGCTTAACCTGGGAACTGCGCTTGAGACTGGATGGCTAGAGTACCGGAGAGGTAGGTGGAATTCCCAGTGTAGAGGTG
AAATTCGTAGATATTGGGAAGAACACCAGTGGCGAAGGCGGCCTACTGGACGGTAACTGACGCTGAGGCGCGAAAGCGTG
GGGAGCAAACAGG
>OTU_146
TACGTAGGTGGCAAGCGTTGTCCGGATTTATTGGGTTTAAAGGGTGCGTAGGCGGCATTATAAGTCAGTGGTGAAAGCCG
ATCGCTTAACGATCGAACTGCCATTGATACTGTAGTGCTTGAGTATAGTTGAGGTAGGCGGAATTGACAGTGTAGCGGTG
AAATGCATAGATATTGTCAAGAACACCAATTGCGAAGGCAGCTTACTAAAGTATAACTGACGCTGAGGCACGAAAGTGCG
GGGATCAAACAGG
>OTU_147
TACAAGGGAGATTAGCATTtttCTTAAGTATTAGGTTTAAAGGGTACCTAGACGGTTtttAATAAaaaaCTAGAGTTTTA
TAGAAGAGAATAATATAGTACCACTAGAGGAGGGATAAAATATGTTGATACTTTTGGGACTGGTAAAGGTGAAGACAATA
CTCTATGAAAACTGACGTTGAGGGACGAAGGATTGGATAACGAATAGG
>OTU_148
TACGAGGggggCAAGCGTTGTTCGGAATTATTGGGCGTAAAGGGCGCGTAGGCGGTTTGGCAAGTTTCGTGTGAAATCTT
CGGGCTCAACTCGAAGTCTGCACGGAAAACTGCCGGGCTTGAGTATGGGAGAGGTGAGTGGAATTTCCGGTGTAGCGGTG
AAATGCGTAGATATCGGAAGGAACACCTGTGGCGAAAGCGGCTCACTGGACCATAACTGACGCTGAGGCGCGAAAGCTAG
GGGAGCAAACAGG
>OTU_149
TACGTAGGGTGCGAGCGTTAATCGGAATTACTGGGCGTAAAGCGTGCGCAGGCGGTTTTGTAAGCCAGATGTGAAAGCCC
CGGGCTTAACCTGGGAATGGCATTTGGGACTGCAAGGCTCGAGTTTGGCAGAGGAGACTGGAATTCCTGGTGTAGCAGTG
AAATGCGTAGATATCAGGAGGAACACCGATGGCGAAGGCAGGTCTCTGGGCTGAAACTGACGCTCATGCACGAAAGCGTG
GGGAGCAAACAGG
>OTU_150
TACGTAGAAGACTAGTGTTATTCATCTTTATTAGGTTTAAAGGGTACCTAGACGGTAAAATTAGTCTAAAATAAGATACG
GTTTTGCTAGAGTTAtatataAGGAGGTGAGTATTTAAGGAGTAGAGTTGAAATTCTTTGATACCTTAAGGACTGGTAAG
GGCGAAAGCAACCTTTTATCTAATAACTGACGTTGAGGGACGAAGGCTCGGGGCGCGAACAGG
>OTU_151
TACGTAGGGTGCGAGCGTTAATCGGAATTACTGGGCGTAAAGCGAGCGCAGGCGGTTCTGTAAGTCAGATGTGAAATCCC
CGGGCTCAACCTGGGAACTGCGTTTGAAACTACAGGGCTAGAGTATGGGAGAGGggggTAGAATTCCACGTGTAGCAGTG
AAATGCGTAGAGATGTGGAGGAATACCAATGGCGAAGGCAGCCcccTGGCCTAATACTGACGCTCATGCTCGAAAGCGTG
GGGAGCAAACAGG
>OTU_152
TACGGAGGATCCAAGCGTTATCCGGATTTATTGGGTTTAAAGGGTGCGTAGGCGGCCCGTTAAGTCAGGGGTGAAAGACG
GTAGCTCAACTATCGCAGTGCCTTTGATACTGACGGGCTTGAATGAACTAGAGGTAGGCGGAATGAGACAAGTAGCGGTG
AAATGCATAGATATGTCTCAGAACACCGATTGCGAAGGCAGCTTACTATGGTTTAATTGACGCTGAGGCACGAAAGCGTG
GGGATCAAACAGG
>OTU_153
TACGTAGGTGGCAAGCGTTATCCGGAATTATTGGGCGTAAAGCgcgcgcAGGCGGTTTCTTAAGTCTGATGTGAAAGCCC
ACGGCTCAACCGTGGAGGGTCATTGGAAACTGGGGAACTTGAGTGCAGAAGAGAAAAGCGGAATTCCACGTGTAGCGGTG
AAATGCGTAGAGATGTGGAGGAACACCAGTGGCGAAGGCGGCTTtttGGTCTGTAACTGACGCTGAGGCGCGAAAGCGTG
GGGAGCAAACAGG
>OTU_154
TACGTAGGGTGCAAGCGTTGTCCGGAATTATTGGGCGTAAAGAGCTCGTAGGCGGTTTGTTGCGTCGGCTGTGAAATCCC
GAGGCTCAACCTCGGGTCTGCAGTCGATACGAGCAAACTAGAGTGTTGCAGGGGAGACTGGAATTCCTGGTGTAGCGGTG
AAATGCGCAGATATCAGGAGGAACACCGGTGGCGAAGGCGGGTCTCTGGGCAACAACTGACGCTGAGGAGCGAAAGCGTG
GGGAGCGAACAGG
>OTU_155
TACGTAGAAGACTAGTGTTATTCATATTTAGCAGGTTTAAAGGGTACCTAGACGGTAAATTTCATCTTAAACAGGATATG
TTtttACTAGAGTTTTATATGAGGAGGCGAGTATTTATGGAGTAGAGTTGAAATTCATTGATCCCATAACGACTGGTAAA
GGCGAAAGCAACCTCTTATCTAATAACTGACGTTGAGGGACGAAGGCTCGGGTCACGAACAGG
>OTU_156
TACGGAGGGTGCAAGCGTTAATCGGAATTACTGGGCGTAAAGCGCACGCAGGCGGTCTGTCAAGTCGGATGTGAAATCCC
CGGGCTCAACCTGGGAACTGCATTCGAAACTGGCAGGCTAGAGTCTTGTAGAGGggggTAGAATTCCAGGTGTAGCGGTG
AAATGCGTAGAGATCTGGAGGAATACCGGTGGCGAAGGCGGCCcccTGGACAAAGACTGACGCTCAGGTGCGAAAGCGTG
GGGAGCAAACAGG
>OTU_157
TACAGAGGAGCCAAGCGTTGTCCGGATTGACTGGGCGTAAAGCGCACGCAGGCGGTTGCgcgcgTGGGGTGTGAAATCTG
GCCGCTTAACGGCCAGGCGCCATCCCATACGGCGCGACTGGAGTGATGCAGAGGTCGATGGAATTGCCGGTGTAGTGGTG
AAATGCGTAGAGATCGGCAGGAACACCCAGGgggAAACCAGTCGACTGGGCATCTACTGACGCTGAGGTGCGAGAGCGTG
GGGAGCGAACCGG
>OTU_158
TACGGAGGATCCAAGCGTTATCCGGATTTATTGGGTTTAAAGGGTGCGTAGGCGGCCTATTAAGTCAGGGGTGAAAGACG
GTAGCTTAACTATCGCAGTGCCCTTGATACTGATGGGCTTGAATGTACTAGAGGTAGGCGGAATGTGACAAGTAGCGGTG
AAATGCATAGATATGTCACAGAACACCAATTGCGAAGGCAGCTTACTATGGTATGATTGACGCTGAGGCACGAAAGCGTG
GGGATCAAACAGG
>OTU_159
TAAGTAATGTGAATTGCAGAATTCAGTGAATCATCGAATCTTTGAACGCACCTTGCGCCCTCTGGCTATTCCAGAGGGCA
TGCCTGTTTGAGTATCATGAACACCTCAACTCTCATGGTTTTGCCGTGATGAGCTTGGACTTTGGgggTCTTGCTGGCCT
GCGGTCGGCTCCTCTCAAATGAATCAGCTTGCCAGTGTTTGGTGGCATCACGGGTGTGATAACTATCTACGCTTGTGGTT
TTCCACCAGGTAACCTTCAGTGATGGAGGTTCGCTGGAGCTCATAAACGTCtctcCTTAGCGAGGACAGTTTCCTGAATG
TTTGATCTCAAATCAGGTAGGGCTACCCGCTGAACTTAA
>OTU_160
TACATGGGGTGCAAACGTTGCTCGGAATTATTGGGCGTAAAGCGCACGTAGGCGGTTTGTTAAGTCGGATGTGAAATCCC
TCGGCTCAACTGAGGAAGTGCATCCGAAACTGGCAGGCTTGAGTACTAAAGAGGGTCGCGGAATTCCCGGTGTAGAGGTG
AAATTCGTAGATATCGGGAGGAACACCGGTGGCGAAGGCGGCGACCTGGGTAGATACTGACGCTGAGGTGCGAAAGCGTG
GGGAGCAAACAGG
>OTU_161
TACGTAGGGTGCAAGCGTTGTCCGGAATTATTGGGCGTAAAGAGCTCGTAGGCGGTTTGTCGCGTCTGCTGTGAAAACGC
AAGGCTCAACCTTGCGCCTGCAGTGGGTACGGGCAGACTAGAGTGTGGTAGGGGAGATTGGAATTCCTGGTGTAGCGGTG
GAATGCGCAGATATCAGGAGGAACACCGATGGCGAAGGCAGATCTCTGGGCCATTACTGACGCTGAGGAGCGAAAGCGTG
GGGAGCGAACAGG
>OTU_162
TACGTAGGGGTCGAGCGTTGTCCGGACTTACTGGGCGTAAAGCGTGGGTAGGTGGGTCGTGATGTGCCGTGTGAAAGCGC
CGCGCTTCTCGCGGCGAGGTCGCGGTAGACacacGATCTAGAGGCACGGAGAGGGGCGTAGAATTCCCGGTGTAGTGGTG
AAATGCGTAGATATCGGGAGGAATACCAGTGGCGCAAGCGGCGCCCTGGCCGTGACCTGACACTGAGCCACGACGGCGTG
GGGAGCAAACGGG
>OTU_163
TACGGAGGGTGCAAGCGTTATCCGGATTCACTGGGTTTAAAGGGAGCGTAGGTGGGGTGGTAAGTCAGTGGTGAAATCTC
CGGGCTTAACTCGGAAACTGCCGTTGATACTATCATTCTTGAATATTGTGGAGGTAAGCGGAATATGTCATGTAGCGGTG
AAATGCTTAGATATGACATAGAACACCGATAGCGAAGGCAGCTTGCTACACAATTATTGACACTGAGGCTCGAAAGCGTG
GGGATCAAACAGG
>OTU_164
TACAGAGACTGCAAGCGTTATTCGGATTCACTGGGCGTAAAGGGTGCGCAGGCGGTTGGGTgtgtCAGATGTGAAATCCC
GAGGCTCAACCTCGGAACTGCGTCTGAAACTACTCGACTAGAGTACTGGAGAGGGTAACGGAATTCACGGTGTAGCAGTG
AAATGCGTAGATATCGTGAGGAACACCAGAGGCGAAGGCGGTTACCTGGACAGTTACTGACGCTCAGGCACGAAAGCATG
GGGAGCAAAAGGG
>OTU_165
TACGAGGggggCAAGCGTTGTTCGGATTTATTGGGCGTAAAGGGTGCGTAGGCGGTTTGGCAAGTCTTATGTGAAATCTT
CGGGCTCAACCCGAAGCCTGCATAAGAAACTGCCGGGCTTGAGTATTGGAGAGGTGAGTGGAATTTCCGGTGTAGCGGTG
AAATGCGTAGATATCGGAAGGAACACCTGTGGCGAAAGCGGCTCACTGGACAATAACTGACGCTGATGCACGAAAGCTAG
GGGAGCAAACAGG
>OTU_166
TACGTAGAAGACTAGTGTTAGTCATCTTTATTAGGTTTAAAGGGTACCTAGACGGTAAATTAAACTCTAAAAGAGTACTT
ttttACTAGAGTTTTATAAGAGAAGGAAGAATTTCTGGAGTAGAGATAAAATGCTTTGATACCAGagagaCTGATAACGG
CGAAGGCATCCTTCTATGTAAaaaCTGACGTTGAGGGACGAAGGCTTGGGTAGCAATAAGG
>OTU_167
TACGTAAAAGACTAGTGTTATTCATCTTTAATAGGTTTAAAGGGTACCTAGACTGTATAATTAGTCTACAATAAGATACG
GTTATACTAGAGTTAtatatGAGGAGGTGAGTATTTATGGAGTAGAGTTGAAATTCTTTGATACCATAACGACTGGTAAC
GGCGAAAGCAACCTTTTATCTAATAACTGACGTTGAGGGACGAAGGCTCGGGTAGCGAACAGG
>OTU_168
GACAGAGGATGCAAGCGTTATCCGGAATGATTGGGCGTAAAGCGTCTGTAGGTGGCTTtttAAGTCTGCCGTTAAATCCC
AGGGCTTAACCCTGGATAAGCGGTGGAAACTACCAAGCTGGAGTACGGTAGGGGCAGAGGGAATTTCCGGTGGAGCGGTG
AAATGCGTAGAGATCGGAAAGAACACCAACGGCGAAGGCACTCTGCTGGGCCGACACTGACACTGAgagaCGAAAGCTAG
GGGAGCGAATGGG
>OTU_169
TACGGAGGATCCAAGCGTTATCCGGAATCATTGGGTTTAAAGGGTCTGTAGGCGGTCTTGTAAGTCAGTGGTGAAAGCCC
ATCGCTCAACGGTGGAACGGCCATTGATACTGCAGGACTTGAATTATTGGGAAGCAACTAGAATATGTAGTGTAGCGGTG
AAATGCTTAGAGATTACATGGAATACCAATTGCGAAGGCAGGTTGCTACCAATGGATTGACGCTGATGGACGAAAGCGTG
GGTAGCGAACAGG
>OTU_170
TACAGAGGGTGCAAGCGTTAATCGGAATTACTGGGCGTAAAGCGCTCGTAGGTGGTTAAATAAGTCAGATGTGAAATCCC
TGGGCTCAACCTAGGAATTGCATTTGATACTGTTTAGCTAGAGTATGGTAGAGGGAAGTGGAATTTCTGGTGTAGCGGTG
AAATGCGTAGATATCAGAAGGAACATCAGTGGCGAAGGCGACTTCCTGGACTAATACTGACACTGAGGAGCGAAAGCGTG
GGGATCAAACAGG
>OTU_171
TACGGAGGGTGCAAGCGTTGTCCGGAATCACTGGGCGTAAAGGGCGCGTAGGCGGCTCATAAAGGCTGTGGTGAAAGTTC
GGGGCTCAACCTCGAATCGGCCGTGGCGACTTGTGGGCTGGAGCACTGTAGAGGCAGGTGGAATTCCGGGTGTAGCGGTG
GAATGCGTAGAGATCCGGAAGAACACCAGTGGCGAAGGCGGCCTGCTGGGCAGTGGCTGACGCTGAGGCGCGACAGCGTG
GGGAGCAAACAGG
>OTU_172
TACGTAGGTGGCAAGCGTTGTCCGGATTTATTGGGTTTAAAGGGTGCGTAGGCGGTTttttAAGTCAGTGCTGAAATACT
CCAGCTTAACTGGAGGGGTGGCATTGATACTGGAAGACTTGAGTACAGTTGAGGTAGGCGGAATTGACGGTGTAGCGGTG
AAATGCTTAGATATCGTCAAGAACACCGATAGTGAAGACAGCTTACTAAACTGTAACTGACGCTGAGGCACGAAAGTGTG
GGGATCAAACAGG
>OTU_173
TACGAGGggggCAAGCGTTGTTCGGAATTATTGGGCGTAAAGGGTGCGTAGGCGGTTTGACAAGTCTTATGTGAAATCTC
TGGGCTCAACCCAGAGTCTGCATAGGAAACTGTCGGGCTTGAGTATTGGAGAGGTGAGTGGAATTTCCGGTGTAGCGGTG
AAATGCGTAGATATCGGAAGGAACACCTGTGGCGAAAGCGGCTCACTGGACAATAACTGACGCTGATGCACGAAAGCTAG
GGGAGCAAACAGG
>OTU_174
TACGGAGGGTGCGAGCGTTGTCCGGATTTATTGGGTTTAAAGGGTGCGTAGGTGGCCTAATAAGTCAGTGGTGAAATACG
GTTGCTCAACAATCGAGGTGCCATTGATACTGTGAGGCTTGAAATAATTGGAGGCTGCCGGAATGGATGGTGTAGCGGTG
AAATGCATAGATATCATCCAGAACACCGATTGCGAAGGCAGGTGGCTACGATTGGTTTGACACTGAGGCACGAAAGCATG
GGGAGCAAACAGG
>OTU_175
TACGAAGGgggCTAGCGTTGCTCGGAATCACTGGGCGTAAAGCGCACGTAGGCGGACTCTTAAGTCGGTGGTGAAATCCT
GGAGCTCAACTCCAGAACTGCCTTCGATACTGAGAGTCTCGAGTCCGGGAGAGGTGAGTGGAACTGCGAGTGTAGAGGTG
AAATTCGTAGATATTCGCAAGAACACCAGTGGCGAAGGCGGCTCACTGGCCCGGTACTGACGCTGAGGTGCGAAAGCGTG
GGGAGCAAACAGG
>OTU_176
TACGGAGGGTGCAAGCGTTATCCGGATTCACTGGGTTTAAAGGGTGCGTAGGTGGGTTGGTAAGTCAGTGGTGAAATCTC
CGAGCTTAACTCGGAAACTGCCATTGATACTATCAATCTTGAATCATCTGGAGGTAAGCGGAATATGTCATGTAGCGGTG
AAATGCTTAGATATGACATAGAACACCAATTGCGAAGGCAGCTTACTACGGGTGTATTGACACTGAGGCACGAAAGCGTG
GGGATCAAACAGG
>OTU_177
TACGGAGGATGCAAGCGTTATCCGGAATTATTGGGCGTAAAGCGTCCGTAGGTGGTTTATCAAGTCTGCTGTCAAAGCGT
GCGGCTTAACCGCATAAGGGCAGTGGAAACTGATGAACTAGAGTGCGATAGGGGTAACAGGAATTCCCAGTGTAGCGGTG
AAATGCGTAGATATTGGGAAGAACACCAGCGGCGAAAGCGTGTTACTGGGTCTGCACTGACACTGAGGGACGAAAGCTAG
GGGAGCGAAAGGG
>OTU_178
TACGTAGGTGGCGAGCGTTGTCCGGATTTATTGGGTTTAAAGGGTGCGTAGGCGGCTTTGTAAGTCAGTGGTGAAATATG
GCAGCTTAACTGTCAAGGTGCCATTGATACTGCGGAGCTTGAGTACAGATGAGGTAGGCGGAATTGACGGTGTAGCGGTG
AAATGCTTAGATATCGTCAAGAACACCTATAGCGAAGGCAGCTTACTAGGCTGTAACTGACGCTGAGGCACGAAAGTGTG
GGGATCAAACAGG
>OTU_179
GACAGAGGGTGCAAACGTTGCTCGGAATTACTGGGCGTAAAGCGCGTGTAGGCGGGAAGATAAGTCGGGTGTGAAATCCC
TGGGCTCAACCTAGGAACTGCATCCGAAACTGCCTTTCTGGAGTGATGGAGAGGAGAGCGGAATTCCCGGTGTAGAGGTG
AAATTCGTAGATATCGGGAGGAACACCAGTGGCGAAGGCGGCTctctGGCCATCAACTGACGCTGAGACGCGAAAGCGTG
GGGAGCAAACAGG
>OTU_180
CACGTAGGgggCAAGCGTTGTCCGGATTTATTGGGCGTAAAGAGCTCGTAGGTGGCTGAGTAAGTCGGATGTTAAATCCC
CAGGCTCAACCTGGGACACCACCCGATACTGCTCTGGCTAGAGTCCGGTAGGGGAGCGTGGAATTCCTGGTGTAGCGGTG
AAATGCGCAGATATCAGGAGGAACACCAGCGGCGAAGGCGGCGCTCTGGGCCGGTACTGACACTGAGGAGCGAAAGCGTG
GGTAGCAAACAGG
>OTU_181
TACGTAGGgggCTAGCGTTGTCCGGAATCATTGGGCGTAAAGCGCGTGTAGGCGGTCCGGTAAGTCCGCTGTGAAAGTCG
GgggCTCAACCCTCGAATGCCGGTGGATACTGTCGGGCTAGAGTGCGGAAGAGGCGAGTGGAATTCCTGGTGTAGCGGTG
AAATGCGCAGATATCAGGAGGAACACCAATTGCGAAGGCAGCTCGCTGGGACGTTACTGACGCTGAGACGCGAAAGCGTG
GGGAGCAAACAGG
>OTU_182
TACGGAGGGTGCAAGCGTTAATCGGAATTACTGGGCGTAAAGCGTGCGTAGGCGGTTCGTTAAGTCTGTTGTGAAAGCCC
CGGGCTCAACCTGGGAATGGCAATGGATACTGGCGAGCTAGAGTgtgtCAGAGGATGGTGGAATTCCCGGTGTAGCGGTG
AAATGCGTAGAGATCGGGAGGAACATCAGTGGCGAAGGCGGCCATCTGGGACAACACTGACGCTGAGGCACGAAAGCGTG
GGGAGCAAACAGG
>OTU_183
TACGAAGGgggCTAGCGTTGCTCGGAATGACTGGGCGTAAAGGGCGCGTAGGCGGAGATATCAGTCAGATGTGAAATTCC
TGGGCTTAACCTGGgggCTGCATTTGAGACGGTATTTCTAGAGTGTGAAAGAGGGTCGTGGAATTCCCAGTGTAGAGGTG
AAATTCGTAGATATTGGGAAGAACACCGGTGGCGAAGGCGGCGACCTGGTTCATAACTGACGCTGAGGCGCGAAAGCGTG
GGGAGCAAACAGG
>OTU_184
TACAGAGACTGCAAGCGTTATTCGGATTCACTGGGCGTAAAGGGTGCGCAGGCGGCCAAGTgtgtCAGGTGTGAAATCCC
GAGGCTTAACCTCGGAACTGCGCCTGAAACTACTTGGCTAGAGTACTGGAGAGGGTAACGGAATTCACGGTGTAGCAGTG
AAATGCGTAGATATCGTGAGGAACACCAGAGGCGAAGGCGGTTACCTGGACAGTTACTGACGCTCAGGCACGAAAGCGTG
GGGAGCAAAAGGG
>OTU_185
TACAGAGACTGCAAGCGTTATTCGGATTCACTGGGCGTAAAGGGTGCGCAGGCGGCCAGGTgtgtCAGGTGTGAAAGCCC
GGAGCTTAACTCCGGAATTGCGCCTGAAACTACTTGGCTAGAGCATTGGAGAGGGTAGCGGAATTCACGGTGTAGCAGTG
AAATGCGTAGATATCGTGAGGAACACCAGAGGCGAAGGCGGCTACCTGGACAATTGCTGACGCTCAGGCACGAAAGCGTG
GGGAGCAAAAGGG
>OTU_186
TACAGAGACTGCAAGCGTTATTCGGATTCACTGGGCGTAAAGGGTGCGCAGGCGGCCAAGTgtgtTAGGCGTGAAAGCCC
GGGGCTTAACCCCGGAATTGCACCTAAAACTACATGGCTAGAGCATTGGAGAGGGTAGCGGAATTCACGGTGTAGCAGTG
AAATGCGTAGATATCGTGAGGAACACCAGAGGCGAAGGCGGCTACCTGGACAATTGCTGACGCTCAGGCACGAAAGCGTG
GGGAGCAAAAGGG
>OTU_187
TACGTAGGGTGCGAGCGTTAATCGGAATTACTGGGCGTAAAGCGTGCGCAGGCGGGCTTTTAAGCCAGACGTGAAATCCC
CGGGCTTAACCTGGGAATGGCGTTTGGGACTGGGAGTCTGGAGTACGGCAGAGGAGACTGGAATTCCTGGTGTAGCAGTG
AAATGCGTAGATATCAGGAGGAACACCGATGGCGAAGGCAGGTCTCTGGGCTGATACTGACGCTCATGCACGAAAGCGTG
GGGAGCAAACAGG
>OTU_188
TACGGggggggCAAGCGTTGTTCGGAATTACTGGGCGTAAAGGGCTCGTAGGCGGCCAACTAAGTCGGACGTGAAATCCC
CAGGCTCAACCTGGGAACTGCGTCCGATACTGGATGGCTTGAATTCGGGAGAGGGATGCAGAATTCCAGGTGTAGCGGTG
AAATGCGTAGATATCTGGAGGAATACCGGTGGCGAAGGCGGCATCCTGGACCGACATTGACGCTGAGGAGCGAAAGCTAG
GGGAGCAAACGGG
>OTU_189
TACGTAGGGTGCAAGCGTTGTCCGGAATTATTGGGCGTAAAGAGCTCGTAGGCGGTTTGTCGCGTCGGCTGTGAAAACCT
GGGGCTCAACCCCGGGCCTGCAGCCGATACGGGCAAACTAGAATTCGGTAGGGGAGACTGGAATTCCTGGTGTAGCGGTG
AAATGCGCAGATATCAGGAGGAACACCGGTGGCGAAGGCGGGTCTCTGGGCCGATATTGACGCTGAGGAGCGAAAGCGTG
GGGAGCAAACAGG
>OTU_190
GACGGggggggCTAGTGTTATTCGGAATGACTAGGCGTAAAGGGCACGTAGGCGGTGAATCCGGTTGAAAGTGAAAGTCG
CCAGCTCAACTGGCGGAATGCTTTCAAAACCAATTCACTTGAGTAAGATAGAGGATAGTGGAATTTCGTgtgtAGAGATA
AAATTCACAGATATACGAAGGAACACCAAAAGCGAAGGCAGCTTTCTGGGTCTCTACTGACGCTGAGGTGCGAAAGCATA
GGGAGCAAACAGG
>OTU_191
CACGAACCGTACGAACGTTATTCGGAATTACTGGGCTTAAAGGGTTTGTAGGCGGCCTTGTAAGTCAGGTGTGAAAGCCC
TCGGCTCAACCGAGGAACAGCGCTTGATACTGCAAGGCTTGAGGGAGACAGGGGTAAGCGGAACTGATGGTGGAGCGGTG
AAATGCGTTGATATCATCAGGAACACCGGTGGCGAAAGCGGCTTACTGGGTCTCTTCTGACGCTGAGGAACGAAAGCTAG
GGTAGCGAACGGG
>OTU_192
TACAGAGGGTGCGAGCGTTAATCGGAATTACTGGGCGTAAAGCgcgcgTAGGCGGCTTTGCAAGTCGAGTGTGAAATCCC
CAGGCTCAACCTGGGAACTGCATTCGAGACTGCATAGCTAGAGTATGGGAGAGGGAAGTGGAATTTCAGGTGTAGCGGTG
AAATGCGTAGATATCTGAAGGAACATCAGTGGCGAAAGCGACTTCCTGGACCAATACTGACGCTCATGTGCGAAAGCGTG
GGGAGCAAACAGG
>OTU_193
TACGGAGGGTGCAAGCGTTATCCGGATTCACTGGGTTTAAAGGGTGCGTAGGTGGGTTGGTAAGTCAGTGGTGAAATCTC
CGTGCTTAACATGGAAACTGCCATTGATACTACTGATCTTGAATTTTCGGGAGGTAAGCGGAATATGTCATGTAGCGGTG
AAATGCTTAGATATGACATAGAACACCAATTGCGAAGGCAGCTTACTACAGGAATATTGACACTGAGGCACGAAAGCGTG
GGGATCAAACAGG
>OTU_194
TACGTAGGgggCAAGCGTTGTCCGGATTCACTGGGCGTAAAGCgcgcgcAGGCGGTGATGTAAGTCTGAGGTGAAAACCC
GAAGCTCAACTTCGGGACTGCCTTGGATACTGCGTCACTTGAGGATAGGAGAGGCAAGGGGAATTCCACGTGTAGCGGTG
AAATGCGTAGAGATGTGGAGGAACACCTGTGGCGAAGGCGCCTTGCTGGCCTATTTCTGACGCTGAGGCGCGAAAGCGTG
GGGAGCAAACAGG
>OTU_195
TACGTAGGTGGCAAGCGTTGTCCGGATTTACTGGGCGTAAAGGATGCGTAGGCGGACATTTAAGTCAGATGTGAAATACC
CGAGCTTAACTTGGGTGCTGCATTTGAAACTGGGTGTCTAGAGTGCAGGAGAGGTAAGTGGAATTCCTAGTGTAGCGGTG
AAATGCGTAGAGATTAGGAAGAACACCAGTGGCGAAGGCGACTTACTGGACTGTAACTGACGCTGAGGCATGAAAGCGTG
GGGAGCAAACAGG
>OTU_196
TACAGGgggggCAAGCGTTGTTCGGAATTACTGGGCGTAAAGGGCTCGTAGGTGGCCAACTAAGTCAGACGTGAAATCCC
TCAGCTTAACTGGGGAACTGCGTCTGATACTGGATGGCTTGAGTTTGGGAGAGGGATGCGGAATTCCAGGTGTAGCGGTG
AAATGCGTAGATATCTGGAGGAACACCGGTGGCGAAGGCGGCATCCTGGACCAACACTGACACTGAGGAGCGAAAGCCAG
GGGAGCAAACGGG
>OTU_197
TACGGGAGGAGCGAGCATTATTCGGAATGATTAGGCGTAAAGGGTTTGTAGGTGGTTttttAAGTTGAAaaaaaCAAATT
AAAGCTCAACTTTATAAATTttttCAAAACTGAAaaaCTTGAGTATAAATAGAGGATAATGGAATTTCTATTGGAGGGAT
AAAATATGTTGATAATAGAAGGAAGATCAAAAGCGAAGGCAATTATCTGGGTAtataCTGACACTGAGAAACGAAAGCTT
GGGTAGCGAACGGG
>OTU_198
TACGTAGGGTGCGAGCGTTGTCCGGAATTATTGGGCGTAAAGAGCTCGTAGGCGGCTTGTCGCGTCGGATGTGAAAGCCC
GGGGCTTAACTCCGGGTCTGCATTCGATACGGGCAGGCTGGAGTGCGGTAGGGGAGATCGGAATTCCTGGTGTAGCGGTG
AAATGCGCAGATATCAGGAGGAACACCGGTGGCGAAGGCGGATCTCTGGGCCGTTACTGACGCTGAGGAGCGAAAGCGTG
GGGAGCGAACAGG
>OTU_199
TACGAAGGgggCTAGCGTTGCTCGGAATTACTGGGCGTAAAGCGCACGTAGGCGGACCGATAAGTCGGgggTGAAATCCT
GGAGCTCAACTCCAGAACTGCCTTCGAAACTGCCGGTCTTGAGTTCGGGAGAGGTGAGTGGAACTGCGAGTGTAGAGGTG
AAATTCGTAGATATTCGCAAGAACACCAGTGGCGAAGGCGGCTCACTGGCCCGATACTGACGCTGAGGTGCGAAAGCGTG
GGGAGCAAACAGG
>OTU_200
TACGGgggATGCAAGTGTTATCCGGAATAATTGGGCGTAAAGCGTCTGTAGGTGGTTGACCAAGTCTGTTGTTAAaaaTC
AGGGCTTAACCCTGATCCGGCAACAGAAACTAGTAAACTTGAGTACGGTAGGGGCAGAGGGAATTCTCGGTGTAGTGGTG
AAATACGTAGATATCGAGAAGAACACCAATAGCGAAAGCACTCTGCTGGGCCGAAACTGACATTGAgagaCGAAAGCTAG
GGGAGCAAAAGGG
>OTU_201
TACGTAGGGTGCAAGCGTTGTCCGGAATTATTGGGCGTAAAGAGCTCGTAGGCGGTTTGTCACGTCGGCTGTGAAAACTG
GAGGCTTAACCTTCAGCGTGCAGTCGATACGGGCAGACTTGAGTTCGGTAGGGGAGACTGGAATTCCTGGTGTAGCGGTG
AAATGCGCAGATATCAGGAGGAACACCGGTGGCGAAGGCGGGTCTCTGGGCCGATACTGACGCTGAGGAGCGAAAGCGTG
GGGAGCGAACAGG
>OTU_202
TACGAGGggggCAAGCGTTGTTCGGAATTATTGGGCGTAAAGGGTGCGTAGGCGGTTTGATAAGTCACATGTGAAATCTT
CGGGCTCAACCCGAAGTCTGCATGCGAAACTGTCGGGCTTGAGTATGGGAGAGGTGAGTGGAATTTCCGGTGTAGCGGTG
AAATGCGTAGATATCGGAAGGAACACCTGTGGCGAAAGCGGCTCACTGGACCATAACTGACGCTGATGCACGAAAGCTAG
GGGAGCAAACAGG
>OTU_203
TACGTAGGGTGCAAGCGTTGTCCGGAATTATTGGGCGTAAAGAGCTCGTAGGCGGTTTGTCGCGTCTGCTGTGAAAACTC
AGGGCTTAACCCTGAGCCTGCAGTGGGTACGGGCAGACTAGAGTGTGGTAGGGGAGATCGGAATTCCTGGTGTAGCGGTG
GAATGCGCAGATATCAGGAGGAACACCGGTGGCGAAGGCGGATCTCTGGGCCATAACTGACGCTGAGGAGCGAAAGCATG
GGGAGCGAACAGG
>OTU_204
TACGTAGGGTGCAAGCGTTGTCCGGAATTATTGGGCGTAAAGAGCTCGTAGGCGGTCTGTCGCGTCGAATGTGAAAATCC
GAGGCTCAACCTCGGACCTGCATTCGATACGGGCAGACTAGAGTTCGGTAGGGGAGTCTGGAATTCCTGGTGTAGCGGTG
AAATGCGCAGATATCAGGAGGAACACCGGTGGCGAAGGCGGGACTCTGGGCCGATACTGACGCTGAGGAGCGAAAGCGTG
GGGAGCAAACAGG
>OTU_205
TACGTAGAAGACTAGTGTTATTCATGTTTAATCGGTTTAAAGGGTACCTAGACGGTAAATCAAGCCTACAAATAAAAGAA
ATGAAGGGACTAATTTGCTAGAGTTACTTATGAGGgggTATTAAAGTACTGCTGGTGTAGAGATGAAATTCTGTCATACC
TCTTTTCAATAGAAaaaTAATGGCACAGGTATAGGCGAAAGCATCCCCTTATGTGATAACTGACGTTGAGGGACGAAGGC
TTTGTGTAGCGAACAGG
>OTU_206
TACAGAGGGTGCGAGCGTTAATCGGAATTACTGGGCGTAAAGCgcgcgTAGGTGGCTATGCAAGTCGGATGTGAAATCCC
CGGGCTCAACCTGGGAACTGCATTCGAGACTGCATTGCTTGAGTATGGGAGAGGGAAGTGGAATTTCCGGTGTAGCGGTG
AAATGCGTAGATATCGGAAGGAACATCAGTGGCGAAAGCGACTTCCTGGACCAATACTGACACTCAAGTGCGAAAGCGTG
GGGAGCAAACAGG
>OTU_207
TACGTAGGGTGCAAGCGTTGTCCGGATTTATTGGGTTTAAAGGGTGCGTAGGCGGCCCTGTAAGTCAGTGGTGAAATACT
CCAGCTTAACTGGAGGGGTGCCATTGATACTGCAGGGCTTGAGTTAAGTTGAAGTTGGCGGAATTGACGGTGTAGCGGTG
AAATGCTTAGATATCGTCAAGAACACCGATAGTGAAGACAGCTAACTAAACTTTTACTGACGCTGAGGCACGAAAGTGTG
GGGATCAAACAGG
>OTU_208
AACGTAGGACACAAGCGTTATCCGGAGTTACTGGGCGTAAAGGGCGTGTAGGCGGATCGGTAAGTCTACTCTGAAAGCTC
CTGGCTAAACTGGGAGAGGCGAGTGGAGACTGTCGGTCTAGAGTGAGGAAGAGGAAAGTGGAATTCCGCGTGTAGTGGTG
AAATGCGTAGAGATGCGGAGGAACACCAGTGGCGAAAGCGGCTTTCTGGTCCTTAACTGACGCTGAGGCGCGAAAGCATG
GGGAGCGAACGGG
>OTU_209
TACGGAGGGTGCAAGCGTTGTCCGGATTTATTGGGTTTAAAGGGTGCGTAGGTGGCTATTTAAGTCAGTGGTGAAAGCCT
GCAGCTTAACTGTAGGACTGCCATTGATACTGAATAGCTTGAGTACTGATGAGGTAGGCGGAATTGATAGTGTAGCGGTG
AAATGCATAGATATTATCAAGAACACCGATTGCGAAGGCAGCTTACTAAGGAGTTACTGACACTGAGGCACGAAAGCGTG
GGGATCAAACAGG
>OTU_210
GACGAACCGTCCAAACGTTATTCGGAATTACTGGGCTTAAAGGGTGCGTAGGCGGCGCGGAAAGTTGGGTGTGAAATCCC
TCGGCTCAACCGAGGAACTGCGCTCAATACTACCGTGCTCGAGGGAGATAGAGGTGAGCGGAACTTAGGGTGGAGCGGTG
AAATGCGTTGATATCCTAAGGAACACCGGTGGCGAAAGCGGCTCACTGGATCTCTTCTGACGCTGAGGCACGAAAGCTAG
GGTAGCGAACGGG
>OTU_211
TACGTAGGgggCGAGCGTTGTCCGGAGTTACTGGGCGTAAAGGGCATGCAGGCGGTTATGCGCGTCTGAAGTGACAGTTC
CCGGCTCAACTGGGGAAGGTCTTTGGAAACGGCATGACTTGAGGGCTTCAGAGGGACACGGAATTCCGGGTGGAGTGGTG
AAATGCGTAGAGATCCGGAGGAACACCAAAGGCGAAGGCAGTGTCCTGGGAAGTACCTGACGCTCAGATGCGAAAGCCAG
GGGAGCGAACGGG
>OTU_212
TACGTAAGAGACTAGTGTTATTCATCTTAATTAGGTTTAAAGGGTACCCAGACGGTCAATATAGCTTATAAAATGTTAGT
ACTTGACTAGAGTTTTATGTAAGAGGGCAGTACTTGAGGAGGAgagaTGAAATTTCGTGATACCAAAGGGACTCTGTAAA
GGCGAAGGCAGCCCTCTATGTAAaaaCTGACGTTGAAGGACGAAGGCACAGAGAACAAACAGG
>OTU_213
CACGTAGGgggCGAGCGTTGTCCGGATTTATTGGGCGTAAAGAGCTCGTAGGCGGCTCCGTAAGTGAGGTGTGAAAACTC
CAGGCTCAACCTGGAGACGCCACCTCATACTGCGGTGGCTAGAGTCCGGTAGGGGAGCATGGAATTCCTGGTGTAGCGGT
GAAATGCGCAGATATCAGGAGGAACACCAGTGGCGAAGGCGGTGCTCTGGGCCGGTACTGACGCTGAGGAGCGAAAGCGT
GGGGAGCAAACAGG
>OTU_214
TACGTAGAAGACAAGTGTTATTCATCTTTAACAGGTTTAAAGGGTACCTAGACGGGAAATCAAGCCATAGTAGGGACTAA
TTTTCTAGAGTTTTATGtgtgAAGATCGAATTACCTGAAGAGCAATAAAATGCATTGACACAGGGAAGACGGGTAGCGGC
GAAGGCAATCTTCTATGTATAAACTGACGTTGAGGGACGAAGCCTTGGGGAGCGAGAAGG
>OTU_215
TACGTAGGGTGCGAGCGTTGTCCGGAATTATTGGGCGTAAAGAGCTCGTAGGCGGTgtgtCACGTCGATCGTGAAAACTT
TCAGCTTAACTGGGAGCTTGCGGTCGATACGGGCATCACTGGAGTTCGGCAGGGGAGACTGGAATTCAAGGTGTAGCGGT
GAAATGCGCAGATATCTTGAGGAACACCGGTGGCGAAGGCGGGTCTCTGGGCCGATACTGACGCTGAGGAGCGAAAGCGT
GGGGAGCGAACAGG
>OTU_216
TACGTAGGTGGCAAGCGTTGTCCGGATTTATTGGGTTTAAAGGGTGCGTAGGCGGTCAATTAAGTCAGTGGTGAAATACG
GCAGCTCAACTGTCGAGGTGCCATTGATACTGGTTGACTTGAGTACTGATGAGGTAGGCGGAATGGACGGTGTAGCGGTG
AAATGCTTAGAGATCGTCCAGAACACCGATAGCGAAGGCAGCTTACTAAGGAGTAACTGACGCTGAGGCACGAAAGTGTG
GGGATCAAACAGG
>OTU_217
TAAGTAGTGTGAATTGCAGAATTCAGTGAATCATCGAATCTTTGAACGCACATTGCGCCCCTTGGTATTCCATGGGGCAT
GCCTGTTCGAGCGTCATCTAACCCCTCAAGCTCTGCTTGGTGTTGGGCGTCTGTCCCCGCGTCCGcgcgGAGACTCGCCT
CAAATCCATTGGCAGCGGTCCTTGCCTCCTCTCGCGCAGCACAATTGCCTGGgggAGTCGCGGCCCGCGTCCACGAAGGT
GTTTTACACAGTCTTTGACCTCGGATCAGGTAGGGATACCCGCTGAACTTAA
>OTU_218
TACGGAGGGTGCAAGCGTTATCCGGATTCACTGGGTTTAAAGGGTGCGTAGGCGGGCAGGTAAGTCAGTGGTGAAATCCT
TGAGCTTAACTCGAGAACTGCCATTGATACTATCTGTCTTGAATATTGTGGAGGTAAGCGGAATATGTCATGTAGCGGTG
AAATGCTTAGATATGACATAGAACACCTATTGCGAAGGCAGCTTACTACGCATatatTGACGCTGAGGCACGAAAGCGTG
GGGATCAAACAGG
>OTU_219
TACGAAGGGTGCAAACGTTGCTCGGAATTATTGGGCGTAAAGCGCACGTAGGCGGCTTAGCAAGTCGGATGTGAAAGCCC
TCGGCTCAACCAAGGAAGTGCATCCGAAACTGCTGAGCTTGAGTACTTAAGAGGATCGCGGAATTCCCGGTGTAGAGGTG
AAATTCGTAGATATCGGGAGGAACACCAGTGGCGAAGGCGGCGATCTGGGAAGATACTGACGCTGAGGTGCGAAAGCGTG
GGGAGCAAACAGG
>OTU_220
CACGTAGGGTGCGAGCGTTGTCCGGAATTATTGGGCGTAAAGAGCTCGTAGGCGGTgtgtCGCGTCGGCCGTGAAAACCT
GCAGCTTAACTGTGGGCTTGCGGTCGATACGGGCATCACTGGAGTTCGGCAGGGGAGACTGGAATTCCTGGTGTAGCGGT
GAAATGCGCAGATATCAGGAGGAACACCGGTGGCGAAGGCGGGTCTCTGGGCCGATACTGACGCTGAGGAGCGAAAGCGT
GGGGAGCGAACAGG
>OTU_221
TACGTAGGGCGCGAGCGTTGTCCGGAATTATTGGGCGTAAAGAGCTCGTAGGCGGTCTGTCGCGTCGGATGTGAAAGCCC
GGGGCTTAACCCCGGGTCTGCATTCGATACGGGCAGACTAGAGTGTGGTAGGGGAGATCGGAATTCCTGGTGTAGCGGTG
AAATGCGCAGATATCAGGAGGAACACCGGTGGCGAAGGCGGATCTCTGGGCCATTACTGACGCTGAGGAGCGAAAGCGTG
GGGAGCGAACAGG
>OTU_222
AACGTAGGAGACAAACGTTATCCGGAGTTACTGGGCGTAAAGGGCGTGTAGGTGGTAGAGTAAGTCTGGCGTGAAATTtt
tCGGCTTAACCGGGAAAGGTCGTCGGATACTGCTCAACTAGAGGATGGTAGAGGCGTGTGGAATTCCGGGTGTAGTGGTG
AAATGCGTAGAGATCCGGAGGAACACCAGTGGCGAAGGCGACACGCTGGGCCATACCTGACACTGATGCGCGACAGCATG
GGGAGCAAACAGG
>OTU_223
TAAGTAATGTGAATTGCAGAATTCAGTGAATCATCGAATCTTTGAACGCACATTGCGCCCGCTAGTATTCTGGCGGGCAT
GCCTGTTCGAGCGTCATTTCAACCATCAAGCCCTAGGCTTGTGTTGGGGCCCTGCGGCCGCCCGCAGCCcccTAAaaaCA
GTGGCGGGCTCGCTAtataCCGAGTGCAGTAGTTTACTCTTCGCTCAGGACATGTAGTGGGTTCTTGCCGTAAAACCccc
cATTTATCAAGGTTGACCTCGGATCAGGTAGGAATACCCGCTGAACTTAA
>OTU_224
TACAGAGGTGGCAAGCGTTGTTCGGAATTACTGGGCGTAAAGGGCGCGTAGGCGGCTCTTTAAGTCCCGTGTGAAAGCCc
ccGGCTCAACCGGGGAACTGCACGGGAAACTGGAAGGCTTGAGTTCGGGAGAGGGAAGCGGAATTCCGGGTGTAGCGGTG
AAATGCGTAGATATCCGGAGGAACACCGGTGGCGAAGGCGGCTTCCTGGACCGACACTGACGCTGAGGCGCGAAAGCTAG
GGGAGCAAACGGG
>OTU_225
TACGGAGGGTGCGAGCGTTGTCCGGAATCATTGGGCGTAAAGGGCGCGTAGGTGGCGGGATAAGCGTGCGGTGAAAGCTT
GGGGCTCAACCCCGAGTCTGCCGTGCGAACTGTTCTGCTTGAGCACTGTAGAGGCAGGCGGAATTCCGGGTGTAGCGGTG
GAATGCGTAGAGATCCGGAAGAACACCGGTGGCGAAGGCGGCCTGCTGGGCAGTTGCTGACACTGAGGCGCGACAGCGTG
GGGAGCAAACAGG
>OTU_226
TACGTAGGTGGCGAGCGTTGTCCGGATTTATTGGGTTTAAAGGGTGCGTAGGCGGTCCCATAAGTCAGTGGTGAAATACT
CTAGCTTAACTAGAGGGGTGCCATTGATACTGCGGGACTTGAGTAGAGTCGAGGTGGGCGGAATTGACGGTGTAGCGGTG
AAATGCTTAGATATCGTCAAGAACACCGATAGTGAAGACAGCTCACTAGGCTCAAACTGACGCTGAGGCACGAAAGTGTG
GGGATCAAACAGG
>OTU_227
TACGTAGGCAGCAAGCGTTGTTCGGAGTTACTGGGCGTAAAGAGTGCGTAGGCGGTCCTGTAAGTTTGGTGTGAAATCTC
CCGGCTCAACTGGGAGGGTGCGCCGAAGACTGCAGGGCTTGAGTATGGGAGAGGTAAGCGGAATTCCTGGTGTAGCGGTG
AAATGCGTAGATATCAGGAGGAACACCTGTGGTGTAGACAGCTTACTGGACCATAACTGACGCTGAGGCACGAAAGCGTG
GGTAGCAAACAGG
>OTU_228
TACGAAGGGTGCAAGCGTTACTCGGAATTACTGGGCGTAAAGCGTGCGTAGGTGGTTCGTTAAGTCTGATGTGAAAGCCC
TGGGCTCAACCTGGGAATGGCATTGGATACTGGCGGACTGGAGTGCGGTAGAGGATGGCGGAATTCCCGGTGTAGCAGTG
AAATGCGTAGAGATCGGGAGGAACATCTGTGGCGAAGGCGGCCATCTGGACCAGCACTGACACTGAGGCACGAAAGCGTG
GGGAGCAAACAGG
>OTU_229
TACGGAGGGTGCAAGCGTTATCCGGATTCACTGGGTTTAAAGGGTGCGTAGGCGGGTTGGTAAGTCAGTGGTGAAATCTT
CAAGCTTAACTTGGAAACTGCCGTTGATACTATCAATCTTGAATATTGTGGAGGTAAGCGGAATATGTCATGTAGCGGTG
AAATGCTTAGATATGACATAGAACACCGATAGCGAAGGCAGCTTGCTACACAGTAATTGACGCTGAGGCACGAAAGCGTG
GGGATCAAACAGG
>OTU_230
TAAGTAATGTGAATTGCAGAATTCAGTGAATCATCGAATCTTTGAACGCACATTGCGCCCGCTGGTATTCCGGCGGGCAT
GCCTGTTCGAGCGTCATTTCAACCCTCAAGCCcccGGGTTTGGTGTTGGGGATCGGCTCTGCCCTTCTGGGCGGCGCCGC
CcccGAAATACATTGGCGGTCTCGCTGCAGCCTCCATTGCGTAGTAGCTAACACCTCGCAACTGGAACGCGGCGCGGCCA
TGCCGTAAAACCCCAACTTCTGAATGTTGACCTCGGATCAGGTAGGAATACCCGCTGAACTTAA
>OTU_231
TACGAAGGgggCTAGCGTTGTTCGGAATCACTGGGCGTAAAGCGCACGTAGGCGGATTGTTAAGTCGGgggTGAAATCCT
GAGGCTCAACCTCAGAACTGCCTCCGATACTGGCAATCTCGAGTTCGGAAGAGGTTGGTGGAACAGCTAGTGTAGAGGTG
AAATTCGTAGATATTAGCTAGAACACCAGTGGCGAAGGCGGCCAACTGGTCCGACACTGACGCTGAGGTGCGAAAGCGTG
GGGAGCAAACAGG
>OTU_232
GACAGAGGGTGCAAACGTTGTTCGGAATTACTGGGCGTAAAGCGCGTGTAGGCGGCAAGGCAGGTCGGATGTGAAAGCCC
GCGGCTCAACCGTGGAAGTGCACTCGAAACCGCCTAGCTGGAGTCTCGGAGAGGAAGGTGGAATGCTTGGTGTAGAGGTG
AAATTCGTAGATATCAAGCAGAACACCTGTGGCGAAGGCGGCCTTCTGGACGATGACTGACGCTGAGACGCGAAAGCGTG
GGGAGCAAACAGG
>OTU_233
TACAGAGGTCCCAAGCGTTGTTCGGATTCATTGGGCGTAAAGGGTGCGTAGGCGGCGCGGTAAGTCGGGTGTGAAATCTC
GGAGCTTAACTCCGAAACTGCATTCGATACTGCCGTGCTTGAGGACTGGAGAGGAGACTGGAATTTACGGTGTAGCGGTG
AAATGCGTAGATATCGTAAGGAAGACCAGTGGCGAAGGCGGGTCTCTGGACAGTTCCTGACGCTGAGGCACGAAGGCCAG
GGGAGCAAACGGG
>OTU_234
TACAGAGGGTGCAAGCGTTAATCGGAATTACTGGGCGTAAAGCGTGCGTAGACGGTTACATAAGTCGGGTGTGAAAGCCC
CGGGCTCAACCTGGGAATTGCATTCGAGACTGCGTAGCTAGGGTGCGGAAGAGGGAAGCGGAATTTCCGGTGTAGCGGTG
AAATGCGTAGATATCGGAAGGAACACCAGTGGCGAAAGCGGCTTCCTGGTCCAGCACCGACGTTCAGGCACGAAAGCGTG
GGGAGCAAACAGG
>OTU_235
GACAGAGGGTGCAAACGTTGCTCGGAATTACTGGGCGTAAAGGGCGTGTAGGCGGGCAGGTAAGTCGGGCGTGAAATCCC
TGGGCTCAACCCAGGAACTGCACTCGAAACTACTTGCCTTGAGTGCCGGAGAGGAAAGCGGAATTCCTGGTGTAGAGGTG
AAATTCGTAGATATCAGGAGGAACACCAGTGGCGAAGGCGGCTTTCTGGACGGTAACTGACGCTGAGACGCGAAAGCGTG
GGGAGCAAACAGG
>OTU_236
TACGGggggggCAAGCGTTGTTCGGAATTACTGGGCGTAAAGGGCTCGTAGGCGGCCAACTAAGTCAGACGTGAAATCCC
TCGGCTTAACCGGGGAACTGCGTCTGATACTGGATGGCTTGAATCCGGGAGAGGGATGCGGAATTCCAGGTGTAGCGGTG
AAATGCGTAGATATCTGGAGGAACACCGGTGGCGAAGGCGGCATCCTGGACCGGCATTGACGCTGAGGAGCGAAAGCCAG
GGGAGCAAACGGG
>OTU_237
TACGTATAAGACTAGTGTTATTCATCTTTAATAGGTTTAAAGGGTACCTAGACGGTATAATCAGTCCACAATAGGATACG
TTTATGCTAGAGTTAAATATGAGGAGGGGAGTATTTAAGATGTAGAGTTGAAATTCGTTGATATCTTAACGACTGGCAAC
GGCGAAAGCAACCTTTTATCTAATAACTGACGTTGAGGGACGAAGGCATTGAGTCACGAACAGG
>OTU_238
GACGTGGAAGACTAGTGTTATTCATCTTTAATAGGTTTAAAGGGTACCTAGACGGTCAACAAAGCCTATAAGTAAACAAA
GGAACTAATTGACTAGAGTGTTATGTAAGAAAGTAGAATGATGAGTGTAGAGATAAAATTCTGTGATACCATTTTAGACT
GGTAAAGGCGAAGGCAATTTTCTATGTATACACTGACGTTGAGGGACGAAGGCTTATGATCACGAACAGG
>OTU_239
TACGTAGGGTGCAAGCGTTAATCGGAATTACTGGGCGTAAAGCGTGCGCAGGCGGTTCCGCAAGTCAGATGTGAAATCCC
CGGGCTCAACCTGGGAACTGCATTTGAAACTACGGGGCTAGAGTgtgtCAGAGGggggTGGAATTCCACGTGTAGCAGTG
AAATGCGTAGAGATGTGGAGGAACACCAATGGCGAAGGCAGCCcccTGGGATGACACTGACGCTCATGCACGAAAGCGTG
GGGAGCAAACAGG
>OTU_240
TACGGAGGGTGCAAGCGTTGTCCGGATTTATTGGGTTTAAAGGGTGCGTAGGCGGTTTAGTAAGTCAGTGTTTAAAGTCA
ATAGCTTAACTATTGGTATGGCATTGATACTGTTAAACTTGAGTAAAGTTGAGGTGGGCGGAATTTATGGTGTAGCGGTG
AAATGCATAGATACCATAAAGAACACCGATTGCGAAGGCAGCTCACTAAGCTTTAACTGACGCTGAGGCACGAAAGCGTG
GGGATCAAACAGG
>OTU_241
TACGTAGGGTGCAAGCGTTGTCCGGATTTATTGGGCGTAAAGAGCTCGTAGGCGGTTAGTCACGTCGGATGTGAAAACCC
GGAGCTTAACTCCGGGCCTGCATTCGATACGGGCTGACTAGAGTGTTGTAGGGGAGACTGGAACTCCTGGTGTAGCGGTG
AAATGCGCAGATATCAGGAAGAACACCGGTGGCGAAGGCGGGTCTCTGGGCAACTACTGACGCTGAGGAGCGAAAGCGTG
GGGAGCAAACAGG
>OTU_242
TACGGGAGGAGCGAGCATTATTCGGAATAATTAGGCGTAAAGGGTTTGTAGGTGGTTttttAAGTTGAAAGAAACAGATT
AAAGCTTAACTTTAtatatTttttCAAAACTAATAAACTTGAGTATAAATAGAGGATAATGGAATTTCTATTGGAGTGAT
AAAATACGTTGATAATAGAAGGAAGATCTATGGCGAAGGCAATTATCTGGGTAtataCTGACACTGAGAAACGAAAGCTT
GGGTAGCGAACGGG
>OTU_243
TACGGAGGGTGCAAGCGTTGTCCGGATTTATTGGGTTTAAAGGGTGCGTAGGTGGAACTGTAAGTCTGATTTGAAAGCAA
GCGGCTTAACCGTTTGATGTGGTTGGAAACTGTGGTTCTTGAATGGGTTGGCGGTAGCCGGAATGGGTCATGTAGCGGTG
AAATGCATAGATATGACCCGGAACACCGATTGCGAAGGCAGGCTACTACGACTTGATTGACACTGAGGCACGAGAGCATG
GGTAGCGAACAGG
>OTU_244
GACAGAGGGTGCAAACGTTGTTCGGAATTACTGGGCGTAAAGCGCGTGTAGGCGGCAGGGCATGTCGGATGTGAAATCCC
GTGGCTCAACCACGGAAGTGCACCCGAAACTGCCCAGCTTGAGTCTCGGAGAGGAAGGCGGAATGCTTGGTGTAGAGGTG
AAATTCGTAGATATCAAGCGGAACACCGGTGGCGAAGGCGGCCTTCTGGACGATGACTGACGCTGAGACGCGAAAGCGTG
GGGAGCAAACAGG
>OTU_245
TACGTAGGGAGCAAGCGTTGTCCGGAATCATTGGGCGTAAAGCgcgcgTAGGTGGCCATTTAAGTCCGCTGTGAAAGTCA
AAGGCTCAACCTTTGAAAGCCGGTGGATACTGGGTGGCTAGAGTACGGAAGAGGCGAGTGGAATTCCTGGTGTAGCGGTG
GAATGCGCAGATATCAGGAGGAACACCAATAGCGAAGGCAGCTCGCTGGGACGTTACTGACACTGAGGCGCGAAAGCGTG
GGGAGCGAACAGG
>OTU_246
CACGTAGAAGACTAGTGTTATTCATCTTTATTAGGTTTAAAGGGTACCTAGACGGGAAATCAAGCCATAACAGGGACTAA
TTTTCTAGAGTTTTATGAgagaAGGGGCGAATTTCCGGAGGAAAGTTGATATTTTGTGATACTGGAAGGACGGGTAACGG
CGAAGGCAACCTTTTATGTAAaaaCTGACGTTGAGGGACGAAGCCTTGGGTAACGAGAAGG
>OTU_247
TACGTAGAAGACTAGTGTTATTCATCTTTAGTAGGTTTAAAGGGTACCTAGACGGTTTAATTAGTCCAAAATAGGATACG
GTTTTACTAGAGTTAtatataAGGAGGTGAGTATTTGTGGAGTAGAGTTGAAATTCTTTGATACCACGAGGACTGGTAAC
GGCGAAAGCAACCTTTTATCTAATAACTGACGTTGAGGGACGAAGGCTCGGGTAGCGAACAGG
>OTU_248
TACGTAGAAGACTAGTGTTATTCATCTTTAGTAGGTTTAAAGGGTACCTAGACGGTATAATTAGTCTTAAATAAGAAACG
GTTATGCTAGAGTTAtatatGAGAAGGGGAGTATTTATGGAGTAGAGTTGAAATTCTTTGATCCCATAACGACTGGTAAC
GGCGAAAGCAACCTTTTATCTAATAACTGACGTTGAGGGACGAAGGCTCGGGTCACGAACAGG
>OTU_249
TACGTAGGGTGCGAGCGTTAATCGGAATTACTGGGCGTAAAGCGTGCGCAGGCGGTTTTGAAAGTCAGATGTGAAATCCC
CGGGCTCAACCTGGGAACTGCGTTTGAAACTCCAAGACTAGAGTATGGCAGAGGggggTAGAATTCCACGTGTAGCAGTG
AAATGCGTAGAGATGTGGAGGAATACCAATGGCGAAGGCAGCCcccTGGGTCAATACTGACGCTCATGCACGAAAGCGTG
GGGAGCAAACAGG
>OTU_250
TACGTAGGTGGCGAGCGTTGTCCGGATTTATTGGGTTTAAAGGGTGCGTAGGCGGCTCTATAAGTCAGTGCTGAAATATC
CCGGCTTAACCGGGAGGGTGGCATTGATACTGTAGAGCTTGAGTAAAGTTGAGGTGGGCGGAATTGACGGTGTAGCGGTG
AAATGCTTAGATATCGTCAAGAACACCGATTGCGAAGGCAGCTCACTAAGCTTTAACTGACGCTGAGGCACGAAAGTGTG
GGGATCAAACAGG
>OTU_251
TAAGTAATGTGAATTGCAGAATTCAGTGAATCATCGAATCTTTGAACGCACATTGCGCCcccTGGTATTCCGGggggCAT
GCCTGTTCGAGCGTCATTTCACCACTCAAGCCTCGCTTGGTATTGGGCAACGCGGTCCGCCGCGTGCCTCAAATCGTCCG
GCTGGGTCTTCTGTCCCCTAAGCGTTGTGGAAACTATTCGCTAAAGGGTGTTCGGGAGGCTACGCCGTAAAACAACCCCA
TTTCTAAGGTTGACCTCGGATCAGGTAGGGATACCCGCTGAACTTAA
>OTU_252
TACGGAGGGTGCGAGCGTTGTCCGGATTTATTGGGTTTAAAGGGTGCGTAGGCGGCTTtttAAGTCTGGGGTGAAAGCCC
GCTGCTCAACAGCGGAACTGCCCTGGATACTGGAGAGCTTGAGAGTAGAGGAGGTTGGCGGAATGGACTGAGTAGCGGTG
AAATGCATAGATACAGTCCAGAACCCCGATTGCGAAGGCAGCTGACTACACTACATCTGACGCTGAGGCACGAAAGCGTG
GGGAGCGAACAGG
>OTU_253
TACGTAGGGACCAAGCGTTGTTCGGATTTACTGGGCGTAAAGGGCGCGTAGGCGGCGTGGTAAGTCACTTGTGAAATCTC
TGAGCTTAACTCAGAACGGCCAAGTGATACTGCTGTGCTAGAGTGCAGAAGGGGCAATCGGAATTCTTGGTGTAGCGGTG
AAATGCGTAGATATCAAGAGGAACACCTGAGGTGAAGACGGGTTGCTGGGCTGACACTGACGCTGAGGCGCGAAAGCCAG
GGGAGCAAACGGG
>OTU_254
TACGTAGGGTGCAAGCGTTGTCCGGAATTATTGGGCGTAAAGAGCTCGTAGGCGGTTTGTCGCGTCGGCTGTGAAAGCCC
GGAGCTCAACTCCGGGTCTGCAGTCGATACGGGCAGACTTGAGTGTTGCAGGGGAGACTGGAATTCCTGGTGTAGCGGTG
AAATGCGCAGATATCAGGAGGAACACCGGTGGCGAAGGCGGGTCTCTGGGCAACAACTGACGCTGAGGAGCGAAAGCGTG
GGGAGCGAACAGG
>OTU_255
TACGTAGGTGGCAAGCGTTGTCCGGATTTATTGGGTTTAAAGGGTGCGTAGGCGGTCTTATAAGTCAGTTGTGAAATACG
GCAGCTTAACTGTCGAGGTGCAATTGATACTGTAAGACTTGAGTACTGTTGAGGTAGGCGGAATGGACGGTGTAGCGGTG
AAATGCTTAGAGATCGTCCAGAACACCGATAGCGAAGGCAGCTTACTAAAGAGTAACTGACGCTGAGGCACGAAAGTGTG
GGGATCAAACAGG
>OTU_256
TACGTAGGGCGCAAGCGTTGTCCGGAATTATTGGGCGTAAAGAGCTCGTAGGCGGCTTGTCGCGTCGGACGTGAAAGCTC
GGGGCTTAACCCTGAGTCTGCGTTCGATACGGGCAGGCTAGAGGCAGGTAGGGGAGAACGGAATTCCCGGTGTAGCGGTG
AAATGCGCAGATATCGGGAGGAACACCGGTGGCGAAGGCGGTTCTCTGGGCCTGTACTGACGCTGAGGAGCGAAAGCGTG
GGGAGCGAACAGG
>OTU_257
GACGGggggggCAAGTCTTCTTCGGAATGACTGGGCGTCAAGGGCACGTAGGCGGTGAATCGGGTTGAAAGTGAAAGTAG
CCAATCACTGGGGAATGCTCTCGAAACCAAATCACTTGGGTGAGACAGAGGAGAGTGGAATTTCGTgtgtAGGGGTGAAA
TACTGAAATCTACGAAGGAACGCCAAAAGCGAAGGCAGCTctctGGGTCCCTACCGACGCTGGGGTGCGAAAGCATGGGG
AGCGAACAGG
>OTU_258
TACGGAGGgggCTAGCGTTGTTCGGAATTACTGGGCGTAAAGCGTCCGTAGGCGGCTTTCCAAGTCAGAGGTGAAATCCC
ACGACTCAATCGTGGAACTGCCTTTGAGACTGGTTCGCTTGAAGATGGGAGAGGTTAGTGGAATTCCGAGTGTAGAGGTG
AAATTCGTAGATATTCGGAAGAACACCAGTGGCGAAGGCGGCTAACTGGACCATTCTTGACGCTGAGGGACGAAAGCGTG
GGGAGCAAACAGG
>OTU_259
GACGTAGAAGACTAGTGTTATTCATCTTTAATAGGTTTAAAGGGTACCTAGACTGTATAATTAGTCTTTGATAAGAAACG
GTTATACTAGAGTTAtatatGAGGAGGGGAGTATTTATGGAGTAGAGTTGAAATTCCGTCATACCATAACGACTGGTAAC
GGCGAAAGCAACCTTTTATCTATTAACTGACGTTGAGGGACGAAGGCTCGGGTAGCGAACAGG
>OTU_260
TACGTAGGgggCAAGCGTTGTCCGGATTTATTGGGCGTAAAGAGCGTGTAGGCGGCTAGATAGGTCCGTTGTGAAAACTC
GAGGCTCAACCTCGAGACGTCGATGGAAACCATCTGGCTAGAGTCCGGAAGAGGAGAGTGGAATTCCTGGTGTAGCGGTG
AAATGCGCAGATATCAGGAAGAACACCCGTGGCGAAGGCGGCTctctGGTACGTGACTGACGCTGAGACGCGAAAGCGTG
GGGAGCAAACAGG
>OTU_261
GACAGAGGGTGCAAACGTTGTTCGGAATTACTGGGCGTAAAGCGTgtgtAGGCGGCTTTGCAAGTCGGATGTGAAAGCCC
CGGGCTCAACCCGGGAAGTGCACTCGATACTGCAGAGCTTGAGTGTCGGAGAGGTTGGTGGAATTCTCGGTGTAGAGGTG
AAATTCGTAGATATCGAGAGGAACACCGGCGGCGAAGGCGGCCAACTGGACGAACACTGACGCTGAGACACGAAAGCGTG
GGGAGCAAACAGG
>OTU_262
GACGTAGGGCGCGAGCGTTGTCCGGATTTATTGGGCGTAAAGAGCTCGTAGGCGGCTTGTTGCGTCAGCTGTGAAAACCC
GCAGCTCAACTGTGGGCTTGCAGCTGATACGGGCAGGCTTGAGTTCGGTAGGGGAGACTGGAATTCCTGGTGTAGCGGTG
AAATGCGCAGATATCAGGAGGAACACCGGTGGCGAAGGCGGGTCTCTGGGCCGATACTGACGCTGAGGAGCGAAAGCGTG
GGGAGCGAACAGG
>OTU_263
TACGTAGGGCGCAAGCGTTGTCCGGAATTATTGGGCGTAAAGAGCTCGTAGGCGGTTTGTCGCGTCTGTCGTGAAAGCCC
ACGGCTTAACTGTGGGTCTGCGGTGGATACGGGCAGACTAGAGGCAGGTAGGGGAGAATGGAATTCCCGGTGTAGCGGTG
AAATGCGCAGATATCGGGAGGAACACCGGTGGCGAAGGCGGTTCTCTGGGCCTGTACTGACGCTGAGGAGCGAAAGCGTG
GGGAGCGAACAGG
>OTU_264
TACGGAGGGTGCAAACGTTGCTCGGAATCATTGGGCGTAAAGCGCACGTAGGCGGCCTGTTAAGTCGGATGTGAAAGCCC
TGGGCTCAACCCAGGAAGTGCATACGAAACTGGCAGGCTTGAATATGGAAGAGGGTCGCGGAATTCCCGGTGTAGAGGTG
AAATTCGTAGATATCGGGAGGAACACCAGTGGCGAAGGCGGCGACCTGGGCCAATATTGACGCTGAGGTGCGAAAGCGTG
GGGAGCAAACAGG
>OTU_265
TACGAAGGACCCAAGCGTTATCCGGATTCATTGGGTTTAAAGGGTGCGTAGGCGGATTGATAAGTCAGTGGTGAAAGCCT
GCAGCTTAACTGCAGAAGTGCCATTGATACTGTCAATCTTGAATATGTTTGATGTGGGCGGAATATGACATGTAGCGGTG
AAATGCTTAGATATGTCATAGAACACCGATTGCGAAGGCAGCTCACAAAGCCATTATTGACGCTGAGGCACGAAAGTGTG
GGGATCAAACAGG
>OTU_266
GACGGAGGAGGCTAGCGTTGTTCGGAATTACTGGGCGTAAAGCGTGCGCAGGTTGTGAGTTCAGTTGGATGTGAAAGCCC
GGGGCTTAACCTCGGATGTGCATCCAATACTGGCTCGCTGGAGGTTGGAAGAGGAGAGTGGAATTCCCAGTGTAGAGGTG
AAATTCGTAGATATTGGGAAGAACACCAGTGGCGAAGGCGGCTctctGGTCCATACCTGACACTCATGCACGAAAGCGTG
GGGAGCAAACAGG
>OTU_267
TAAGTAATGTGAATTGCAGAATTCAGTGAATCATCGAATCTTTGAACGCACATTGCGCCcccTGGTATTCCGGggggCAT
GCCTGTTCGAGCGTCATTTATACCAATCTAGCCTGGCTAGGTGTTGGGCCTCGCCGTCTGGCGGGCCTTAAAACTAGTGG
CGGTGCTCTTAGGCTCTACGCGTAGTAATTTTCTCGCTATAGGGTCCTGGGAGATGCTGGCCAGCAACCCCAAATTtttC
TAGGTTGACCTCGGATCAGGTAGGGATACCCGCTGAACTTAA
>OTU_268
TACGTAGGCAGCAAGCGTTGTTCGGAATTACTGGGCGTAAAGGGTGCGTAGGCGGCTTtttAAGTTTGGTGTGAAATCTC
CCGGCTCAACTGGGAGGGTGCGCCGAATACTGAGAAGCTAGAGTGTGGGAGAGGAAAGTGGAATTCCTGGTGTAGCGGTG
AAATGCGTAGATATCAGGAGGAACACCGGTGGTGTAAACGGCTTTCTGGACCATAACTGACGCTGAGGCACGAAAGCGTG
GGTAGCAAACAGG
>OTU_269
TACGTAGGTGGCAAGCGTTGTCCGGAATTATTGGGCGTAAAGCgcgcgcAGGCGGTCCTTTAAGTCTGATGTGAAAGCCC
ACGGCTCAACCGTGGAGGGTCATTGGAAACTGGgggACTTGAGTACAGAAGAGGAAAGCGGAATTCCACGTGTAGCGGTG
AAATGCGTAGAGATGTGGAGGAACACCAGTGGCGAAGGCGGCTTTCTGGTCTGTAACTGACGCTGAGGCGCGAAAGCGTG
GGGAGCAAACAGG
>OTU_270
TACGGAGGATCCAAGCGTTATCCGGATTTATTGGGTTTAAAGGGTGCGTAGGCGGCTTtttAAGTCAGGGGTGAAAACTT
GCGGCTCAACCGTAAGCTTGCCTTTGATACTGAGGAGCTTGAATACACTTGAGGTAGGCGGAATGTGACAAGTAGCGGTG
AAATGCATAGATATGTCACAGAACACCAATTGCGAAGGCAGCTTACTAAAGTGAGATTGACGCTGAGGCACGAAAGCGTG
GGGATCAAACAGG
>OTU_271
TACGGAGGGAGCTAGCGTTATTCGGAATTACTGGGCGTAAAGCGTACGTAGGCGGTTATTCAAGTCAGAGGTGAAAGCCC
GGGGCTCAACCCCGGAACTGCCTTTGAAACTAGGTAGCTAGAATCTTGGAGAGGTCAGTGGAATTCCGAGTGTAGAGGTG
AAATTCGTAGATATTCGGAAGAACACCAGTGGCGAAGGCGACTGACTGGACAAGTATTGACGCTGAGGTACGAAAGCGTG
GGGAGCAAACAGG
>OTU_272
TACAGAGGGTGCAAGCGTTAATCGGAATTACTGGGCGTAAAGCGTGCGTAGTCGGTTATCTAAGTCGGGTGTGAAATCCC
CGGGCTCAACCTGGGAATTGCATTCGATACTGGATAGCTAGAGTTCGGCAGAGGGAAGTGGAATTTCAGGTGTAGCGGTG
AAATGCGTAGATATCTGAAGGAACATCAGTGGCGAAAGCGACTTCCTGGACCAGAACTGACGATCAGGCACGAAAGCGTG
GGGAGCAAACAGG
>OTU_273
TACGTAGGTGGCAAGCGTTGTCCGGAATTATTGGGCGTAAAGCgcgcgcAGGTGGTTCCTTAAGTCTGATGTGAAAGCCC
ACGGCTCAACCGTGGAGGGTCATTGGAAACTGGGGAACTTGAGTGCAGAAGAGGAAAGTGGAATTCCAAGTGTAGCGGTG
AAATGCGTAGAGATTTGGAGGAACACCAGTGGCGAAGGCGACTTTCTGGTCTGTAACTGACACTGAGGCGCGAAAGCGTG
GGGAGCAAACAGG
>OTU_274
TACGAAGGgggCTAGCGTTGCTCGGAATCACTGGGCGTAAAGGGTGCGTAGGCGGACATTTAAGTCAGGGGTGAAAGCCT
GAGGCTCAACCTCAGAATTGCCTTTGATACTGGGTGTCTCGAGACCGGTAGAGGTGAGTGGAACTGCGAGTGTAGAGGTG
AAATTCGTAGATATTCGCAAGAACACCAGTGGCGAAGGCGGCTCACTGGACCGGTTCTGACGCTGAGGCACGAAAGCGTG
GGGAGCAAACAGG
>OTU_275
TACGGAGGATCCGAGCGTTATCCGGATTTATTGGGTTTAAAGGGAGCGTAGGCGGCCCGTTAAGTCAGGGGTGAAAGACG
GTGGCTCAACCATCGCAGTGCCTTTGATACTGACGGGCTTGAATACACCTGAGGTAGGCGGAATGTGGCAAGTAGCGGTG
AAATGCATAGATATGCCACAGAACACCGATTGCGAAGGCAGCTTACTAAAGTGTGATTGACGCTGAGGCTCGAAAGCGTG
GGGATCAAACAGG
>OTU_276
TACGGAGGGTGCGAGCGTTGTCCGGATTTATTGGGTTTAAAGGGTGCGTAGGTGGCTGTTTAAGTCAGTGGTGAAATACG
GTTGCTCAACAATCGAGGTGCCATTGATACTGAATAGCTTGAAATAATTGGAGGCTGCCGGAATGGATGGTGTAGCGGTG
AAATGCATAGATATCATCCAGAACACCGATTGCGAAGGCAGGTGGCTACGATTTGTTTGACACTGAGGCACGAAAGCATG
GGGAGCAAACAGG
>OTU_277
TACGGAGGGTGCAAGCGTTATCCGGATTCACTGGGTTTAAAGGGTGCGTAGGTGGGCTAGTAAGTCCGTGGTGAAATCCC
CGAGCTTAACTCGGGAACTGCCGTGGATACTATTAGTCTTGAATATCGTGGAGGTAAGCGGAATATGTCATGTAGCGGTG
AAATGCTTAGATATGACATAGAACACCGATAGCGGAGGCAGCTTACTACGCGATTATTGACACTGAGGCACGAAAGCGTG
GGGATCAAACAGG
>OTU_278
TACGTAGGGTGCGAGCGTTAATCGGAATTACTGGGCGTAAAGCGTGCGCAGGCTGTTTTGTAAGTCAGATGTGAAATCCC
TGGGCTCAACCTAGGAACTGCGTTTGAAACTACAAGGCTAGAGTGTAGCAGAGGggggTAGAATTCCACGTGTAGCAGTG
AAATGCGTAGAGATGTGGAGGAATACCAATGGCGAAGGCAGCCcccTGGGTTAACACTGACGCTCATGCACGAAAGCGTG
GGGAGCAAACAGG
>OTU_279
TACGAAGGgggCTAGCGTTGCTCGGATTTACTGGGCGTAAAGGGCGCGTAGGCGGACAGTTTAGTCAGAGGTGAAAGCCC
AGGGCTCAACCTTGGAATTGCCTTTGATACTGGCTGTCTTGAGTACGGGAGAGGTGAGTGGAACTCCGAGTGTAGAGGTG
AAATTCGTAGATATTCGGAAGAACACCAGTGGCGAAGGCGACTCACTGGCCCGTTACTGACGCTGAGGCGCGAAAGCGTG
GGGAGCAAACAGG
>OTU_280
TACGTAGGGTGCAAGCGTTGTCCGGAATTATTGGGCGTAAAGAGCTCGTAGGCGGTCTGTCGCGTCGGCTGTGAAAACCC
GAGGCTCAACCTCGGGCCTGCAGTCGATACGGGCAAACTAGAGTACTGCAGGGGAGACTGGAATTCCTGGTGTAGCGGTG
AAATGCGCAGATATCAGGAGGAACACCGGTGGCGAAGGCGGGTCTCTGGGCAGTAACTGACGCTGAGGAGCGAAAGCGTG
GGGAGCGAACAGG
>OTU_281
TACGAAGGGTGCAAGCGTTACTCGGAATTACTGGGCGTAAAGCGTGCGTAGGTGGTGAGTTAAGTCTGTCGTGAAAGCCC
CGGGCTCAACCTGGGAATGGCGATGGATACTGGCTCGCTAGAGTGCGGTAGAGGAGAGTGGAATTCCCGGTGTAGCAGTG
AAATGCGTAGAGATCGGGAGGAACATCAGTTGCGAAGGCGGCTctctGGACCAGCACTGACACTGAGGCACGAAAGCGTG
GGGAGCAAACAGG
>OTU_282
TACGAAGGgggCTAGCGTTGCTCGGAATCACTGGGCGTAAAGCGCACGTAGGCGGCTTTCTAAGTCAGGGGTGAAATCCT
GGAGCTCAACTCCAGAACTGCCTTTGATACTGGGAAGCTCGAGTCCGGAAGAGGTGAGTGGAACTCCGAGTGTAGAGGTG
AAATTCGTAGATATTCGGAAGAACACCAGTGGCGAAGGCGGCTCACTGGTCCGGTACTGACGCTGAGGTGCGAAAGCGTG
GGGAGCAAACAGG
>OTU_283
TACGAAGGGTGCAAGCGTTACTCGGAATTACTGGGCGTAAAGCGTGCGTAGGCGGTTTGTTAAGTCTGTCGTGAAAGCCC
CGGGCTCAACCTGGGAATGGCGATGGAAACTGGCGAGCTAGAGTACGGTAGAGGAGAGTGGAATTCCCGGTGTAGCAGTG
AAATGCGTAGAGATCGGGAGGAACATCAGTTGCGAAGGCGGCTctctGGACCAGTACTGACGCTGAGGCACGAAAGCGTG
GGGAGCAAACAGG
>OTU_284
TACGGAGGGTGCGAGCGTTGTCCGGATTTATTGGGTTTAAAGGGTGCGTAGGTGGCTAATTAAGTCAGTGGTGAAATACA
GCCGCTTAACGGTTGAGGTGCCATTGATACTGACTAGCTTGAAAGAATTGGAGGCTGCCGGAATGGATGGTGTAGCGGTG
AAATGCATAGATATCATCCAGAACACCGATTGCGAAGGCAGGTGGCTACGATTTATTTGACACTGAGGCACGAAAGCATG
GGGAGCAAACAGG
>OTU_285
TACGTAGGGTGCGAGCGTTGTCCGGAATTATTGGGCGTAAAGGGCTCGTAGGCGGTTTGTCGCGTCGGGAGTGAAAACAC
TGGGCTTAACCGAGTGCTTGCTTTCGATACGGGCAGACTTGAGGCATTGAGGGGAGAACGGAATTCCTGGTGTAGCGGTG
AAATGCGCAGATATCAGGAGGAACACCGGTGGCGAAGGCGGTTCTCTGGCAATGTTCTGACGCTGAGGAGCGAAAGTGTG
GGGAGCGAACAGG
>OTU_286
TACGTAGGTGGCAAGCGTTGTCCGGATTTACTGGGCGTAAAGCGAACGCAGGCGGACTGTTAAGTAGGAAGTGAAAGGTC
GGAGCTCAACTCCAACATTGCTTCCTATACTGGCAGTCTTGAGTAGCGGAGAGGAAGGgggAACGACACGTGTAGCGGTG
AAATGCGTTGATATGTGTCGGAACACCCATGGCGAAAGCACCCTTCTGGACGCAAACTGACGCTCAGGTTCGAAAGCCAA
GGTAGCGAACAGG
>OTU_287
CACGTAGGCACCAAGCGTTGTCCGGATTTATTGGGCGTAAAGAGCTCGTAGGCGGTTCAGTAAGTCGGGTGTGAAAACTT
TGGGCTTAACCCAAAGCGTGCATCCGATACTGCTGTGACTTGAGTACGGTAGGGGAGCGGGGAATTCCTAGTGTAGCGGT
GAAATGCGCAGATATTAGGAGGAACACCGGTGGCGAAGGCGCCGCTCTGGGCCGAAACTGACGCTGAGGAGCGAAAGCAT
GGGTAGCAAACAGG
>OTU_288
TACGAAGGgggCTAGCGTTACTCGGAATTACTGGGCGTAAAGGGCGCGTAGGCGGCGCTCCAAGTTAGGCGTGAAAGTCC
TGGGCTCAACCTGGGAACTGCGCTTAAGACTGGAGTGCTTGAGGATGGAAGAGGGTCGTGGAATTCCCAGTGTAGAGGTG
AAATTCGTAGATATTGGGAAGAACACCGGTGGCGAAGGCGGCGACCTGGTCCATTACTGACGCTGAGGCGCGACAGCGTG
GGGAGCAAACAGG
>OTU_289
TACGGAGGGTGCAAGCGTTATCCGGATTCACTGGGTTTAAAGGGTGCGTAGGCGGGTTGGTAAGTCCGTGGTGAAATCCC
CAAGCTTAACTTGGGAACTGCCGTGGATACTATCAATCTTGAATATCGTGGAGGTAAGCGGAATATGTCATGTAGCGGTG
AAATGCTTAGATATGACATAGAACACCAATTGCGTAGGCAGCTTACTACACGATCATTGACGCTGAGGCACGAAAGCGTG
GGGAGCAAACAGG
>OTU_290
TACGGAGGGTGCAAGCGTTATCCGGATTTACTGGGTTTAAAGGGAGCGTAGGTGGGCAGTTAAGTCAGTGGTGAAATCTC
TGGGCTTAACCCAGAAACTGCCATTGATACTATCTGTCTTGAATATTCTGGAGGTAAGCGGAATATGTCATGTAGCGGTG
AAATGCTTAGATATGACATAGAACACCGATTGCGAAGGCAGCTTGCTACAGGATTATTGACACTGAGGCTCGAAAGCGTG
GGGATCAAACAGG
>OTU_291
TACGTAGGGTGCGAGCGTTAATCGGAATTACTGGGCGTAAAGCGTGCGCAGGCGGTTCGCCAAGTCAGGTGTGAAATCCC
CGGGCTTAACCTGGGAATTGCGCTTGAAACTAGCGGGCTTGAGTGCGGCAGAGGggggTGGAATTCCACGTGTAGCAGTG
AAATGCGTAGAGATGTGGAGGAACACCGATGGCGAAGGCAGCCcccTGGGTCGACACTGACGCTCATGCACGAAAGCGTG
GGGAGCAAACAGG
>OTU_292
TACGTAGGATGCAAGCGTTGTCCGGAATTATTGGGCGTAAAGAGCgcgcAGGCGGTAACTCAAGTCAGATGTGAAATATC
CGGGCTTAACCCGGAGGGGTCATTTGAAACTGAGTAACTAGAGTACAGCAGAGGATAGCGGAATTCCCGGTGTAGTGGTG
AAATGCGTAGATATCGGGAGGAACACCAGTGGCGAAGGCGGCTATCTGGGCTGAAACTGACGCTGAGGCGCGAAGGCTAG
GGGAGCAAACAGG
>OTU_293
GACAGAGGGTGCAAACGTTGTTCGGAATTACTGGGCGTAAAGCGCGTGTAGGCTGCTTCGCAAGTCGGATGTGAAAGCCC
TGGGCTCAACCCAGGAAGTGCATTCGAAACTGCAGAGCTGGAGTCCTGGAGAGGAAGGCGGAATTCTCGGTGTAGAGGTG
AAATTCGTAGATATCGAGAGGAACACCGGTGGCGAAGGCGGCCTTCTGGACAGTGACTGACGCTGAGACGCGAAAGCGTG
GGGAGCAAACAGG
>OTU_294
TACGTAGGGTGCGAGCGTTGTCCGGAATTACTGGGCGTAAAGAGCTCGTAGGTGGTTTGTCGCGTTGTCCGTGAAATTCC
CTGGCTTAACTGGgggCGTGCGGGCGATACGGGCAGACTGGAGTACTGCAGGGGAGACTGGAATTCCTGGTGTAGCGGTG
GAATGCGCAGATATCAGGAGGAACACCGGTGGCGAAGGCGGGTCTCTGGGCAGTAACTGACGCTGAGGAGCGAAAGCGTG
GGGAGCGAACAGG
>OTU_295
TACGGAGGATCCAAGCGTTATCCGGAATCATTGGGTTTAAAGGGTCCGTAGGCGGCTTTATAAGTCAGTGGTGAAAGCCC
ATCGCTTAACGATGGAACGGCCATTGATACTGTAGAGCTTGAATTACTTGGAAGTAACTAGAATATGTAGTGTAGCGGTG
AAATGCTTAGATATTACATGGAATACCAATTGCGAAGGCAGGTTACTACAAGTGGATTGACGCTGATGGACGAAAGCGTG
GGGAGCGAACAGG
>OTU_296
TACGTAGAAGACGAGTGTTATTCATCTTTAACAGGTTTAAAGGGTACCTAGACGGAAAATCAAGCCATAGTAGGGACTAA
TTTTCTAGAGTTTTATAGGTGAAGATCGAATTACCTGAGGAGCGATGGAATGCATTGATACAGGTAAGACGGATAGCAGC
GAAGGCAATCTTCTATGTAATAACTGACGTTGAGGGACGAAGCCTTGGGGAGCGAGAAGG
>OTU_297
TACGTAGGGTGCAGGCGTTAATCGGAATTACTGGGCGTAAAGCGTGCGCAGGCGGTTTCTTAAGTCAGATGTGAAAGCCC
CGGGCTTAACCTGGGAACTGCGTTTGAAACTGGGAGACTTGAGTGTGGCAGAGGggggTGGAATTCCACGTGTAGCAGTG
AAATGCGTAGATATGTGGAGGAACACCGATGGCGAAGGCAGCCcccTGGGTTAACACTGACGCTCATGCACGAAAGCGTG
GGGAGCAAACAGG
>OTU_298
TACGGAGGGTGCAAGCGTTATCCGGATTTACTGGGTTTAAAGGGTGCGTAGGTGGATAAGTAAGTCAGTGGTGAAATCTC
CGGGCTTAACCCGGAAACTGCCATTGATACTATTTGTCTTGAATACTTTGGAGGTAAGCGGAATATGTCATGTAGCGGTG
AAATGCTTAGATATGACATAGAACACCAATTGCGAAGGCAGCTTACTACACAGTAATTGACACTGAGGCACGAAAGCGTG
GGGATCAAACAGG
>OTU_299
TACGTAGGGGACAAGCGTTGTCCGGAATTATTGGGCGTAAAGCGCGTGTAGGCGGCCAAGTAAGTCTTACGTGAAATCCT
GAGGCTCAACCTCAGGCCTGCGCGGGATACTGCTTGGCTAGAGTCCGGAAGAGGAGAGTGGAATTCCTGGTGTAGCGGTG
GAATGCGCAGATATCAGGAGGAACATCCGTGGCGAAGGCGGCTctctGGGACGGTACTGACGCTGAGACGCGAAAGCGTG
GGGAGCGAACAGG
>OTU_300
TACGTAGGGTGCGAGCGTTGTCCGGAATTATTGGGCGTAAAGGGCTCGTAGGCGGTTTGTCGCGTCGGGAGTGAAAACCA
GGTGCTTAACACCTGGCTTGCTTTCGATACGGGCAGACTAGAGGTATGCAGGGGAGAACGGAATTCCTGGTGTAGCGGTG
AAATGCGCAGATATCAGGAGGAACACCGGTGGCGAAGGCGGTTCTCTGGGCATGACCTGACGCTGAGGAGCGAAAGTGTG
GGGAGCGAACAGG
>OTU_301
TACGTAGGGTGCAAGCGTTGTCCGGAATTATTGGGCGTAAAGAGCTCGTAGGCGGCTTGTCACGTCGACTGTGAAAACCC
GGGGCTCAACTCCGGGCCTGCAGTCGATACGGGCTGGCTTGAGTGCGGTAGGGGAGACTGGAATTCCTGGTGTAGCGGTG
AAATGCGCAGATATCAGGAGGAACACCGGTGGCGAAGGCGGGTCTCTGGGCCGTAACTGACGCTGAGGAGCGAAAGCGTG
GGGAGCGAACAGG
>OTU_302
TACGTAGGGACCAAGCGTTGTTCGGATTTACTGGGCGTAAAGGGCGCGTAGGCGGCAATTCAAGTCAGTTGTGAAATCTC
CGAGCTTAACTCGGAACGGTCAACTGATACTGTTTTGCTAGAGTACAGAAGGGGCAATCGGAATTCTTGGTGTAGCGGTG
AAATGCGTAGATATCAAGAGGAACACCTGAGGTGAAGACGGGTTGCTGGGCTGATACTGACGCTGAGGCGCGAAAGCTAG
GGTAGCAAACGGG
>OTU_303
TACGGAGGGTGCAAGCGTTATCCGGATTCACTGGGTTTAAAGGGTGCGTAGGTGGGCAGGTAAGTCAGTGGTGAAATCTT
TGGGCTTAACCCGAAAACTGCCATTGATACTATTTGTCTTGAATATTGTGGAGGTCAGCGGAATATGTCATGTAGCGGTG
AAATGCTTAGATATGACATAGAACACCAATTGCGAAGGCAGCTGGCTACACATatatTGACACTGATGCACGAAAGCGTG
GGGATCAAACAGG
>OTU_304
TACGTAGGgggCGAGCGTTGTCCGAAGTTACTGGGCGTAAAGCgcgcgTAGGCGGGTTCTTAAGTGAGGGGTGAAAGGTT
TGGGCTCAACCCAAACACTGCCTTTCATACTGGGAGCCTTGAGTATGGGAGAGGCGAGTGGAATGGTCGGTGTAGCGGTG
AAATGCGTAGATATCGATCGGAACACCCATGGCGAAGGCAGCTCGCTGGCCTAAAACTGACGCTGAGGCGCGAAAGCGTG
GGGAGCAAACAGG
>OTU_305
TACGAAGGgggCTAGCGTTGTTCGGAATCACTGGGCGTAAAGGGTGCGTAGGCGGATTCTTAAGTCAGGGGTGAAATCCC
GAGGCTCAACCTCGGAACTGCCTTTGATACTGGGGATCTTGAGTCCGGAAGAGGTGAGTGGAACTGCGAGTGTAGAGGTG
AAATTCGTAGATATTCGCAAGAACACCAGTGGCGAAGGCGGCTCACTGGTCCGGAACTGACGCTGAGGCACGACAGCGTG
GGGAGCAAACAGG
>OTU_306
TACGTAGGGTGCGAGCGTTGTCCGGAATTACTGGGCGTAAAGAGCTCGTAGGCGGTTTGTCGCGTCGTTCGTGAAATCTT
GATGCTTAACATCAAGCGTGCGGGCGATACGGGCAGACTTGAGTACTACAGGGGAGACTGGAATTCCTGGTGTAGCGGTG
AAATGCGCAGATATCAGGAGGAACACCGGTGGCGAAGGCGGGTCTCTGGGTAGTAACTGACGCTGAGGAGCGAAAGCGTG
GGTAGCGAACAGG
>OTU_307
TACGTAGGGCGCAAGCGTTGTCCGGAATTATTGGGCGTAAAGAGCTCGTAGGCGGTTTGTCGCGTCTGCTGTGAAAACCT
AAGGCTCAACCTTGGGCTTGCAGTGGGTACGGGCAGACTAGAGTGCGGTAGGGGTGACTGGAATTCCTGGTGTAGCGGTG
GAATGCGCAGATATCAGGAGGAACACCGATGGCGAAGGCAGGTCACTGGGCCGCAACTGACGCTGAGGAGCGAAAGCATG
GGGAGCGAACAGG
>OTU_308
GACGGgggATGCAAGTGTTATCCGGAATCACTGGGCGTAAAGCGTCTGCAGGTGGTTTCCTAAGTCCACTGTTAAACCTT
GAGGCTCAACCTCAAATCTGCATTGGAAACTAGGAGACTTGAGTATAGTAGGGGTAGAGGGAATTTCCAGTGGAGCGGTG
AAATGCGTAGATATTGGAAAGAACACCGATGGCGAAGGCACTCTACTGGGCTATTACTGACACTCAGAGACGAAAGCTAG
GGGAGCAAATGGG
>OTU_309
TACGGAGGGTGCAAGCGTTATCCGGATTCACTGGGTTTAAAGGGTGCGTAGGCGGATTCTTAAGTCCGTGGTGAAATCTC
CAAGCTTAACTTGGAAACTGCCATGGATACTATTAGTCTTGAATGTTGTGGAGGTTAGCGGAATATGTCATGTAGCGGTG
AAATGCATAGATATGACATAGAACACCAATTGCGAAGGCAGCTGGCTACACAAATATTGACGCTGAGGCACGAAAGCGTG
GGGATCAAACAGG
>OTU_310
TACGTAGGgggCAAGCGTTGTCCGGAATCATTGGGCGTAAAGCGCGTGTAGGCGGCTCAGTAAGTCCGCTCTGAAAGTCC
AAGGCTCAACCTTGGGATGCGGGTGGATACTGCTGGGCTCGAGTCCGGAAGAGGCGGGTGGAATTCCTGGTGTAGCGGTG
AAATGCGCAGATATCAGGAGGAACACCAATGGCGAAGGCAGCCCGCTGGGACGTGACTGACGCTGAGACGCGAAAGCGTG
GGGAGCAAACAGG
>OTU_311
TACGTAGGgggCAAGCGTTGTCCGGAATCATTGGGCGTAAAGAGCGCGTAGGCGGCCCTGTAAGTCCGCTGTGAAAGTCA
AGGGCTCAACCCTTGAATGCCGGTGGATACTGCAGGGCTAGAGTCCGGAAGAGGCGAGTGGAATTCCTGGTGTAGCGGTG
AAATGCGCAGATATCAGGAGGAACACCGATGGCGAAGGCAGCTCGCTGGGACGGTACTGACGCTGAGGCGCGAAAGCGTG
GGGAGCAAACAGG
>OTU_312
TACGAGGggggCAAGCGTTGTTCGGAATTATTGGGCGTAAAGGGCGCGTAGGCGGTGCGGTAAGTCACCTGTGAAATCTC
TGGGCTCAACTCAGAGTCTGCAGGCGAAACTGCCGTGCTGGAGTATGGGAGAGGTGCGTGGAATTCCCGGTGTAGCGGTG
AAATGCGTAGATATCGGGAGGAACACCTGTGGCGAAAGCGGCGCACTGGACCATAACTGACGCTGAGGCGCGAAAGCTAG
GGGAGCAAACAGG
>OTU_313
TACGGggggTGCGAGCGTTGTCCGGAATCACTGGGCGTAAAGGGCGCGTAGGTGGTTTGATAAGGGTGTGGTGAAAGTCC
GGGGCTCAACCCCGGATCTGCCGTGCCGACTGTCAAACTCGAGGACTGTAGAGGCAGACGGAATTCCGGGTGTAGCGGTG
GAATGCGTAGAGATCCGGAGGAAGACCGGTGGCGAAGGCGGTCTGCTGGGCAGTTTCTGACACTGAGGCGCGACAGCGTG
GGGAGCAAACAGG
>OTU_314
TACGAAGGgggCTAGCGTTGCTCGGAATCACTGGGCGTAAAGGGTGCGTAGGCGGGTTtttAAGTCAGAGGTGAAATCCT
GGAGCTCAACTCCAGAACTGCCTTTGATACTGAGGATCTTGAGTATGACAGAGGTGAGTGGAACTGCGAGTGTAGAGGTG
AAATTCGTAGATATTCGCAAGAACACCAGTGGCGAAGGCGGCTCACTGGGTCATTACTGACGCTGAGGCACGAAAGCGTG
GGGAGCAAACAGG
>OTU_315
TACAGGgggTGCAAACGTTGCTCGGAATTATTGGGCGTAAAGCgcgcgTAGGCGGCTACTTAAGTCGGATGTGAAAGCCC
TTGGCTCAACTGAGGAAGTGCACCCGAAACTGAGTGGCTTGAGTACTAAAGAGGGTCGCGGAATTCCCGGTGTAGAGGTG
AAATTCGTAGATATCGGGAGGAACACCGGTGGCGAAGGCGGCGACCTGGGTAGATACTGACGCTGAGGCGCGAAAGCGTG
GGGAGCAAACAGG
>OTU_316
TACGTAGGGACCAAGCGTTGTTCGGATTTACTGGGCGTAAAGGGCGCGTAGGCGGCTTAACAAGTCACTTGTGAAATCTC
CGGGCTTAACTCGGAACGGCCAAGTGAAACTGTCAAGCTAGAGTGCAGAAGGGGCAATCGGAATTCTTGGTGTAGCGGTG
AAATGCGTAGATATCAAGAGGAACACCTGAGGTGAAGACGGGTTGCTGGGCTGACACTGACGCTGAGGCGCGAAAGCCAG
GGGAGCAAACGGG
>OTU_317
GACAGAGGGTGCAAACGTTGTTCGGAATTACTGGGCGTAAAGCGTgtgtAGGCGGCCACGTAAGTCGGATGTGAAAGCCC
CAGGCTCAACCTGGGAAGTGCACTCGATACTGCGTGGCTTGAGTATCGGAGAGGTTGGTGGAATTCTCGGTGTAGAGGTG
AAATTCGTAGATATCGAGAGGAACACCGGTGGCGAAGGCGGCCAACTGGACGAATACTGACGCTGAGACACGAAAGCGTG
GGGAGCAAACAGG
>OTU_318
TACGTAGGGTGCGAGCGTTAATCGGAATTACTGGGCGTAAAGCGTGCGCAGGTGGTTACGTAAGCTTGATGTGAAATCCC
CGGGCTTAACCTGGGAACTGCATTGAGGACTGCGTGGCTAGAGTGCGTCAGAGGggggTGGAATTCCACGTGTAGCAGTG
AAATGCGTAGAGATGTGGAGGAACACCGATGGCGAAGGCAGCCcccTGGGATAGCACTGACACTCATGCACGAAAGCGTG
GGGAGCAAACAGG
>OTU_319
TACGGAGGGTGCAAGCGTTATCCGGATTCACTGGGTTTAAAGGGTGCGTAGGTGGGTATGTAAGTCAGTGGTGAAATCCC
CGAGCTTAACTTGGGAACTGCCGTTGATACTAtatatCTTGAATGTCGTAGAGGTTAGCGGAATATGTCATGTAGCGGTG
AAATGCTTAGATATGACATAGAACACCAATTGCGAAGGCAGCTAGCTATGCGATAATTGACGCTGAGGCACGAAAGCGTG
GGTAGCAAACAGG
>OTU_320
GACGGAGGgggCTAGCGTTGTTCGGAATTACTGGGCGTAAAGAGCGCGTAGGCGGCTATGTAAGTTGGAAGTGAAAGCCC
AGGGCTTAACCCTGGAACTGCTTTCAAAACTACGTAGCTAGAGTATGGTAGGgggTGATAGAATTCCTAGTGTAGAGGTG
AAATTCTTAGATATTAGGAGGAATACCGGTGGCGAAGGCGATCACCTGGGCCATAACTGACGCTGAGGCGCGAAAGCGTG
GGGAGCAAACAGG
>OTU_321
TACGAAGGGTGCAAGCGTTACTCGGAATTACTGGGCGTAAAGCGTGCGTAGGTGGTGGTTTAAGTCTGCTGTGAAAGCCC
TGGGCTCAACCTGGGAATTGCAGTGGATACTGGATCACTAGAGTGTGGTAGAGGGATGCGGAATTTCTGGTGTAGCAGTG
AAATGCGTAGAGATCAGAAGGAACATCCGTGGCGAAGGCGGCATCCTGGGCCAACACTGACACTGAGGCACGAAAGCGTG
GGGAGCAAACAGG
>OTU_322
TACAGAAGGTGCGAGCGTTAATCGGAATTACTGGGCGTAAAGGGTGCGTAGGTGGTTTTGTAAGTTAAGTGTGAAAGTCC
CGGGCTTAACCTGGGGATTGCGCCTAATACTGCAAAGCTAGAGTACTGTAGAGGAAAGTGGAATTTCCAGTGTAGCGGTG
AAATGCGTAGATATTGGAAGGAACATCAGTGGCGAAGGCGACTTTCTGGACAGATACTGACACTGAGGCACGAAAGCGTG
GGGAGCAAACAGG
>OTU_323
TACAGAGGTCTCAAGCGTTGTTCGGATTCATTGGGCGTAAAGGGTGCGTAGGTGGCGGGGTAAGTCAGGTGTGAAATTTC
GGAGCTTAACTCCGAAACTGCATTTGATACTGCCTTGCTTGAGGACTGGAGAGGAGACTGGAATTCACGGTGTAGCAGTG
AAATGCGTAGAGATCGTGAGGAAGACCAGTGGCGAAGGCGGGTCTCTGGACAGTTCCTGACACTGAGGCACGAAGGCCAG
GGGAGCAAACGGG
>OTU_324
TACGAAGGgggCTAGCGTTGCTCGGAATTACTGGGCGTAAAGGGCGCGTAGGCGGATAGTTTAGTCAGAGGTAAAAGCCC
AGGGCTCAACCTTGGAACTGCCTTTGATACTGGCTATCTTGAGTTCGGGAGAGGTGAGTGGAATGCCGAGTGTAGAGGTG
AAATTCGTAGATATTCGGCGGAACACCAGTGGCGAAGGCGACTCACTGGCCCGATACTGACGCTGAGGCGCGAAAGCGTG
GGGAGCAAACAGG
>OTU_325
AACGTAGGAGACAAACGTTATCCGGAGTTACTGGGCGTAAAGGGCGTGTAGGTGGTTTCGTAAGTCTGGCGTGAAATTtt
tCGGCTTAACCGGGAAAGGTCGTCGGATACTGCGGAGCTAGAGGACGGTAGAGGCGTGTGGAATTCCGGGTGTAGTGGTG
AAATGCGTAGAGATCCGGAGGAACACCAGTGGCGAAGGCGACACGCTGGGCCGTACCTGACACTGATGCGCGACAGCATG
GGGAGCAAACAGG
>OTU_326
TACGAAGGGTGCAAACGTTGCTCGGAATTATTGGGCGTAAAGCGCACGTAGGCGGCTTCGCAAGTCCCATGTGAAAGCCC
ACGGCTTAACCGTGGAAGTGCATGGGAAACTGCAGAGCTTGAGTACTTAAGAGGATCGCGGAATTCCCGGTGTAGAGGTG
AAATTCGTAGATATCGGGAGGAACACCAGTGGCGAAGGCGGCGATCTGGGAAGATACTGACGCTGAGGTGCGAAAGCGTG
GGGAGCAAACAGG
>OTU_327
TACGTAGGTGGCAAGCGTTGTCCGGATTTATTGGGTTTAAAGGGTGCGTAGGTGGTCTATTAAGTCAGTGCTGAAATATC
CCGGCTTAACCGGGAGGGTGGCATTGATACTGATGGACTTGAGTGGAGTTGAGGTAGGCGGAATTGACGGTGTAGCGGTG
AAATGCTTAGATATCGTCAAGAACACCAATAGCGAAGGCAGCTTACTAAGCTCTAACTGACACTGATGCACGAAAGTGTG
GGGATCAAACAGG
>OTU_328
TACGTAGGGTGCAAGCGTTGTCCGGAATTATTGGGCGTAAAGAGCTCGTAGGCGGTCTGTCACGTCGGCTGTGAAAACTC
GGGGCTCAACCCCGAGCCTGCAGTCGATACGGGCAGACTAGAGTCCGGCAGGGGAGACTGGAATTCCTGGTGTAGCGGTG
AAATGCGCAGATATCAGGAGGAACACCGGTGGCGAAGGCGGGTCTCTGGGCCGGAACTGACGCTGAGGAGCGAAAGCGTG
GGGAGCGAACAGG
>OTU_329
TACGTAGGGTGCAAGCGTTGTCCGGAATCATTGGGCGTAAAGCgcgcgTAGGCGGCCCGATAAGTCCGCTGTAAAAGTCA
ACGGCTCAACTGTTGAAAGCCGGTGGATACTGTCGGGCTAGAGTACGGAAGAGGCAAGTGGAATTCCTGGTGTAGCGGTG
GAATGCGCAGATATCAGGAGGAACACCTATAGCGAAGGCAGCTTGCTGGGACGTTACTGACGCTAAGGCGCGAAAGCGTG
GGGAGCGAACAGG
>OTU_330
TACGTAGGGTGCAAGCGTTGTCCGGAATTACTGGGCGTAAAGAGCTCGTAGGCGGTTTGTCGCGTCGTCTGTGAAAACCA
GCAGCTCAACTGTTGGCTTGCAGGCGATACGGGCAGACTTGAGTATTTCAGGGGAGACTGGAATTCCTGGTGTAGCGGTG
AAATGCGCAGATATCAGGAGGAACACCGGTGGCGAAGGCGGGTCTCTGGGAAATAACTGACGCTGAGGAGCGAAAGCGTG
GGTAGCGAACAGG
>OTU_331
TACGGAGGgggCGAGCGTTATTCGGAATTATTGGGCGTAAAGGGCGCGTAGGCGGCCCTGTAAGTCAAAGGTGAAATCCC
TCGGCTCAACTGAGGAACTGCCTTTGAAACTGCAGGGCTTGAGGCCGGGAGGgggTAGCGGAATTCCCAATGTAGCGGTG
AAATGCGTAGATATTGGGAGGAACACCAGTGGCGAAGGCGGCTACCTGGACCGGTTCTGACGCTGAGGCGCGAAAGCGTG
GGTAGCAAACAGG
>OTU_332
TACGTAGGgggCAAGCGTTGTCCGGAGTTACTGGGCGTAAAGCGCACGCAGGCGGTCGATTAAGTTTGGAGTGACAGTTG
GTGGCTTAACTGCCAAAGTGCTTTGAAAACTGATCGACTTGAGGGCTTCAGAGGGACACGGAATTCCGGGTGGAGTGGTG
AAATGCGTAGAGATCCGGAGGAACACCGAAGGCGAAGGCAGTGTCCTGGGGAGTACCTGACGCTCAGGTGCGAAAGCCAG
GGGAGCGAACGGG
>OTU_333
TACAGAGGgggCAAGCGTTATTCGGAATTATTGGGCGTAAAGGGCGCGTAGGCGGTTttttAAGTCAGATGTGTAATCCC
CGAGCTTAACTTGGGAACTGCATCTGAGACTGGAAGGCTAGAGTACTGGAGAGGGTGGTGGAATTCCTCGTGTAGCGGTG
AAATGCGTAGAGATGAGGAGGAACACCAGTGGCGAAGGCGGCCACCTGGACAGTAACTGACGCTGAGGCGCGAAAGTGTG
GGTAGCAAACAGG
>OTU_334
TACGTAGGgggCAAGCGTTGTCCGGAATCATTGGGCGTAAAGAGCGTGTAGGCGGTTCAGTAAGTCTGCTGTGAAAGTCC
AAGGCTCAACCTTGGGATGCCGGTGGATACTGCTGAGCTAGAGTACGGAAGAGGCGAGTGGAATTCCCGGTGTAGCGGTG
AAATGCGCAGATATCGGGAGGAACACCTATTGCGAAGGCAGCTCGCTGGGACGTCACTGACGCTGAGACGCGAAAGCGTG
GGGAGCAAACAGG
>OTU_335
TACAGAGGTCTCAAGCGTTGTTCGGATTCATTGGGCGTAAAGGGTGCGTAGGCGGCGAGGTAAGTCGGATGTGAAATCCC
GGGGCTCAACCCCGGAACTGCATTCGATACTGCTTTGCTTGAGTACTGGAGAGGAGACTGGAATTTACGGTGTAGCAGTG
AAATGCGTAGATATCGTAAGGAAGACCAGTGGCGAAGGCGAGTCTCTGGACAGTTACTGACGCTGAGGCACGAAGGCCAG
GGGAGCAAACGGG
>OTU_336
TACGAAGGgggCTAGCGTTGTTCGGAATTACTGGGCGTAAAGCGCACGTAGGCGGGTCGTTAAGTCAGGGGTGAAATCCC
GGAGCTCAACTCCGGAACTGCCTTTGATACTGGCGATCTTGAGATCGGAAGAGGTGAGTGGAATTCCCAGTGTAGAGGTG
AAATTCGTAGATATTGGGAAGAACACCAGTGGCGAAGGCGGCTCACTGGTCCGATACTGACGCTGAGGTGCGAAAGCGTG
GGGAGCAAACAGG
>OTU_337
TACGGAGGGTGCTAGCGTTAATCAGAATTACTGGGCGTAAAGAGCACGTAGGTGGTTttttAAGTCAGATGTGAAATCCC
TGGGCTTAACCTAGGAACTGCATTTGAAACTGAAATACTAGAGTATCGTAGAGGGAGGTAGAATTCTAGGTGTAGCGGTG
AAATGCGTAGATATCTGGAGGAATACCTGTGGCGAAAGCGGCCTTCTAGACGAATACTGACACTGAGGTGCGAAAGCGTG
GGGAGCAAACAGG
>OTU_338
TACGGAGGGTGCAAGCGTTATCCGGATTTACTGGGTTTAAAGGGTGCGTAGGTGGGTAGGAAAGTCAGTGGTGAAATCTT
CGGGCTTAACCCGGAAACTGCCATTGATACTATTTATCTTGAATACTCTGGAGGTAAGCGGAATATGTCATGTAGCGGTG
AAATGCTTAGATATGACATAGAACACCAATTGCGAAGGCAGCTTACTACATAGTTATTGACACTGAGGCACGAAAGCGTG
GGGATCAAACAGG
>OTU_339
TACGAAGGgggCTAGCGTTGCTCGGAATGACTGGGCGTAAAGGGCGCGTAGGCGGATGGCACAGTCAGATGTGAAATTCC
CGGGCTTAACCTGGgggCTGCATTTGATACGTGTTGTCTAGAGTGAGGAAGAGGGTCGTGGAATTCCCAGTGTAGAGGTG
AAATTCGTAGATATTGGGAAGAACACCGGTGGCGAAGGCGGCGACCTGGTCCTTGACTGACGCTGAGGCGCGAAAGCGTG
GGGAGCAAACAGG
>OTU_340
TACGGAGGGTGCAAGCGTTATCCGGATTTATTGGGTTTAAAGGGTCCGTAGGCGGACTCGTAAGTCAGTGGTGAAATCTC
ATAGCTTAACTATGAAACTGCCATTGATACTGCGGGTCTTGAGTAAGGTAGAGGTAGCTGGAATAAGTAGTGTAGCGGTG
AAATGCATAGATATTACTTAGAACACCAATTGCGAAGGCAGGTTACCATGTCTTAACTGACGCTGATGGACGAAAGCGTG
GGGAGCGAACAGG
>OTU_341
GACGAACCGAGCGAACGTTGTTCGGAATCACTGGGCTTAAAGGGCGCGTAGGCGGGCTGTCAAGTTTGGGGTGAAATCCC
GCGGCTCAACCGTGGAACTGCCTCAAATACTGACGGTCTCGAGGGAGATAGGGGCAAGCGGAACTAATGGTGGAGCGGTG
AAATGCGTTGATATCATTAGGAACTCCGGTGGCGAAGGCGGCTTGCTGGATCTCTTCTGACGCTGAGGCGCGAAAGCTAG
GGGAGCAAACGGG
>OTU_342
TAAGTAATGTGAATTGCAGAATTCAGTGAATCATCGAATCTTTGAACGCACATTGCGCCCTCTGGTATTCCGGggggCAT
GCCTGTTCGAGCGTCATTATAACCACTCAAGCTCTCGCTTGGTATTGGGGTTCGCGGTTTCGCGGCCCCTAAAATCAGTG
GCGGTGCCTGTCGGCTCTACGCGTAGTAATACTCCTCGCGATTGAGTCCGGTAGGTCTACTTGCCAGCAACCCCTAATTt
ttttAAGGTTGACCTCGGATCAGGTAGGGATACCCGCTGAACTTAA
>OTU_343
TACAGAGACTGCAAGCGTTATTCGGATTCACTGGGCGTAAAGGGTGCGCAGGCGGCCGTgtgtgtgAGGCGTGAAAGCCC
GATGCTTAACATCGGAATTGCACCTCAAACTACACGGCTAGAGCATTGGAGAGGGTAGCGGAATTCACGGTGTAGCAGTG
AAATGCGTAGATATCGTGAGGAACACCAGAGGCGAAGGCGGCTACCTGGACAATTGCTGACGCTCAGGCACGAAAGCGTG
GGGAGCAAAAGGG
>OTU_344
TACGTAGGGTGCAAGCGTTGTCCGGAATTATTGGGCGTAAAGGGCTCGTAGGCGGTCCATCGCGTCGGGAGTGAAAAGCT
GGGGCTCAACCCCAGTCCTGCTTCCGATACGGGTGGACTAGAGGTATGCAGGGGAGAACGGAATTCCTGGTGTAGCGGTG
AAATGCGCAGATATCAGGAGGAACACCGGTGGCGAAGGCGGTTCTCTGGGCATTACCTGACGCTGAGGAGCGAAAGCGTG
GGGAGCAAACAGG
>OTU_345
TACGGAGGGTGCAAGCGTTATCCGGATTTACTGGGTTTAAAGGGTGCGTAGGTGGGTCTGTAAGTCAGTGGTGAAATCTC
CGAGCTTAACTCGGAAACTGCCATTGATACTATAGGTCTTGAATTATCTGGAGGTAAGCGGAATATGTCATGTAGCGGTG
AAATGCTTAGATATGACATAGAACACCAATTGCGAAGGCAGCTTACTACGGATatatTGACACTGAGGCACGAAAGCGTG
GGGATCAAACAGG
>OTU_346
TACGAGGggggCAAGCGTTGTTCGGAATTATTGGGCGTAAAGGGTGCGTAGGCGGTTTGACAAGTCTTATGTGAAATCTT
CGGGCTCAACCCGAAGTCTGCATGAGAAACTGTTGAGCTTGAGTATTGGAGAGGTGAGTGGAATTTCCGGTGTAGCGGTG
AAATGCGTAGATATCGGAAGGAACACCTGTGGCGAAAGCGGCTCACTGGACAATAACTGACGCTGAGGCACGAAAGCTAG
GGGAGCAAACAGG
>OTU_347
TACGTAAAAGACTAGTGTTATTCATCTTTAATAGGTTTAAAGGGTACCTAGACGGTATTATTAGCCCAAaaaGGGTACTA
TTTTACTAGAGTTTTATATGAGAAGGAAGTATTTATGGAGGAgagaTAAAATATTATGATACCTTAAAGACTGGCAATGG
CGAAAGCAACCTTCTATCTAATAACTGACGTTGAGGGACGAAGGCCTGGGGAGCAAACAGG
>OTU_348
TACGTAGGgggCAAGCGTTGTCCGGAATCATTGGGCGTAAAGCGCGTGTAGGCGGGTCGTTAAGTCTGCTCTGAAAGTCC
AAGGCTCAACCTTGGGATGCGGGTGGATACTGGCGACCTCGAGTCCGGAAGAGGCGAGTGGAATTCCTGGTGTAGCGGTG
AAATGCGCAGATATCAGGAGGAACACCAATGGCGAAGGCAGCTCGCTGGGACGTGACTGACGCTGAGACGCGAAAGCGTG
GGGAGCAAACAGG
>OTU_349
TACAGAGGGTGCAAGCGTTGTTCGGAATTATTGGGCGTAAAGCGCGTGTAGGCGGCTTGTTAAGTCGGGTGTGAAAGCCC
TCAGCTCAACTGAGGAAGGGCGCCCGAAACTGGCGAGCTTGAGTGTCGGAGAGGATGGCGGAATACCCCAAGTAGAGGTG
AAATTCGTAGATATGGGGTGGAACACCGGTGGCGAAGGCGGCCATCTGGACGACAACTGACGCTGAGACGCGAAAGCGTG
GGGAGCAAACAGG
>OTU_350
TACGAAGGgggCTAGCGTTGTTCGGATTTACTGGGCGTAAAGCGCACGTAGGCGGATTGTTAAGTCAGGGGTGAAATCCC
GGAGCTCAACTCCGGAACTGCCTTTGATACTGGCAATCTTGAGGCTGGAAGAGGTTGGTAGAATTCCCAGTGTAGAGGTG
AAATTCGTAGATATTGGGAAGAATACCAGTGGCGAAGGCGGCCAACTGGTCCAGATCTGACGCTGAGGTGCGAAAGCGTG
GGGAGCAAACAGG
>OTU_351
TACGAAGGGTGCAAACGTTGCTCGGAATCATTGGGCGTAAAGCGCACGTAGGCGGCTTCGCAAGTCGGATGTGAAATCCC
GTGGCTCAACCATGGACGTGCATCCGAAACTGTGAGGCTTGAGTATGGAAGAGGGTCGCGGAATTCCCGGTGTAGAGGTG
AAATTCGTAGATATCGGGAGGAACACCAGTGGCGAAGGCGGCGACCTGGGCCAATACTGACGCTGAGGTGCGAAAGCGTG
GGGAGCAAACAGG
>OTU_352
TACGGAGGGTGCAAGCGTTGTCCGGATTTATTGGGTTTAAAGGGTGCGTAGGTGGTTttttAAGTCTGGTTTGAAAGCTG
GTGGCTTAACCATCAGATGTGGCTGGAAACTGGGGAACTTGAATGGGTTGGCGGTAGCCGGAACGGGTCATGTAGCGGTG
AAATGCATAGATATGACCCAGAACACCGATTGCGAAGGCAGGCTACTACGACTTGATTGACACTGAGGCACGAGAGCATG
GGTAGCGAACAGG
>OTU_353
TACGGAGGGTGCGAGCGTTGTCCGGAATCATTGGGCGTAAAGGGCGCGTAGGTGGCACGATCAGCGTGCGGTGAAAGCTC
GGGGCTCAACCCCGAGTCGGCCGTGCGAACTATCGAGCTGGAGCACTGTAGAGGCAGGCGGAATTCCGGGTGTAGCGGTG
GAATGCGTAGAGATCCGGAAGAACACCGGTGGCGAAGGCGGCCTGCTGGGCAGTTGCTGACACTGAGGCGCGACAGCGTG
GGGAGCAAACAGG
>OTU_354
TACGTAGGTGGCAAGCGTTGTCCGGATTTATTGGGTTTAAAGGGTGCGTAGGCGGTTCCATAAGTCAGTGGTGAAATACG
GCAGCTCAACTGTCGAGGTGCCATTGATACTGCGGAACTTGAGTACTGATGAGGTAGGCGGAATTGACGGTGTAGCGGTG
AAATGCTTAGATATCGTCAAGAACACCGATAGCGAAGGCAGCTTACTAAGGAGTAACTGACGCTGAGGCACGAAAGTGCG
GGGATCAAACAGG
>OTU_355
TACGTAGGgggCAAGCGTTGTCCGGATTTATTGGGCGTAAAGAGCGTGTAGGCGGTTAGGTAGGTCCGTTGTGAAAACTC
GAGGCTCAACCTCGAGACGCCGATGGAAACCcccTAACTAGAGTCCGGAAGAGGAGAGTGGAATTCCTGGTGTAGCGGTG
AAATGCGCAGATATCAGGAAGAACACCCGTGGCTAAGGCGGCTctctAGTACGGTACTGACGCTGAGACGCGAAAGCGTG
GGGAGCGAACAGG
>OTU_356
GACGTAGGATGCAAGCGTTGTCCGGATTTATTGGGCGTAAAGAGTTCGTAGGTGGTTTGTTAAGTCTGATGTTAAAGACT
GGGGCTCAACCTCGGAAATGCATTGGATACTGGCAGACTTGAGTGTGGTAGAGGCAATCGGAATTCCAGGTGTAGCGGTG
AAATGCGTAGATATCTGGAAGAACACCGGTGGCGCAAGCGGATTGCTGGGCCATAACTGACACTGAGGAACGAAAGCTAG
GGGAGCAAATGGG
>OTU_357
TACAGAGGgggCAAGCGTTGTTCGGAATTACTGGGCGTAAAGGGCGCGTAGGCGGCCGCCTAAGTCAGACGTGAAATCCC
TCGGCTCAACCGGGGAACTGCGTCTGATACTGGGTGGCTTGAATTCGGGAGAGGGATGCGGAATTCCAGGTGTAGCGGTG
AAATGCGTAGATATCTGGAGGAACACCGGTGGCGAAGGCGGCATCCTGGACCGAGATTGACGCTGAGGCGCGAAAGCCAG
GGGAGCAAACGGG
>OTU_358
TACAGAGGTCTCAACCGTTGTTCGGATTCATTGGGCGTAAAGGGTGCGTAGGCGGTCGCGCAAGTCGGATGTGAAATCTC
AGGGCTCAACCCTGAAACTGCATTCGATACTGCGTGGCTAGAGTGCTGGAGAGGAGACTGGAATTTACGGTGTAGCAGTG
AAATGCGTAGATATCGTAAGGAAGACCAGTGGCGAAGGCGAGTCTCTGGACAGCAACTGACGCTGAGGCACGAAGGCCAG
GGGAGCAAACGGG
>OTU_359
TACGGAGGGTGCGAGCGTTGTCCGGAATCACTGGGCGTAAAGGGCGCGTAGGCGGCCTGATAAGTAGGgggTGAAATCCT
GCGGCTTAACCGCAGGGCTGCCTTCTAAACTGTCAGGCTCGAGCACAGTAGAGGCAGGTGGAATTCCCGGTGTAGCGGTG
GAATGCGTAGAGATCGGGAAGAACATCAGTGGCGAAGGCGGCCTGCTGGGCTGTTGCTGACGCTGAGGCGCGACAGCGTG
GGGAGCAAACAGG
>OTU_360
TACGGAGGGTGCAAGCGTTATCCGGAATCATTGGGTTTAAAGGGTCCGCAGGCGGAAAGATAAGTCAGTGGTGAAATCTC
ACAGCTCAACTGTGAAACTGCCATTGATACTGTCTTTCTTGAATTCGATCGAAGTGGGCGGAATGTGACATGTAGCGGTG
AAATGCTTAGATATGTCACAGAACACCGATAGCGAAGGCAGCTCACTAGGTCTGGATTGACGCTCAGGGACGAAAGCGTG
GGGAGCAAACAGG
>OTU_361
TACGTAGGCAGCAAGCGTTGTTCGGAATTACTGGGCGTAAAGCGAGTGTAGGTGGTTCGATAAGTTTGGTGTGAAATCTC
CCGGCTCAACTGGGAGGGTGCGCCGAAGACTGTCGAGCTAGAGTGTGGGAGAGGTAGGCGGAATTCCTGGTGTAGCGGTG
AAATGCGTAGATATCAGGAGGAACACCTGCGGTGTAGACGGCTTACTGGACCACGACTGACACTGAAACTCGAAAGTGTG
GGGAGCAAACAGG
>OTU_362
TACGAAGGgggCTAGCGTTGCTCGGAATGACTGGGCGTAAAGGGCGCGTAGGCGGATTGGTCAGTCGGGCGTGAAATTCC
TGGGCTTAACCTGGgggCTGCGTTCGAGACGGCTGGTCTAGAGTTTGGAAGAGGGTCGTGGAATTCCCAGTGTAGAGGTG
AAATTCGTAGATATTGGGAAGAACACCGGTGGCGAAGGCGGCGACCTGGTCCTTGACTGACGCTGAGGCGCGAAAGCGTG
GGGAGCAAACAGG
>OTU_363
TACGTAGGGTGCGAGCGTTAATCGGAATTACTGGGCGTAAAGCGTGCGCAGGCGGTTTTGTAAGACAGGCGTGAAATCCC
CGGGCTCAACCTGGGAACTGCGCTTGTGACTGCATCACTCGAGTACGGCAGAGGggggTGGAATTCCACGTGTAGCAGTG
AAATGCGTAGAGATGTGGAGGAACACCAATGGCGAAGGCAGCCcccTGGGTCGATACTGACGCTCATGCACGAAAGCGTG
GGTAGCAAACAGG
>OTU_364
TACGTAGAAGACTAGTGTTATTCATCTTTAGTAGGTTTAAAGGGTACCTAGACGGTATTATTAGTCCAAAATAGGATACG
GTTTTACTAGAGTTAtatatGAGAAGGTGAGTATTTGTGGAGTAGAGATGAAATTCTTTGATACCATGAAGACTGGTAGC
GGCGAAAGCAACCTTTTATCTAATAACTGACGTTGAGGGACGAAGGCTCGGGTAACAAACAGG
>OTU_365
TACGTAGGTGGCAAGCGTTGTCCGGATTTATTGGGTTTAAAGGGTGCGTAGGCGGCCTTATAAGTCAGTGCTGAAATATC
ACAGCTTAACTGTGAGGGTGGCATTGATACTGTAGGGCTTGAGTACAGACGAAGTAGGCGGAATTGACGGTGTAGCGGTG
AAATGCATAGATATCGTCAAGAACACCGATAGCGAAGGCAGCTTACTAGGCTGTAACTGACGCTGAGGCACGAAAGTGTG
GGGATCAAACAGG
>OTU_366
TAAGTAATGTGAATTGCAGAATTCAGTGAATCATCGAATCTTTGAACGCACATTGCGCCCTCTGGTATTCCGGggggCAT
GCCTGTTCGAGCCTCAATGAAACCTCTCCCTCAGTACAGGTCTTCCTGCAATTGGggggTTATGCTGGATGCCCACGCCG
TCAAAAGTGTGGGCACCGCTCAAATTCACAGTCCCCGTGCCCGAGGGTAGCGACCGGCGTAGTGAGAATCAATCTCGTCG
GTGACGCCACCCCACAGAGGCAATGGGACCTTAAGCGCCCAGGCGCCAACCTCAAAACGGTTGAGCTCGAATCAGGTAGG
GATACCCGCTGAACTTAA
>OTU_367
TACGGAGGATGCGAGCGTTATCCGGAATTATTGGGCGTAAAGCGTCCGTAGGTGGTCATGCAAGTCTGCCGTTAAAGAAT
GGAGCTCAACTCCATAGGAGCGGTGGAAACTGCAAGACTAGAGTACAGTAGGGGTAGCAGGAATTCCCAGTGTAGCGGTG
AAATGCGTAGATATTGGGAAGAACATCGGTGGCGAAAGCGTGCTACTGGGCTGAAACTGACACTGAGGGACGAAAGCTAG
GGTAGCGAAAGGG
>OTU_368
TAAGTAATGTGAATTGCAGAATTCAGTGAATCATCGAATCTTTGAACGCACCTTGCGCCCTTTGGTATTCCGAAGGGCAT
GCCTGTTTGAGTGTCATGAAACCTCACCCCACTTGGGTTtttGCCTGAGCGGTGGTGTATTGGGTGTTGCCTTGCTAAAG
GCTCGCCTTAAAGACATAAGCACCTTGGATGTAATACGTTTCATCCTTCTGGGTGGCTGATAACCCCACATATTCATGAT
CTGGCCTCAAATCAGGTAGGGCTACCCGCTGAACTTAA
>OTU_369
TAAGTAATGTGAATTGCAGAATTCAGTGAATCATCGAATCTTTGAACGCACATTGCGCCCCTTGGTATTCCGGggggCAT
GCCTGTTCGAGCGTCATTTCAACCCTCAAGCTCAGCTTGGTCTTGGGCCCTGCCGGCAACGGCTGGCCTTAAAATTAGTG
GCGGTGCCATTGAGCTTTACGCGTAGTAATTTTATCTCGCTTCTAAGTCTCGGTGGACGCTTGCCAGCAACCcccAATTT
CTATGGTTGACCTCGGATCAGGTAGGGATACCCGCTGAACTTAA
>OTU_370
TACGTAGGGTGCGAGCGTTAATCGGAATTACTGGGCGTAAAGCGTGCGCAGGCGGTTCTGAAAGTCAGCTGTGAAAGCCC
CGGGCTTAACCTGGGAACTGCGGTTGAAACTACAGGACTAGAATCTGGCAGAGGggggTGGAATTCCACGTGTAGCAGTG
AAATGCGTAGAGATGTGGAGGAACACCGATGGCGAAGGCAGCCcccTGGGCTGAGATTGACGCTCAGGCACGAAAGCGTG
GGGAGCAAACAGG
>OTU_371
TACGTAGGAGACTAGTGTTATTCATCTTTAGTAGGTTTAAAGGGTACCTAGACTGTAAAATTAGTCCAAAATAGGATACG
GTTTTACTAGAGTTATATCTAAGGAGGTGAGTATTTGAGGAGTAGAGTTGAAATTCTTTGATACTTTGAGGACTGGTAAA
GGCGAAAGCAACCTCTTATCTAATAACTGACGTTGAGGGACGAAGGCTTGGGGAACAAACAGG
>OTU_372
TACGAAGGGTGCAAGCGTTACTCGGAATTACTGGGCGTAAAGCGTGCGTAGGCGGTTTGTTAAGTCCGCTGTGAAAGCCC
TGGGCTCAACCTGGGAATTGCAGTGGATACTGGCAAGCTAGAGTGCGGTAGAGGATGGTGGAATTCCCGGTGTAGCGGTG
AAATGCGTAGAGATCGGGAGGAACACCCGTGGCGAAGGCGGCCATCTGGACCAGCACTGACGCTGAGGCACGAAAGCGTG
GGGAGCAAACAGG
>OTU_373
TACAGAGGTGGCAAGCGTTGTTCGGAATTACTGGGCGTAAAGGGCGCGTAGGCGGCCTTATAAGTCTCGTGTGAAAGCCC
TCGGCTTAACTGAGGATCTGCACGGGATACTGTAAGGCTCGAGTTCGGGAGAGGAAAGCGGAATTCCGGGTGTAGCGGTG
AAATGCGTAGATATCCGGAGGAACACCAGTGGCGAAGGCGGCTTTCTGGACCGACACTGACGCTGAGGCGCGAAAGCTAG
GGGAGCAAACGGG
>OTU_374
TACGGAGGGTGCGAGCGTTGTCCGGATTTATTGGGTTTAAAGGGTGCGTAGGCGGCCTTATAAGTCCGGGGTGAAAGCCC
GTTGCTCAACAACGGAACTGCCCTGGATACTGTGAGGCTTGAGTACAGACGAGGTTGGCGGAATGGACTGAGTAGCGGTG
AAATGCATAGATACAGTCCAGAACCCCGATTGCGAAGGCAGCTGACTAGGCTGTTACTGACGCTGAGGCACGACAGCGTG
GGGAGCGAACAGG
>OTU_375
TACAGAGGTCCCAAGCGTTGTTCGGATTCACTGGGCGTAAAGGGTGCGTAGGTGGCTTGGTAAGTTTGATGTGAAATCTC
CGGGCTTAACCCGGAAATGGCATTGAATACTATTGAGCTGGAGGTTTGGAGGggggACTGGAATTCTCGGTGTAGCAGTG
AAATGCGTAGATATCGAGAGGAACACCAGTGGCGAAGGCGAGTCCCTGGACAACACCTGACACTGAGGCACGAAAGCTAG
GGGAGCAAACAGG
>OTU_376
TACGTAGGATGCAAGCGTTGTCCGGATTTACTGGGTGTAAAGGGTGCGCAGGCGGGCTTGTAAGTCAGAGGTGAAAGCCC
GGAGCTTAACTCCGGAAATGCCTTTGATACTGCAAGTCTTGAATCTGATAGAGGCTCATGGAATATGTGGTGTAGCGGTG
AAATGCGTAGATATCACATAGAACACCAGTGGCGAAGGCGGTGAGCTGGGTCAGTATTGACGCTCATGCACGAAAGTGTG
GGTAGCAAACAGG
>OTU_377
TACGTAGGGTGCGAGCGTTGTCCGGAATTACTGGGCGTAAAGAGCTCGTAGGTGGTTTGTCGCGTTGTTCGTGAAAACCG
GgggCTTAACCCTCGGCGTGCGGGCGATACGGGCAGACTTGAGTACTGCAGGGGAGACTGGAATTCCTGGTGTAGCGGTG
GAATGCGCAGATATCAGGAGGAACACCGGTGGCGAAGGCGGGTCTCTGGGCAGTAACTGACGCTGAGGAGCGAAAGCGTG
GGGAGCGAACAGG
>OTU_378
AACGTAGGAGACAAACGTTATCCGGAGTTACTGGGCGTAAAGGGCGTGCAGGTGGCTTGATAAGTTCGGCGTGAAATTTC
CCGGCTTAACCGGgggATGTCGTCGGAGACTGTCGAGCTAGAGGGTGATAGAGGCGTGTGGAATTCCGGGTGTAGTGGTG
AAATGCGTAGAGATCCGGAGGAACACCAGTGGCGAAGGCGACACGCTGGGTCATACCTGACACTAAAACGCGACAGCATG
GGGAGCGAACGGG
>OTU_379
TACGTAGGGTGCGAGCGTTGTCCGGAATTATTGGGCGTAAAGAGCTTGTAGGTGGTTTGTCGCGTCTGCTGTGAAAATCC
GAGGCTCAACCTCGGACTTGCAGTGGGTACGGGCAGACTAGAGTGTGGTAGGGGAGACTGGAATTCCTGGTGTAGCGGTG
GAATGCGCAGATATCAGGAGGAACACCGATGGCGAAGGCAGGTCTCTGGGCCATTACTGACACTGAGAAGCGAAAGCATG
GGGAGCGAACAGG
>OTU_380
TACGTAGGgggCGAGCGTTGTCCGAAGTTACTGGGCGTAAAGAGCGCGTAGGCGGGCTTCTAAGTGAGAGGTGAAAGGTT
CGGGCTCAACCCGGAGAGTGCCTTTCATACTGGGAGCCTTGAGTGCGGGAGAGGCAAGTGGAATGGTCGGTGTAGCGGTG
AAATGCGTAGATATCGATCGGAACACCCGTGGCGAAGGCGGCTTGCTGGCTCGCAACTGACGCTGAGGCGCGAAAGCGTG
GGGAGCAAACAGG
>OTU_381
TACAGAGGGTGCGAGCGTTGTTCGGAATTATTGGGCGTAAAGCGCTTGTAGGCGGCTTGTTAAGTCCTGtgtgAAAGCCC
TAGGCTTAACCTAGGAAGTGCGCAGGAAACTGGCGAGCTTGAGTGCTGGAGAGGGTCGCGGAATTCCCGGTGTAGAGGTG
AAATTCGTAGATATCGGGAGGAACACCAGTGGCGAAGGCGGCGACCTGGACAGACACTGACGCTGAGACGCGAAAGCGTG
GGGAGCAAACAGG
>OTU_382
TACGTAGGgggCAAGCGTTGTCCGGATTTATTGGGCGTAAAGCgcgcgcAGGTGGTGGGTTAAGTTGTGGGTAAAAGGCA
TTGGCTCAACCAATGTAAGCCTGCAAAACTGGCTCACTTGAGTGCAGGAGAGGGGAGTGGAATTCCCGGTGTAGCGGTGG
AATGCGTAGATATCGGGAGGAACACCAGTGGCGAAGGCGACTctctGGCCTGTAACTGACACTGAGGCGCGAAAGCGTGG
GGAGCGAACAGG
>OTU_383
TACGAAGGgggCTAGCGTTGCTCGGAATGACTGGGCGTAAAGGGCGCGTAGGCGGTTTGATTAGTTAGGCGTGAAATTCC
CGGGCTCAACCTGGGAACTGCGTTTAATACAGTCAGACTTGAGTTCGGAAGAGGGTCGTGGAATTCCCAGTGTAGAGGTG
AAATTCGTAGATATTGGGAAGAACACCGGTGGCGAAGGCGGCGACCTGGTCCGATACTGACGCTGAGGCGCGAAAGCGTG
GGGAGCAAACAGG
>OTU_384
TACAGAGGTGGCAAGCGTTGTTCGGAATTACTGGGCGTAAAGGGCGCGTAGGCGGCCTTCTAAGTCAGACGTGAAATCCc
ccGGCTTAACCTGGGAACTGCGTCTGATACTGGGAGGCTTGAGTATGGGAGAGGGATGTAGAATTCCAGGTGTAGCGGTG
AAATGCGTAGATATCTGGAGGAATACCGGTGGCGAAGGCGGCATCCTGGACCATAACTGACGCTGAGGCGCGAAAGCTAG
GGGAGCAAACGGG
>OTU_385
TACGAAGGGTGCAAACGTTGCTCGGAATCATTGGGCGTAAAGCGCACGTAGGCGGCTCCGCAAGTCGGATGTGAAATCCC
TCGGCTCAACCGAGGACGTGCATCCGAAACTGCAGAGCTTGAGTATGGAAGAGGGTCGCGGAATCCCCGGTGTAGAGGTG
AAATTCGTAGATATCGGggggAACACCAGTGGCGAAGGCGGCGACCTGGGCCAATACTGACGCTGAGGTGCGAAAGCGTG
GGGAGCAAACAGG
>OTU_386
TAAGTAATGTGAATTGCAGAATTCAGTGAATCATCGAATCTTTGAACGCACATTGCGCCCTCTGGTATTCCGGAGGGCAT
GCCTGTTCGAGCGTCATAATGACCAAATCACCCTATGGTGGACTTGGAGCTGGCCGTCTGGCCTctctcAAAATCAGTGG
CGGTGCTCTTAAAGCTCTACGCGTAGTAATTtttCTCGCTATAGGGTCTTACTAGTACTTGCCAACAACCCCAACTTTCT
AAGGTTGACCTCGGATCAGGTAGGGATACCCGCTGAACTTAA
>OTU_387
TACGAAGGgggCTAGCGTTGCTCGGAATTACTGGGCGTAAAGGGAGCGTAGGCGGATAGTTCAGTCAGAGGTGAAAGCCC
AGGGCTCAACCTTGGAACTGCCTTTGATACTGGCTATCTTGAGTTTGGGAGAGGTgtgtgGAACTCCGAGTGTAGAGGTG
AAATTCGTAGATATTCGGAAGAACACCAGTGGCGAAGGCGACacacTGGCCCAATACTGACGCTGAGGCTCGAAAGCGTG
GGGAGCAAACAGG
>OTU_388
TACAAGGAAGACTAGTGTTATTCATCTTTATTAGGTTTAAAGGGTACCTAGACGGTTTTGATAGCTCCAAAAGAGTACGT
TAAAACTAGAGTTTGATAGGAGAGGTAAATATTAGGGCTATTGGTGTAGAGATGAAATTCTTTGATACTAATAGAACGGA
TAAAGGCGAAGGCAACCCTCTAtatataAACTGACGTTGAGGGACGAAGGCTTGGGGAGCAAATAGG
>OTU_389
TACGGAGGGTGCGAGCGTTATCCGGATTCACTGGGTTTAAAGGGAGCGTAGGCGGGCATGTAAGTCAGTGGTGAAATCCT
GGGGCTCAACCCCGGAACTGCCATTGATACTATGTGCCTTGGATCCTGTCGAGGTTTGCGGAATACGTCATGTAGCGGTG
AAATGCTTAGATATGACGTAGAACACCGATTGCGAAGGCAGCAGGCTAGACAGGCATCGACGCTGAGGCTCGAAAGCGTG
GGGATCAAACAGG
>OTU_390
TACGGAGGGTGCAAGCGTTGTCCGGATTTATTGGGTTTAAAGGGTGCGTAGGTGGCTTATTAAGTCAGTGTTTAAAGTCA
ACAGCTCAACTGTTGGAATGGCATTGATACTGATGAGCTTGAGTAAAGTTGAGGTAGACAGAATTGATGGTGTAGCGGTG
AAATGCATAGATATCATCAAGAATACCGATTGCGAAGGCAGTTTACTAAGCTTTAACTGACACTGAGGCACGAAAGTGTG
GGGATCAAACAGG
>OTU_391
GACGAAGGATGCAAGCGTTATCCGGATTCATTGGGTTTAAAGGGAGCGTAGGCGGATTGGTAAGTCAGTGGTGAAATCCT
ATCGCTTAACGATAGAACTGCCATTGATACTGCTGATCTAGAGTACAGTTGCCGTTGGCGGAATATGACATGTAGTGGTG
AAATACTTAGATATGTCATAGAACACCGATTGCGAAGGCAGCTAACGAAGCTGTAACTGACGCTGAGGCTCGAAAGTGCG
GGGATCAAACAGG
>OTU_392
GACGTAGGGCGCGAGCGTTGTCCGGATTTATTGGGCGTAAAGAGCTCGTAGGCGGCTTGTCGCGTCGTTCGTGAAAACCT
GGGGCTCAACCCCAGGCTTGCGGTCGATACGGGCAGGCTGGAGTTCGGTAGGGGAGACTGGAATTCCTGGTGTAGCGGTG
AAATGCGCAGATATCAGGAGGAACACCGGTGGCGAAGGCGGGTCTCTGGGCCGATACTGACGCTGAGGAGCGAAAGCGTG
GGGAGCGAACAGG
>OTU_393
TACGTAGGgggCAAGCGTTGTCCGGATTTATTGGGCGTAAAGAGCTCGTAGGCGGTTTGGTAAGTCTGGTGTGAAATCTC
CACGCTCAACGTGGAGGGGCCACCCGATACTGCCATGACTGGAGTCCGGTAGAGGAGTGTGGAATTCCCGGTGTAGCGGT
GAAATGCGCAGATATCGGGAGGAACACCCGTAGCGAAGGCGGCACTCTGGGCCGGTACTGACGCTGAGGAGCGAAAGCGT
GGGGAGCAAACAGG
>OTU_394
TACGAAGGGTGCAAACGTTGCTCGGAATTATTGGGCGTAAAGCGCACGTAGGCGGCTATCTAAGTCGGATGTGAAATCCC
TCGGCTTAACCAAGGAAGTGCACCCGAAACTGGATAGCTTGAGTACAGAAGAGGATCGCGGAATTCCCGGTGTAGAGGTG
AAATTCGTAGATATCGGGAGGAACACCAGTGGCGAAGGCGGCGATCTGGGCTGATACTGACGCTGAGGTGCGAAAGCGTG
GGGAGCAAACAGG
>OTU_395
TACGAAGGgggCGAGCGTTGTTCGGAATTACTGGGCGTAAAGGGCGCGTAGGCGGCGACCCAAGTCAGATGTGAAAGTCC
TGGGCTTAACCTGGGGACTGCATTTGATACTGGGTTGCTTGAATTCGGGAGAGGATAGCGGAATTCCCAGTGTAGAGGTG
AAATTCGTAGATATTGGGAAGAACACCGGTGGCGAAGGCGGCTATCTGGACCGACATTGACGCTGAGGCGCGAAAGCGTG
GGGAGCAAACAGG
>OTU_396
TACGTAGGTGGCAAGCGTTGTCCGGAATTATTGGGCGTAAAGCgcgcgcAGGTGGGATATTAAGTCTGGTGTTAAAGTTC
GGGGCTCAACCCCGTGAAGCATTTGGAAACTGATATTCTTGAGTGCAGGAGAGGAAAGTGGAATTCCTAGTGTAGCGGTG
AAATGCGTAGATATTAGGAGGAACACCAGTGGCGAAGGCGACTTTCTGGACTGTGTCTGACACTGAGGCGCGAAAGCCAG
GGTAGTGAACGGG
>OTU_397
TACGTAGGgggCGAGCGTTGTCCGGAATCATTGGGCGTAAAGAGCGTGTAGGTGGCTTGGAAAGTCTTACGTGAAAGCCT
GCGGCTCAACCGCAGAAGTGCGTGGGAAACTTCCTCGCTAGAGTCCGGAAGAGGAGAGCGGAATTCCTGGTGTAGCGGTG
GAATGCGCAGATATCAGGAGGAACACCCGTGGCGAAGGCGGCTctctGGGACGGTACTGACACTGAGACGCGAAAGCGTG
GGGAGCGAACAGG
>OTU_398
TACGGAGGgggCTAGCGTTGTTCGGAATTACTGGGCGTAAAGCGTACGTAGGCGGCTTTGTAAGTTAGAGGTGAAAGCCT
GGTGCTCAACACCAGAACTGCCTTTAAGACTGCATCGCTTGAATCGCGGAGAGGTGAGTGGAATTCCGAGTGTAGAGGTG
AAATTCGTAGATATTCGGAAGAACACCAGTGGCGAAGGCGGCTCACTGGACGCGTATTGACGCTGAGGTACGAAAGCGTG
GGGAGCAAACAGG
>OTU_399
TACGAAGGgggCTAGCGTTGCTCGGAATGACTGGGCGTAAAGGGCGCGTAGGCGGATGACTTAGTTAGGTGTGAAATTCC
TGGGCTTAACCTGGGGACTGCACTTAATACAGGTCGTCTAGAGTGGGATAGAGGGTTGTGGAATTCCCAGTGTAGAGGTG
AAATTCGTAGATATTGGGAAGAACACCGGTGGCGAAGGCGGCAACCTGGATCTTGACTGACGCTGAGGCGCGAAAGCGTG
GGGAGCAAACAGG
>OTU_400
TACGGAGGGTGCAAGCGTTATCCGGATTCACTGGGTTTAAAGGGTGCGTAGGTGGGTTTGTAAGTCAGCGGTGAAATCTC
CGGGCTTAACTCGGAAACTGCCATTGATACTATAGATCTTGAATTTTCTGGAGGTAAGCGGAATATGTCATGTAGCGGTG
AAATGCTTAGATATGACATAGAACACCAATTGCGAAGGCAGCTTGCTACAGGAATATTGACACTGAGGCACGAAAGCGTG
GGGATCAAACAGG
>OTU_401
TACGAAGGgggCTAGCGTTGTTCGGAATTACTGGGCGTAAAGCGCACGTAGGCGGACTTTTAAGTCAGGGGTGAAATCCC
GGGGCTCAACCTCGGAACTGCCTTTGATACTGGAAGTCTTGAGTATGGAAGAGGTAAGTGGAATTGCGAGTGTAGAGGTG
AAATTCGTAGATATTCGCAGGAACACCAGTGGCGAAGGCGGCTTACTGGTCCATTACTGACGCTGAGGTGCGAAAGCGTG
GGGAGCAAACAGG
>OTU_402
TACGTAGGGTGCAAGCGTTAATCGGAATTACTGGGCGTAAAGCGTGCGCAGGCGGTTTTGTAAGTCTGTCGTGAAATCCC
CGGGCTCAACCTGGGAATGGCGATGGAGACTGCAAGGCTAGAATCTGGCAGAGGggggTAGAATTCCACGTGTAGCAGTG
AAATGCGTAGATATGTGGAGGAACACCGATGGCGAAGGCAGCCcccTGGGCTAAGATTGACGCTCATGCACGAAAGCGTG
GGGAGCAAACAGG
>OTU_403
TACGTAGGAGGCAAGCGTTGTCCGGAGTTATTGGGCGTAAAGCGCACGCAGGCGGTCCTGTCAGTCTGGGGTGACAGTTC
CCGGCTTCACCGGGAAAGTGCTCTGGAAACTGCAGGACTTGAGGGCTTCAGAGGGATGTGGAATTCCAGGTGGAGTGGTG
AAATGCGTAGAGATCTGGAAGAACACCAAAGGCGAAGGCAGCATCCTGGGAAGTTCCTGACGCTCGGGTGCGAAAGCCAG
GGGAGCGAACGGG
>OTU_404
TACGAAGGgggCTAGCGTTGTTCGGAATTACTGGGCGTAAAGCGTACGTAGGCGGATTGTTAAGTGAGGGGTGAAATCCC
GAGGCTCAACCTCGGAACTGCCTTTCATACTGGCAATCTTGAGTCCGGGAGAGGTGAGTGGAACTCCTAGTGTAGAGGTG
AAATTCGTAGATATTAGGAAGAACACCAGTGGCGAAGGCGGCTCACTGGCCCGGAACTGACGCTGAGGTACGAAAGCGTG
GGGAGCAAACAGG
>OTU_405
TACGTAGGGTGCGAGCGTTAATCGGAATTACTGGGCGTAAAGCGTGCGCAGGCGGTTATGCAAGCCAGACGTGAAAGCCC
CGGGCTTAACCTGGGAATGGCGTTTGGGACTGCATGGCTAGAGTACGTCAGAGGggggTGGAATTCCACGTGTAGCAGTG
AAATGCGTAGAGATGTGGAGGAACACCGATGGCGAAGGCAGCCcccTGGGATGATACTGACGCTCAGGCACGAAAGCGTG
GGGAGCAAACAGG
>OTU_406
TACAAGGGAGACTAGTGTTATTCATCTTTATTAGGTTTAAAGGGTACCTAGACTGTATATCTTGCCTGCGAGGGAACGGA
TATGACTAGAGTTTTATGTGGGAGGTAAATATTAGTACTACTAGTGTAGAGATGAAATTCTTTGATACTTTTAGGACAGG
TAATGGTGAAAGCAATCCTCTATGTAAaaaCTGACGTTGAGGGACGAAGGCTTGGATATCGAACAGG
>OTU_407
TACGTAGGgggCAAGCGTTGTCCGGATTTATTGGGCGTAAAGAGCGTGTAGGCGGTTTTACAGGTCCGCTGTGAAAACTC
GAGGCTCAACCTCGAGCTGTCGGTGGAAACCGTAAGGCTAGAGTCCGGAAGAGGAGAGTGGAATTCCTGGTGTAGCGGTG
AAATGCGCAGATATCAGGAAGAACACCCGTGGCGAAGGCGGCTctctGGGACGGTACTGACGCTGAGACGCGAAAGCGTG
GGGAGCGAACAGG
>OTU_408
GACAGAGGGTGCAAACGTTGTTCGGAATTACTGGGCGTAAAGCGAGTGTAGGCGGTTTGGTAAGTCGGATGTGAAAGCCC
CGGGCTCAACCCGGGAAGTGCACTCGATACTGCCAAGCTAGAGTATCGGAGAGGTTGGTGGAATTCTCGGTGTAGAGGTG
AAATTCGTAGATATCGAGAGGAACACCGGTGGCGAAGGCGGCCAACTGGACGAATACTGACGCTGAGACTCGAAAGCGTG
GGGAGCAAACAGG
>OTU_409
TACGGAGGGTGCAAGCGTTATCCGGATTCACTGGGTTTAAAGGGTGCGTAGGCGGGCAGGTAAGTCAGTGGTGAAATCTT
CGAGCTTAACTCGGAAACTGCCGTTGATACTATCTGTCTTGAATATCGTTGAGGTGAGCGGAATATGTCATGTAGCGGTG
AAATGCTTAGATATGACATAGAACACCGATTGCGAAGGCAGCTCACTAACCGATCATTGACGCTGAGGCACGAAAGCGTG
GGGATCAAACAGG
>OTU_410
TACAGAGGTCTCAACCGTTGTTCGGATTCATTGGGCGTAAAGGGTGCGTAGGCGGTCGGGTAAGTCGGATGTGAAATCTC
AGGGCTCAACCCTGAAACTGCATTCGATACTGCCTGGCTAGGGTACTGGAGAGGAGACTGGAATTTACGGTGTAGCAGTG
AAATGCGTAGATATCGTAAGGAAGACCAGTGGCGAAGGCGAGTCTCTGGACAGTTACCGACGCTGAGGCACGAAGGTCAG
GGGAGCAAACGGG
>OTU_411
TACGGAGGGTGCAAGCGTTATCCGGATTCACTGGGTTTAAAGGGTGCGTAGGCGGGCATGTAAGTCCGTGGTGAAATCTC
CGAGCTTAACTCGGAAACTGCCATGGGTACTGtgtgtCTTGAATGTTGTGGAGGTGAGCGGAATATGTCATGTAGCGGTG
AAATGCTTAGATATGACATAGAACACCAATTGCGAAGGCAGCTCACTACACAAATATTGACGCTGAGGCACGAAAGCGTG
GGGATCAAACAGG
>OTU_412
GACGTAGGGAGCAAGCGTTGTCCGGATTTACTGGGCGTAAAGAGCTCGTAGGCGGTCTGTTAAGTGTGAAGTGAAATCTC
CAGTGCTCAACACGGAAACTGCTTTACATACTGGCAGACTTGAGGAAAGCAGAGGTAACTGGAATTCCTGGTGTAGCGGT
GAAATGCGTTGATATCAGGAGGAACACCCATGGCGAAGGCAGGTTACTGGGCTTTATCTGACGCTGAGGAGCGAAAGCGT
GGGTAGCAAACAGG
>OTU_413
TACGGAGGGTGCAAGCGTTATCCGGATTTACTGGGTTTAAAGGGTgtgtAGGCGGGCTATTAAGTCTGGGGTGAAATCTC
CGAGCTCAACTCGGAAACTGCCTTGGATACTATTAGCCTTGAATTATGTTGAGGTTGGCGGAATATAACATGTAGCGGTG
AAATGCATAGATATGTTATAGAACACCGATTGCGAAGGCAGCTAACTAAGCATatatTGACGCTGAGGCACGAAAGCGTG
GGGATCAAACAGG
>OTU_414
TACGGAGGGAGCTAGCGTTGTTCGGAATTACTGGGCGTAAAGCgcgcgTAGGCGGTTttttAAGTCAGAGGTGAAAGCCC
AGTGCTCAACACTGGAACTGCCTTTGAAACTGGAAAACTTGAATCTTGGAGAGGTCAGTGGAATTCCGAGTGTAGAGGTG
AAATTCGTAGATATTCGGAAGAACACCAGTGGCGAAGGCGACTGACTGGACAAGTATTGACGCTGAGGTGCGAAAGCGTG
GGGAGCAAACAGG
>OTU_415
TACGAAGGGTGCAAGCGTTGTTCGGAATCATTGGGCGTAAAGCgcgcgcAGGCGGATCAGCAAGTCAGATGTGAAATCTC
GAAGCTCAACTTCGAAACTGCGTCTGAAACTGCTAGTCTAGAATGTCGGAGGgggCAGGGGAATTTCACGTGTAGGGGTA
AAATCCGTAGAGATGTGAAGGAACACCGGAGGCGAAGGCGCCTGCCTGGACGACTATTGACGCTGAGGCGCGAAAGCGTG
GGGAGCAAACAGG
>OTU_416
TAAGTAATGTGAATTGCAGAATTCAGTGAATCATCGAATCTTTGAACGCACATTGCGCCCCGTGGTATTCCGCGGGGCAT
GCCTGTTCGAGCGTCATTTAAACCAATCCAGCTTGCTGGGTCTTGGGCTCTCGCCTCCGGGCGGGCCTTAAAATCAGTGG
CGGCGCCATCCGGCTCTACGCGCAGTACATCTCCTCGCTACAGAGCTCCGGGTGGAGGCTGGCCAACCAACCccccATTC
TATAAGGTTGACCTCGGATCAGGTAGGGATACCCGCTGAACTTAA
>OTU_417
TACGTAGGgggCGAGCGTTGTCCGAAGTTACTGGGCGTAAAGCgcgcgTAGGCGGTCATTTAAGTTCGGGGTGAAAGGTT
CAACGCTCAACGTGAACAGTGCCTTGAATACTGGGTGACTTGAGTTCGGGAGAGGGCAGTGGAATTCCTGGTGTAGCGGT
GAAATGCGTAGATATCAGGAGGAACACCGATGGCGAAGGCAGCTGCCTGGCCTAGAACTGACGCTGAGGTGCGAAAGCGT
GGGGAGCGAACAGG
>OTU_418
TACAGAGGGTGCAAGCGTTGTTCGGAATTATTGGGCGTAAAGGGCGCGTAGGCGGCGCGACAAGTCACCTGTGAAATCTC
CGAGCTTAACTCGGAGCCTGCAGGCGAAACTGTCGTGCTGGAGTATGGGAGAGGTGCGTGGAATTCCCGGTGTAGCGGTG
AAATGCGTAGATATCGGGAGGAACACCTGTGGCGAAAGCGGCGCACTGGACCATAACTGACGCTGAGGCGCGAAAGCTAG
GGGAGCAAACAGG
>OTU_419
TACGTAGGGTGCGAGCGTTAATCGGAATTACTGGGCGTAAAGCGTGCGCAGGCGGTTCTCCAAGTCCGTTGTGAAAGCCC
CGGGCTCAACCTGGGAATGGCAGTGGAAACTAGGGGACTTGAATCTGGCAGAGGggggTGGAATTCCACGTGTAGCAGTG
AAATGCGTAGAGATGTGGAGGAACACCGATGGCGAAGGCAGCCcccTGGGCTGAGATTGACGCTCAGGCACGAAAGCGTG
GGGAGCAAACAGG
>OTU_420
TACGAAGGTCCCAAGCGTTGTTCGGAATCACTGGGCGTAAAGGGAGCGTAGGCGGCGTGGTAAGTCAGATGTGAAATCCC
GGGGCTCAACCCCGGAACTGCATCCGATACTGCCATGCTAGAGGATTGGAGAGGTAGCTGGAATTCTTGGTGTAGCAGTG
AAATGCGTAGAGATCAAGAGGAACACTCGTGGCGAAAGCGAGCTACTGGACAATTCCTGACGCTGAGGCTCGAAGGCTAG
GGTAGCGAAAGGG
>OTU_421
CACAAGCGAGACTAGTGTTATTCATCTTTATTAGGTTTAAAGGGTACCTAGACGGTATTTTAAGCTTGCAGAATGTACAA
aaaTACTAGAGTTTTATATGAGAGGTAAATATTAGGACTATTGGTGTAAAGATGAAATTttttGATACCGATGGGACGGA
TAACGGCGAAGGCAATCCTCTATTTATTAACTGACGTTAAGGGACGAAGGCTTGGGGAGCGAATAGG
>OTU_422
TACAGAGGGTGCAAGCGTTAATCGGAATGACTGGGCGTAAAGGGCGCGTAGGCGGACTGATGAGTCATAGGTGAAATCCC
CGGGCTTAACCTGGGAACTGCCTGTGAAACTATTAATCTAGAATATAGGAGAGGGGAGTGGAATTTCCGGTGTAGCGGTG
AAATGCGTAGATATCGGAAAGAACACCAGTGGCGAAGGCGACTctctGGCCTAATATTGACGCTGAGGCGCGAAAGCGTG
GGGAGCAAACAGG
>OTU_423
GACAGAGGGTGCAAACGTTGTTCGGAATTACTGGGCGTAAAGCGCGTGTAGGCGGCCAAGCAAGTCGGATGTGAAAGCCC
TCGGCTCAACCGGGGAAGTGCACTCGAAACTGCATGGCTAGAGTCTCGGAGAGGATCGTGGAATTCTCGGTGTAGAGGTG
AAATTCGTAGATATCGAGAGGAACACCGGTGGCGAAGGCGGCGATCTGGACGATGACTGACGCTGAGACGCGAAAGCGTG
GGGAGCAAACAGG
>OTU_424
TACGGAGGGAGCTAGCGTTGTTCGGAATTACTGGGCGTAAAGCgcgcgTAGGCGGCTCAGCAAGTCAGGGGTGAAATCCC
GGGGCTCAACCCCGGAACTGCCTTTGAAACTGCTAGGCTAGAATCCTGGAGAGGCGAGTGGAATTCCGAGTGTAGAGGTG
AAATTCGTAGATATTCGGAAGAACACCAGTGGCGAAGGCGACTCGCTGGACAGGTATTGACGCTGAGGTGCGAAAGCGTG
GGGAGCAAACAGG
>OTU_425
TACGGAGGGTGCAAGCGTTGTCCGGATTTATTGGGTTTAAAGGGTGCGTAGGCGGCTTtttAAGTCTGGGGTGAAAGCCC
GTTGCTCAACAACGGAACTGCCCTGGAAACTGGAGAGCTTGAGTACAGACGAGGGTGGCGGAATGGATACTGTAGCGGTG
AAATGCATAGATAGTATCCAGAACCCCGATTGCGAAGGCAGCTGCCTAGACTGTAACTGACGCTGAGGCACGAAAGCGTG
GGGAGCGAACAGG
>OTU_426
TACGGAGGGTGCAAGCGTTATCCGGATTTACTGGGTTTAAAGGGTGCGTAGGTGGGCAGGAAAGTCAGTGGTGAAATCTT
CAAGCTTAACTTGGAAACTGCCATTGATACTTtttGTCTTGAATATCCCGGAGGTAAGCGGAATATGTCATGTAGCGGTG
AAATGCTTAGATATGACATAGAACACCCATTGCGAAGGCAGCTTACTACAGGATTATTGACACTGAGGCACGAAAGCGTG
GGGATCAAACAGG
>OTU_427
TACGTAGGGTGCGAGCGTTAATCGGAATTACTGGGCGTAAAGCGTGCGCAGGCGGTTTTGTAAGACAGAGGTGAAATCCC
CGGGCTCAACCTGGGAACTGCCTTTGTGACTGCAAGGCTTGAGTGCGGCAGAGGgggATGGAATTCCGCGTGTAGCAGTG
AAATGCGTAGATATGCGGAGGAACACCGATGGCGAAGGCAATCCCCTGGGCCTGCACTGACGCTCATGCACGAAAGCGTG
GGGAGCAAACAGG
>OTU_428
TACGTAGGgggCAAGCGTTGTCCGGAATCACTGGGCGTAAAGCgcgcgcAGGCGGCGATCTACGTCCGGGGTGAAAGCCC
AGAGCTCAACTCTGGGACTGCCTTGGATACGGGATCGCTTGAGGATCGGAGAGGCAAGGGGAATTCCACGTGTAGCGGTG
AAATGCGTAGAGATGTGGAGGAACACCTGTGGCGAAGGCGCCTTGCTGGCCGATTTCTGACGCTGAGGCGCGAAAGCGTG
GGGAGCAAACAGG
>OTU_429
TACGTAGGGTGCAAGCGTTAATCGGAATTACTGGGCGTAAAGCGTGCGCAGGCGGTTTTGTAAGTCTGACGTGAAATCCC
CGGGCTTAACCTGGGAATTGCGTTGGAGACTGCAAGGCTGGAGTCTGGCAGAGGggggTAGAATTCCACGTGTAGCAGTG
AAATGCGTAGAGATGTGGAGGAACACCGATGGCGAAGGCAGCCcccTGGGTCAAGACTGACGCTCATGCACGAAAGCGTG
GGGAGCAAACAGG
>OTU_430
TACGTAGGGACCAAGCGTTGTTCGGATTTACTGGGCGTAAAGGGCGCGTAGGCGGCAATTCAAGTCATCTGTGAAATCTC
CGGGCTTAACTCGGAATGGTCAGGTGATACTGCTTTGCTAGAGTGCAGAAGGGGCAATCGGAATTCTTGGTGTAGCGGTG
AAATGCGTAGATATCAAGAGGAACACCTGAGGTGAAGACGGGTTGCTGGGCTGACACTGACGCTGAGGCGCGAAAGCTAG
GGGAGCAAACGGG
>OTU_431
TACGAAGGGTGCAAGCGTTACTCGGAATTACTGGGCGTAAAGCGTGCGTAGGTGGTTTCTTAAGTCCGTTGTGAAAGCCC
TGGGCTCAACCTGGGAATGGCAGTGGATACTGGGAAGCTAGAGTGCGGTAGAGGATGGTGGAATTCCCGGTGTAGCGGTG
AAATGCGTAGAGATCGGGAGGAACATCAGTGGCGAAGGCGGCCATCTGGACCAGCACTGACACTGAGGCACGAAAGCGTG
GGGAGCAAACAGG
>OTU_432
TACAGAGGGTGCGAGCGTTAATCGGATTTACTGGGCGTAAAGCGTGCGTAGGCGGCTTtttAAGTCGGATGTGAAATCCC
CGAGCTTAACTTGGGAATTGCATTCGATACTGGGAAGCTAGAGTATGGGAGAGGATGGTAGAATTCCAGGTGTAGCGGTG
AAATGCGTAGAGATCTGGAGGAATACCGATGGCGAAGGCAGCCATCTGGCCTAATACTGACGCTGAGGTACGAAAGCATG
GGGAGCAAACAGG
>OTU_433
TACGTAGGGCGCAAGCGTTGTCCGGAATTATTGGGCGTAAAGAGCTCGTAGGCGGTCTGTCGCGTCTGGTGTGAAATCCC
ATGGCTCAACTGTGGGCTTGCATCGGGTACGGGCAGACTAGAGTGCTGTAGGGGAGACTGGAATTCCTGGTGTAGCGGTG
GAATGCGCAGATATCAGGAGGAACACCGATGGCGAAGGCAGGTCTCTGGGCAGTTACTGACGCTGAGGAGCGAAAGCATG
GGGAGCGAACAGG
>OTU_434
TACGGAGGgggCTAGCGTTGTCCGAAGTTACTGGGCGTAAAGCgcgcgTAGGCGGGTTGGTAAGTCCGCTGTGAAAGCCC
GGAGCTTAACTCCGGAGGGTCGGTGGATACTGCCAGTCTTGAAGGTGCTAGGgggAGATGGAATTACCGGTGTAGCGGTG
AAATGCGTAGATATCGGTAGGAACACCAGTGGCGAAGGCGGTCTCCTGGGGCATTCTTGACGCTGAGGCGCGAAAGCTGG
gggAGCAAACGGG
>OTU_435
TACGTAGGGTGCAAGCGTTAATCGGAATTACTGGGCGTAAAGCGTGCGCAGGCGGTGCTGTAAGACAGGCGTGAAATCCC
CGGGCTTAACCTGGGAATGGCGCTTGTGACTGCAGTGCTGGAGTGTGGCAGAGGgggATGGAATTCCGCGTGTAGCAGTG
AAATGCGTAGATATGCGGAGGAACACCGATGGCGAAGGCAATCCCCTGGGCCTGCACTGACGCTCATGCACGAAAGCGTG
GGGAGCAAACAGG
>OTU_436
TACGAAGGGGACTAGCGTTGTTCGGAATCACTGGGCGTAAAGCGCACGTAGGCGGATATGCCAGTCAGGGGTGAAATCCC
GGGGCTCAACCTCGGAACTGCCTTTGATACAGCATGTCTTGAGTCCGATAGAGGTGGGTGGAATTCCTAGTGTAGAGGTG
AAATTCGTAGATATTAGGAAGAACACCAGTGGCGAAGGCGGCCCACTGGATCGGTACTGACGCTGAGGTGCGAAAGCGTG
GGGAGCAAACAGG
>OTU_437
TACAGAGGGTGCAAGCGTTAATCGGAATTACTGGGCGTAAAGCgcgcgTAGGCGGCTGTCTAAGTCGGATGTGAAATCCC
CGGGCTTAACCTGGGAACTGCATTCGATACTGGGCGGCTAGAGTATGAgagagGGAGGTAGAATTCCACGTGTAGCGGTG
AAATGCGTAGATATGTGGAGGAATACCGGTGGCGAAGGCGGCCTCCTGGCTTAATACTGACGCTGAGGTGCGAAAGCGTG
GGGAGCAAACAGG
>OTU_438
TACGTAGGGGCCTAGCGTTGTCCGGATTTATTGGGCGTAAAGAGCTCGTAGGCGGTTTGGTGAGTCGGGTGTGAAATCTC
CACGCTCAACGTGGAGGGGCCACCCGATACTGCCATGACTAGAGTCCGGTAGGGGAGTGTGGAATTCCCGGTGTAGCGGT
GAAATGCGCAGATATCGGGAGGAACACCAGTAGCGAAGGCGACACTCTGGGCCGGTACTGACGCTGAGGAGCGAAAGCGT
GGGGAGCAAACAGG
>OTU_439
GACGAAGGgggCTAGCGTTGTTCGGAATTACTGGGCGTAAAGCGCGTGTAGGCGGTTGCCATAGTCAGGTGTGAAAGCCT
TGAGCTTAACTCAAGAAATGCACTTGATACTGGGCGACTAGAGGACCGGAGAGGATAGTGGAATTCCCAGTGTAGTGGTG
AAATACGTAGAGATTGGGAAGAACACCAGTGGCGAAGGCGGCTATCTGGACGGTTACTGACGCTAAGACGCGAAAGCGTG
GGGAGCAAACAGG
>OTU_440
TACGTAGGgggCAAGCGTTGTCCGGAATTATTGGGCGTAAAGCgcgcgcAGGCGGTCATTTAAGTCTGGTGTTTAAGGCC
AAGGCTCAACCTTGGTTCGCACTGGAAACTGGGTGACTTGAGTGCAGAAGAGGAGAGTGGAATTCCACGTGTAGCGGTGA
AATGCGTAGATATGTGGAGGAACACCAGTGGCGAAGGCGACTctctGGGCTGTAACTGACGCTGAGGCGCGAAAGCGTGG
GGAGCAAACAGG
>OTU_441
TACAGAGGTGGCAAGCGTTGTTCGGAATTACTGGGCGTAAAGGGCGCGTAGGCGGCTTGGTCAGTCCCGTGTGAAATCCC
TCGGCTCAACTGAGGAACTGCACGGGAAACTGCCTGGCTTGAGTTCGGGAGAGGGAAGCGGAATTCCGGGTGTAGCGGTG
AAATGCGTAGATATCCGGAGGAACACCGGTGGCGAAGGCGGCTTCCTGGACCGACACTGACGCTGAGGCGCGAAAGCTAG
GGGAGCAAACGGG
>OTU_442
TACAGAGGGTGCGAGCGTTGTTCGGAATTATTGGGCGTAAAGGGCGCGTAGGCGGTGTTGTAAGTCACCTGTGAAACCTC
TGGGCTTAACTCAGAGCCTGCAGGCGAAACTGCAATGCTGGAGGGTGGGAGAGGTGCGTGGAATTCCCGGTGTAGCGGTG
AAATGCGTAGATATCGGGAGGAACACCTGTGGCGAAAGCGGCGCACTGGACCACTACTGACGCTGAGGCGCGAAAGCTAG
GGGAGCAAACAGG
>OTU_443
TACGGggggggCGAGCGTTATTCGAAATGATTGGGCGTAAAGAGCACGTAGACGGTTttttAAGTGGACATTATATCTTt
tttGTTCTCTAAGGATAAaaaaGAAAGGATTATGGAAATATTTCTGTACTCGGGAAaaaGACCAAGGCTCAACCATGGTG
TTTCCCGCCAAACTAAaaaaCTAGAGTAAGTTAGAGGAAAGTGGAATTCCTGGAGGAAAGGTTAAATTTTATGATATCAG
GAGGAACGCCCAAAGCGTAGGCAACTTTCTACTGCTTAACTGACGTTGAGGTGCGAAAGCATGGGGATCAAAGGGG
>OTU_444
CACGTAGGgggCGAGCGTTGTCCGGATTTATTGGGCGTAAAGAGCTCGTAGGCGGCTAAGTAAGTCGGGTGTGAAAACTC
CAGGCTCAACCTGGAGACGCCACCCGATACTGCTTTGGCTAGAGTCCGGTAGGGGAGCATGGAATTCCTGGTGTAGCGGT
GAAATGCGCAGATATCAGGAGGAACACCAGTGGCGAAGGCGGTGCTCTGGGCCGGAACTGACGCTGAGGAGCGAAAGCGT
GGGGAGCAAACAGG
>OTU_445
TACGAAGGGTGCAAGCGTTACTCGGAATTACTGGGCGTAAAGCGTGCGTAGGTGGTTGTTTAAGTCTGCTGTGAAAGCCC
TGGGCTCAACCTGGGAATTGCAGTGGATACTGGGCGACTAGAGTGTGGTAGAGGATAGTGGAATTTCCGGTGTAGCAGTG
AAATGCGTAGAGATCGGAAGGAACATCTGTGGCGAAGGCGACTATCTGGGCCAACACTGACACTGAGGCACGAAAGCGTG
GGGAGCAAACAGG
>OTU_446
TACAGAGGTGGCAAGCGTTGTTCGGAATTACTGGGCGTAAAGGGCGCGTAGGCGGTTCGTTAAGTCCTGtgtgAAATCCc
ccGGCTCAACTGGGGAACTGCACAGGAAACTAGCGGGCTTGAGTTCGGGAGAGGGAAGCGGAATTCCGGGTGTAGCGGTG
AAATGCGTAGATATCCGGAGGAACACCGGTGGCGAAGGCGGCTTCCTGGACCGACACTGACGCTGAGGCGCGAAAGCTAG
GGGAGCAAACGGG
>OTU_447
TACGTAGGgggCAAGCGTTGTCCGGAATCATTGGGCGTAAAGCGCGTGTAGGCGGCTGAGTAAGTCTGCTCTGAAAGCCC
GGGGCTCAACCCCGGGAGGCGGGTGGATACTGCTCAGCTCGAGTCCGGAAGAGGAGTGTGGAATTCCTGGTGTAGCGGTG
AAATGCGCAGATATCAGGAGGAACACCAATGGCGAAGGCAGCACTCTGGGACGGTACTGACGCTGAGACGCGAAAGCGTG
GGGAGCAAACAGG
>OTU_448
AACGTAGGAGACAAACGTTATCCGGAGTTACTGGGCGTAAAGGGCGTGTAGGCGGTTAGTTAAGTCTGGCGTGAAAGCTC
TCGGCTAAACCGGGAGAGGTCGTCGGATACTGGCAAACTAGAGGATGGTAGAGGCGTGTGGAATTCCGGGTGTAGTGGTG
AAATGCGTAGAGATCCGGAGGAACACCAGTGGCGAAGGCGACACGCTGGGCCATACCTGACGCTAAAGCGCGACAGCATG
GGGAGCAAACGGG
>OTU_449
GACGGAGGATGCAAGTGTTATCCGGAATCACTGGGCGTAAAGCGTCTGTAGGTGGTCAAATAAGTCAACTGTTAAATCTT
GAGGCTCAACCTCAAAATCGCAGTCGAAACTATTCGACTAGAGTATAGTAGGGGTAAAGGGAATTTCCAGTGGAGCGGTG
AAATGCGTAGAGATTGGAAAGAACACCGATGGCGAAGGCACTTTACTGGGCTATTACTAACACTGAgagaCGAAAGCTAG
GGTAGCAAATGGG
>OTU_450
TACAGAGGgggCAAGCGTTGTTCGGAATTACTGGGCGTAAAGGGCGCGTAGGCGGCCCGCTAAGTCGAACGTGAAATCCC
CGGGCTTAACCCGGGAACTGCGTCCGATACTGGCAGGCTTGAATCCGGGAGAGGGATGTGGAATTCCAGGTGTAGCGGTG
AAATGCGTAGATATCTGGAGGAACACCGGTGGCGAAGGCGGCATCCTGGACCGGTATTGACGCTGAGGCGCGAAAGCTAG
GGGAGCAAACGGG
>OTU_451
GACAGAGGgggCAAGCGTTGTCCGGATTTACTGGGCGTACAGCgcgcgcAGGCGGTCGTGTAGGTACCTGGTGACAGTCT
CGGGCTCAACTCGAGGgggTCTGGGTAGACCGCACGACTGGAGGCAGGGAGAGGGATGTGGAATACCCGGTGGAGCGGTG
AAATGCGTAGAGATCGGGTGGAACACCAGTGGCGAAGGCGGCATCCTGGCCCTGACCTGACGCTGAGGCGCGAGAGCGTG
GGGAGCAAACGGG
>OTU_452
TACAGAGACTGCAAGCGTTATTCGGATTCACTGGGCGTAAAGGGTGCGCAGGCGGCCATGtgtgtCAGGTGTGAAAGCCC
GAGGCTCAACCTCGGAATTGCGCCTGAAACTACATGGCTAGAGTACTGGAGAGGGTAGCGGAATTCATGGTGTAGCAGTG
AAATGCGTAGATATCATGAGGAACACCAGAGGCGAAGGCGGCTACCTGGACAGTTACTGACGCTCAGGCACGAAAGCGTG
GGGAGCAAAAGGG
>OTU_453
TACGTAGAAGACTAGTGTTATTCATCTTTAGTAGGTTTAAAGGGTACCTAGACGGTAAAATTAATCTTTACGATATGTTt
ttGCTAGAGTTAtataCGAGAAGGGGAGTATTTGTGGTGTAGAGTTGAAATTCGTTGATCCCATAACGACTGGTAACGGC
GAAAGCAACCTTTTATCTAATAACTGACGTTGAGGGACGAAGGCTCGGGTCACGAACAGG
>OTU_454
TACGTAGGCAGCAAGCGTTGTTCGGAATTACTGGGCGTAAAGAGTgtgtAGGTGGTGTCGTAAGTTTGGTGTGAAATCTC
CCGGCTTAACTGGGAGGGTGCGCCGAAGACTGCGATGCTGGAGTATGGGAGAGGAAAGCGGAATTCCTGGTGTAGCGGTG
AAATGCGTAGATATCAGGAGGAACACCTGCGGTGTAGACGGCTTTCTGGACCATTACTGACACTGAGACACGAAAGCGTG
GGTAGCAAACAGG
>OTU_455
TACGGAGGGAGCTAGCGTTGTTCGGAATTACTGGGCGTAAAGCGCACGTAGGCGGCTTtttAAGTCAGGGGTGAAATCCC
GGGGCTCAACCCCGGAACTGCCCTTGAAACTGGAGAGCTAGAATCTTGGAGAGGCGAGTGGAATTCCGAGTGTAGAGGTG
AAATTCGTAGATATTCGGAAGAACACCAGTGGCGAAGGCGACTCGCTGGACAAGTATTGACGCTGAGGTGCGAAAGCGTG
GGGAGCAAACAGG
>OTU_456
TACGAAGGgggCTAGCGTTGCTCGGAATCACTGGGCGTAAAGGGCGCGTAGGCGGCCATTCAAGTCGGgggTGAAAGCCT
GTGGCTCAACCACAGAATTGCCTTCGATACTGTTTGGCTTGAGACCGGAAGAGGTCAGTGGAACTGCGAGTGTAGAGGTG
AAATTCGTAGATATTCGCAAGAACACCAGTGGCGAAGGCGGCTGACTGGTCCGGTTCTGACGCTGAGGCGCGAAAGCGTG
GGGAGCAAACAGG
>OTU_457
TACGAAGGgggCTAGCGTTGCTCGGAATTACTGGGCGTAAAGGGCGCGTAGGCGGCTTAGTTAGTCAGGCGTGAAATTCC
TGGGCTCAACCTGGGGACTGCGCTTGATACGGCTAGGCTAGAGGATGGAAGAGGGTCGCGGAATTCCCAGTGTAGAGGTG
AAATTCGTAGATATTGGGAAGAACACCGGTGGCGAAGGCGGCGACCTGGTCCATTACTGACGCTGAGGCGCGACAGCGTG
GGGAGCAAACAGG
>OTU_458
TACGAAGGgggCTAGCGTTGCTCGGAATGACTGGGCGTAAAGGGCGCGTAGGCGGATGGCACAGTCGGGCGTGAAATTCC
TGGGCTTAACCTGGgggCTGCGTTCGAGACGTGCGGTCTTGAGTGGGGAAGAGGGTCGTGGAATTCCCAGTGTAGAGGTG
AAATTCGTAGATATTGGGAAGAACACCGGTGGCGAAGGCGGCGACCTGGTCCTTGACTGACGCTGAGGCGCGAAAGCGTG
GGGAGCAAACAGG
>OTU_459
TACGTAGGgggCAAGCGTTGTCCGGATTTATTGGGCGTAAAGAGCTCGTAGGTGGTTCGGTAAGTCGGATGTGAAATCTC
CAGGCTCAACCTGGAGGGGTCATTCGATACTGCCGTGACTAGAGGTCGGTAGGGGAGTGTGGAATTCCTGGTGGAGCGGT
GAAATGCGCAGATATCAGGAGGAACACCCGTAGCGAAGGCGGCACTCTGGGCCGATACTGACACTGAGGAGCGAAAGCGT
GGGGAGCGAACAGG
>OTU_460
TACGTAGGTGGCAAGCGTTGTCCGGATTTACTGGGTGTAAAGGGTGCGCAGGCGGACCTTTAAGTAGAAAGTGAAAGGTT
GGAGCTCAACTCCGACACTGCTTCCTATACTGGgggTCTTGAGTTTCGGAGGgggAAGCGGAACGACACGTGTAGCGGTG
AAATGCGTTGATATGTGTCGGAACACCAATGGCGAAAGCAGCTTCCTGGACGAATACTGACGCTCAGGCACGAAAGCCAA
GGTAGCAAACAGG
>OTU_461
TACGTAGGGCGCAAGCGTTGTCCGGAATTATTGGGCGTAAAGAGCTCGTAGGCGGTCTGTCGCGTCTGTTGTGAAAACTC
GAGGCTCAACCTCGGGCTTGCAGTGGATACGGGCAGACTAGAGTGCGGTAGGGGAGACTGGAATTCCTGGTGTAGCGGTG
GAATGCGCAGATATCAGGAGGAACACCGATGGCGAAGGCAGGTCTCTGGGCCGCAACTGACGCTGAGGAGCGAAAGCATG
GGGAGCGAACAGG
>OTU_462
TACGGAGGGTGCAAGCATTAATCGGATTTATTGGGCGTAAAGAGCGTGTAGGCGGCGAAGAAAGTCAGATGTGAAATCCC
GGGGCTTACCcccGGAACTGCATTTGAAACTTCTTCACTAGAGGGTAGGCGGAGAAAACGGAATTCCACAAGTAGCGGTG
AAATGCGTAGATATGTGGAAGAACACCGGTGGCGAAGGCGGTTTTCTAGCTTATTCCTGACGCTGAGACGCGAAAGCAAG
GGGAGCAAACAGG
>OTU_463
GACAGAAAGGGCGACCCATCGGAGTTATAAATTGGTGTAAAGGGTACGTAGCCGGTGATAATATTATCACTAGAGTCTAA
TGGAAGTACAAACAATACCTAGAGTAGGGCTGATATCTTATAATACTAGGgggAGAACCAACGGCGAAAGCATTGTACTA
AGTAAAGACTGACGGTAAGGTACGAAGGCTAGGGCAGGAATAGGG
>OTU_464
TACAGAGACTGCAAGCGTTATTCGGATTCACTGGGCGTAAAGGGTGCGCAGGCGGCCGTgtgtgtgAGGCGTGAAAGCCT
GGAGCTTAACTCCAGAATTGCACCTCAAACTACATGGCTAGAGCATTGGAGAGGGTAGCAGAATTCATGGTGTAGCAGTG
AAATGCGTAGATATCATGAGGAATACCAGAGGCGAAGGCGGCTACCTGGACAATTGCTGACGCTCAGGCACGAAAGCGTG
GGGAGCAAAAGGG
>OTU_465
TACGTAGGCAGCGAGCGTTGTTCGGAATTACTGGGCGTAAAGAGTgtgtAGGCGGTGTTCCCAGTCTGTTGTGAAATCTC
CCGGCTTAACTGGGAGGGTGCAGCGGAAACTAGAATGCTAGAGGGTGGGAGAGGTAAGCGGAATTCCTGGTGTAGCGGTG
AAATGCGTAGATATCAGGAGGAACACCTGTGGTGTAGACAGCTTACTGGACCACTTCTGACGCTGAGACACGAAAGCGTG
GGTAGCAAACAGG
>OTU_466
TACGTAGGATGCAAGCGTTGTCCGGAATTATTGGGCGTAAAGAGCgcgcAGGCGGTTTTACAAGTCAGATGTGAAAGAGG
CCGGCTTAACCGGCAAGGGTCATTTGAAACTGTGAGACTAGAGTACAGCAGAGGATAGCGGAATTCCCGGTGTAGTGGTG
AAATGCGTAGATATCGGGAGGAACACCAGTGGCGAAGGCGGCTATCTGGGCTGAAACTGACGCTGAGGCGCGAAGGCTAG
GGTAGCAAACAGG
>OTU_467
TACGTAGGGAGCAAGCGTTGTCCGGAATCATTGGGCGTAAAGCgcgcgTAGGCGGCCCTGTAAGTCCGTTGTGAAAGTCA
AAGGCTCAACCTTTGAAAGCCGATGGATACTGCAGGGCTAGAGTCCGGAAGAGGCGAGTGGAATTCCTGGTGTAGCGGTG
GAATGCGCAGATATCAGGAGGAACACCAATAGCGAAGGCAGCTCGCTGGGACGGTACTGACGCTAAGGCGCGAAAGCGTG
GGGAGCGAACAGG
>OTU_468
TACGTAGAAGACTAGTGTTATTCATCTTTAGTAGGTTTAAAGGGTACCTAGACGGTATGATTAGTCTTAAACAGGATACG
ATTATACTAGAGTTAtataCGAGAAGGGGAGTATTTATGGAGTAGAGTTGAAATTCTTTGATCCCATAACGACTGGTAAC
GGCGAAAGCAACCTTTTATCTAATAACTGACGTTGAGGGACGAAGGCTCGGGTCACGAACAGG
>OTU_469
TAAGTAATGTGAATTGCAGAATTCAGTGAATCATCGAATCTTTGAACGCACCTTGCGCCCTTTGGTATTCCGAAGGGCAT
GCCTGTTTGAGTGTCATTAAATTATCAACCTTGTTCGCTTTTACGAGCTTGAGCGAGGCTTGGATGTGAGGGCTTGCTGG
CTTCCTTCAGTGGATGGTCTGCTCCCTTTAAATGCATTAGTGGGATCTCTTGTGGACCGTCACTTGGTGTGATAATTATC
TATGCCATTTGACTGTGAAGCAAAATTATGGGAACCTGCTTATAACCGTCTCGCAAGGGACAATTTAATTGACTATTTGA
CCTCAAATCAGGTAGGACTACCCGCTGAACTTAA
>OTU_470
TACGTAGGTGGCAAGCGTTGTCCGGATTTATTGGGTTTAAAGGGTGCGTAGGCGGCTTATTAAGTCAGTGGTGAAATACT
CTAGCTCAACTAGAGGGGTGCCATTGATACTGATGAGCTTGAGTACAGATGAGGTAGGCGGAATTGACGGTGTAGCGGTG
AAATGCTTAGATATCGTCAAGAACACCTATAGCGAAGGCAGCTTACTAGGCTGTAACTGACGCTGAGGCACGAAAGTGTG
GGGATCAAACAGG
>OTU_471
TACGTAGGgggCAAGCGTTGTCCGGATTTATTGGGCGTAAAGCGCTCGCAGGTGGTTCATTGCGTCGTGCGTGAAAGACC
CCGGCTCAACTGGGGAGGGTCGTGCGAAACGGGTGAACTAGAGGCCAGTAGGgggATGCGGAATTCCGGGTGTAGTGGTG
GAATGCGTAGAGATCCGGAGGAACACCAGCGGCGAAGGCGGCATCCTGGACTGGTCCTGACACTCAGGAGCGAAAGCGTG
GGGAGCGATCCGG
>OTU_472
GACGGAGGATGCAAGTGTTATCCGGAATCACTGGGCGTAAAGCGTCTGTAGGTGGTTTAAaaaGTCCACTGTTAAAGATT
GAAGCTTAACTTCAAaaaTGCCGTGGAAACTTTTAAACTTGAGTATGATAGGGGTAGAGGGAATTTCCAGTGGAGCGGTG
AAATGCGTAGATATTGGAAAGACCACCAATGGCGAAGGCACTCTACTGGGCCATTACTGACACTGAgagaCGAAAGCTAG
GGGAGCAAATGGG
>OTU_473
TACGGAGGgggCGAGCGTTATTCGGAATTATTGGGCGTAAAGGGCGCGTAGGCGGCTCTATAAGTCAAAGGTGAAATCCC
TCGGCTCAACTGAGGAACTGCCTTTGAAACTGTTGGGCTTGAGGCCGGGAGAGGGTAGTGGAATTCCCAGTGTAGCGGTG
AAATGCGTAGATACTGGGAGGAACACCAGTGGCGAAGGCGGCTACCTGGACCGGTTCTGACGCTGAGGCGCGAAAGCGTG
GGTAGCAAACAGG
>OTU_474
TACGGAGGATGCAAGCGTTATCCGGAATGATTGGGCGTAAAGCGTCCGCAGGTGGCAATGTAAGTCTGCTGTTAAAGAGT
CTAGCTCAACTAGATACAAGCAGTGGAAACTACATAGCTAGAGTACGTTCGGGGCAGAGGGAATTCCTGGTGTAGCGGTG
AAATGCGTAGAGATCAGGAAGAACACCGGTGGCGAAGGCGCTCTGCTAGGCCGTAACTGACACTGAGGGACGAAAGCTAG
GGGAGCGAATGGG
>OTU_475
TACGGAGGGTGCAAGCGTTATCCGGATTCACTGGGTTTAAAGGGTGCGTAGGTGGGTCTGTAAGTCCGTGGTGAAATCTC
CGAGCTTAACTTGGAAACTGCCATGGATACTATAGGTCTTGAATACTGTGGAGGTTAGCGGAATATGTCATGTAGCGGTG
AAATGCTTAGATATGACATAGAACACCAATTGCGAAGGCAGCTGGCTACACAAATATTGACACTGAGGCACGAAAGCGTG
GGGATCAAACAGG
>OTU_476
TACAGAGGGTGCAAGCGTTAATCGGAATTACTGGGCGTAAAGCgcgcgTAGGTGGTTTGTTAAGTCGGATGTGAAATCCC
CGGGCTCAACCTGGGAACTGCATCCGAAACTGGCAAGCTAGAGTATGGTAGAGGGTAGTGGAATTTCCTGTGTAGCGGTG
AAATGCGTAGATATAGGAAGGAACACCAGTGGCGAAGGCGACTACCTGGACTGATACTGACACTGAGGTGCGAAAGCGTG
GGGAGCAAACAGG
>OTU_477
TACGTAGGGACCAAGCGTTGTTCGGATTTACTGGGCGTAAAGGGCGCGTAGGCGGCTTGACAAGTCACTTGTGAAATCTC
TGGGCTTAACCCAGAACGGCCAAGTGAAACTGTCGAGCTAGAGTGTAGAAGGGGCAATCGGAATTCTTGGTGTAGCGGTG
AAATGCGTAGATATCAAGAGGAACACCTGAGGTGAAGACGGGTTGCTGGTCTAACACTGACGCTGAGGCGCGAAAGCCAG
GGGAGCAAACGGG
>OTU_478
TACGTAGGTGGCAAGCGTTGTCCGGATTTATTGGGTTTAAAGGGTGCGTAGGCGGTCTTCTAAGTCAGTTGTGAAATACT
TCAGCTTAACTGGAGAGGTGCAATTGATACTGGAAGACTTGAGTACTGATGAGGTAGGCGGAATGGACGGTGTAGCGGTG
AAATGCTTAGATATCGTCCAGAACACCGATAGCGAAGGCAGCTTACTAAGGAGTAACTGACGCTGAGGCACGAAAGTGTG
GGGATCAAACAGG
>OTU_479
TACAGAGGGTGCGAGCGTTAATCGGAATTACTGGGCGTAAAGCGTGCGTAGATGGTTATGTAAGTCGGATGTGAAAGCCC
CGGGCTCAACCTGGGAATGGCATTCGAGACTGCATAGCTAGGATGCGGAAGAGGGAAGCGGAATTTCCGGTGTAGCGGTG
AAATGCGTAGATATCGGAAGGAACACCAGTGGCGAAAGCGGCTTCCTGGTCCAGCATCGACGTTCAGGCACGAAAGCGTG
GGGAGCAAACAGG
>OTU_480
TACGTAGAAGACTAGTGTTATTCATCTTTAATAGGTTTAAAGGGTACCTAGACGGTATAATTAGTCTTAAATAGGATACG
GTTATACTAGAGTTAtatataAGGAGGCGAGTATTTATGGAGTAGAGTTGATATTCTTTGATACCATAACGACTGATAAA
GGCGAAAGCAACCTCTTATCTAATAACTGACGTTGAGGGACGAAGGCTCGGGTCACGAACAGG
>OTU_481
TACGTAGGGACCAAGCGTTGTTCGGATTTACTGGGCGTAAAGGGCGCGTAGGCGGCGTGACAAGTCAATTGTGAAATCTC
CGGGCTTAACTCGGAACGGTCAATTGATACTGTTGTGCTAGAGTACAGAAGGGGCAATCGGAATTCTTGGTGTAGCGGTG
AAATGCGTAGATATCAAGAGGAACACCTGAGGTGAAGACGGGTTGCTGGGCTGATACTGACGCTGAGGCGCGAAAGCTAG
GGTAGCAAACGGG
>OTU_482
TACGTAGGgggCGAGCGTTGTCCGGAATCACTGGGCGTAAAGCGTGCGTAGGCGGTTTGTTAAGTCCGAAGTGAAAGTCC
AGGGCTCAACCTTGGGATTGCTTTGGAAACTGGCAGACTTGAGTGCTGGAGAGGCAAGGGGAATTCCACGTGTAGCGGTG
AAATGCGTAGATATGTGGAGGAATACCAGTGGCGAAGGCGCCTTGCTGGACAGTGACTGACGCTGAGGCACGAAAGCGTG
GGGAGCAAACAGG
>OTU_483
TACGGAGGATGCAAGCGTTATCCGGAATGATTGGGCGTAAAGCGTCCGTAGGTGGTCATGCAAGTCTATTGTCAAAGCAC
AAGGCTTAACCTTGTAAAGGCAGTGGAAACTGCATTAACTTGAGTGCAGTAGGGGTAGAGGGAATTCCCGGTGTAGCGGT
GAAATGCGTAGAGATCGGGAAGAACACCAGTGGCGAAAGCGCTCTGCTGGACTGCAACTGACACTGAGGGACGAAAGCTA
GGGGAGCGAAAGGG
>OTU_484
TACAGAGGGTGCAAGCGTTAATCGGAATTACTGGGCGTAAAGCgcgcgTAGGCGGCTGTTTAAGTCGGGTGTGAAAGCCC
CGGGCTCAACCTGGGAACTGCATTCGATACTGGACGGCTAGAGTATGAAAGAGGGAGGTAGAATTCCACGTGTAGCGGTG
AAATGCGTAGATATGTGGAGGAATACCGGTGGCGAAGGCGGCCTCCTGGTTCAATACTGACGCTGAGGTGCGAAAGCGTG
GGGAGCAAACAGG
>OTU_485
TACGTAGGGTGCGAGCGTTAATCGGAATTACTGGGCGTAAAGCGTGCGCAGGCGGTTAtataAGACAGTTGTGAAATCCC
CGGGCTCAACCTGGGAATTGCATCTGTGACTGTATAGCTAGAGTACGGTAGAGGgggATGGAATTCCGCGTGTAGCAGTG
AAATGCGTAGATATGCGGAGGAACACCGATGGCGAAGGCAATCCCCTGGACCTGTACTGACGCTCAGGCACGAAAGCGTG
GGGAGCAAACAGG
>OTU_486
CACGTAGGCACCAAGCGTTGTCCGGATTTATTGGGCGTAAAGAGCTCGTAGGCGGTTGAGTAAGTCGGGTGTGAAAACTC
TGGGCTTAACCCAGAGCCGCCACTCGATACTGCTCTGACTTGAGTTCGGTAGGGGAGCAGGGAATTCCTAGTGTAGCGGT
GAAATGCGCAGATATTAGGAGGAACACCGGTGGCGAAGGCGCTGCTCTGGGCCGAAACTGACGCTGAGGAGCGAAAGCGT
GGGTAGCAAACAGG
>OTU_487
TACGTAGGgggCGAGCGTTGTCCGGAATTATTGGGCGTAAAGAGCGTGTAGGCTGTTCGGTAAGTCTGCCGTGAAAACCT
GAGGCTCAACCTCGGGCGTGCGGTGGATACTGCCGGGCTAGAGGACGGTAGAGGCGAGTGGAATTCCCGGTGTAGCGGTG
AAATGCGCAGATATCGGGAGGAACACCAGTAGCGAAGGCGGCTCGCTGGGCCGTTCCTGACGCTGAGACGCGAAAGCTAG
GGGAGCGAACAGG
>OTU_488
TACCAGCACCCCGAGTGGTCGGGACGTTTATTGGGCCTAAAGCATCCGTAGCCGGTTCTACAAGTCTTCCGTTAAATCCA
CCTGCTTAACAGATGGGCTGCGGAAGATACTATAGAGCTAGGAGGCGGGAGAGGCAAGCGGTACTCGATGGGTAGGGGTA
AAATCCGTTGATCCATTGAAGACCACCAGTGGCGAAGGCGGCTTGCCAGAACGCGCTCGACGGTGAGGGATGAAAGCTGG
gggAGCAAACCGG
>OTU_489
TACGAAGGTCCCAAGCGTTGTTCGGAATCACTGGGCGTAAAGGGAGCGTAGGCGGCGTGGTAAGTCAGATGTGAAATCCC
GGGGCTCAACCCCGGAACTGCATCCGATACTGCCATGCTTGAGGGTTGGAGAGGTAGCTGGAATTCTCGGTGTAGCAGTG
AAATGCGTGGATATCGAGAGGAACACTCGTGGCGAAGGCGAGCTACTGGACAACATCTGACGCTGAGGCTCGAAGGCCAG
GGGAGCAAAAGGG
>OTU_490
TACGTAGGGTCCAAGCGTTAATCGGAATTACTGGGCGTAAAGCGTGCGCAGGCGGTTGTGTAAGCCAGATGTGAAATCCC
CGGGCTTAACCTGGGAATGGCATTTGGGACTGCACGGCTAGAGTACGGCAGAGGAGACTAGAATTCCTGGTGTAGCAGTG
AAATGCGTAGATATCAGGAGGAATACCGATGGCGAAGGCAGGTCTCTGGGTCGATACTGACGCTCATGCACGAAAGCGTG
GGGAGCAAACAGG
>OTU_491
TACGGAGGGTGCAAGCGTTATCCGGATTCACTGGGTTTAAAGGGTGCGTAGGCGGGCATGTAAGTCAGTGGTGAAATCTC
CGGGCTTAACCCGGAAACTGCCGTTGATACTATGTGTCTTGAATATCGTTGAGGTTTGCGGAATATGTCATGTAGCGGTG
AAATGCTTAGATATGACATAGAACACCAATTGCGAAGGCAGCAGGCTAAACGAACATTGACGCTGAGGCACGAAAGCGTG
GGGATCAAACAGG
>OTU_492
TACAGAGGgggCAAGCGTTATTCGGAATTATTGGGCGTAAAGGGCGCGTAGGCGGCTTGGCAAGTGGATGGTGAAATCCC
TCGGCTTAACCGAGGAACTGCCGTCCAAACTGCTTCGCTTGAGACCGGGAGAGGTGAGTGGAATTCCCAGTGTAGCGGTG
AAATGCGTAGATATTGGGAGGAACACCAGTGGCGAAGGCGGCTCACTGGACCGGTACTGACGCTGAGGCGCGAAAGCGTG
GGGAGCAAACGGG
>OTU_493
TACAGAGGTCTCAAGCGTTGTTCGGATTTATTGGGCGTAAAGGGTGCGTAGGTGGTGCTGAAAGTTAGGTGTGAAAGTTC
GAGGCTTAACCTCGAAATTGCACCTAATACTCCAGCGCTAGAGTCCCATAGAGGAATCTGGAATTCACGGTGTAGCAGTG
AAATGCGTAGATATCGTGAAGAAGGCCTGTGGCGAAAGCAAGATTCTGGGTGGCGACTGACACTGAGGCACGAAAGCCAG
GGGAGCAAACGGG
>OTU_494
TACGAAGGgggCTAGCGTTGCTCGGAATGACTGGGCGTAAAGGGCGCGTAGGCGGAATGCTTTGTCGGGCGTGAAATTCC
AGGGCTTAACCTTGGGGCTGCGTTCGAGACGGGTATTCTAGAGTGGAGAAGAGGGTCGTGGAATTCCCAGTGTAGAGGTG
AAATTCGTAGATATTGGGAAGAACACCGGTGGCGAAGGCGGCGACCTGGTCTTTTACTGACGCTGAGGCGCGAAAGCGTG
GGGAGCAAACAGG
>OTU_495
TACGTAGGTGGCAAGCGTTGTCCGGATTTATTGGGTTTAAAGGGTGCGTAGGCGGCCCTGTAAGTCAGTGGTGAAATATT
TCAGCTCAACTGGAATTGTGCCATTGATACTGCGGGGCTTGAGTACAGATGAGGTAGGCGGAATTGACGGTGTAGCGGTG
AAATGCTTAGATATCGTCAAGAACACCTATAGCGAAGGCAGCTTACTAGGCTGTAACTGACGCTGAGGCACGAAAGTGTG
GGGATCAAACAGG
>OTU_496
TACGGAGGGTGCAAGCGTTGTCCGGATTCATTGGGTTTAAAGGGTGCGCAGGCGGGCGATTAAGTCAGGGGTGAAAGACG
GTTGCTCAACAATCGCAGTGCCTTTGATACTGGTTGTCTTGGGTGACCTTGAGGTAGGCGGAATGGGTGGTGTAGCGGTG
AAATGCATAGATACCACCCAGAACTCCGATTGCGAAGGCAGCCTACTGGAGGTTCACCGACGCTCAGGCACGAAAGCGTG
GGGATCAAACAGG
>OTU_497
TACGGAGGGTGCAAGCGTTGTCCGGATTTATTGGGTTTAAAGGGTGCGTAGGTGGCTTGTTAAGTCCGGGGTGAAAGCCC
ACAGCTCAACTGTGGAACTGCCCTGGATACTGGCGAGCTTGAGTCCAGACGAGGTTGGCGGAATGGAAGCTGTAGCGGTG
AAATGCATAGATAGCTTCCAGAACCCCGATTGCGTAGGCAGCTGACTAGGCTGGTACTGACACTGAGGCACGAAAGCGTG
GGGAGCGAACAGG
>OTU_498
TACGTAGGgggCAAGCGTTGTCCGGAATCATTGGGCGTAAAGCGCGTGTAGGCGGCCAGGTAAGTCCGTTCTGAAAGCCC
GGGGCTCAACCCCGGGAGGCGGATGGATACTGCTTGGCTCGAGTCCGGAAGAGGCGAGTGGAATTCCCGGTGTAGCGGTG
AAATGCGCAGATATCGGGAGGAACACCAATGGCGAAGGCAGCTCGCTGGGACGGTACTGACGCTGAGACGCGAAAGCGTG
GGGAGCAAACAGG
>OTU_499
GACGGgggATGCAAGTGTTATCCGGAATAATTGGGCGTAAAGCGTCTGCAAATGGTTTATCAAGTCTGTTGTTAAaaaTC
AGGGCTTAACCCTGATCCGGCAACAGAAACTAATAAGCTAGAGTACGGTAGGGGCAGAGGGAATTCTCGGTGTAGTGGTG
AAATACGTAGATATCGAGAAGAACACCAATAGCGAAAGCACTCTGCTGGGCCGAAACTGACATGGAgagaCGAAAGCTAG
GGGAGCAAAAGGG
>OTU_500
TACGTAGGGAGCAAGCGTTGTCCGGAATCATTGGGCGTAAAGCgcgcgTAGGTGGCTCTATAAGTCCGTTGTGAAAGTCA
AAGGCTCAACCTTTGAAAGCCGATGGATACTGTAGAGCTAGAGTCCGGAAGAGGCGAGTGGAATTCCTGGTGTAGCGGTG
GAATGCGCAGATATCAGGAGGAACACCAATAGCGAAGGCAGCTCGCTGGGACGTGACTGACACTAAGGCGCGAAAGCGTG
GGGAGCGAACAGG
>OTU_501
TACAGAGGGTGCGAGCGTTGTCCGGAATCACTGGGCGTAAAGGGCGCGTAGGTGGTTGGGTAAGCGTGTGGTGAAAGCCC
GGGGCTCAACCCCGGGTCGGCCATGCGAACTGCCCGACTGGAGCACGGTAGAGGCCAATGGAATTCCGGGTGTAGCGGTG
GAATGCGTAGAGATCCGGAAGAACACCGGTGGCGAAGGCGGTTGGCTGGGCCGTGGCTGACACTGAGGCGCGACAGCGTG
GGGAGCAAACAGG
>OTU_502
TACGGAGGGTGCAAGCGTTATCCGGATTCACTGGGTTTAAAGGGTGCGTAGGAGGGCAGGTAAGTCAGTGGTGAAATCTC
CAAGCTTAACTTGGAAACTGCCGTTGATACTATCTGTCTTGAATACCGTGGAGATGAGCGGAATATGTCATGTAGCGGTG
AAATGCTTAGATATGACATAGAACACCAATTGCGAAGGCAGCTCGTTACACGAATATTGACTCTGAGGCACGAAAGCGTG
GGGATCAAACAGG
>OTU_503
TACAGAGGGTGCAAGCGTTGTTCGGAATTATTGGGCGTAAAGCGCGTGTAGGCGGCTTGGCAAGTCAGATGTGAAAGCCC
ATGGCTTAACCATGGAAGTGCGTCTGAAACTGCTGAGCTTGAGTCTCGGAGAGGATGGCGGAATTCCGCAAGTAGAGGTG
AAATTCGTAGATATGCGGAGGAACACCGGTGGCGAAGGCGGCCATCTGGACGAGTACTGACGCTGAGACGCGAAAGCGTG
GGGAGCAAACAGG
>OTU_504
GACGTAGGgggCCAGCGTTGCTCGGAATTACTGGGTGTAAAGGGTTCGTAGGCGGTGCGGCAAGTTGGGAGTGAAATCTC
TGGGCTCAACCCAGAGGCTGCTTCCAAAACTGCTGTGCTTGAGTGTGGGAGAGGCGCGTGGAATTGCAGGTGTAGCGGTG
AAATGCGTAGATATCTGCAGGAACACCCGTGGCGAAAGCGGCgcgcTGGACCACAACTGACGCTGAGGAACGAAAGCTAG
GGGAGCAAACAGG
>OTU_505
TACGAAGGgggCTAGCGTTGTTCGGAATTACTGGGCGTAAAGCGCACGTAGGCGGATTGTTAAGTTAGGGGTGAAATCCC
GGGGCTCAACCCCGGAACTGCCTTTAATACTGGCAATCTCGAGTCCGAgagagGTGAGTGGAATTCCGAGTGTAGAGGTG
AAATTCGTAGATATTCGGAGGAACACCAGTGGCGAAGGCGGCTCACTGGCTCGGTACTGACGCTGAGGTGCGAAAGCGTG
GGGAGCAAACAGG
>OTU_506
TACGTAGGCAGCAAGCGTTGTTCGGAGTTACTGGGCGTAAAGAGTGCGTAGGCGGTGCCCTAAGTCTGTTGTGAAATCTC
CCGGCTTAACTGGGAGGGTGCGGTGGAAACTGGGGTGCTTGAGAGTGGGAGAGGTTAGCGGAATTCCTGGTGTAGCGGTG
AAATGCGTAGATATCAGGAGGAACACCGGTGGTGTAGACGGCTGACTGGACCACGACTGACGCTGAGGCACGAAAGCGTG
GGTAGCAAACAGG
>OTU_507
TACGAAGGGTGCGAGCGTTGTTCGGAATTACTGGGCGTAAAGGGTTTGTAGGCTGAAATGTAAGTCAAGTGTGAAATCCC
CGAGCTAAACTTGGGACGTGCATTTGAAACTGTGTTTCTTGAGTATCGTAGAGGGTGGTGGAATTGTAGGTGTAGGAGTG
ACATCCGTAGAGATCTGCAGGAACATCAGAGGCGAAGGCGACCACCTGGCCGATTACTGACGCTGAGGAACGAAAGCGTG
GGGAGCAAACAGG
>OTU_508
TACGGAGGGTGCAAGCGTTATCCGGATTCACTGGGTTTAAAGGGAGCGCAGGCGGATTTGTAAGTCAGTGGTGAAAGGCT
TAAGCTTAACTTGGGAACTGCCATTGATACTATAAGTCTTGAATGTTGTTGAGGTTTGCGGAATGGGTCATGTAGCGGTG
AAATGCATAGATATGACCCGGAACACCTATTGCGAAGGCAGCAGGCTAAACAAATATTGACGCTGAGGCTCGAAAGCGTG
GGGATCAAACAGG
>OTU_509
TACGGAGGGTGCAAGCGTTATCCGGATTCACTGGGTTTAAAGGGTgtgtAGGCGGATATTTAAGTCAGTGGTGAAATCTC
CAGGCTCAACCTGGAAACTGCCATTGATACTATTTATCTTGAATATCGTTGAGGTAGGCGGAATATGTCATGTAGCGGTG
AAATGCTTAGAGATGACATAGAACACCAATTGCGAAGGCAGCTTACTAAACGATTATTGACGCTGAGGCACGAAAGCGTG
GGGATCAAACAGG
>OTU_510
TACGAAGGGTGCAAGCGTTACTCGGAATTACTGGGCGTAAAGCGTGCGTAGGTGGTTCGTTAAGTCCGATGTGAAAGCCC
TGGGCTCAACCTGGGAATGGCATTGGATACTGGCGGGCTAGAGTGCGGTAGAGGATAGTGGAATTCCTGGTGTAGCAGTG
AAATGCGTAGAGATCAGGAGGAACATCCGTGGCGAAGGCGACTGTCTGGACCAGCACTGACACTGAGGCACGAAAGCGTG
GGGAGCAAACAGG
>OTU_511
AACGTAGGACACAAGCGTTATCCGGAGTTACTGGGCGTAAAGGGCGTGTAGGCGGACGTGTAAGTCTATTCTGAAAGCTC
CTGGCTAAACTGGGAGAGGCGAATGGAGACTGCATATCTAGAGTGAGGAAGAGGAAAGTGGAATTCCGCGTGTAGTGGTG
AAATGCGTAGAGATGCGGAGGAACACCAGTGGCGAAAGCGACTTTCTGGTCCTTAACTGACGCTGAGGCGCGAAAGCATG
GGGAGCGAACGGG
>OTU_512
TACGGAGGGTGCAAGCGTTATCCGGATTTACTGGGTTTAAAGGGTGCGCAGGCGGATATGTAAGTCAGTGGTGAAATCTT
TGGGCTTAACCCGAAAATTGCCATTGATACTAtatatCTTGAATGCTGTGGAGGTAAGCGGAATATGTCATGTAGCGGTG
AAATGCTTAGAGATGACATAGAACACCTATTGCGAAGGCAGCTTACTACGCAGAGATTGACGCTCATGCACGAAAGCGTG
GGGATCAAACAGG
>OTU_513
TACGAAGGgggCTAGCGTTGTTCGGAATTACTGGGCGTAAAGCgcgcgcAGGCGGCTATCCAAGTCAGTGGTGAAAGCCC
GGAGCTCAACTCCGGAACTGCCATTGAAACTGTTTAGCTTGAGGACGAgagagGTGAGTGGAATTCCCAGTGTAGAGGTG
AAATTCGTAGATATTGGGAAGAACACCGGTGGCGAAGGCGGCTCACTGGCTCGTTTCTGACGCTCAGGCGCGACAGCGTG
GGGATCAAACAGG
>OTU_514
TACGAGGggggCAAGCGTTGTTCGGAATTATTGGGCGTAAAGGGCGCGTAGGCGGTGCGGTAAGTCACCTGTGAAACCTC
TAGGCTTAACCTAGAGCCTGCAGGCGAAACTGCCGTGCTTGAGGGTGGGAGAGGTGCGTGGAATTCCCGGTGTAGCGGTG
AAATGCGTAGATATCGGGAGGAACACCTGTGGCGAAAGCGGCGCACTGGACCACATCTGACGCTGAGGCGCGAAAGCTAG
GGGAGCAAACAGG
>OTU_515
TACGTAGGgggCGAGCGTTGTCCGAAGTTACTGGGCGTAAAGCGCGTGTAGGCGGGTCTTTAAGTGAGGGGTGAAAGGTT
TGGGCTTAACCCAGACACTGCCTTTCATACTGGAGACCTTGAGTGCGGGAGAGGCGAGTGGAATGGTCGGTGTAGCGGTG
AAATGCGTAGATATCGATCGGAACACCCATGGCGAAGGCAGCTCGCTGGCCTGTAACTGACGCTGAGACGCGAAAGCGTG
GGGAGCAAACAGG
>OTU_516
TAAGTAATGTGAATTGCAGAATTCAGTGAATCATCGAATCTTTGAACGCACCTTGCGCTCCTTGGTATTCCGAGGAGCAT
GCCTGTTTGAGTGTCATTAAATTCTCAACCCTTTCAGCTTTTGCGAGTTGGATTGGCTTGGATGTGGgggTTGCGGGCTT
CTCAGAAGTCGGCTCCTCTTAAATGCATTAGCGGAACCTTTGTGGACCAGCTTTGGTGTGATAATTATCTACGCCATGGC
CGCGAAACAGCTTTACATGGGGTTCAGCTTCTAACCGTCCATTGACTTGGACAACTTCTGACATTTTGACCTCAAATCAG
GTAGGACTACCCGCTGAACTTAA
>OTU_517
TACGTAGGTGGCAAGCGTTGTCCGGATTTATTGGGTTTAAAGGGTGCGTAGGCGGTTCTCTAAGTCAGTTGTGAAATACG
GCAGCTTAACTGTCGAGGTGCAATTGATACTGGAGAACTTGAGTACTGATGAGGTAGGCGGAATGGACGGTGTAGCGGTG
AAATGCTTAGATATCGTCCAGAACACCGATAGCGAAGGCAGCTTACTAAGGAGTAACTGACGCTGAGGCACGAAAGTGTG
GGGATCAAACAGG
>OTU_518
TACGAAGGgggCTAGCGTTGTTCGGAATTACTGGGCGTAAAGCgcgcgTAGGCGGTTTTGCAAGCCAGAGGTGAAATGCC
TGAGCTCAACTCAGGAATGGCCTTTGGGACTGCGAGGCTTTGAGGACTGGAGAGGTGAGTGGAATTCCCAGTGTAGAGGT
GAAATTCGTAGATATTGGGAAGAACACCGGTGGCGAAGGCGGCTCACTGGCCAGTTTCTGACGCTGTAGCGCGAAAGCGT
GGGGATCAAACAGG
>OTU_519
GACGGAGGAGGCAAGCGTTATCCGGAATTATTGGGCGTAAAGCGTCCGCAGGCGGCTTtttAAGTCTGTTGTCAAAGCCC
ACAGCTCAACTGTGGATCGGCAATGGAAACTGGGAAGCTAGAGTGTGGTAGGGGTAGAGGGAATTCCCGGTGTAGCGGTG
AAATGCGTAGATATCGGGAAGAACACCAGTGGCGAAGGCGCTCTACTGGGCCACAACTGACGCTGAGGGACGAAAGCTAG
GGGAGCGAAAGGG
>OTU_520
GACGAAGGgggCTAGCGTTGTTCGGAATTACTGGGCGTAAAGCGAGTGTAGGTGGTTGTCCAAGTTGGATGTGAAAGCCT
TGAGCTCAACTCAAGAAATGCATTCAGGACTGGGCGACTAGAGGACCGGAGAGGATAGTGGAATTCCCAGTGTAGTGGTG
AAATACGTAGAGATTGGGAAGAACACCAGTGGCGAAGGCGGCTATCTGGACGGTTTCTGACACTAAGACTCGAAAGCGTG
GGGAGCAAACAGG
>OTU_521
TACAGAGGAGCCAAGCGTTGTCCGGATTGACTGGGCGTAAAGCGCACGCAGGCGGGTGCgcgcgTGGGGTGTGAAACCAG
GTGGCTTAACTGCCTGTCGCCATCCCATACGGCgcgcCTGGAGCCATCCAGAGGTCGGTGGAATTGCCGGTGTAGTGGTG
AAATGCGTAGAGATCGGCAGGAACACCCAGGgggAAACCAGCCGACTGGGGATGTGCTGACGCTGAGGTGCGAGAGCGTG
GGGAGCGAACCGG
>OTU_522
TACGAACTGTGCGAACGTTATTCGGAATCACTGGGCTTAAAGGGTGCGTAGGCGGTTATCTAAGTCAGGTGTGAAATCtc
tcGGCTCAACCGGGAAACTGCGCTTGAAACTGGATGACTGGAGTGATGCAGGGGTgtgtgGAACTTCCGGTGGAGCGGTG
AAATGTGTAGATATCGGAAGGAACGCCAGCAGCGAAAGCGGCACACTGGGCATTTTCTGACGCTGAGGCACGAAAGCTAG
GGGAGTGAACGGG
>OTU_523
AACGTAGGTGGCGAGCGTTATCCGGATTTACTGGGCGTAAAGCGCTTGTAGGTGGTTTTGTAAGTTGGGCGTGAAATCTC
CGGGCTTAACTTGGAGAGGCCGTCCAATACTGCGAGGCTAGAGGTTATTCGAGGAAAGTGGAATTCCTGGTGTAGTAGTG
AAATGCGTAGATATCAGGAGGAACACCCGTGGCGAAGGCGGCTTTCTAGGATATACCTGACACTGAGAAGCGACAGCTAG
GGGAGCAAACAGG
>OTU_524
TACGTAGGCAGCGAGCGTTGTTCGGAATTACTGGGCGTAAAGAGTgtgtAGGCGGTGCTCTAAGTTCGGTGTGAAATCTC
CCGGCTCAACTGGGAGGGTGCGCCGGAAACTGGAGTGCTTGAGCGTGGGAGAGGAAAGCGGAATTCCTGGTGTAGCGGTG
AAATGCGTAGATATCAGGAGGAACACCTGCGGTGTAGACGGCTTTCTGGACCATAGCTGACGCTGAGACACGAAAGCGTG
GGTAGCAAACAGG
>OTU_525
TACGTAGGGTGCGAGCGTTAATCGGAATTACTGGGCGTAAAGAGTGCGTAGGCGGTTCTTGAAGTCCGCTGTGAAAGCCC
CGGGCTTAACCTGGGAATGGCAGTGGAAACTGGAGGACTTGAATTGAGCAGAGGggggTGGAATGCCGCGTGTAGCAGTG
AAATGCGTAGAGATGCGGCGGAACACCGATGGCGAAGGCAGCCcccTGGGCTTAAATTGACGCTGAGGCACGAAAGCGTG
GGGAGCAAACAGG
>OTU_526
TACGTAGGAGGCGAGCGTTGTCCGGAGTTACTGGGCGTAAAGCGCACGCAGGCGGTCAGATCAGTCTGGAGTGACAGTCG
TCGGCTTAACCGACGAAGTGTTCTGGAAACTGTCTGACTTGAGGGCTTCAGAGGGACACGGAATTCCGGGTGGAGTGGTG
AAATGCGTAGATATCCGGAGGAACACCAATGGCGAAGGCAGTGTCCTGGGAAGTACCTGACGCTCAGGTGCGAAAGCTAG
GGGAGCGAACAGG
>OTU_527
TACGTAGGGTGCGAGCGTTGTCCGGAATTATTGGGCGTAAAGAGCTCGTAGGCGGTCTGTCGCGTCTGCTGTGAAAACCC
GAGGCTCAACCTCGGGCCTGCAGTGGGTACGGGCAGACTAGAGTGCGGTAGGGGAGAATGGAACTCCTGGTGTAGCGGTG
GAATGCGCAGATATCAGGAAGAACACCGATGGCGAAGGCAGTTCTCTGGGCCGTAACTGACGCTGAGGAGCGAAAGCGTG
GGGAGCGAACAGG
>OTU_528
GACAGAGGGTGCAAACGTTGTTCGGAATTACTGGGCGTAAAGCGCGTGTAGGTGGCGAGGCAAGTCGGGTGTGAAAGCCC
TGGGCTCAACCCAGGAAGTGCACTCGATACTGCCTAGCTAGAGTCCCGGAGAGGTTGGTGGAACTCTCGGTGTAGAGGTG
AAATTCGTAGATATCGAGAAGAACACCGGTGGCGAAGGCGGCCAACTGGACGGTGACTGACACTGAGACGCGAAAGCGTG
GGGAGCAAACAGG
>OTU_529
TACAGAGGTCCCAAGCGTTGTTCGGATTTACTGGGCGTAAAGGGTGCGTAGGTGGTTGGGTAAGTCTGATGTGAAATCTC
CGGGCTCAACCCGGAAATGGCATTGGATACTATTCGACTAGAGGGTTGGAGGggggACTGGAATACTTGGTGTAGCAGTG
AAATGCGTAGATATCAAGTGGAACACCAGTGGCGAAGGCGAGTCCCTGGACAACTCCTGACACTGAGGCACGAAAGCTAG
GGGAGCAAACAGG
>OTU_530
TACGGAGGGTGCAAGCGTTGTCCGGATTTATTGGGTTTAAAGGGTGCGTAGGCGGCTTtttAAGTCTGGGGTGAAAGCCC
GTTGCTCAACAACGGAACTGCCCTGGAAACTGGAGAGCTTGAGTACAGACGAGGGTGGCGGAATAGAAGGTGTAGCGGTG
AAATGCATAGATACCTTCTAGAACCCCGATTGCGAAGGCAGCTGCCTAGACTGTAACTGACGCTGAGGCACGAAAGCGTG
GGGAGCGAACAGG
>OTU_531
TACGGAGGGTGCAAGCGTTAATCAGAATTACTGGGCGTAAAGAGCGCGTAGGTGGTTttttAAGTCAGGTGTGAAATCCC
TAGGCTCAACCTAGGAACTGCATTTGAAACTGAAaaaCTAGAGTATCGTAGAGGGAGGTAGAATTCTAGGTGTAGCGGTG
AAATGCGTAGATATCTGGAGGAATACCTGTGGCGAAAGCGGCCTCCTAAACGAATACTGACACTGAGGCGCGAAAGCGTG
GGGAGCAAACAGG
>OTU_532
TACGTAGGgggCAAGCGTTGTCCGGATTTATTGGGCGTAAAGAGCGTGTAGGCGGCCAGGTAGGTGGGTTGTGAAAACTG
GAGGCTCAACCTTCAGACGTCGACCCAAACCcccTGGCTAGAGTCCGGAAGAGGAGAGTGGAATTCCTGGTGTAGCGGTG
AAATGCGCAGATATCAGGAAGAACACCCGTGGCGAAGGCGGCTctctGGGACGGTACTGACGCTGAGACGCGAAAGCGTG
GGGAGCGAACAGG
>OTU_533
TACGAAGGGTGCAAGCGTTACTCGGAATTACTGGGCGTAAAGCGTGCGTAGGTGGTTCGTTAAGTCTGATGTGAAAGCCC
TGGGCTCAACCTGGGAATTGCATTGGATACTGGCGAGCTAGAGTGCGGTAGAGGATAGTGGAATTCCCGGTGTAGCAGTG
AAATGCGTAGAGATCGGGAGGAACATCTGTGGCGAAGGCGACTATCTGGGCCAGCACTGACACTGAGGCACGAAAGCGTG
GGGAGCAAACAGG
>OTU_534
GACGAACCGCCCGAACGTTGTTCGGAATCACTGGGCTTAAAGGGAGCGTAGGCGGGCTGCCAAGTCCGGGGTGAAATCCT
CCAGCTTAACTGGAGAACTGCCTCGGATACTGGAAGTCTCGAGGAGGGTAGGGGCAAGTGGAACCGTGGGTGGAGCGGTG
AAATGCGTTGATATCCATGGGAACTCCGGTGGCGAAGGCGACTTGCTGGACCCTTTCTGACGCTGAGGCTCGAAAGCCAG
GGGAGCAAACGGG
>OTU_535
TACGTAGAAGACTAGTGTTATTCATCTTGATTAGGTTTAAAGGGTACCTAGACGGTATTACTAGCCCAGAAAAGGGAACA
GTTTTACTAGAGTTTTATATGAGGAGGGGAGTATTTATGGAGTAGAGATAAAATTTTGTTATACCGTGAAGACTGGTAGC
GGCGAAAGCAACCTCCTATCTAAaaaCTGACGTTGAGGGACGAAGGCCTGGGGAGCAAACAGG
>OTU_536
TACGTAGGTGGCAAGCGTTGTCCGGATTTATTGGGTTTAAAGGGTGCGTAGGCGGCTTTATAAGTCAGTGCTGAAATATC
CCGGCTTAACCGGGAGGGTGGCATTGATACTGCAGAGCTTGAGTGAAGTCGAGGTAGGCGGAATTGACGGTGTAGCGGTG
AAATGCTTAGATATCGTCAAGAACACCGATAGTGAAGACAGCTTACTAGACTTCAACTGACGCTGAGGCACGAAAGTGTG
GGGATCAAACAGG
>OTU_537
TACAGGgggTGCAAACGTTGCTCGGAATCATTGGGCGTAAAGCGCACGTAGGCGGTTCGTTATGTCGGATGTGAAAGCCC
TTGGCTTAACCGAGGAAGTGCATCCGAAACTGGCGAGCTAGAGTACTAAAGAGGATCGCGGAATTCCCGGTGTAGAGGTG
AAATTCGTAGATATCGGGAGGAACACCGGTGGCGAAGGCGGCGATCTGGGTAGATACTGACGCTGAGGTGCGAAAGCGTG
GGGAGCAAACAGG
>OTU_538
TACGGAGGGTGCAAGCGTTGCTCGGAATTATTGGGCGTAAAGGGTAGGTAGGTGGTCTCATTTGTCTGGGGTGAAAGCCT
TGAGCTTAACTCAAGAAGTGCCCCAGAAACGGTGAGACTAGAGTCTTGGAGAGGGTCGTGGAATTCCCGGTGTAGCGGTG
AAATGCGTAGAGATCGGGAGGAACACCAGAGGCGAAGGCGGCGACCTGGACAAGTACTGACACTCAACTACGAAAGCGTG
GGGAGCAAACAGG
>OTU_539
TACGGAGGGTGCAAGCGTTATCCGGATTCACTGGGTTTAAAGGGTGCGTAGGTGGGTTGGTAAGTCAGTGGTGAAATCTC
CGAGCTTAACTCGGAAACTGCCATTGATACTATCAATCTTGAATTTTCTGGAGGTGAGCGGAATATGTCATGTAGCGGTG
AAATGCTTAGATATGACATAGAACACCCATTGCGAAGGCAGCTCACTACGGGATAATTGACACTGAGGCACGAAAGCGTG
GGGATCAAACAGG
>OTU_540
TACGTAGGGGTCGAGCGTTGTCCGGACTTACTGGGCGTAAAGCGTGGGTAGGTGGTCACTGATGTGCCGTGTGAAAGCGC
CGCGCTTCTCGCGGCGAGGTCGCGGTAGACACAGTGACTAGAGGCACGGAGAGGGGCGTAGAATTCCCGGTGTAGTGGTG
AAATGCGTAGATATCGGGAGGAATACCAGTGGCGCAAGCGGCGCCCTGGCCGTGACCTGACACTGAGCCACGACGGCGTG
GGGAGCAAACGGG
>OTU_541
TACGAAGGgggCTAGCGTTGCTCGGAATTACTGGGCGTAAAGGGCGCGTAGGCGGATATCTAAGTTGGgggTGAAATCCC
GGGGCTCAACCTCGGAATTGCCTTCAAAACTGGATATCTTGAGTTCGGGAGAGGTGAGTGGAACTCCGAGTGTAGAGGTG
AAATTCGTAGATATTCGGAAGAACACCAGTGGCGAAGGCGACTCACTGGCCCGATACTGACGCTGAGGCGCGAAAGCGTG
GGGAGCAAACAGG
>OTU_542
GACGTAGGGTCCAAGCGTTGTCCGGATTTACTGGGCGTAAAGAGCGCGTAGGCGGCTCGTTAAGTGTAGAGTGAAATCTC
TGGGCTCACCCCAGAAACTGCTCTGCATACTGGCGAGCTAGAGGGTCGAAGAGGTATGTGGAATTCCCGGTGTAGCGGTG
AAATGCGTTGATATCGGGAGGAACACCCATGGCGAAGGCAGCATACTGGTCGGCATCTGACGCTGAGGCGCGAAAGCGTG
GGTAGCAAACAGG
>OTU_543
TACGGAGGgggCTAGCGTTGTTCGGAATTACTGGGCGTAAAGCGCACGTAGGCGGCGATTTAAGTCAGAGGTGAAAGCCC
GGGGCTCAACCCCGGAATTGCCTTTGAGACTGGATTGCTAGAATCTTGGAGAGGCGGGTGGAATTCCGAGTGTAGAGGTG
AAATTCGTAGATATTCGGAAGAACACCAGTGGCGAAGGCGGCCCGCTGGACAAGTATTGACGCTGAGGTGCGAAAGCGTG
GGGAGCAAACAGG
>OTU_544
TAAGTAATGTGAATTGCAGAATTCAGCGAACCATCGAATCTTTGAACGCACATTGCGCCCATTAGTATTCTATTGGGCAT
GCCTGTTCGAGCGTCATTTCAACCCTCAGGCTTCGGTCTGGTGCTAGGGCATTGCACTGCAAGCCCTGAAaaaTAGTGGC
GGACTCACTGAAATCCGAGCGCAGTAATTtttCtctcGCTATGGACTTTTGGTGATGCTCCTTGCCGTAAaaaCCccccT
ATATTACAAGGTTGACCTCGGATCAGGTAGGAATACCCGCTGAACTTAA
>OTU_545
TACGTAGGgggCAAGCGTTGTCCGGAATCACTGGGCGTAAAGCgcgcgcAGGCGGTCTTTCACGTCCGGGGTGAAAGCCC
AGAGCTCAACTCTGGGATTGCCTTGGATACGGGGAGACTTGAGGATCGGAGAGGCAAGGGGAATTCCACGTGTAGCGGTG
AAATGCGTAGAGATGTGGAGGAACACCTGTGGCGAAGGCGCCTTGCTGGCCGATTTCTGACGCTGAGGCGCGAAAGCGTG
GGGAGCAAACAGG
>OTU_546
TACGGAGGgggCTAGCGTTATTCGGAATTACTGGGCGTAAAGCGCACGTAGGCGGATTGGAAAGTCAGAGGTGAAATCCC
AGAGCTCAACTTTGGAACTGCCTTTGAAACTCCCAGTCTTGAGGTCGAgagagGTGAGTGGAATTCCGAGTGTAGAGGTG
AAATTCGTAGATATTCGGAGGAACACCAGTGGCGAAGGCGGCTCACTGGCTCGATACTGACGCTGAGGTGCGAAAGCGTG
GGGAGCAAACAGG
>OTU_547
TACGTAGGgggCAAGCGTTATCCGGAATCATTGGGCGTAAAGCGCGTGTAGGCGGTCCAGTAAGTCCGCTCTGAAAGCCC
AAGGCTCAACCTTGGGAGGCGGGTGGATACTACTGGACTAGAGTACGGAAGAGGAGATTGGAATTCCTGGTGTAGCGGTG
AAATGCGCAGATATCAGGAGGAACACCAACAGCGAAGGCAGATCTCTGGGACGTAACTGACGCTGAGACGCGAAAGCGTG
GGGAGCAAACAGG
>OTU_548
TACGTAGGGTGCGAGCGTTAATCGGAATTACTGGGCGTAAAGCGTGCGTAGGCGGTTCGTTAAGTTCGTTGTGAAAGCCC
CGGGCTCAACCTGGGAATGGCAATGGAAACTGGCGGGCTTGAGTATGGCAGAGGggggTGGAATTCCGCGTGTAGCAGTG
AAATGCGTAGAGATGCGGAGGAACACCGATGGCGAAGGCAGCCcccTGGGCCAATACTGACGCTCAGGCACGAAAGCGTG
GGGAGCAAACAGG
>OTU_549
TACGAAGGgggCTAGCGTTGCTCGGAATGACTGGGCGTAAAGGGCGCGTAGGCGGTATGGACAGTCAGGTGTGAAATTCC
CGGGCTTAACCTGGGGACTGCATTTGATACGTTCAAACTAGAGTGTGGAAGAGGGTCGTGGAATTCCCAGTGTAGAGGTG
AAATTCGTAGATATTGGGAAGAACACCGGTGGCGAAGGCGGCGACCTGGTCCATTACTGACGCTGAGGCGCGAAAGCGTG
GGGAGCAAACAGG
>OTU_550
TACGTAGAAGACTAGTGTTATTCATCTTTAGTAGGTTTAAAGGGTACCTAGACGGTATAATTAGTCTTAAACAGGATACG
GTTATACTAGAGTTAtatataAGGAGGTGAGTATTTAAGGAGTAGAGTTGAAATTCTTTGATATCTTAACGACTGATAAT
GGCGAAAGCAACCTTTTATCTAATAACTGACGTTGAGGGACGAAGGCTCGGGTCACGAACAGG
>OTU_551
TACAGAGGTCTCAAGCGTTGTTCGGATTCATTGGGCGTAAAGGGTGCGTAGGTGGCATGGTAAGTCGGATGTGAAATCCC
GGGGCTCAACCCCGGAACTGCATTCGATACTGCTGCGCTAGAGTACTGGAGAGGAGATTGGAATTTACGGTGTAGCAGTG
AAATGCGTAGATATCGTAAGGAAGACCAGTGGCGAAGGCGGATCTCTGGACAGTTACTGACACTGAGGCACGAAGGCCAG
GGGAGCAAACGGG
>OTU_552
TACAGAGGCCTCAAGCGTTGTTCGGATTTATTGGGCGTAAAGGGTGCGTAGGCGGTACCGAAAGTTAGGTGTGAAAGTTC
GAGGCTTAACCTCGAAATTGCACCTAATACTCCGGTGCTTGAGTCTCATAGAGGAATCTGGAATTCACGGTGTAGCAGTG
AAATGCGTAGATATCGTGAAGAAGGCCTGTGGCGAAAGCAAGATTCTGGGTGACGACTGACGCTGAGGCACGAAAGCCAG
GGGAGCAAACGGG
>OTU_553
TACGTAGGGTGCGAGCGTTAATCGGAATTACTGGGCGTAAAGCGTGCGCAGGCGGTTGTGCAAGACAGGTGTGAAATCCC
CGGGCTTAACCTGGGAACTGCACTTGTGACTGCACGGCTAGAGTACGGTAGAGGgggATGGAATTCCGCGTGTAGCAGTG
AAATGCGTAGATATGCGGAGGAACACCAATGGCGAAGGCAATCCCCTGGACCTGTACTGACGCTCATGCACGAAAGCGTG
GGGAGCAAACAGG
>OTU_554
TAAGTAATGTGAATTGCAGAATTTAGTGAATCATCGAATCTTTGAACGCACATTGCGCCCCTTGGTATTCCGAGGGGCAT
GCCTGTTCGAGCGTCATTTAAACCAATCCAGCTTGCTGGGTGTTGGGCTTTCGCCTCTGGGCGGGCCTCAAAATCAGTGG
CGGTGCTGCCAGGCTCTAAGCGTAGTAATTCTTCTCGCTACAGGGTCCTGGTGGAGGCTTGCCAACAACCCCAAATTTTC
AAAGGTTGACCTCGGATCAGGTAGGGATACCCGCTGAACTTAA
>OTU_555
TACGTAGGGTGCGAGCGTTAATCGGAATTACTGGGCGTAAAGCGTGCGCAGGCGGTTTGCTAAGACAGGTGTGAAAGCCC
CGGGCTTAACCTGGGAATTGCGCTTGTGACTGGCAGACTGGAGTGTGGCAGAGGGAGGTGGAATTCCACGTGTAGCAGTG
AAATGCGTAGAGATGTGGAGGAACACCGATGGCGAAGGCAGCCTCCTGGGCCAGCACTGACGCTCATGCACGAAAGCGTG
GGGAGCAAACAGG
>OTU_556
TACGTAGGGTGCGAGCGTTAATCGGAATTACTGGGCGTAAAGCGTGCGTAGGTGGTTCGTTGTGTCTGTGGTGAAAGCCC
CGGGCTTAACCTGGGAATGGCCATGGAAACTGGCGAGCTGGAGTCTGGCAGAGGggggTGGAATTCCGCGTGTAGCAGTG
AAATGCGTAGAGATGCGGAGGAACACCGATGGCGAAGGCAGCCcccTGGGCTAAGACTGACGCTGAGGCACGAAAGCGTG
GGGAGCAAACAGG
>OTU_557
TACGAAGGgggCTAGCGTTGCTCGGAATTACTGGGCGTAAAGCGCACGTAGGCGGTCTTTTAAGTCGGgggTGAAATCCT
GGAGCTCAACTCCAGAACTGCCTTCGATACTGGAAGACTTGAGTCCGGGAGAGGTGAGTGGAACTGCGAGTGTAGAGGTG
AAATTCGTAGATATTCGCAAGAACACCAGTGGCGAAGGCGGCTCACTGGCCCGGTACTGACGCTGAGGTGCGAAAGCGTG
GGGAGCAAACAGG
>OTU_558
GACGTAGGGCGCGAGCGTTGTCCGGATTTATTGGGCGTAAAGAGCTCGTAGGCGGCTTGTCGCGTCGACTGTGAAAACTT
GGGGCTCAACTCCAAGCTTGCAGTCGATACGGGCAGGCTAGAGTTCGGTAGGGGAGACTGGAATTCCTGGTGTAGCGGTG
AAATGCGCAGATATCAGGAGGAACACCGGTGGCGAAGGCGGGTCTCTGGGCCGATACTGACGCTGAGGAGCGAAAGCGTG
GGGAGCGAACAGG
>OTU_559
TACGTAGGAGGCGAGCGTTGTCCGGAATTACTGGGCGTAAAGAGCGCGTAGGCGGCGCGGTACGACCGATGTGAAAGCCc
ccGGCTCAACTGGGGAGGGTCATCGGTAACGGCCGTGCTATGAGTGCAGGAGAGGGAAGTGGAACTCCGGGAGTAGCGGT
GAAATGCGTAGAGACCCGGAGGAACACCAGTGGCGAAGGCGGCTTCCTGGTCTGCGACTGACGCTGTGGCGCGAAAGCTA
GGGGAGCAAACGGG
>OTU_560
TACGTAGGGACCAAGCGTTGTTCGGATTTACTGGGCGTAAAGGGCGCGTAGGCGGCAATTCAAGTCACTTGTGAAATCTC
TGAGCTTAACTCAGAACGGTCAAGTGATACTGCTTTGCTAGAGTGCAGAAGGGGCAACCGGAATTCTTGGTGTAGCGGTG
AAATGCGTAGATATCAAGAGGAACACCGGAGGTGAAGACGGGTTGCTGGGCTGACACTGACGCTGAGGCGCGAAAGCTAG
GGTAGCAAACGGG
>OTU_561
TACGTAGGGTGCAAGCGTTGTCCGGAATTACTGGGCGTAAAGAGTTCGTAGGCGGTTTGTCGCGTCGTTTGTGAAAACCA
GCAGCTCAACTGCTGGCTTGCAGGCGATACGGGCAGACTTGAGTACTGCAGGGGAGACTGGAATTCCTGGTGTAGCGGTG
AAATGCGCAGATATCAGGAGGAACACCGGTGGCGAAGGCGGGTCTCTGGGCAGTAACTGACGCTGAGGAACGAAAGCGTG
GGTAGCGAACAGG
>OTU_562
TACAAAGGAGACAAGTGTTATTCATCTTCATTAGGTTTAAAGGGTACCTAGACAGCATTATCAGCCTAATATAAGGTACT
ATTTTGCTAGAGTTTTCTATACGGGAGGATATTTGTAGTATTGAAGGAGTAGAGATAAAATTTGTTGATCTCTTCAGGAC
GGGTAAAGGTGAAAACAAGCCTCTATGTATAAACGGACGTTGAGGGACGAAGGCATTGTGTAACGAACAGG
>OTU_563
TACGTAAAAGACTAGCGTTATTCATCTTTAATAGGTTTAAAGGGTACCTAGACGGTATAATTAGTCTTAAATTGGATACG
ATTATACTAGAGTTAtatataAGGAGGCGAGTACTTAAGGAGTAGAGTTGAAATTCATTGATACCTTGGGGACTGGTAAC
GGCGAAAGCAACCTTTTATCTAATAACTGACGTTGAGGGACGAAGGCTTGGCTCATGAACAGG
>OTU_564
TACGGAGGGTGCAAACGTTGCTCGGAATTATTGGGCGTAAAGCGCACGTAGGCGGTCCAGCAAGTCGGGTGTGAAAGCCC
TCGGCTTAACCGAGGAAGTGCATTCGAAACTACTGGACTTGAATACTGAAGAGGATCGCGGAATTCCCGGTGTAGAGGTG
AAATTCGTAGATATCGGGAGGAACACCAGTGGCGAAGGCGGCGATCTGGGCAGATATTGACGCTGATGTGCGAAAGCGTG
GGGAGCAAACAGG
>OTU_565
TACAGAGGCCACAAGCGTTAGGCGGAATCACTGGGCTTAAAGCGTgtgtAGGCGGGTTGGTAAGTATCTTGTGAAATCCC
ACGGCTTAACCGTGGAATTGCTGGGTATACTGCCGATCTTGAGTCATCTAGAGGTAACCGGAACAGATGGTGGAGCGGTG
AAATGCATAGATATCATCTGGAACGCCAATGGTGCAGACAGGTTACTGGGGATGTACTGACGCTGAGGCACGAAAGCCAG
GGGAGCAAACGGG
>OTU_566
TATGTAATGTGAATTGCAGATCTACAGTGAATCATCGAATCTTTGAACGCACCTTGCGCTCCTTGGTATTCCGAGGAGCA
TGCCTGTTTGAGTGTCAGTAATTTCTCAACCCCTCTTGATTAGCTTCGAGGgggAGTTTGGATAGTGGgggTTTGCAGGA
AACTTGGGCTTTCTAGTTAAAGTCTAGGATTCGGGCTCTCCTGAAATACATTGGCTTTCGGTCGACTTTCGACTTTGCGT
GACAAGGCTTTCGGCGTGATAATGATCGCCGTGTGCTGAAGCGCATGACTGTAAAGTTCCGTGCCTCTAATATGTCGACT
GACTCTCAGTTGGTCTTCCTTAATTGACATTTTGACCTCAAATCAGGTAGGACTACCCGCTGAACTTAA
>OTU_567
TACATGGGGTGCAAACGTTGCTCGGAATTATTGGGCGTAAAGCGCACGTAGGTGGTCTGTTATGTCAGATGTGAAAGCCC
TCGGCTTAACTGAGGAAGTGCACCTGAAACTGGCAGGCTTGAGTACGAAAGAGGGTCGCGGAATTCCCGGTGTAGAGGTG
AAATTCGTAGATATCGGGAGGAACACCGGTGGCGAAGGCGGCGACCTGGTTCGATACTGACACTGAGGTGCGAAAGCGTG
GGGAGCAAACAGG
>OTU_568
TACGAGGggggCAAATGTTGTTCGGAATCACTGGGCGTAAAGGGAGCGTAGGCGGGTTCTTAAGTAAGGTGTTTAATCCC
GGGGCCCAACCCCGGACCGGCACTTTAAACTGGGAATCTTGAATAGTGGAGAGGTCAGTGGAATTGGgggTGTAGCGGTG
GAATGCGTAGAGATCCCCAAGAACACCAGTTGCGAAGGCGGCTGACTGGACACATATTGACGCTGAGGCTCGAAAGCATG
GGGAGCAAACAGG
>OTU_569
TACGTAAAAGACTAGTGTTATTCATCTTTAGTAGGTTTAAAGGGTACCTAGACGGTATAATTAGTCTTAAACAGGATACG
GTTATACTAGAGTTATATGTAAGGAGGTGAGTATTCATGAAGTAGAGTTGAAATTCTTTGATATCATGACGACTGGTATC
GGCGAAAGCAACCTTTTATCTAATAACTGACGTTGAGGGACGAAGGCTCGGGTAACAAACAGG
>OTU_570
TACGGAGGGTGCAAGCGTTATCCGGATTCACTGGGTTTAAAGGGTGCGTAGGCGGGCAAGTAAGTCAGTGGTGAAATCTC
CAGGCTTAACCTGGAAACTGCCATTGATACTATTTGTCTTGAATTACGTGGAGGTGAGCGGAATATGTCATGTAGCGGTG
AAATGCTTAGATATGACATAGAACACCAATTGCGAAGGCAGCTCACTACACGTTGATTGACGCTGAGGCACGAAAGCGTG
GGGATCAAACAGG
>OTU_571
TACAGAGGGTGCAAGCGTTGTTCGGAATTATTGGGCGTAAAGCGCGTGTAGGCGGCTTTGCAAGTCGGGTGTGAAAGCCC
TCAGCTCAACTGAGGAAGTGCGCCCGAAACTGCAGAGCTTGAGTGCCGGAGAGGGTGGCGGAATTCCCCAAGTAGAGGTG
AAATTCGTAGATATGGGGAGGAACACCGGTGGCGAAGGCGGCCACCTGGACGGTAACTGACGCTGAGACGCGAAAGCGTG
GGGAGCAAACAGG
>OTU_572
TACGTAGGGTGCGAGCGTTAATCGGAATTACTGGGCGTAAAGCGTGCGCAGGCGGTTTGTCAAGTCGGATGTGAAATCCC
CGGGCTTAACCTGGGAATTGCGTTCGAAACTAGCAGGCTAGAGTGCGGCAGAGGggggTAGAATTCCACGTGTAGCAGTG
AAATGCGTAGAGATGTGGAGGAATACCGATGGCGAAGGCAGCCcccTGGGTCGACACTGACGCTCATGCACGAAAGCGTG
GGGAGCAAACAGG
>OTU_573
TACGTAGGTGGCAAGCGTTGTCCGGATTTATTGGGTTTAAAGGGTGCGTAGGCGGTTCCATAAGTCAGTGGTGAAATACT
CTAGCTTAACTAGAGGGGTGCCATTGATACTGCGGAACTTGAGTGAAGTCGAAGTAGGCGGAATTGACGGTGTAGCGGTG
AAATGCTTAGATATCGTCAAGAACACCGATAGTGAAGACAGCTTACTAGGCTTATACTGACGCTGAGGCACGAAAGTGTG
GGGATCAAACAGG
>OTU_574
TACGGAGGGAGCTAGCGTTGTTCGGATATACTGGGCGTAAAGCGCACGTAGGCGGCGCAGCAAGTCAGGGGTGAAATCCC
GGGGCTCAACCCCGGAACTGCCCTTGAAACTGCAGTGCTAGAATCTTGGAGAGGCGAGTGGAATTCCGAGTGTAGAGGTG
AAATTCGTAGATATTCGGAAGAACACCAGTGGCGAAGGCGACTCGCTGGACAAGTATTGACGCTGAGGTGCGAAAGCGTG
GGGAGCAAACAGG
>OTU_575
TACGTAAGAGACTAGTGTTATTCATCAGAATTAGGTTTAAAGGGTACTTAGACAGTCAATatatCGTGAATAACGTAACT
ACTTGACTAGAGTTTTATGGAAGAGGGCAGAACTTGCGGAGGAgagaTAAAATTCTGTTATACCAAAGGGACTGGTAAAG
GTGAAGACAGCCCTCCATGTAAaaaCTGACGTTGAAGGACGAAGGCACAGAGAACAAACAGG
>OTU_576
TACAGAGGTCCCGAGCGTTGTTCGGATTCACTGGGCGTAAAGGGTGCGTAGGTGGCGTGGTAAGTTTGATGTGAAAGCTC
AGGGCTTAACCCTGAAATGGCATTGAATACTACTGTGCTGGAGGTTTGGAGGggggACTGGAATTCTTGGTGTAGCAGTG
AAATGCGTAGATATCAAGAGGAACACCAGTGGCGAAGGCGAGTCCCTGGACAACACCTGACACTGAGGCACGAAAGCTAG
GGGAGCAAACAGG
>OTU_577
TACGGAGGGTGCAAGCGTTATCCGGATTCACTGGGTTTAAAGGGTgtgtAGGCGGATATTTAAGTCAGAGGTGAAATCTC
CAGGCTCAACCTGGAAACTGCCTTTGATACTATTTATCTTGAATTTTGTTGAGGTAGGCGGAATatatCATGTAGCGGTG
AAATGCATAGATATGATATAGAACACCGATTGCGAAGGCAGCTTACTAAGCAAACATTGACGCTGAGGCACGAAAGCGTG
GGGATCAAACAGG
>OTU_578
TACGGAGGGTGCAAGCGTTATCCGGATTCACTGGGTTTAAAGGGTgtgtAGGCGGGCTGTTAAGTCAGTGGTGAAATCTC
CGGGCTCAACCCGGAAACTGCCATTGATACTATCAGTCTTGAATTCTGTTGAGGTGGGCGGAATATGTCATGTAGCGGTG
AAATGCATAGATATGACATAGAACACCAATTGCGAAGGCAGCTCACTAAGCAGCGATTGACGCTGAGGCACGAAAGCGTG
GGGATCAAACAGG
>OTU_579
TACGAAGGGTGCAAGCGTTGTTCGGAATTATTGGGCGTAAAGGGTTTGTAGGCGGGAATGCAAGTTAAGTGTGAAATCCC
TGGGCTAAACCTAGGAAGGTCATTTAATACTGTGTTTCTTGAGTCTCAGagagGGTGGTGGAATTACTGGTGTAGGAGTG
ACATCCGTAGAGATCAGTAGGAACACCGGAGGCGAAGGCGACCACCTGGCTGAAGACTGACGCTGAGGAACGAAAGCGTG
GGGAGCAAACAGG
>OTU_580
GACAAGGGAGACGAGTGTTATTCATCTTAAACAGGTATATTGGGTACCTAGACGGTGTGCAAAGGCTGATATAAGTACCT
ATTACACTTGAGTTTGATATGTGAGAGGAAGATGTCAGAATTGTTGGTGTATGGGATGAAATCCGTTGATACTAATAGGA
CTGATAATGGCGAAGGCAAACCTCTATGTACAGTACTTACTTAAGTAAATAAGAACTACAGAAaaaaaaGTAGAAAGTTC
TTGCTTAAGTTTAGTACTAAACTGACGTTGAGGGACGAAGGCTTAGagagTGAAGAGG
>OTU_581
TACGTAGGCAGCAAGCGTTGTTCGGAGTTACTGGGCGTAAAGGGTGCGTAGGCGGCTCTATAAGTATGGTGTGAAATCTC
CCGGCTTAACTGGGAGGGTGCGCTATAGACTGTGGGGCTAGAGTGTGGGAGAGGAAAGTGGAATTCCTGGTGTAGCGGTG
AAATGCGTAGATATCAGGAGGAACACCGGTGGTGTAAACGGCTTTCTGGACCATAACTGACGCTGAGGCACGAAAGCGTG
GGTAGCAAACAGG
>OTU_582
TACAGAGGTCCCAAGCGTTGTTCGGATTTATTGGGCGTAAAGGGAGCGTAGGCGGCCGCGTAAGTCAGGTGTTAAAATTC
GACGCTCAACGTCGAAGCGCATTTGATACTGCGGGGCTCGAGGAGTGGAGAGGAGACAGGAATTCACGGTGTAGCAGTGA
AATGCGTAGATATCGTGAGGAAGACCCATGGCGAAAGCATGTCTCTGGAAACTACCTGACGCTGATGCTCGAAGGCCAGG
GGAGCAAACGGG
>OTU_583
TACGTAGGGTGCAAGCGTTAATCGGAATTACTGGGCGTAAAGCGTGCGCAGGCGGTTCGGAAAGAAAGATGTGAAATCCC
AGAGCTTAACTTTGGAACTGCATTtttAACTACCGGGCTAGAGTgtgtCAGAGGGAGGTGGAATTCCGCGTGTAGCAGTG
AAATGCGTAGATATGCGGAGGAACACCGATGGCGAAGGCAGCCTCCTGGGATAACACTGACGCTCATGCACGAAAGCGTG
GGGAGCAAACAGG
>OTU_584
TACGTAGGGTGCAAGCGTTAATCGGAATCACTGGGCGTAAAGGGTGCGCGGGTGGCTTGCCAAGACCACTGTAAAATCCT
ACGGCCCAACCGTAGTGCAGCGGAGGTTACTGGTAGGCTTGAGTATGGCAGAGGggggTAGAATTCCAGGTGTAGCGGTG
AAATGCGTAGATATCTGGAGGAATACCGAAGGCGAAGGCAACCcccTGGGCCAGCACTGACACTGAGGCACGAAAGCGTG
GGGAGCAAACAGG
>OTU_585
TACGTAGGGTGCGAGCGTTAATCGGAATTACTGGGCGTAAAGCGTGCGCAGGTGGTTTTGTAAGCCAGATGTGAAATCCC
CGGGCTCAACCTGGGAATGGCATTTGGGACTGCAAGGCTAGAGTGTGGCAGAGGggggTGGAATTCCGCGTGTAGCAGTG
AAATGCGTAGAGATGCGGAGGAACACCGATGGCGAAGGCAGCCcccTGGGTTGACACTGACACTCATGCACGAAAGCGTG
GGGAGCAAACAGG
>OTU_586
TACGTAGGGGCCGAGCGTTGTCCGGAGTTATTGGGCGTAAAGCgcgcgcAGGCGGCTTGGCgcgcCCGACGTGAAAGCCc
ccGGCTTAACCGGGGAGAGTCGTCGGGTACGGCCAGGCTTGAGGGCGGGAGAGGTTGGTGGAATTCCCGGTGTAGTGGTG
AAATGCGTAGAGATCGGGAGGAACACCTGTGGCGAAGGCGGCCGACTGGGCCGACCCTGACGCTGAGGCGCGAAGGCGTG
GGGAGCGAACGGG
>OTU_587
GACGAACCTGACAAACGTTATTCGGAATTACTGGGCTTAAAGGGTGCGTAGGCGGCGTGGCAAGTTGGGTGTGAAATCCC
TCGGCTCAACCGAGGAACTGCGCTCAATACTGCCATGCTCGAGGGAGACAGAGGTGAGCGGAACTTAGGGTGGAGCGGTG
AAATGCGTTGATATCCTAAGGAACACCGGTAGCGAAAGCGGCTCACTGGGTCTTTTCTGACGCTGAGGCACGAAAGCTAG
GGTAGCGAACGGG
>OTU_588
TACGAAGGGTGCAAGCGTTACTCGGAATCACTGGGCGTAAAGCGTGCGTAGGCGGTTCGTTAAGTCTGTTGTGAAAGCCC
TGGGCTCAACCTGGGAACTGCAGTGGATACTGGCGAGCTAGAGTACGGTAGAGGAAGGTGGAATTCCCGGTGTAGCGGTG
AAATGCGTAGAGATCGGGAGGAACACCAGTGGCGAAGGCGGCCTTCTGGACCAGTACTGACGCTGAGGCACGAAAGCGTG
GGGAGCAAACAGG
>OTU_589
GACGGAGGATGCAAGCGTTATCCGGAATGATTGGGCGTAAAGCGTCTGTAGGTGGTTTATTAAGTCTACTGTTAAAGATC
AGGGCTTAACCCTGAGTCGGCAGTAGAAACTAATGAGCTTGAGTACGGTAGGGGCAGAGGGAATTCCCGGTGTAGCGGTG
AAATGCGTAGAGATCGGGAAGAACACCAATGGCGAAAGCACTCTGCTGGGCCGAAACTGACACTCAGAGACGAAAGCTAG
GGGAGCGAATGGG
>OTU_590
TACGTAGAAGACTAGTGTTAGTCATCTTTAACAGGTTTAAAGGGTACCTAGACGGTAAAATTAGTCAAaaaTATGATACG
GTTTTGCTAGAGTTAtatataAGGAGGGGAGTATTTAAGGAGTAGAGTTGAAATTCAGTGATACCTTAAGGACTGGTAAA
GGCGAAGGCAACCTCTTATCTAATAACTGACGTTGAGGGACGAAGGCTCGGGTAGCGAACAGG
>OTU_591
AACGTAGGTGGCGAGCGTTATCCGGATTTACTGGGCGTAAAGGGTGTGCAGGCGGGCTGTTAAGTGGTGCATGAAATCTC
CGCGCTTAACGTGGAGAGGCTGTGCCAGACTGGCAGTCTAGAGTACGAgagagGGTTGTGGAATTCCGGGTGTAGTGGTG
AAATGCGTAGAGATCCGGAGGAACACCAGAGGCGAAGGCGGCAACCTGGCTCGTAACTGACGCTCATACACGACAGCATG
GGGAGCGAACGGG
>OTU_592
TACGAAGGGTGCAAGCGTTAATCGGAATTACTGGGCGTAAAGGGTGCGTAGGCGGTTAGTTAAGTCTGTCGTGAAATCCC
CGGGCTCAACCTGGGAATGGCGATGGATACTGGCTGGCTAGAGTgtgtCAGAGGATGGTGGAATTTCCGGTGTAGCGGTG
AAATGCGTAGAGATCGGAAGGAACATCAGTGGCGAAGGCGGCCATCTGGGACAACACTGACGCTGAAGCACGAAAGCGTG
GGGAGCAAACAGG
>OTU_593
TACGAAGGATTCGAGCGTTATCCGGATTTATTGGGTTTAAAGGGTGCGTAGGTGGACTAATAAGTCAGTGGTGAAAGCCC
GCAGCTTAACTGCGGAACTGCCATTGATACTGTTAGTCTTGAGTACAGTTGAGGTGGGCGGAATGTGTCATGTAGCGGTG
AAATGCTTAGATATGACACAGAACACCGATTGCGAAGGCAGCTCACTAAGCTGTAACTGACACTGAGGCACGAAAGCGTG
GGGAGCAAACAGG
>OTU_594
TACGTAGGGTGCGAGCGTTAATCGGAATTACTGGGCGTAAAGGGTGCGTAGGCGGATatataAGTTAGATGTGAAAAGCC
CGGGCTTAACCTTGGTCGTGCATTTAAGACTGTATGTCTAGAGTTTGTAAGAGGggggTAGAATTCCAAGTGTAGCAGTG
AAATGCGTAGAGATTTGGAGGAATACCGATGGCGAAGGCAGCCcccTGGTATAGAACTGACGCTGAGGCACGAAAGCGTG
GGTAGCAAACAGG
>OTU_595
TACGTAGGGTGCAAGCGTTGTCCGGAATTATTGGGCGTAAAGAGCTCGTAGGTGGCCTGTCGCGTCGGCTGTGAAAACTC
GGGGCTCAACTCCGAGCTTGCAGTCGATACGGGCAGGCTAGAGTGCGGCAGGGGAGACTGGAATTCCTGGTGTAGCGGTG
AAATGCGCAGATATCAGGAGGAACACCGGTGGCGAAGGCGGGTCTCTGGGCCGATACTGACACTGAGGAGCGAAAGCGTG
GGGAGCGAACAGG
>OTU_596
TACGTAGGCAGCGAGCGTTGTTCGGAGTTACTGGGCGTAAAGGGTgtgtAGGCGGTTGTTTAAGTTTGGTGTGAAATCTC
CCGGCTCAACTGGGAGGGTGCGCCGAATACTGAATGACTTGGAGTGCGGGAGAGGTGAGTGGAATTCCTGGTGTAGCGGT
GAAATGCGTAGATATCAGGAGGAACACCGGTGGTGTAGACGGCTCACTGGACCGTAACTGACGCTGAGACACGAAAGCGT
GGGTAGCAAACAGG
>OTU_597
TACGAGGggggCAAGCGTTGTTCGGAATTATTGGGCGTAAAGGGTGCGTAGGCGGTTTGGTAAGTCTGATGTGAAATCTA
TGGGCTCAACTCATAGTCTGCATCGGAAACTGCCGGGCTTGAGTATGGGAGAGGTGAGTGGAATTCCTGGTGTAGCGGTG
AAATGCGTAGATATCAGGAGGAACACCTGTGGCGAAAGCGGCTCACTGGACCATAACTGACGCTGATGCACGAAAGCTAG
GGGAGCAAACAGG
>OTU_598
GACGGAGGAGGCTAGCGTTGTTCGGAATTACTGGGCGTAAAGCGTGCGCAGGTTGTAAGTTCAGTCTGATGTGAAAGCCC
GGGGCTCAACCTCGGATGTGCATTAGATACTGGCTTGCTGGAGGTTGGAAGAGGAGAGTGGAATTCCCAGTGTAGAGGTG
AAATTCGTAGATATTGGGAAGAACACCAGTGGCGAAGGCGGCTctctGGTCCACACCTGACACTCATGCACGAAAGCGTG
GGGAGCAAACAGG
>OTU_599
TACGTAGGGAGCGAGCGTTGTCCGGAATCATTGGGCGTAAAGAGCATGTAGGTGGATCAATAAGTCTGCTGTGAAAGTCG
AAGGCTCAACCTTCGAAAGCCGGTGGATACTGTTGATCTAGAGTACGGAAGAGGCGAGTGGAATTCCTGGTGTAGCGGTG
GAATGCGCAGATATCAGGAGGAACACCAATAGCGAAGGCAGCTCGCTGGGACGTAACTGACACTGAGATGCGAAAGCGTG
GGGAGCAAACAGG
>OTU_600
TACGGAGGGTGCAAGCGTTATCCGGATTCACTGGGTTTAAAGGGTGCGTAGGTGGGCAGGTAAGTCAGTGGTGAAATCTC
CGGGCTTAACTCGGAAACTGCCGTTGATACTATCTGTCTTGAATATCGTGGAGGTTAGCGGAATATGTCATGTAGCGGTG
AAATGCTTAGATATGACATAGAACACCGATTGCGAAGGCAGCTAACTACACGATCATTGACACTGAGGCACGAAAGCGTG
GGGAGCAAACAGG
>OTU_601
TAAGTAATGTGAATTGCAGAATTCAGTGAATCATCGAATCTTTGAACGCACCTTGCGCCCTTTGGTATTCCGAAGGGCAT
GCCTGTTTGAGTGTCATTAAATTCTCAAACCTTGATCAGTTTTGCGACTGCTATCAAGGCTTTGGATGTGGGAGTCTGCT
GGAACTCTTTTGGTTCAGCTCTCCTCAAATGCATTAGCGGTTACTTGATCCCCTTTCCTTGGTGTGATAATTATCTACGC
CTTTGAAATGATCAGCATTGTATCAGCTTCTAACCGTCCATTGACTTGGACAACTACTTAATTGACCATTTGACCTCAAA
TCAGGTAGGACTACCCGCTGAACTTAA
>OTU_602
TACGGAGGGTGCAAGCATTAATCGGATTTATTGGGCGTAAAGAGCGTGTAGGCGGGAAGGCAAGTCAGACGTGAAAGCCC
GGGGCTCAACCCCGGAACTGCGTTTGAAACTGCCTTTCTTGAGGGTAGGCGGAGAAAACGGAATTCCACAAGTAGCGGTG
AAATGCGTAGATATGTGGAAGAACACCGGTGGCGAAGGCGGTTTTCTAGCTTATTCCTGACGCTAAAGCGCGAAAGCTAG
GGGAGCAAACAGG
>OTU_603
TACGGAGGGTGCAAGCGTTGTCCGGATTTATTGGGTTTAAAGGGTGCGTAGGTGGCCTTATAAGTCAGCGGTGAAAGTCT
GCAGCTTAACTGTAGAACTGCCATTGATACTGTAAGGCTTGAGTACTGATGAGGTAGGCGGAATTGATAGTGTAGCGGTG
AAATGCATAGATATTATCAAGAACACCGATTGCGAAGGCAGCTTACTAAGGAGTTACTGACACTGAGGCACGAAAGCGTG
GGGATCAAACAGG
>OTU_604
TACGGggggAGCAAGCGTTGTTCGGATTTACTGGGCGTAAAGGGCGCGTAGGCGGCCAGCACAAGTCAGTTGTGAAATCT
CCGAGCTTAACTCGGAAAGGTCAACTGATACTGTGCGGCTAGAGTGCGGAAGGGGCAACTGGAATTCTTGGTGTAGCGGT
GAAATGCGTAGATATCAAGAGGAACACCTGCGGCGAAGGCGGGTTGCTGGGCCGACACTGACGCTGAGGCGCGAAAGCCA
GGGGAGCGAACGGG
>OTU_605
TACGTAGGGTGCAAGCGTTGTCCGGAATTATTGGGCGTAAAGAGCTCGTAGGCGGTTTGTCGCGTCGGCTGTGAAAACTC
GGGGCTCAACCCCGAGCCTGCAGTCGATACGGGCAGACTAGAGTGCTGTAGGGGAGACTGGAATTCCTGGTGTAGCGGTG
AAATGCGCAGATATCAGGAGGAACACCGGTGGCGAAGGCGGGTCTCTGGGCAGTAACTGACGCTGAGGAGCGAAAGCGTG
GGGAGCAAACAGG
>OTU_606
TACGTAGGTGGCAAGCGTTGTCCGGATTTATTGGGTTTAAAGGGTGCGTAGGCGGCCGCCTAAGTCAGTTGTGAAATACC
CCGGCTCAACCGGgggggTGCGATTGATACTGGGCGGCTCGAGTAACAGCGAGGTTGGCGGAATTGACGGTGTAGCGGTG
AAATGCATAGATATCGTCAAGAACACCGATAGCGAAGGCAGCCAACTAGGGGTTAACTGACGCTGAGGCACGAAAGTGCG
GGGATCAAACAGG
>OTU_607
TACGAAGGgggCTAGCGTTGCTCGGAATGACTGGGCGTAAAGGGCGCGTAGGCGGTTCGTACAGTCAGACGTGAAATTCC
CGGGCTCAACCTGGGGACTGCGTTTGATACGTGCGGGCTTGAGTTCGGAAGAGGGTCGTGGAATTCCCAGTGTAGAGGTG
AAATTCGTAGATATTGGGAAGAACACCGGTGGCGAAGGCGGCGACCTGGTCCGATACTGACGCTGAGGCGCGAAAGCGTG
GGGAGCAAACAGG
>OTU_608
TACAGAGGGTGCGAGCGTTAATCGGAATTACTGGGCGTAAAGCgcgcgTAGACGGTTTTGTAAGTCAGATGTGAAATCCC
TGGGCTCAACCTGGGAACTGCATTTGATACTGCATGGCTAGAGTATCGAAGAGGGAAGTGGAATTTCCGGTGTAGCGGTG
AAATGCGTAGATATCGGAAGGAACACCAGTGGCGAAAGCGACTTCCTGGTCGAATACTGACGTTCATGTGCGAAAGCGTG
GGGAGCAAACAGG
>OTU_609
TACGTAGGGCGCGAGCGTTGTCCGGAATCATTGGGCGTAAAGCGCGTGTAGGCGGCTGAGTAAGTCTGCTGTGAAAGTCC
AGGGCTCAACCCTGGAATGTCGGCGGATACTGCTCAGCTGGAGTACGGGAGGGGCGAGTGGAATTCCTGGTGTAGCGGTG
GAATGCGCAGATATCAGGAGGAACACCTATGGCGAAGGCAGCTCGCTGGAACGTTACTGACGCTGAGACGCGAAAGCGTG
GGGAGCAAACAGG
>OTU_610
TACGGAGGATCCGAGCGTTATCCGGATTTATTGGGTTTAAAGGGTGCGTAGGCGGCCTATTAAGTCAGGGGTGAAAGACG
GTAGCTTAACTATCGCAGTGCCTTTGATACTGATGGGCTTGAATGTAGTTGAGGTAGGCGGAATGTGGCAAGTAGCGGTG
AAATGCATAGATATGCCACAGAACACCAATTGCGAAGGCAGCTTACTAAGCTAAGATTGACGCTGAGGCACGAAAGCGTG
GGGATCAAACAGG
>OTU_611
TACGTAGGTGGCGAGCGTTGTCCGGATTTACTGGGCGTAAAGAGCgcgcAGGCGGTCAAGTCAGTCGAATGTGAAAGCCc
ccGGCTCAACTGGGGAGGGTCATTCGATACTGCTCGACTTGAAGGCAGGAGAGGGAAGTGGAATTCCCGGTGTAGTGGTG
AAATGCGTAGATATCGGGAGGAACACCAGTGGCGAAGGCGACTTTCTGGCCTGTTCTTGACGCTGAGGCGCGAAAGCTAG
GGGAGCAAACGGG
>OTU_612
TACGTAGAAGACTAGTGTTATTCATCTTTAATAGGTTTAAAGGGTACGTAGACGGTAAAATTAATCTTAAACAGGATATG
TTtttACTAGAGTTTTATATGAGAAGGCGAGTATTTGTGGAGTAGAGTTGAAATTCTTTGATCCCATAAGGACTGGTAAA
GGCGAAAGCAACCTTTTATCTAATAACTGACGTTGAGGGACGAAGGCTCGGGTAACGAACAGG
>OTU_613
TACGTAGGGTGCGAGCGTTAATCGGAATTACTGGGCGTAAAGCGTGCGCAGGCGGCTTCGCAAGTCAGACGTGAAATCCC
CGGGCTTAACCTGGGAATGGCGTTTGAAACTACGGAGCTGGAGTGTGGCAGAGGGAGGTAGAATTCCACGTGTAGCGGTG
AAATGCGTAGATATGTGGAGGAATACCGATGGCGAAGGCAGCCTCCTGGGCCAACACTGACGCTCATGCACGAAAGCGTG
GGGAGCAAACAGG
>OTU_614
TACGGAGGGTGCAAGCGTTGTCCGGATTCATTGGGTTTAAAGGGTGCGCAGGCGGGACATTAAGTCAGGGGTGAAAGACG
GTTGCTCAACAATCGCAGTGCCTTTGATACTGGTGTTCTTGGGTGACGGTGAGGTAGGCGGAATGGGTGGTGTAGCGGTG
AAATGCATAGATACCACCCAGAACTCCGATTGCGAAGGCAGCCTACTGGTCGTTAACCGACGCTCAGGCACGAAAGCGTG
GGGATCAAACAGG
>OTU_615
TACGGgggATGCAAGCGTTATCCGGAATTATTGGGCGTAAAGGGTCCTGAGGTGGCTAGCCAAGTCTATTGTGAAATATC
AGGGCTTAACCCTGAACATGCGGTGGAAACTAGAAAGCTTGAGTACAGTAGGGGCGGAGGGAATTTCCGGTGGAGCGGTG
AAATGCATAGATATCGGGAAGAACACCAACGGCGAAAGCACTCCGCTGGGCTGATACTGACACTGACAGACGAAAGCTAG
GGTAGCGAAAGGG
>OTU_616
TACGTAGGGACCAAGCGTTGTTCGGATTTACTGGGCGTAAAGGGCGCGTAGGCGGCGTGTTAAGTCAGCTGTGAAATCTC
CAAGCTTAACTTGGAACGGTCAGCTGATACTGATGTGCTAGAGTGCAGAAGGGGCAATCGGAATTCTTGGTGTAGCGGTG
AAATGCGTAGATATCAAGAGGAACACCTGAGGTGAAGACGGGTTGCTGGGCTGACACTGACGCTGAGGCGCGAAAGCTAG
GGTAGCAAACGGG
>OTU_617
TACGTAGGTGGCAAGCGTTGTCCGGATTTATTGGGTTTAAAGGGTGCGTAGGCGGCTCCTTAAGTCAGTGCTGAAATACT
CTAGCTTAACTAGAGGGGTGGCATTGATACTGAGGAGCTTGAGTAGAGTCGAGGTAGGCGGAATTGACGGTGTAGCGGTG
AAATGCTTAGATATCGTCAAGAACACCGATAGTGTAGACAGCTTACTAGGCTTCAACTGACGCTGAGGCACGAAAGTGTG
GGGATCAAACAGG
>OTU_618
TACGAGGggggCAAGCGTTGTTCGGAATTATTGGGCGTAAAGGGTGCGTAGGCGGTTCAGCAAGTCTCGTGTGAAATCTT
CGGGCTCAACCCGAAGTCTGCACGGGAAACTACTGGGCTTGAGTATGGGAGAGGTGAGTGGAATTTCCGGTGTAGCGGTG
AAATGCGTAGATATCGGAAGGAACACCTGTGGCGAAAGCGGCTCACTGGACCATAACTGACGCTGATGCACGAAAGCTAG
GGGAGCAAACAGG
>OTU_619
TACAAGGAAGACTGGTGTTTGTCATCTTTATTAGGTTTTAAGGGTACCTAGACGGATTATAATTTAAaaaaaaTAATCTA
GAGTTATAAaaaaTAAGGAGTTTTATAGAACCATAGGAAGagagaTAAAATGTTATGATACTTATGGGACTGATAAAGGT
GAAGACAATACTCTGAAACAACTGACGTTGAGGTACGAAGGCTAGAGTAGCGAATAGG
>OTU_620
TACGGGAGGAGCGAGCATTATTCGGAATGATTAGGCGTAAAGGGTTTGTAGGTGGTTttttAAGTTGAAaaaaaaaaaTT
AAAGCTCAACTTTATACATTttttCAAAACTAAaaaaCTTGAGTATAAATAGAGGATAATGGAATTTCTATTGGAGTGAT
AAAATATGTTGATAATAGAAGGAAGATCGAGAGCGAAGGCAATTATCTGGGTAtataCTGACACTGAGAAACGAAAGCTT
GGGGAGCAAACGGG
>OTU_621
AACGTAGGTTCCGAGCGTTATCCGGATTTACTGGGCGTAAAGCGCGTTCAGGCGGTTCGGCAAGTCGGGCATGAAATCtc
tcGGCTCAACCGGGAGAGGTTGTCCGATACTGCTGGACTTGAGGGCAGTAGAGGGTGGTGGAATTCCGGGTGTAGTGGTG
AAATGCGTAGATATCCGGAGGAACACCAGTGGCGAAAGCGGCCACCTGGACTGTACCTGACGCTCAAACGCGAAAGCTAG
GGGAGCGAACGGG
>OTU_622
TACGTAAAAGACTAGTGTTATTCATCTTTAATAGGTTTAAAGGGTACCTAGACGGTATAATTAGTCTAAAATAAGATACG
GTTATACTAGAGTTAtatatGAGGAGGTGAGTATTTATGGAGTAGAGTTGAAATTCGATCATCCCATGACGACTGGTATC
GGCGAAAGCAACCTTTTATCTAATAACTGACGTTGAGGGACGAAGGCTCGGGTAACGAACAGG
>OTU_623
TACGTAGGGAGCAAGCGTTGTCCGGAATCATTGGGCGTAAAGAGCGTGTAGGCGGCCCGATAAGTCGGTTGTGAAAGTCA
AGGGCTCAACCCTTGAAAGCCGGCCGATACTGTCGGGCTAGAATCCGGAAGAGGCGAGTGGAATTCCTGGTGTAGCGGTG
AAATGCGCAGATATCAGGAGGAACACCAATGGCGAAGGCAGCTCGCTGGGACGGTATTGACGCTGAGACGCGAAAGCGTG
GGGAGCAAACAGG
>OTU_624
GACAGAGGGTGCAAGCGTTGTTCGGAATTATTGGGCGTAAAGGGCGCGTAGGCGGCCCATCAAGTCGGATGTGAAAGCCC
AGGGCTCAACCTTGGAAGTGCATCCGAAACTGATGAGCTAGAGTTCACGGAGAGGGTGGTGGAATTCCCAGTGTAGAGGT
GAAATTCGTAGATATTGGGAGGAACACCGGTGGCGAAGGCGACCACCTGGACGGAAACTGACGCTGAGGCGCGAAAGCGT
GGGTAGCAAACAGG
>OTU_625
TAAGTAATGTGAATTGCAGAATTCAGTGAATCATCGAATCTTTGAACGCACATTGCGCCCTGTGGTATTCCGCAGGGCAT
GCCTGTTCGAGCGTCAGTACAACACTCAAGCCTAGCTTGGTCTTGGGCCTCGCCGGAAACGGCGGGCCTTAAAAGTAGTG
GCGGCGCCCGCTGGGCTCTAAGCGTAGTAATACTCCTCGCTATAGGGACCCGGTGGATGCTGGCCAGCAACCcccAACTT
TCTAAGTTTGACCTCGGATCAGGTAGGGATACCCGCTGAACTTAA
>OTU_626
TACAGAGGTCCCGAGCGTTGTTCGGATTCACTGGGCGTAAAGGGTGCGTAGGTGGTGGCGCAAGTCTGATGTGAAAGCCC
CGGGCCCAACCCGGGAATGGCATCGGAAACTGCGCGGCTAGGAGGGTTGGAGGggggACTGGAATTCCCGGTGTAGCAGT
GAAATGCGTAGATATCGGGAGGAACGCCAGTGGCGAAGGCGAGTCCCTGGACAACACCTGACACTGAGGCACGAAAGCTT
GGGGAGCAAACAGG
>OTU_627
TACGAAGGGTGCGAGCGTTAATCGGAATTACTGGGCGTAAAGCgcgcgTAGGTGGTTGAGTAAGCGATCTGTGAAAGCCC
TGGGCTTAACCTGGGAACTGCAGGTCGAACTGCTTGGCTAGAGTATGGTAGAGGGGTGTGGAATTTCCTGTGTAGCGGTG
AAATGCGTAGATATAGGAAGGAACATCAGTGGCGAAGGCGACACCCTGGACCGATACTGACACTGAGGCGCGAAAGCGTG
GGTAGCGAACAGG
>OTU_628
TACAGAGGATGCAAGCGTTATCCGGAATGATTGGGCGTAAAGCGTCTGTAGGTGGTTTATTAAGTCTTCTGTCAAAGCTC
AGGGCTTAACCCTGTTTAGGCAGTAGAAACTAATAGGCTAGAGTACGGTAGGGGCAGAGGGAATTCCCGGTGTAGCGGTG
AAATGCGCAGATATCGGGAAGAACACCGATGGCGAAAGCACTCTGCTGGGCCGAAACTGACACTGAgagaCGAAAGCTAG
GGGAGCGAATGGG
>OTU_629
TACGTAGGGTGCAAGCGTTGTCCGGAATTATTGGGCGTAAAGAGCTCGTAGGTGGCGGGTCACGTCGGGTGTGAAAGCCC
GGGGCTTAACCCCGGGTCTGCATTCGATACGGGCTTGCTAGGGTCCGGCAGGGGAGACTGGAATTCCTGGTGTAGCGGTG
AAATGCGCAGATATCAGGAGGAACACCGGTGGCGAAGGCGGGTCTCTGGGCCGGTACCGACGCTGAGGAGCGAAAGCGTG
GGGAGCGAACAGG
>OTU_630
TACGTAGGGTGCGAGCGTTAATCGGAATTACTGGGCGTAAAGCGTGCGCAGGCGGCGCGTTAAGACAGGTGTGAAAGCCC
CGAGCTTAACTTGGGAATTGCGCTTGTGACTGGCGAGCTGGAGTGTGGCAGAGGGAGGTGGAATTCCACGTGTAGCAGTG
AAATGCGTAGAGATGTGGAGGAACACCGATGGCGAAGGCAGCCTCCTGGGCCAGCACTGACGCTCATGCACGAAAGCGTG
GGGAGCAAACAGG
>OTU_631
TACGGAGGGTGCAAACGTTGCTCGGAATCATTGGGCGTAAAGCGCACGTAGGCGGTTCAGTATGTCGGGTGTGAAAGCCC
TCGGCTTAACCGAGGAAGTGCATTCGAAACTGCTGGACTTGAATACTGGAGAGGATCGCGGAATTCCCGGTGTAGAGGTG
AAATTCGTAGATATCGGGAGGAACACCAGTGGCGAAGGCGGCGATCTGGACAGATATTGACGCTGAGGTGCGAAAGCGTG
GGGAGCAAACAGG
>OTU_632
TACGGAGGGTGCAAGCGTTATCCGGATTTACTGGGTTTAAAGGGTGCGTAGGTGGATTGGTAAGTCCGTGGTGAAATCCC
CGAGCTTAACTTGGGAACTGCCGTGGATACTATCAATCTTGAATACCGTGGAGGTCAGCGGAATATGTCATGTAGCGGTG
AAATGCATAGATATGACATAGAACACCAATTGCGAAGGCAGCTGGCTACACGAATATTGACACTGAGGCACGAAAGCGTG
GGGATCAAACAGG
>OTU_633
TAAGTAATGTGAATTGCAGAATTCAGTGAATCATCGAATCTTTGAACGCACCTTGCGCTCCTTGGTATTCCTTGGAGCAT
GCCTGTTTGAGTATCATGAAATTATCAAAGCAAGTCTTTTGTTAACTCGATCGACTTTGTTTTGGACTTGGAGGTCTTGC
GGATTCACGTCCGCTCCTCTCAAATGCATTAGCTGGATCTCAGTGAGCTCGGTTCCACTCGGCGTGATAAGTATCGCTCG
CTGAGGACACCCGTAAaaaaGGTGGCCGGGATCGCGGATGAACCGCTTCCAACGGTCTATTAGATTAGACAAATACTTTA
TGATCTGATCTCAAATCAGGTAGGACTACCCGCTGAACTTAA
>OTU_634
TACAGAGGATACAAGCGTTATCCGGATTTATTGGGTTTAAAGGGTGCGTAGGCGGTTttttAAGTCAGTAGTGAAATCTT
AAAGCTTAACTTTAAAATTGCTATTGATACTGAGAAACTAGAGTTAGTTTGGAGTAGCTGGAATGtgtgGTGTAGCGGTG
AAATGCATAGATATCAcacaGAACACCGATCGCGAAAGCAAGTTACTAAGCCTATACTGACGCTGAGTCACGAAAGCATG
GGGAGCAAACAGG
>OTU_635
TACAGAGGGTGCGAGCGTTGTTCGGAATTACTGGGCGTAAAGCgcgcgcAGGCGGCCACTTAAGTCCGTAGGTGAAAGAC
CGGGGCTCAACCCCGTGTCAGCCATGGATACTGGGAGGCTGGAGACAGGTAGAGGCAAGCGGAATTCCGGGTGTAGCGGT
GGAATGCGTAGAGATCCGGAAGAACACCGGAGGCGAAGGCGGCTTGCTGGACCTGGTCTGACGCTGAGGCGCGAAAGCGT
GGGGAGCGAACAGG
>OTU_636
TACGGAGGATCCAAGCGTTATCCGGAATCATTGGGTTTAAAGGGTCCGTAGGCGGTTTTATAAGTCAGTGGTGAAATCCG
GCAGCTTAACTGTCGAACTGCCATTGATACTGTAGGACTTGAATTATTATGAAGTAACTAGAATATGTAGTGTAGCGGTG
AAATGCTTAGATATTACATGGAATACCAATTGCGAAGGCAGGTTACTAATAATGGATTGACGCTGATGGACGAAAGCGTG
GGGAGCGAACAGG
>OTU_637
TACGTAGAAGACTAGTGTTATTCATCTTTAATAGGTTTAAAGGGTACCTAGACGGTAAAATTAGTCTAAAATATGATACG
GTTTTACTAGAGTTAtatataAGGAGGTGAGTATTTAAGGAGTAGAGTTGAAATTCAGTCATACCTTAAGGACTGGTAAT
GGCGAAAGCAACCTTTTATCTAATAACTGACGTTGAGGGACGAAGGCTCGGGTAGCGAACAGG
>OTU_638
TACGTAGAAGACTAGTGTTATTCATCTTTAGTAGGTTTAAAGGGTACCTAGACGGTAAAATTAGTCCAAAACAGGATACG
GTTTTCACTAGAGTTAtatatGAGAAGGTGAGTATTTAAGGAGTAGAGTTGAAATTCATTAATACCTTAACGACTGGTAA
CGGCGAAAGCAACCTTTTATCTAATAACTGACGTTGAGGGACGAAGGCTTGGGTAACGAACAGG
>OTU_639
TACGAAGGgggCTAGCGTTGCTCGGAATCACTGGGCGTAAAGCGCACGTAGGCGGATCTTTAAGTCAGAGGTGAAATCCC
AAGGCTCAACCTTGGAACTGCCTTTGATACTGGGGATCTCGAGTCCGGAAGAGGTTGGTGGAACTGCGAGTGTAGAGGTG
AAATTCGTAGATATTCGCAAGAACACCAGTGGCGAAGGCGGCCAACTGGTCCGGTACTGACGCTGAGGTGCGAAAGCGTG
GGGAGCAAACAGG
>OTU_640
TACGGAGGgggCTAGCGTTGTTCGGAATTACTGGGCGTAAAGCGCACGTAGGCGGACTGGAAAGTCAGGGGTGAAATCCC
GGGGCTCAACCCCGGAACTGCCTTTGAAACTCCCGGTCTTGAGGTCGAgagagGTGAGTGGAATTCCGAGTGTAGAGGTG
AAATTCGTAGATATTCGGAGGAACACCAGTGGCGAAGGCGGCTCACTGGCTCGATACTGACGCTGAGGTGCGAAAGCGTG
GGGAGCAAACAGG
>OTU_641
TACGTAGAAGACTAGTGTTATTCATCTTTAGTAGGTTTAAAGGGTACCTAGACGGTAAAATTAATCTAGAATAAGATATG
TTtttACTAGAGTTATATGTGAGGAGGGGAGTATTTATGGAGTAGAGTTGAAATTTGTTGATCCCATAACGACTGGTATC
GGCGAAAGCAACCTTTTATGTAATAACTGACGTTGAGGGACGAAGGCTCGGGTCACGAACAGG
>OTU_642
TACGTAGGgggCAAGCGTTGTCCGGATTTATTGGGCGTAAAGAGCTCGTAGGCGGTTCGACAAGTCGGATGTGAAATCTC
CACGCTCAACGTGGAGGGGCCATTCGAAACTGTCGTGACTTGAGTCCGGTAGGGGAGTGTGGAATTCCCGGTGTAGCGGT
GAAATGCGCAGAGATCGGGAGGAACACCCGTAGCGAAGGCGGCACTCTGGGCCGTGACTGACGCTGAGGAGCGAAAGCGT
GGGGAGCAAACAGG
>OTU_643
TACGAAGGGTGCAAGCGTTACTCGGAATTACTGGGCGTAAAGCGTGCGTAGGCGGTGAGTTAAGTCTGATGTGAAATCCC
CGGGCTCAACCTGGGAATGGCATTGGATACTGGCTCGCTGGAGTACGGTAGAGGGTGGTGGAATTCCCGGTGTAGCAGTG
AAATGCGTAGAGATCGGGAGGAACATCTGTGGCGAAGGCGGCCACCTGGACCAGTACTGACGCTGAGGCACGAAAGCGTG
GGGAGCAAACAGG
>OTU_644
TACGGAGGATCCAAGCGTTATCCGGATTTATTGGGTTTAAAGGGTGCGTAGGCGGCCTGTTAAGTCAGGGGTGAAATTTT
CCAGCTCAACTGGAAGCTTGCCTTTGATACTGACGGGCTTGAATGCAGCTGAGGTAGGCGGAATGTGACAAGTAGCGGTG
AAATGCATAGATATGTCACAGAACACCAATTGCGAAGGCAGCTTACTAAAGTGTGATTGACGCTGAGGCACGAAAGCGTG
GGGATCAAACAGG
>OTU_645
TACAGAGGTCCCGAGCGTTGTTCGGATTCACTGGGCGTAAAGGGTGCGTAGGTGGCGATGGAAGTTTGATGTGAAATCTC
CGGGCTCAACCCGGAAATGGCATTGAATACTCTAGCGCTTGAGGTTTGGAGGggggACTGGAATTCTCGGTGTAGCAGTG
AAATGCGTAGATATCGAGAGGAACACCAGTGGCGAAGGCGGGTCCCTGGACAACACCTGACACTGAGGCACGAAAGCTAG
GGGAGCAAACAGG
>OTU_646
TACAGAGGGTGCAAGCGTTAATCGGATTTACTGGGCGTAAAGCgcgcgTAGGCGGCTAATTAAGTCAAATGTGAAATCCC
CGAGCTTAACTTGGGAATTGCATTCGATACTGGTTAGCTAGAGTGTGGGAGAGGATGGTAGAATTCCAGGTGTAGCGGTG
AAATGCGTAGAGATCTGGAGGAATACCGATGGCGAAGGCAGCCATCTGGCCTAACACTGACGCTGAGGTGCGAAAGCATG
GGGAGCAAACAGG
>OTU_647
TACGTAGGCAGCAAGCGTTGTTCGGAGTTACTGGGCGTAAAGGGTgtgtAGGCGGTTCTTTAAGTTTGGTGTGAAATCTC
CCGGCTCAACTGGGAGGGTGCGCCGAATACTGAGGGACTAGAGTACGGGAGAGGAAAGTGGAATTCCTGGTGTAGCGGTG
AAATGCGTAGATATCAGGAGGAACACCGGTGGTGTAGACGGCTTTCTGGACCGTAACTGACGCTGAGACACGAAAGCGTG
GGTAGCAAACAGG
>OTU_648
TACGTAGGgggCAAGCGTTGTTCGGAATTACTGGGCGTAAAGGGCGCGTAGGCGGCACGGCAAGTCAGGAGTGAAAGGCC
TGGGCTCAACCGAGGAACTGCTTTTGAGACTGCCGAGCTAGAGTGCAGAAGGGGCAACTGGAATTCCCAGTGTAGCGGTG
AAATGCGTAGATATTGGGAAGAACACCTGAGGCGAAGGCGGGTTGCTGGGCTGACACTGACGCTGAGGCGCGAAAGCCAG
GGGAGCAAACGGG
>OTU_649
TACGTAGGgggCAAGCGTTGTCCGGAATTATTGGGCGTAAAGCgcgcgcAGGCGGTTTCTTAAGTCTGGTGTCTAAGTGC
GGGGCTCAACCCCGTGATGCACTGGAAACTGGGAGACTTGAGTGCAGAAGAGGAGAGCGGAATTCCACGTGTAGCGGTGA
AATGCGTAGAGATGTGGAGGAACACCAGTGGCGAAGGCGGCTctctGGACTGTAACTGACGCTGAGGCGCGAAAGCGTGG
GGAGCAAACAGG
>OTU_650
TACAGAGGGTGCAAGCGTTAATCGGATTTACTGGGCGTAAAGCGTGCGTAGGCGGCTATTTAAGTCGGATGTGAAAGCCC
TGGGCTTAACCTGGGAACTGCATTCGATACTGGGTAGCTGGAGATCGGTAGAGGGCGGCGGAATTCCGGGTGTAGCGGTG
AAATGCGTAGATATCCGGAGGAACACCGATGGCGAAGGCAACCGCCTGGGCCTGATCTGACGCTGAGGCACGAAAGCGTG
GGGAGCAAACAGG
>OTU_651
TACGTAGGATGCAAGCGTTGTCCGGAATTATTGGGCGTAAAGAGCGAGCAGGCGGCATACCAAGTTGGACGTGAAATTTT
AGGGCTTAACCCTAAAGGGTCGTCCAAAACTGGTAAGCTAGAGTGCAGGAGAGGAAAGCGGAATTCCCGGTGTAGTGGTG
AAATGCGTAGATATCGGGAGGAACACCAGAGGCGAAGGCGGCTTTCTGGCCTGTAACTGACGCTGAGGCGCGAAGGCTGG
GGTAGCGAACAGG
>OTU_652
TACAATAAAGACTAGTGTTATTCATCTTTATTAGGTTTAAAGGGTTCCTAGATGGTTTAtatatTTATAGACTAGAGTTT
GAATGAAGAGTTTAGTACCAATAGTATAGTGATAGAATACTGCAACACTTATGGGACTGGTAATGGTGCAGACAAAACTc
tctAAAGACTGACATCGAGGGACGAAGGCTAGGGTCTCGAATAGG
>OTU_653
TACGGGGAGGGCGAGCGTTATTCATCATTATTGGGCGTAAAGGTACGCAGACTGTCTTTGGCTGTATATTCTGAAAGACC
TGGGGCCAACTCAGGGGTGAGGATATAAACGCTTAGACTAGAGTCGACGAGAGGATAGTAGAACTTTTAAAGTAGAAGTG
AAAAGTGATGATATTAAaaaGACTCCCAAAGGCGAAGGCAACTATCCATTTTCGAACTGACGTTGATGTACGAAGGCATG
GGTATCAAATGGG
>OTU_654
TACGAAGGGTGCAAGCGTTAATCGGAATTACTGGGCGTAAAGCGTGCGTAGGCGGTTGGCTAAGTCAGATGTGAAAGCCC
TGGGCTCAACCTGGGAATGGCATTTGAAACTGGCGAGCTAGAGTGTGATAGAGGATGGCGGAATTCCCGGTGTAGCGGTG
AAATGCGTAGAGATCGGGAGGAACATCCGTGGCGAAGGCGGCCATCTGGATCAACACTGACGCTGAGGCACGAAAGCGTG
GGGAGCAAACAGG
>OTU_655
TACGGAGGGTGCAAGCGTTATCCGGATTCACTGGGTTTAAAGGGTGCGTAGGCGGGTTGGTAAGTCCGTGGTGAAATCTC
CAAGCTTAACTTGGAAACTGCCATGGATACTCTCAATCTTGAATATAGTGGAGGTGAGCGGAATATGTCATGTAGCGGTG
AAATGCTTAGATATGACATAGAACACCCATTGCGAAGGCAGCTCGCTACACTATTATTGACGCTGAGGCACGAAAGCGTG
GGGATCAAACAGG
>OTU_656
TACAGAGGTCCCAAGCGTTGTTCGGATTCACTGGGCGTAAAGGGTGCGTAGGTGGTCGGGTAAGTCTGGTGTGAAATCTC
CGAGCTCAACTCGGAAATGGCATTGGATACTATTCGGCTAGAGGATTGGAGGggggACTGGAATACTTGGTGTAGCAGTG
AAATGCGTAGATATCAAGTGGAACACCAGTGGCGAAGGCGAGTCCCTGGACAATTCCTGACACTGAGGCACGAAAGCTAG
GGGAGCAAACAGG
>OTU_657
CACGCAGAAGACTAGTGTTATTCATCTTTAATAGGTATAAAGGGTACCTAGACGGATTATCAAGCCAAAGTAAGGGACTA
ATTTTCTAGAGTTTTATGTAAGAATGTCGAATTACTGGAGGAAAGTCAACATTttttGATACCAGTGAGACGGGTAACAG
CGAAGGCGCTATTCTATGTTTAAACTGACGTTGAGGAACGAAGCCTGGGGTAGCGATAAGG
>OTU_658
TACGAAGGgggCGAGCGTTGTTCGGAATTACTGGGCGTAAAGGGCGCGTAGGCGGCCGATCAAGTCAGATGTGAAAGTCC
TGGGCTTAACCTGGGGACTGCATTTGATACTGATTGGCTTGAATGCAGGAGAGGATAGCGGAATTCCCAGTGTAGAGGTG
AAATTCGTAGATATTGGGAAGAACACCGGTGGCGAAGGCGGCTATCTGGACTGTGATTGACGCTGAGGCGCGAAAGCGTG
GGGAGCAAACAGG
>OTU_659
TACGTAGGGGCCTAGCGTTGTCCGGAATTATTGGGCGTAAAGAGCTCGTAGGCGGTTCGGCAAGTCGGATGTGAAATCTC
CACGCTTAACGTGGAGGGGCCATTCGAAACTGCTGTGACTCGAGTCCGGTAGGGGAGTGTGGAATTCCCGGTGTAGCGGT
GAAATGCGCAGATATCGGGAGGAACACCAGTAGCGAAGGCGGCACTCTGGGCCGGTACTGACGCTGAGGAGCGAAAGCGT
GGGGAGCGAACAGG
>OTU_660
TACAAGGGAGACTAGTGTTATTCATCTTTATTAGGTATAAAGGGTACCTAGACAGTATATCACGCCCAAATAAGGGTACG
GATAAGACTTGAGTTTTAGTGTAAGAGGGAGATATCAGAACTATTGGTGTAGAGATGAAATGTTTTGATACCTTTAGGAC
GGGTAATGGCGAAGGCAAACCTTTATGTGAAAACTGACGTTGAGGGACGAAGGCTTGGGAAGTGAAGAGG
>OTU_661
TACGTAGGGTGCGAGCGTTAATCGGAATTACTGGGCGTAAAGCGTGCGTAGGCGGTTTCTGAAGTCCGCTGTGAAAGCCC
CGGGCTTAACCTGGGAATGGCAGTGGAAACTAGGGGACTTGAATCTGGCAGAGGggggTGGAATGCCGCGTGTAGCAGTG
AAATGCGTAGAGATGCGGCGGAACACCGATGGCGAAGGCAGCCcccTGGGCTGAGATTGACGCTGAGGCACGAAAGCGTG
GGGAGCAAACAGG
>OTU_662
GACGGAGGATGCAAGCGTTATCCGGAATTATTGGGCGTAAAGCGTCCGCAGGTGGATTTACAAGTCTGCTGTCAAAGTGC
AGAGCTTAACTCTGTAAAGGCGGTGGAAACTGTAAGTCTTGAGTATGGTAGGGGTAGAGGGAATTCCCGGTGTAGCGGTG
AAATGCGTAGATATCGGGAAGAACACCAGTGGCGAAAGCGCTCTACTGGGCCATAACTGACACTGAGGGACGAAAGCTAG
GGGAGCGAAAGGG
>OTU_663
TACGTAGGGTCCAAGCGTTGTCCGGATTTATTGGGCGTAAAGAGCTCGTAGGTGGTTCGCTAAGTCGGATGTGAAAACTC
GGGGCTCAACCCCGAGACGCCATCCGATACTGGCGTGACTTGAGTCTGGTAGGGGAGATCGGAATTCCTGGTGTAGCGGT
GAAATGCGCAGATATCAGGAGGAACACCGGTGGCGAAGGCGGATCTCTGGGCCAGTACTGACACTGAGGAGCGAAAGCGT
GGGTAGCAAACAGG
>OTU_664
GACGTAGGGAGCAAGCGTTGTCCGGATTTACTGGGCGTAAAGAGCGCGTAGGCGGCTCGTTAAGTGTGAAGTGAAATCTC
CAGTGCTCAACACGGAAACTGCTTTACATACTGGCGAGCTTGAGGAAAGCAGAGATAACTGGAATTCCTGGTGTAGCGGT
GAAATGCGTTGATATCAGGAGGAACACCCATGGCGAAGGCAGGTTATTGGGCTTTATCTGACGCTGAGGCGCGAAAGCGT
GGGTAGCAAACAGG
>OTU_665
CACAAGTAAGATTAGTGTTATTCATCTTTATTAGGTTTAAAGGGTACCTAGACGGCAAAAGCAACTTCTAAaaaGTATAT
CTTTGCTAGAGTTTTATGTGAGAGGTAAATATTAGGACTATTGGTGTAGGGATGAAATCCCTTGATACTAATAGAATGTG
TAACGGCGAAGACAAACCTCTATGTATAAACTGACGTTGAGGGACGAAGGCTTGGGGAGCAAACAGG
>OTU_666
GACGTAGGAGGCGAGCGTTATCCGGATTCACTGGGCGTAAAGCGCATGTAGGCGGATGTCTAAGTCGTgtgtTAAAGCCC
CTGGCTCAACTGGgggAGGTCATGCGAGACTGGATGACTTGAGGGCAACAGAGGCACGTGGAACTCCCGGTGTAGCGGTG
GAATGCGTAGAGATCGGGAAGAACACCCGTGGCGAAGGCGGCGTGCTGGGTTGCAACTGACGCTGAGATGCGAAAGTGTG
GGGAGCAAACGGG
>OTU_667
TACGGAGGATGCAAGCGTTATCCGGAATGATTGGGCGTAAAGCGTCCGCAGGTGGCTGTGTAAGTCTGCTGTCAAAGAGC
AAAGCTCAACTTTGTAAAGGCAGTGGAAACTACACGGCTAGAGTGCGTTCGGGGCAGAGGGAATTCCTGGTGTAGCGGTG
AAATGCGTAGAGATCAGGAAGAACACCGGTGGCGAAGGCGCTCTGCTAGGCCGCAACTGACACTGAGGGACGAAAGCTAG
GGGAGCGAATGGG
>OTU_668
TACGGAGGGTGCAAGCGTTGTCCGGATTTATTGGGTTTAAAGGGTGCGTAGGTGGATCTTTAAGTCTGGTTTGAAAGCAG
GCGGCTTAACCGTCTGATGTGGCTGGAAACTGGAGATCTTGAATGGGTTGGCGGTAGCCGGAACGGGTCATGTAGCGGTG
AAATGCATAGATATGACCCAGAACACCGATTGCGAAGGCAGGCTACTACGACTTGATTGACACTGAGGCACGAGAGCATG
GGTAGCGAACAGG
>OTU_669
TACAGAGGTCCCAAGCGTTGTTCGGATTTATTGGGCGTAAAGGGAGCGTAGGCGGCGGGGTAAGTCAGGTGTTAAAATTC
GGCGCTCAACGCCGAAGCGCATTTGATACTGCTCTGCTAGAGGAGTGGAGAGGAGACAGGAATTCACGGTGTAGCAGTGA
AATGCGTAGATATCGTGAGGAAGACCCATGGCGAAAGCATGTCTCTGGAAACTACCTGACGCTGATGCTCGAAGGCCAGG
GGAGCAAACGGG
>OTU_670
TACGGAGGgggCTAGCGTTGTTCGGAATTACTGGGCGTAAAGCGTTCGTAGGCGGCTTTCCAAGTCAGAGGTGAAATCCC
ACGACTCAATCGTGGAACTGCCTTTGAGACTGGTTCGCTTGAACACGGGAGAGGTGAGTGGAATTCCGAGTGTAGAGGTG
AAATTCGTAGATATTCGGAAGAACACCAGTGGCGAAGGCGGCTCACTGGACCGTTGTTGACGCTGAGGAACGAAAGCGTG
GGGAGCAAACAGG
>OTU_671
TACAGAGGTCCCAAGCGTTGTTCGGATTCACTGGGCGTAAAGGGTGCGTAGGCGGTCGGGTAAGTCTGATGTGAAATCTC
ACAGCTTAACTGTGAAACTGCATTGGATACTATTCGGCTAGagagTTGGAGGggggACTGGAATTCTCGGTGTAGCAGTG
AAATGCGTAGATATCGAGAGGAACACCAGTGGCGAAGGCGAGTCCCTGGACAACTTCTGACGCTGAGGCACGAAAGCTAG
GGGAGCAAACAGG
>OTU_672
TACAGAGGTCTCAAGCGTTGTTCGGAATCACTGGGCGTAAAGGGTGCGTAGGCCGCACGGTAAGTCAGAGGTGAAATCCC
GGAGCTCAACTTCGGAATTGCCTCCGATACTGCCGTGCTTGAGGACTGGAGAGGAGATTGGAATTCACAGTGGAGCAGTG
AAATGCGTAGATATTGTGAGGAACACTAGTGGCGAAGGCGAATCTCTGGACAGTTCCTGACGCTGAGGCACGAAGGCCAG
GGGAGCAAACGGG
>OTU_673
TACGGAGGGTGCAAGCGTTGTTCGGATTTATTGGGCGTAAAGCGCGTGTAGGCGGTTTCTTAAGTCTGATGTGAAAGCCC
TGGGCTCAACCCAGGAAGTGCATTGGATACTGGGAGACTTGAATACGGGAGAGGGTAGTGGAATTCCTAGTGTAGGAGTG
AAATCCGTAGATATTAGGAGGAACACCGGTGGCGAAGGCGGCTACCTGGACCGATATTGACGCTGAGACGCGAAAGCGTG
GGGAGCAAACAGG
>OTU_674
TACAGAGGAGCCAAGCGTTGTCCGGATTGACTGGGCGTAAAGCGCACGCAGGCGGCACCGcgcgTGGGGTGTGAAATCTG
GCCGCTTAACGGCCAGGCGCCATCCCATACGGCGGAGCTGGAGTGATGCAGAGGTCGGTGGAATTGCCGGTGTAGTGGTG
AAATGCGTAGAGATCGGCAGGAACACCCAGGgggAAACCAGCCGACTGGGCATCTACTGACGCTGAGGTGCGAGAGCGTG
GGGAGCGAACCGG
>OTU_675
GACGAGGGGTCCAAGCGTTGTTCGGAATTATTGGGCGTAAAGCGGGTGTAGGTGGCTctctAAGTCAGAAGTGAAAGCCC
CAGGCTTAACCTGGGAAGTGCTTTTGATACTGGAGAGCTTGAATGTGGGAGAGGATCGTGGAATTCCAGGTGTAGTGGTG
AAATACGTAGATATCTGGAGGAACACCGGTGGCGAAGGCGGCGATCTGGCCCAACATTGACACTGAGACCCGAAAGCGTG
GGGATCAAACAGG
>OTU_676
TACGAAGGGTGCAAGCGTTACTCGGAATTACTGGGCGTAAAGCGTGCGTAGGTGGTTGTTTAAGTCTGTTGTGAAAGCCC
TGGGCTCAACCTGGGAATTGCAGTGGATACTGGGCGACTAGAGTGTGGTAGAGGGTAGTGGAATTCCCGGTGTAGCAGTG
AAATGCGTAGAGATCGGGAGGAACATCCATGGCGAAGGCAGCTACCTGGACCAACACTGACACTGAGGCACGAAAGCGTG
GGGAGCAAACAGG
>OTU_677
GACGTAGGGCGCGAGCGTTGTCCGGATTTATTGGGCGTAAAGAGCTCGTAGGCGGCTTGTTGCGTCGGCTGTGAAAACCC
GTGGCTTAACTGCGGGCTTGCAGCCGATACGGGCGGGCTAGAGTTCGGTAGGGGAGACTGGAATTCCTGGTGTAGCGGTG
AAATGCGCAGATATCAGGAGGAACACCGGTGGCGAAGGCGGGTCTCTGGGCCGATACTGACGCTGAGGAGCGAAAGCGTG
GGGAGCGAACAGG
>OTU_678
TACGAAGGgggCTAGCGTTGTTCGGAATTACTGGGCGTAAAGCGCACGCAGGCGGATTGATAAGTCGGgggTGAAATCCC
GGGGCTCAACCTCGGAATTGCCTTCGATACTGTTAGTCTTGAGTCCGGGAGAGGTGAGTGGAATTCCTAGTGTAGAGGTG
AAATTCGTAGATATTAGGAAGAACACCAGTGGCGAAGGCGGCTCACTGGCCCGGTACTGACGCTCATGTGCGAAAGCGTG
GGGAGCAAACAGG
>OTU_679
TACGAAGGgggCTAGCGTTGCTCGGAATTACTGGGCGTAAAGCGCACGTAGGCGGCTTCTTAAGTCGATGGTGAAATCCT
GGAGCTCAACTCCAGAACTGCCTTCGATACTGGGGAGCTAGAGTCCGGGAGAGGTGAGTGGAACTGCGAGTGTAGAGGTG
AAATTCGTAGATATTCGCAAGAACACCAGTGGCGAAGGCGGCTCACTGGCCCGGTACTGACGCTGAGGTGCGAAAGCGTG
GGGAGCAAACAGG
>OTU_680
TACGTAGAAGACTAGTGTTATTCATCTTTAATAGGTTTAAAGGGTACCTAGACGGTATAATTAGTCTTAAACAGGATACA
ATTATACTAGAGTTAtatatGAGGAGGTGAGTATTTATGCAGTAGAGTTGAAATTCGTTGATAGCATAACGACTGGTAAC
GGCGAAAGCAACCTTTTATCTAATAACTGACGTTGAGGGACGAAGGCTCGGGTAACGAACAGG
>OTU_681
TACAGAGGTCCCAAGCGTTGTTCGGATTCACTGGGCGTAAAGGGTgtgtAGGCGGTTGGGTAAGTTTGTTGTGAAATCTC
CGGGCTTAACCCGGAACATGCAATGAAAACTGCTCAGCTAGAGGATTGTAGGgggggCTGGAATTCTCGGTGTAGCAGTG
AAATGCGTAGATATCGAGAGGAACACCAGTGGCGAAGGCGAGTCCCTGGACAAATCCTGACGCTGAGGCACGAAAGCTGG
gggAGCAAACAGG
>OTU_682
TACGTAGGGTGCGAGCGTTGCCCGGATTTATTGGGCGTAAAGGGCGCGTAGGCGGCCACGCACGTCCGTTGTGAAATCGC
CCGGCTCAACTGGGCGGGGTCAGCGGATACGGTGTGGCTAGAGCAAGCTAGGgggCAATGGAATTCCCGGTGTAGTGGTG
GAATGCGTAGATATCGGGAGGAACACCAGTGGCGAAGGCGGTTGCCTGGAGCTTTGCTGACGCTGATGCGCGAAAGCGTG
GGGAGCGATCCGG
>OTU_683
TAAGTAATGTGAATTGCAGAATTCAGTGAATCATCGAATCTTTGAACGCACATTGCGCCCGGTGGTATTCCGCCGGGCAT
GCCTGTTCGAGCGTCTCTATCAACCTACACGCCTAGCGTGGAATTGGGTCTGCGGTCCGCTGCAGTCCTAAAGTCTAAGA
GCGATACCAGTTTGGTTCTAAGCGTAGTACATACCCCGCTACAGGACCCTTCTGGTGATCGGCCATAAATGGTGCAAGCC
CATTATTAAGGTTGACCTCGGATCAAGTAGGGATACCCGCTGAACTTAA
>OTU_684
TACGAAGGgggCTAGCGTTGTTCGGAATTACTGGGCGTAAAGGGCGCGTAGGCGGTACTTCAAGTCAGGCGTGAAAGCCC
CGGGCTCAACCTGGGAACCGCGCTTGAGACTGGAGAACTAGAGTTCGGGAGAGGATGGTGGAATTCCCAGTGTAGAGGTG
AAATTCGTAGATATTGGGAAGAACACCGATGGCGAAGGCAGCCATCTGGACCGACACTGACGCTGAGGCGCGAAAGCGTG
GGGAGCAAACAGG
>OTU_685
TAAGTAATGTGAATTGCAGAATTCAGTGAATCATCGAATCTTTGAACGCACATTGCGCCCCTTGGTATTCCGGggggCAT
GCCTGTTCGAGCGTCATTTCAACCCTCAAGCTCAGCTTGGTATTGGGCCTCCGCCGGTCACACGGCGGGCCTTAAAGTCA
GTGGCGGCGCCGTTGGGTCCTGAACGTAGTAACATACCTCTCGTTACAGGGTCCCCGCGTGCTTCTGCCATTAAACCccc
AATTTCTATGGTTGACCTCGGATCAGGTAGGGATACCCGCTGAACTTAA
>OTU_686
TACAGAGGTGTCAAACGTTGTCCGGAATTATTGGGCGTAAAGGGCGCGTAGGCGGCCGGGTAAGTGAGATGTGAAAGCTC
TGGGCTCAACCCAGGAATTGCATTTCATACTGCTCGGCTTGAGATTGGTAGAGGATGGCGGAATTCCAGGTGTAGCGGTG
AAATGCGTAGATATCTGGAGGAACACCTGTGGCGAAGGCGGCTATCTGGTCCAATTCTGACGCTGAGGCGCGAAAGGTAG
GGGAGCAAACAGG
>OTU_687
TACAGAGACCTCAAGCGTTATCCGGATTTATTGGGCGTAAAGGGCAGGTAGGCGGTTTCGTTAGTCGGATGTTAAAGCTC
GGGGCTCAACCCCGAATATGCATTCGAAACGGCGAGACTAGAGGATGTGAgagaTCAGTGGAATTTATGGTGTAGTAGTG
AAATGCGTTGATATCATAAAGAACACCCAAGGCGAAGGCAACTGATTGGCACATATCTGACGCTGAGCTGCGAAAGCGTG
GGGAGCGAATGGG
>OTU_688
TACGGAGGAGGCAAGCGTTATCCGGAATTATTGGGCGTAAAGCGTCCGCAGGTGGCGATTCAAGTCTGCTGTCAAAGCAC
GGGGCTTAACTCCGTTAAGGCAGTGGAAACTGAATAGCTAGAGTGCCGTAGGGGTAGAGGGAATTCCCGGTGTAGCGGTG
AAATGCGTAGAGATCGGGAAGAACATCGGTGGCGAAAGCGCTCTACTGGACGGCAACTGACACTCAGGGACGAAAGCTAG
GGGAGCGAATGGG
>OTU_689
TACGAAGGGTGCAAACGTTGCTCGGAATCATTGGGCGTAAAGCGCACGTAGGCGGCTTCAAAAGTCGGATGTGAAATCCC
ACGGCTCAACCGTGGACGTGCATTCGAAACTGCGAAGCTTGAGTATGGAAGAGGGTCGCGGAATTCCCGGTGTAGAGGTG
AAATTCGTAGATATCGGGAGGAACACCAGTGGCGAAGGCGGCGACCTGGGCCAATACTGACGCTGAGGTGCGAAAGCGTG
GGGAGCAAACAGG
>OTU_690
TACAGAGACTGCAAGCGTTATTCGGATTCACTGGGCGTAAAGGGTGCGCAGGCGGCCGAGTgtgtTAGATGTGAAATCCC
GGGGCTCAACCCCGGAACTGCGTCTAAAACTACTTGGCTAGAGTATTGGAGAGGGTATCGGAATTCACGGTGTAGCAGTG
AAATGCGTAGATATCGTGAGGAACACCAGAGGCGAAGGCGGATACCTGGACAATTACTGACGCTCAGGCACGAAAGCGTG
GGGAGCAAAAGGG
>OTU_691
TACGTAGGGTGCGAGCGTTGTCCGGATTTATTGGGCGTAAAGGGCTCGTAGGCGGCGTGTCGCGTCGGGAGTGAAAGCCC
GCTGCTTAACGGCGGGTTGGCTTCCGGTACGGGCATCGCTGGAGTGCGGCAGGGGAGACTGGAATTCCTGGTGTAGCGGT
GGAATGCGCAGATATCAGGAGGAACACCGGTGGCGAAGGCGGGTCTCTGGGCCGTTACTGACGCTGAGGAGCGAAAGCGT
GGGGAGCGAACAGG
>OTU_692
TACGTATGGGGCAAGCGTTGTTCGGAATTATTGGGCGTAAAGGGCTCGCAGGTGGTTTGTTAAGTTGTTGGTTTAATCTC
TGGGCTCAACCCAGAGTCAGCCTTCAAAACTGGCGAACTTGAGTACGAGAGGGGATAGCGGAATTCTCGGTGTAGCGGTG
GAATGCGTAGATATCGAGAGGAACACCAATGGCGAAGGCAGCTATCTGGCTCGTAACTGACACTCATGAGCGAAAGTGCG
GGGAGCAAACAGG
>OTU_693
TACGGAGGGTGCGAGCGTTGTCCGGATTTATTGGGTTTAAAGGGTGCGTAGGCGGCCCGTTAAGTCCGGGGTGAAAGCCC
GTTGCTCAACAACGGAACTGCCCTGGATACTGACGGGCTTGAGTACAGACGAGGTTGGCGGAATGGACCGAGTAGCGGTG
AAATGCATAGATACGGTCCAGAACCCCGATTGCGAAGGCAGCTGACTAGGCTGTTACTGACGCTGAGGCACGACAGCGTG
GGGAGCGAACAGG
>OTU_694
TACGTAGGgggCAAGCGTTGTCCGGATTTATTGGGCGTAAAGAGCGTGTAGGCGGCTTCACAAGTCCGCTGTGAAAACTC
GAGGCTCAACCTCGAGCTGTCGGTGGAAACTGtgtgGCTAGAGTCCGGAAGAGGAGAGTGGAATTCCCGGTGTAGCGGTG
AAATGCGCAGATATCGGGAAGAACACCCGTGGCGAAGGCGGCTctctGGGACGGTACTGACGCTGAGACGCGAAAGCGTG
GGGAGCGAACAGG
>OTU_695
TAAGTAATGTGAATTGCAGAATTCAGTGAATCATCGAATCTTTGAACGCACATTGCGCCCCTTGGTATTCCGGggggCAT
GCCTGTTCGAGCGTCATTATAACCCCTCAAGCTCAGCTTGGTGTTGGGGCCTGCCATCTGGCAGCCCTTAAAATCAGTGG
CGGTGCCATCTGGCTCTAAGCGTAGTAATTtttCTCGCTACAGAGTTCTGATGGATGCTTGCCATTAACCcccAATTttt
tATGGTTGACCTCGGATCAGGTAGGGATACCCGCTGAACTTAA
>OTU_696
TAAGTAGTGTGAATTGCAGAATTCAGTGAATCATCGAATCTTTGAACGCACATTGCGCCCCTCGGTATTCCGTGGGGCAT
GCCTGTTCGAGCGTCATTTACACCCTCAAGCTCTGCTTGGTGTTGGGCGTCTGTCTGCTGCGGCCTGCCCGcgcgGACTC
GCCTCAAAGGTATTGGCAGCGGTCTTGCCGGGCCTCCTAATCGCGCAGCACTGTTCGCGCTTCCTGGAGTCTGCGTGAAA
CCAGCGTCCATAAAGACCCCTCTTCGAACTTGACCTCGGATCAGGTAGGGATACCCGCTGAACTTAA
>OTU_697
TACGGggggggCGAGCGTTGTCCGAAGTTACTGGGCGTAAAGCGCGTGTAGGCGGGTTGTTAAGTCCGCTGTGAAAGCCC
GGTGCTCAACGCCGGAGGGTCGGTGGATACTGGCAGTCTTGAAGTGGCTAGGgggAAATGGAATTACCGGTGTAGCGGTG
AAATGCGTAGATATCGGTAGGAACACCAGTGGCGAAGGCGGTTTCCTGGAGCTAACTTGACGCTGAGACGCGAAAGCTGG
gggAGCAAACGGG
>OTU_698
TACGTAGAAGACTAGTGTTATTCATCTTTAGTAGGTTTAAAGGGTACCTAGACGGTATTACTAGCCCAAAACAGGGTACG
GTATTACTAGAGTTTTATAAGAGGAGGGGAGTATTCATAGAGTAGAGATAAAATTTTGTTATACTATGACGACTGGTAGA
GGCGAAAGCAACCTTCTATCTAAaaaCTGACGTTGAGGGACGAAGGCCCGGGTAGCGAACAGG
>OTU_699
TACGTAGGTGGCAAGCGTTGTCCGGATTTATTGGGTTTAAAGGGTGCGTAGGCGGTAATTTAAGTCAGTGGTGAAATACT
TCAGCTTAACTGGAGAGGTGCCATTGATACTGGGTTACTTGAGTACTGATGAGGTAGGCGGAATGGACGGTGTAGCGGTG
AAATGCTTAGATATCGTCCAGAACACCGATAGCGAAGGCAGCTTACTAAGGAGTAACTGACGCTGAGGCACGAAAGTGTG
GGGATCAAACAGG
>OTU_700
TACGTAGGGTGCGAGCGTTAATCGGAATTACTGGGCGTAAAGTGTGCGCAGGCGGCGTTGCAAGTCGAGTGTGAAATCCC
CGAGCTTAACTTGGGAATTGCGCTCGAAACTACGATGCTCGAGTATGGCAGAGGAAGGTGGAATTCCACGTGTAGCGGTG
AAATGCGTAGAGATGTGGAGGAACACCGATGGCGAAGGCAGCCTTCTGGGCCAATACTGACGCTCATGCACGAAAGCGTG
GGGAGCAAACAGG
>OTU_701
TACAGAGGTCCCAAGCGTTGTTCGGATTCATTGGGCGTAAAGGGTGCGTAGGTGGCATGGTAAGTCGGGTGTGAAATCCC
GGGGCTCAACCCCGGAACTGCACTCGATACTGCCGTGCTCGAGTACTGGAGAGGAGACTGGAATTTACGGTGTAGCAGTG
AAATGCGTAGATATCGTAAGGAAGACCGGTGGCGAAGGCTAGTCTCTGGACAGTTACTGACACTGAGGCACGAAGGCCAG
GGGAGCAAACGGG
>OTU_702
TACGAAGGgggCTAGCGTTGCTCGGATTTACTGGGCGTAAAGGGCGCGTAGGCGGACAGTTAAGTTGGgggTGAAAGCCC
GGGGCTCAACCTCGGAATTGCCTTCAATACTGGCTGTCTTGAGTGTGAgagagGTgtgtgGAACTCCGAGTGTAGAGGTG
AAATTCGTAGATATTCGGAAGAACACCAGTGGCGAAGGCGACacacTGGCTCACTACTGACGCTGAGGCGCGAAAGCGTG
GGGAGCAAACAGG
>OTU_703
GACAGAGGGTGCAAACGTTGCTCGGAATTACTGGGCGTAAAGCGCGTGTAGGCGGTTACGCGAGTCAGGTGTGAAAGCCC
GGGGCTCAACCCCGGAAGTGCACTTGATACTACGTAGCTGGAGTCCTGTAGAGGAGAGCGGAATTCCCGGTGTAGAGGTG
AAATTCGTAGATATCGGGAGGAACACCAGTGGCGAAGGCGGCTctctGGACAGGTACTGACGCTGAGACGCGAAAGCGTG
GGTAGCAAACAGG
>OTU_704
TACAGAGGGTGCAAGCGTTGTTCGGAATTATTGGGCGTAAAGGGCGCGTAGGCGGTGCTGTAAGTCTGTGGTGAAATCTC
TGGGCTCAACTCAGAGTCTGCCATAGAAACTGCAGTGCTGGAGTGTGGGAGAGGTGAGTGGAATTCCCGGTGTAGCGGTG
AAATGCGTAGATATCGGGAGGAACACCTGTGGCGAAAGCGGCTCACTGGACCACAACTGACGCTGAGGCGCGAAAGCTAG
GGGAGCAAACAGG
>OTU_705
TACGAAGGgggCTAGCGTTGCTCGGAATTACTGGGCGTAAAGGGCGCGTAGGCGGCACTGTTAGTCAGGCGTGAAAGTCC
TGGGCTCAACCTGGGAACTGCGCTTGATACGGCAGAGCTAGAGGATGGAAGAGGCTCGCGGAATTCCCAGTGTAGAGGTG
AAATTCGTAGATATTGGGAAGAACACCGGTGGCGAAGGCGGCGAGCTGGTCCATTACTGACGCTGAGGCGCGACAGCGTG
GGGAGCAAACAGG
>OTU_706
TACGTAGGGTGCAAGCGTTGTCCGGAATTATTGGGCGTAAAGAGCTCGTAGGCGGTCTGTCGCGTCGGATGTGAAAACCC
AGGGCTCAACCCTGGGCCTGCATTCGATACGGGCAGACTAGAGTTCGGTAGGGGAGACTGGAATTCCTGGTGTAGCGGTG
AAATGCGCAGATATCAGGAGGAACACCGGTGGCGAAGGCGGGTCTCTGGGCCGAAACTGACGCTGAGGAGCGAAAGCGTG
GGGAGCAAACAGG
>OTU_707
TACGTAGGGTGCGAGCGTTGTCCGGAATTACTGGGCGTAAAGAGCTTGTAGGCGGTTCGTCGCGTCGATCGTGAAAACGT
GCAGCTCAACTGTGCGCTTGCGGTCGATACGGGCGGACTAGAGTACTGCAGGGGAGACTGGAATTCCTGGTGTAGCGGTG
AAATGCGCAGATATCAGGAGGAACACCGGTGGCGAAGGCGGGTCTCTGGGCAGTAACTGACGCTGAGAAGCGAAAGCGTG
GGTAGCGAACAGG
>OTU_708
TACGTAGGGAGCAAGCGTTGTCCGGATTCACTGGGTGTAAAGGGTGCGCAGGCGGATTGGTAAGTCAGGGGTGAAATCTC
ACAGCTTAACTGTGAAACTGCCCTTGATACTGCTGATCTTGAGTTCGGGAGAGGTTGATGGAATTCCAGGTGTAGCGGTG
AAATGCGTAGATATCTGGAAGAACACCAGTGGCGAAGGCGGTCAACTGGCCCGTAACTGACGCTCAGGCACGAAAGCGTG
GGTAGCGAACAGG
>OTU_709
TACGTAGGGACCGAGCGTTGTCCGGATTCATTGGGCGTAAAGAGCTCGTAGGCGGCCACTCAAGTCGAATGTGAAACCTC
GAGGCTTAACCTCGAGCCTGCATTCGATACTGGGCGGCTAGAGTCTGGTAGGgggATCTGGAATTCCTGGTGTAGCGGTG
GAATGCGCAGATATCAGGAGGAACACCGGTGGCGAAGGCGGGATCCTGGGCCAGTACTGACGCTGAGGAGCGAAAGCGTG
GGGAGCAAACAGG
>OTU_710
TACGGAGGATCCAAGCGTTATCCGGAATCATTGGGTTTAAAGGGTCCGTAGGCGGTTTGTTAAGTCAGTGGTGAAATCTG
GTCGCTCAACGATCAAACGGCCATTGATACTGACAGACTTGAATTATTGGGAAGTAACTAGAATATGTAGTGTAGCGGTG
AAATGCTTAGATATTACATGGAATACCAATTGCGAAGGCAGGTTACTATCAATatatTGACGCTGATGGACGAAAGCGTG
GGGAGCGAACAGG
>OTU_711
TACGGggggAGCGAGTGATATCCTGCAATCACTGGGCGTTAAAGGGTTCTTAGGCGGTCATTTACAAGACATAATCGCTG
GAAGTAAAATACAGTACTGGAACGTCTGTGACTTTGAGGATGAgagaAGATGACGGTACTctctAATTTTAGGGGTGACA
TCTCAGACACATTAGAAGGGGACCATCAATTGGTTATTGCGGTTTTCTTGTCTTATTTTATTATAAACCTGACGCTGGTC
AACGAAAGTTGTGGGGAGCGAACAG
>OTU_712
TACGAAGGgggCTAGCGTTGCTCGGAATTACTGGGCGTAAAGGGCGCGTAGGCGGACAGTTTAGTCGGgggTGAAAGCCC
GGGGCTCAACCTCGGAATTGCCTTCGATACTGGCTGTCTTGAGTACGGGAGAGGTgtgtgGAACTCCGAGTGTAGAGGTG
AAATTCGTAGATATTCGGAAGAACACCAGTGGCGAAGGCGACacacTGGCCCGTTACTGACGCTGAGGCGCGAAAGCGTG
GGGAGCAAACAGG
>OTU_713
TACAGAGGAGCCAAGCGTTGTCCGGATTGACTGGGCGTAAAGCGCACGCAGGCGGATGTGCGCGTGGGGTGTGAAATCTG
GCCGCTTAACGGCCAGGCGCCATCCCATACGGCACGTCTGGAGCGATGCAGAGGTCGGTGGAATTGCCGGTGTAGTGGTG
AAATGCGTAGAGATCGGCAGGAACACCCAGGgggAAACCAGCCGACTGGGCATCTGCTGACGCTGAGGTGCGAGAGCGTG
GGGAGCGAACCGG
>OTU_714
TACGGAGGGTGCAAGCGTTGTCCGGATTTATTGGGTTTAAAGGGTGCGTAGGTGGCTGCTTAAGTCTGACCTGAAAGTGG
GCCGCTTAACGGCACAGGGTGGTTGGATACTGGGCAGCTTGAAGAGGGTGGAGGCCGCCGGAACGGATCGTGTAGCGGTG
AAATGCATAGAGATGATCCAGAACCCCGATTGCGTAGGCAGGCGGCTACGCCCCACTTGACACTGAGGCACGAGAGCATG
GGGAGCAAACAGG
>OTU_715
TACGGAGGGTGCAAGCGTTGTCCGGATTTATTGGGTTTAAAGGGTGCGTAGGCGGCTTtttAAGTCAGTGGTGAAAGACA
ACAGCTCAACTGTTGCAGTGCCATTGATACTGAAGAGCTTGAGTACAGATGAGGTAGGCGGAATTTATGGTGTAGCGGTG
AAATGCATAGATACCATAAAGAACACCTATTGCGAAGGCAGCTTACTAAGCTGTAACTGACGCTGAGGCACGAAAGTGTG
GGGATCAAACAGG
>OTU_716
TACGGGGAGGGCGAGCGTTATTCATCATTATTGGGCGTAAAGGTACGCAGACTGTTCTTGGCTGTATATTCTGAAAGACC
TGGGGCCAACTCAGGGGTGAGAATCTAAACGCTAGAACTAGAGTCGACGAGAGGATAGTAGAACTTTTAAAGTAGAAGTG
AAAAGTGATGATATTAAaaaGACTCCCAATGGCGAAGGCAACTATCCATTTTCGAACTGACGTTGATGTACGAAGGCATG
GGTATCAAATGGG
>OTU_717
TACAGAGGGTGCGAGCGTTGTTCGGAATTATTGGGCGTAAAGGGTGCGTAGGCGGTGCCACAAGTCACTTGTGAAATCCC
CAGGCTTAACCTGGGGCCTGCAGGCGAAACTGTGGTGCTGGAGTATGGGAGAGGTGCGTGGAATTCCCGGTGTAGCGGTG
AAATGCGTAGATATCGGGAGGAACACCTGTGGCGAAAGCGGCGCACTGGACCATAACTGACGCTGATGCACGAAAGCTAG
GGGAGCAAACAGG
>OTU_718
TACAGAGGgggCAAGCGTTATTCGGAATTATTGGGCGTAAAGGGCGCGTAGGCGGCTTTTCAAGTGACGGGTGAAATCCC
TCGGCTTAACCGAGGAACTGCCTGTCAGACTGGAAGGCTTGAGACCGGGAGAGGTGAGTGGAATTCCCAGTGTAGCGGTG
AAATGCGTAGATATTGGGAGGAACACCAGTGGCGAAGGCGGCTCACTGGACCGGAACTGACGCTGAGGCGCGAAAGCGTG
GGGAGCAAACAGG
>OTU_719
TACGGAGGGTGCAAGCGTTATCCGGATTCACTGGGTTTAAAGGGTGCGTAGGCGGGCAGATAAGTCAGTGGTGAAATACC
TGAGCTTAACTTGGGAACTGCCATTGATACTATTTGTCTTGAATGTTGTGGAGGTTAGCGGAATATGTCATGTAGCGGTG
AAATGCTTAGAGATGACATAGAACACCTATTGCGAAGGCAGCTAACTACGCAAATATTGACGCTGAGGCACGAAAGCGTG
GGGATCAAACAGG
>OTU_720
TAAGTAATGTGAATTGCAGAATTCAGTGAATCATCGAATCTTTGAACGCACATTGCGCCCCTTGGTATTCCGGggggCAT
GCCTGTTCGAGCGTCATTTATACCAATCTAGCCTGGCTAGGTGTTGGGCTTCGCCGTCTGGCGGGCCTTAAAACCAGTGG
CGGTGCTCTCAGGCTCTACGCGTAGTAATTtttCTCGCTATAGGGTCCTGGGAGATGCTTGCCAGCAACCCCAAATTttt
CAGGTTGACCTCGGATCAGGTAGGGATACCCGCTGAACTTAA
>OTU_721
TACGTAATGTGAATTGCAGAATTCAGTGAATCATCGAATCTTTGAACGCACCTTGCGCCCCTTGGCATTCCGAGGGGCAC
ACCCGTTTGAGTGTCGTGAAATCTTCAAaaaCCCTctctTTCGAGGgggATTtttGGACTTGGAGGTTCAATGCTCGCTT
TCGCCTTTTAGAAAGCGAGCTCCTCTCAAATGAATCAGTGGGGTCTGCTTTGCCGGTCCTTGACGTGATAAGATCTTTCT
ACGTTTTGGATTCGACATCGTCCCGCTTCCAATCGTCCCACGGACAAAGGATGGTGCTCCGGTCGCGGCCGGACCCACCA
AaaaaaCCTTGACCTCAAATCGGGTGAGACTACCCGCTGAACTTAA
>OTU_722
TACCAGCACCCCGAGTGGTCGGGACGATTATTGGGCCTAAAGCATCCGTAGCCGGTTCTGCAAGTCCcccGTTAAATCCA
GCTGCTCAACAGATGGGCCGCGGAGGATACTACAGAGCTAGGAGGCAGGAGAGGCAAGCGGTACTCAGTGGGTAGGGGTA
AAATCCGTTGATCCATTGAAGACCACCAGTGGCGAAGGCGGCTTGCCAGAATGCGCTCGACGGTGAGGGATGAAAGCTGG
gggAGCAAACCGG
>OTU_723
TACGTAGGTGGCAAGCGTTGTCCGGATTTATTGGGTTTAAAGGGTGCGTAGGCTGTTCCTTAAGTCAGTGGTGAAATACA
GCCGCTTAACGGTTGAGGTGCCATTGATACTGGGGAACTTGAGTACAGACGAGGTAGGCGGAATTGACGGTGTAGCGGTG
AAATGCATAGATATCGTCAAGAACACCGATAGCGAAGGCAGCTTACTAGACTGTAACTGACGCTGATGCACGAAAGTGTG
GGGATCAAACAGG
>OTU_724
GACGAACCGTGCAAACGTTATTCGGAATCACTGGGCATAAAGGGCGCGTAGGCGGCTCCAAAAGTCAGGGGTGAAATCCG
GCAGCTTAACTGTCGCAGTGCCTTTGATACTGTGGAGCTAGAGGGAGGTAGGGGTCTGTGGAACTTCCGGTGGAGCGGTG
AAATGCGTTGATATCGGAAGGAACGCCGGTGGCGAAAGCGACGGACTGGATCTCTTCTGACGCTGAGGCGCGAAAGCCAG
GGGAGCAAACGGG
>OTU_725
TACGAAGGgggCTAGCGTTGCTCGGAATGACTGGGCGTAAAGGGCGCGTAGGCGGATGCATTTGTCGGGCGTGAAATTCC
AGGGCTCAACCTTGGGACTGCGTTCGAGACGGTgtgtCTAGAGTTTGGAAGAGGGTCGTGGAATTCCCAGTGTAGAGGTG
AAATTCGTAGATATTGGGAAGAACACCGGTGGCGAAGGCGGCGACCTGGTCCTTGACTGACGCTGAGGCGCGAAAGCGTG
GGGAGCAAACAGG
>OTU_726
TACGAGGGGTGCGAGCGTTATTCGGAATTACTGGGCGTAAAGGGTGCGTAGGCGGTTTTCTAAGTCTGTTGTTTAATACT
CCGGCCCAACTGGAGAAAGGCGATAGATACTGGAAGACTAGAGATTGGAAGagagaAGTGGAATTCTCGGAGTAGCGGTA
AAATGCGTAGATCTCGAGAGGAACACCAATGGCGAAGGCAGCTTCTTGGTCCACATCTGACGCTGATGCACGAAAGCGTG
GGGAGCAAACAGG
>OTU_727
CACAAGTGAGACTAGTGTTATTCATCTTTATTAGGTTTAAAGGGTACCTAGACGGTATTTCCAGCCTGTATAAGGTACAG
AAATACTAGAGTTTTATTTGAGAGGTAAATATTAGGACTATTGGTGTAAAGATGAAATTttttGATACTAATGGGACGGA
TAACGGCGAAGGCAATCCTCTATGTATAAACTGACGTTAAGGGACGAAGGCTTGGGGAGCGAATAGG
>OTU_728
TACAGAGGGTGCGAGCGTTAATCGGAATGACTGGGCGTAAAGCgcgcgTAGGCGGTTAtataAGTTGGGTGTGAAATCCC
TGGGCTCAACCTAGGAATTGCATTCAAAACTGTATGACTTGAGTGAAGTAGAGGTGAGTGGAATTTCCGGAGTAGCGGTG
AAATGCGTAGATACCGGAAGGAACACCAGTGGCGAAGGCGACTCACTGGGCTTTAACTGACGCTGAGGTGCGAAAGCGTG
GGGAGCAAACAGG
>OTU_729
TACGTAAAAGACTAGTGTTATTCATCTTTAATAGGTTTAAAGGGTCCGTAGACGGTAAAATTCCATCTGAAATAGGATAT
GTTtttACTAGAGTTTTATATGAGGAGGCGAGTATTCATGGAGGAGAGTTGAAATTTTGTGATCCCATGACGACTGGTAA
GGGCGAAAGCAACCTTTTATCTAATAACTGACGTTGAGGGACGAAGGCTTGGGTCGCGAACAGG
>OTU_730
TACAGAGGTCTCAAGCGTTGTTCGGAATCACTGGGCGTAAAGGGTGCGTAGGTGGCGTGGTAAGTCAGATGTGAAAGCCC
GGGGCTCAACCTCGGAATTGCATCCGATACTGCCGTGCTGGAGTACTGAAGAGGTGACTAGAATTCTCGGTGTAGCAGTG
AAATGCGTAGATATCGAGAGGAATACCAACGGCGAAGGCAGGTCACTGGGCAGTTACTGACACTGAGGCACGAAGGCCAG
GGGAGCAAACGGG
>OTU_731
TAAGTAGTGTGAATTGCAGAATTCAGTGAATCATCGAATCTTTGAACGCACATTGCGCCCCTTGGTATTCCATGGGGCAT
GCCTGTTCGAGCGTCATTTGTACCTTCAAGCTATGCTTGGTGTTGGGTGTTTGTCCCGCCTCTGTGCGCGGACTCGCCTT
AAAGCAATTGGCAGCCGGCGTATAGGTTTCGGAGCGCAGCACAAAACGCGCTTTGTGTCCATTACGACGACGTCCATCAA
GTCTTttttACACTCTTGACCTCGGATCAGGTAGGGATACCCGCTGAACTTAA
>OTU_732
GACGTAGGGCGCGAGCGTTGTCCGGATTTATTGGGCGTAAAGAGCTCGTAGGCGGCTCGTTGCGTCGGCTGTGAAAACCC
GCAGCTCAACTGTGGGCTTGCAGCCGATACGGGCGGGCTAGGATTCGGTAGGGGAGACTGGAATTCCTGGTGTAGCGGTG
AAATGCGCAGATATCAGGAGGAACACCGGTGGCGAAGGCGGGTCTCTGGGCCGATATCGACGCTGAGGAGCGAAAGCGTG
GGGAGCGAACAGG
>OTU_733
TACGAAGGATGCAAGCGTTATCCGGAATTATTGGGTTTAAAGGGTGCGTAGGCGGACCTATAAGTCAGTGGTGAAAGCCC
CAAGCTCAACTTGGGAACTGCCATTGATACTGTTGGTCTTGAGTACAGTTGAGGTAGGCGGAATGTGTCATGTAGCGGTG
AAATGCTTAGATATGACACAGAACACCGATTGCGAAGGCAGCTTGCTAAGCTGTAACTGACGCTGATGCACGAAAGCGTG
GGTAGCAAACAGG
>OTU_734
TACGTAGGGAGCAAGCGTTGTCCGGAATCATTGGGCGTAAAGCgcgcgTAGGTGGCTTCGTAAGTCCGTTGTGAAAGTCA
AAGGCTCAACCTTTGAAAGCCGATGGATACTGCGGAGCTAGAGTACGGAAGAGGCGAGTGGAATTCCTGGTGTAGCGGTG
GAATGCGCAGATATCAGGAGGAACACCAATAGCGAAGGCAGCTCGCTGGGACGTTACTGACACTGAGGCGCGAAAGCGTG
GGGAGCGAACAGG
>OTU_735
TACAGAGGTCCCAAGCGTTGTTCGGATTCACTGGGCGTAAAGGGTGCGTAGGTGGTGAGGTAAGTCGGATGTGAAATCTC
CGGGCTCAACCCGGAAATGGCATTGGAAACTACCTTGCTAGAGGATTTGAGGggggATTGGAATACTTGGTGTAGCAGTG
AAATGCGTAGATATCAAGTGGAACACCAGTGGCGAAGGCGAATCCCTGGAAAATACCTGACACTGAGGCACGAAAGCTAG
GGGAGCAAACAGG
>OTU_736
TACGAAGGgggCTAGCGTTGCTCGGAATGACTGGGCGTAAAGGGCGCGTAGGCGGCATACTCTGTTAGGCGTGAAATTCC
TGGGCTCAACCTGGGGACTGCGCTTAATACAGGTAGGCTAGAGTGTGAAAGAGGGTCGTGGAATTTCCAGTGTAGAGGTG
AAATTCGTAGATATTGGAAAGAACACCGGTGGCGAAGGCGGCGACCTGGTTCATTACTGACGCTGAGGCGCGAAAGCGTG
GGGAGCAAACAGG
>OTU_737
TACGTAGGTGGCAAGCGTTGTCCGGATTTATTGGGTTTAAAGGGTGCGTAGGCGGTCTATTAAGTCAGTGGTGAAATACT
CCAGCTTAACTGGAGGGGTGCCATTGATACTGATGGACTTGAGTGAAGTCGAGGTAGGCGGAATTGACGGTGTAGCGGTG
AAATGCTTAGATATCGTCAAGAACACCAATAGTGAAGACAGCTTACTAGGCTTATACTGACGCTGAGGCACGAAAGTGTG
GGGATCAAACAGG
>OTU_738
TACGTAGGATGCAAGCGTTGTCCGGATTTACTGGGCGTAAAGCgcgcgcAGGCGGCTTtttAAGTATGGCGTGAAATCTC
CCTGCTCAACGGGGAGGGTGCGTTGTAGACTGGAAAGCTTGAGGTCGGTAGAGGggggTGGAATTGCTGGTGTAGCGGTG
AAATGCGTAGAGATCAGCAGGAACACCCGTGGCGAAGGCGGCCcccTGGGCCGTACCTGACGCTGAGGCGCGAAGGCTAG
GGGAGCGACCCGG
>OTU_739
TACAGAGGTCTCAAGCGTTGTTCGGATTCATTGGGCGTAAAGGGTGCGTAGGTGGCGTCGTAAGTCAGGTGTGAAATCTC
GGGGCTTAACTCCGAAACTGCATTTGATACTGCGGTGCTTGAGGACTGGAGAGGAGACTGGAATTTACGGTGTAGCAGTG
AAATGCGTAGAGATCGTAAGGAAGACCAGTGGCGAAGGCGGGTCTCTGGACAGTTCCTGACACTGAGGCACGAAGGCCAG
GGGAGCAAACGGG
>OTU_740
TACGAAGGgggCTAGCGTTGTTCGGAATTACTGGGCGTAAAGCgcgcgcAGGCGGTCCTTCCAGTCAGAGGTGAAAGCCC
AGAGCTCAACTCTGGAACTGCCTTTGAAACTAGAGGACTTGGGTACGGGAGAGGTGAGTGGAATTCCGAGTGTAGAGGTG
AAATTCGTAGATATTCGGAAGAACACCAGTGGCGAAGGCGGCTCACTGGCCCGTTACCGACGCTCAGGCGCGACAGCGTG
GGGAGCAAACAGG
>OTU_741
GACAGAGGGTGCAAACGTTGCTCGGAATCACTGGGCGTAAAGGGCGTGTAGGCGGACATGTAAGTCGGGCGTGAAATCCC
CAGGCTCAACCTGGGAACTGCACTCGAAACTGCGTGTCTTGAGTGCCGGAGAGGAAAGCGGAATACCTGGTGTAGAGGTG
AAATTCGTAGATATCAGGTGGAACACCAGTGGCGAAGGCGGCTTTCTGGACGGTAACTGACGCTGAGACGCGAAAGCGTG
GGGAGCAAACAGG
>OTU_742
GACGAACCGAGCGAACGTTGTTCGGAATAACTGGGCTTAAAGGGCGCGTAGGCGGGCCGCCAAGTTCGAGGTGAAATCCT
CCGGCTCAACCGGAGAACTGCCTCGAATACTGGAGGCCTCGAGGCGGGTAGGGGCATGCGGAACTGTGGGTGGAGCGGTG
AAATGCGTTGATATCCACAGGAACTCCGGTGGCGAAGGCGGCATGCTGGACCCGATCTGACGCTGAGGCGCGAAAGCCAG
GGGAGCAAACGGG
>OTU_743
TACGGAGGGTGCAAGCGTTATCCGGATTCACTGGGTTTAAAGGGTGCGTAGGAGGGCAGGTAAGTCAGTGGTGAAATCCC
CGAGCTTAACTTGGGAACTGCCGTTGATACTATCTGTCTTGAATATTGTGGAGGTAAGCGGAATATGTCATGTAGCGGTG
AAATGCTTAGATATGACATAGAACACCAATTGCGAAGGCAGCTTGCTACACAATTATTGACTCTGATGCACGAAAGCGTG
GGGATCAAACAGG
>OTU_744
TACAGAGGTCCCAAGCGTTGTTCGGATTCACTGGGCGTAAAGGGTGCGTAGGCGGTTGAGTAAGTCTGACGTGAAATCTC
CGAGCCTAACTCGGAAACTGCGTTGGATACTATTCAGCTAGAGGAATGGAGGGGAGACTGGAATACTTGGTGTAGCAGTG
AAATGCGTAGATATCAAGTGGAACACCAGTGGCGAAGGCGAGTCTCTGGACATTTCCTGACGCTGAGGCACGAAAGCCAG
GGGAGCAAACGGG
>OTU_745
TACGTAGGGCGCAAGCGTTGTCCGGAATTATTGGGCGTAAAGAGCTCGTAGGTGGCTGGTCGCGTCTGCCGTGAAAGCCC
GCAGCTTAACTGCGGGTCTGCGGTGGATACGGGCCGGCTAGAGGTAGGTAGGGGCAAGTGGAATTCCTGGTGTAGCGGTG
AAATGCGCAGATATCAGGAGGAACACCGGTGGCGAAGGCGGCTTGCTGGGCCTTACCTGACGCTGAGGAGCGAAAGCGTG
GGGAGCGAACAGG
>OTU_746
TACGGAGGATCCAAGCGTTATCCGGATTTATTGGGTTTAAAGGGTGCGTAGGTGGCTTATTAAGTCAGGGGTGAAAGACG
GTAGCTTAACTATCGCAGTGCCTTTGATACTGATGAGCTTGAATGAACTAGAGGTAGGCGGAATGTGACAAGTAGCGGTG
AAATGCATAGATATGTCACAGAACACCAATTGCGAAGGCAGCTTACTATGGTTTTATTGACACTGAGGCACGAAAGCGTG
GGGATCAAACAGG
>OTU_747
GACGAACCGTGCGAACGTTGTTCGGAATCACTGGGCTTAAAGGGCGCGTAGGCGGGCTGCCAAGTCTGTGGTGAAATCCT
CCAGCTTAACTGGAGAACTGCCGTGGATACTGGCGGCCTCGAGGGTGATAGGGGTCGGTGGAACTGTGCGTGGAGCGGTG
AAATGCGTTGATATGCACAGGAACTCCGGTGGCGAAGGCGACCGACTGGATCACTTCTGACGCTGAGGCGCGAAAGCTAG
GGGAGCGAACGGG
>OTU_748
GACAGGTAGTGCAAACGTTGTTTGGAATGATTGGGTGTAAAGGATATGTAGACTGCTTTCGTGCGATTttttGTGAAATG
ACCGGGAAGTGCACCTGTGTTGGCCAAAATTTATCTGAAAGCTTGGAGTCGAAaaaaaGTTGGGAGAATTTCTTGTGCAA
GGGTAGAATCTCGAAATATTGGAAGGACTACCAATTTTGTAGCGAAAGCCCCTTTCTAGCTTCGACTGACGTTGAGATAT
GAAAGGATAGGGATCAAACAGG
>OTU_749
TACGGAGAGTGCAAGCATTAATCGGAATTATTGGGCGTAAAGGGCGCGTAGGCGGGTTGTTAAGTCAGATGTGAAATTCC
GAAGCTCAACTTCGGAGCTGCATTTGAAACTGGCGATCTAGAGGGATGGCGGAGAAAACGGAATTCCACGTGTAGCGGTG
AAATGCGTAGATATGTGGAAGAACACCTGTGGCGAAAGCGGTTTTCTAGCTATTTCCTGACGCTGAGGCGCGAGAGCAAG
GGGAGCAAACAGG
>OTU_750
GACGTAGAAGACTAGTGTTATTCATCTTTAATAGGTTTAAAGGGTACCTAGACGGTATAATTAGTCTTAAATAGGAAACG
GTTATACTAGAGTTAtatatGAGGAGGTGAGTATTTATGGAGTAGAGTTGAAATTCTGTCATACCATAACGACTGGTAGC
GGCGAAAGCAACCTTTTATCTAATAACTGACGTTGAGGGACGAAGGCTCGGGTAACGAACAGG
>OTU_751
TACGGAGGGTGCAAGCGTTATCCGGATTCACTGGGTTTAAAGGGTGCGTAGGTGGGAATGTAAGTCAGTGGTGAAATCTC
CGTGCTTAACATGGAAACTGCCATTGATACTATGTTTCTTGAATCTTCCGGAGGTCAGCGGAATATGTCATGTAGCGGTG
AAATGCTTAGATATGACATAGAACACCAATTGCGAAGGCAGCTGACTACAGGAGCATTGACACTGAGGCACGAAAGCGTG
GGGATCAAACAGG
>OTU_752
TACGAAGGGTGCAAACGTTGCTCGGAATCATTGGGCGTAAAGCGCACGTAGGCGGCACACCAAGTCGGATGTGAAATCCC
TCGGCTCAACCAAGGAAGTGCATCCGAAACTGGCGAGCTTGAGTACGGGAGAGGATCGCGGAATTCCCGGTGTAGAGGTG
AAATTCGTAGATATCGGGAGGAACACCAGTGGCGAAGGCGGCGATCTGGCCTAGTACTGACGCTGAGGTGCGAAAGCGTG
GGGAGCAAACAGG
>OTU_753
TACGTAAAAGACTAGTGTTATTCATCTTTAATAGGTTTAAAGGGTACCTAGACGGTATAATTAGTCCAAAATAGGATACG
ATTTTACTAGAGTTAtataGGAGGAGGTGAGTATTCATGCAGTAGAGATGAAATTCGTTGATAGTATGAAGACTGATAAA
GGCGAAGGCGACCTTTTATCTAATAACTGACGTTGAGGGACGAAGGCTCGGGGAACAAACAGG
>OTU_754
TACGGAGGGTGCAAGCGTTATCCGGATTCACTGGGTTTAAAGGGTGCGTAGGCGGAACAGAAAGTCCGTTGTGAAATCTC
CGAGCTTAACTCGGAAATTGCGGTGGATACTATTGTTCTTGAATACTGTTGAGGTTAGCGGAATATGTCATGTAGCGGTG
AAATGCATAGATATGACATAGAACACCAATTGCGAAGGCAGCTGGCTAAACAGATATTGACGCTGAGGCACGAAAGCGTG
GGGATCAAACAGG
>OTU_755
CACGTAGGgggCAAGCGTTGTCCGGATTTATTGGGCGTAAAGAGCTCGTAGGTGGCTCGGTAAGTCGGGTGTGAAATTTC
GAGGCTCAACCTCGAGACGCCACCTGATACTGCTGTGGCTAGAGTCCGGTAGGGGAGCGTGGAATTCCTGGTGTAGCGGT
GAAATGCGCAGATATCAGGAGGAACACCAGCGGCGAAGGCGGCGCTCTGGGCCGGTACTGACACTGAGGAGCGAAAGCGT
GGGGATCAAACAGG
>OTU_756
TACAGAGGGTGCAAGCGTTAATCGGAATTACTGGGCGTAAAGCgcgcgTAGGCGGTTGTGTAAGTTGGATGTGAAATCCC
CGGGCTTAACCTGGGCACTGCATTCAAAACTGCACGGCTAGAGTATGGGAGAGGAAGGTAGAATTCCAGGTGTAGCGGTG
AAATGCGTAGAGATCTGGAGGAATACCGATGGCGAAGGCAGCCTTCTGGCCTAATACTGACGCTGAGGTGCGAAAGCATG
GGGAGCAAACAGG
>OTU_757
TACGAAGGgggCTAGCGTTGTTCGGATTTACTGGGCGTAAAGCGCACGTAGGCGGGTCGTTAAGTCAGGGGTGAAATCCC
GGAGCTCAACTCCGGAACTGCCTTTGATACTGGCGACCTTGAGGCTGGAAGAGGTTAGTGGAATTCCCAGTGTAGAGGTG
AAATTCGTAGATATTGGGAAGAACACCAGTGGCGAAGGCGGCTAACTGGTCCAGATCTGACGCTGAGGTGCGAAAGCGTG
GGGAGCAAACAGG
>OTU_758
TACGTAGGTGGCAAGCGTTGTCCGGATTTACTGGGCGTAAAGGGAGCGTAGGTGGATATTTAAGTGGGATGTGAAATACT
CGGGCTTAACCTGAGTGCTGCATTCCAAACTGGATATCTAGAGTGCAGGAGAGGAAAGTAGAATTCCTAGTGTAGCGGTG
AAATGCGTAGAGATTAGGAAGAATACCAGTGGCGAAGGCGACTTTCTGGACTGTAACTGACACTGAGGCTCGAAAGCGTG
GGGAGCAAACAGG
>OTU_759
CACGTAGGgggCAAGCGTTGTCCGGATTTATTGGGCGTAAAGAGCTCGTAGGCGGTTCGGTAAGTTGGGTGTGAAACCTC
CAGGCTCAACCTGGAGACGCCACCCGATACTGCTGTGACTAGAGTCCGGTAGGGGAGCGTGGAATTCCTGGTGTAGCGGT
GAAATGCGCAGATATCAGGAGGAACACCAGCGGCGAAGGCGGCGCTCTGGGCCGGAACTGACGCTGAGGAGCGAAAGCGT
GGGTAGCAAACAGG
>OTU_760
TAAGTAATGTGAATTGCAGAATTCAGTGAATCATCGAATCTTTGAACGCATCTTGCGCTCCTTGGTACTCCGAGGAGCAT
GCCTGTTTGAGTGTCATTTGACCTTCTCAACCACATCATTCTTGTTTTGAATGtgtgtgGCTTGGATGTGGggggAATAA
TTGCAGGCTTCAACCATAAGCCAGCTCCCCTGAAATGCATTAGTGGTTGTCTGAGCTGCTATTGGTGTGATAAATTATCT
ATGCCTTTGGTGATTCTGGTCAGCACTGCTTATAATGGACAAGATCATTTGACAAATTTGACCTCAAATCAGGTAGGACT
ACCCGCTGAACTTAA
>OTU_761
AACGTAGGTGGCAAGCGTTATCCGGATTTACTGGGCGTAAAGCATGTGCAGACGGGTTGGTAAGTGGTGTATGAAAGCGT
TCGGCTTAACCGAGCAAGCGTATGCCAGACTGCCAGTCTTGAGAGTGGGAGAGGGATGTGGAATTCCGGGTGTAGTGGTG
AAATGCGTAGAGATCCGGAGGAACCCCAGAGGCGAAGGCGGCGTCCTGGCCCATTTCTGACGTTCAGACATGACAGCATG
GGGAGCGAACGGG
>OTU_762
CACGTAGGgggCAAGCGTTGTCCGGATTTATTGGGCGTAAAGAGCTCGTAGGTGGTTCGGTAAGTCAGGTGTGAAACCTC
CAGGCTCAACCTGGAGACGCCACTTGATACTGCTGTGACTGGAGTCCGGTAGGGGAGCGTGGAATTCCTGGTGTAGCGGT
GAAATGCGCAGATATCAGGAGGAACACCAGCGGCGAAGGCGGCGCTCTGGGCCGGTACTGACACTGAGGAGCGAAAGCGT
GGGTAGCAAACAGG
>OTU_763
TACGGAGGgggCGAGCGTTATTCGGAATTATTGGGCGTAAAGGGCGCGTAGGTGGCCCTGTAAGTCAAAGGTGAAATCCC
TCGGCTCAACCGAGGAATTGCCCTTGAAACTGCAGGGCTTGAGGCCGGGAGGgggTAGCGGAATTCCCAGTGTAGCGGTG
AAATGCGTAGATACTGGGAGGAACACCGGTGGCGAAGGCGGCTACCTGGACCGGTTCTGACACTGATGCGCGAAAGCGTG
GGTAGCAAACAGG
>OTU_764
TACGTAGGGTGCAAGCGTTAATCGGAATTACTGGGCGTAAAGCGTGCGCAGGCGGTTCGGAAAGAAAGATGTGAAATCCC
AGGGCTCAACCTTGGAACTGCATTtttAACTACCGGACTAGAGTATGTCAGAGGggggTGGAATTCCACGTGTAGCAGTG
AAATGCGTAGATATGTGGAGGAACACCGATGGCGAAGGCAGCCcccTGGGATAATACTGACGCTCATGCACGAAAGCGTG
GGGAGCAAACAGG
>OTU_765
TACGTAGGTGGCAAGCGTTGTCCGGATTTATTGGGTTTAAAGGGTGCGTAGGCGGTCCTTTAAGTCAGTGCTGAAATACT
CTAGCTTAACTAGAGGGGTGGCATTGATACTGGAGGACTTGAATGAAGTCGAGGTAGGCGGAATTGACGGTGTAGCGGTG
AAATGCTTAGATATCGTCAAGAACACCGATAGTGAAGACAGCTTACTAGGCTTAGATTGACGCTGAGGCACGAAAGTGTG
GGGATCAAACAGG
>OTU_766
TACGTAGGGAGCGAGCGTTGTCCGGAATTACTGGGCGTAAAGGGCGAGTAGGCGGTATAGCAAGTTCGATGTGAAAGCCT
TCGGCTTAACCGGAGAGGGTCATCGGAGACTGCTAAACTAGAGTGCAAAAGAGGCTAACAGAATTCCCGGTGTAGTGGTG
AAATGCGTAGATATCGGGAGGAATACCAGTGGCGAAGGCGGTTAGCTGGGTTGTAACTGACGCTGAGGCGCGAAGGCTAG
GGTAGCAAACAGG
>OTU_767
TACGAAGGgggCTAGCGTTGCTCGGAATGACTGGGCGTAAAGGGCGCGTAGGCGGATCACGCAGTCAGATGTGAAATTCC
TGGGCTTAACCTGGgggCTGCATTTGAGACGCGTGGTCTAGAGTGTGAAAGAGGGTCGTGGAATTCCCAGTGTAGAGGTG
AAATTCGTAGATATTGGGAAGAACACCGGTGGCGAAGGCGGCGACCTGGTTCACAACTGACGCTGAGGCGCGAAAGCGTG
GGGAGCAAACAGG
>OTU_768
TACGGAGGGTGCAAGCGTTATCCGGATTTACTGGGTTTAAAGGGTgtgtAGGCGGACTTTTAAGTCCGTGGTGAAATCTC
CGGGCTCAACCCGGAAACTGCCATGGATACTATTTGTCTTGAATATTGTTGAGGTGGGCGGAACGGGTCATGTAGCGGTG
AAATGCATAGATATGACCCGGAACACCGATTGCGAAGGCAGCCCACTAAGCAATGATTGACGCTGAGGCACGAAAGCGTG
GGGATCAAACAGG
>OTU_769
TACGTAGGGTCCGAGCGTTGTCCGGAGTTACTGGGCGTAAAGCgcgcgcAGGTGGCTCGATAAGACTGGCGTGAAAGCCc
ccGGCTCAACCGGGGAGGGTCGTTGGTGACTGTCGGGCTTGAGGGCAGCAGGGGCAGGTGGAATTCCCGGTGTAGTGGTG
AAATGCGTAGAGATCGGGAGGAACACCCGTGGCGAAGGCGGCCTGCTGGGCTGACCCTGACACTGAGGCGCGAAGGCGTG
GGGAGCGAACGGG
>OTU_770
TACGTAGGTGGCAAGCGTTGTCCGGATTTATTGGGTTTAAAGGGTGCGTAGGCGGCCTATTAAGTCAGTGGTGAAATATC
TCAGCTTAACTGAGAAGGTGCCAATGATACTGATGGGCTTGAGTACAGATGAGGTAGGCGGAATTGACGGTGTAGCGGTG
AAATGCTTAGATATCGTCAAGAACACCTATAGCGAAGGCAGCTTACTAGGCTGTAACTGACGCTGAGGCACGAAAGTGTG
GGGATCAAACAGG
>OTU_771
TACGGAGGGTGCAAGCGTTATCCGGATTCACTGGGTTTAAAGGGTGCGTAGGTGGGTATGTAAGTCAGAGGTGAAATCCC
CGAGCTTAACTTGGGAACTGCCTTTGATACTAtatatCTTGAATGCCGTAGAGGTAAGCGGAATATGTCATGTAGCGGTG
AAATGCTTAGATATGACATGGAACACCAATTGCGAAGGCAGCTTACTATGCGGTTATTGACACTGAGGCACGAAAGCGTG
GGTAGCAAACAGG
>OTU_772
GACGAACCGTCCAAACGTTATTCGGAATCACTGGGCTTAAAGGGCGCGTAGGCGGCCGAGCGGGTCACGGGTGAAATCCT
CCAGCTTAACTGGAGAACTGCCCTTGATACCACTGCGGCTCGAGGAAGGAAGGGGCAATCGGAACTGTCGGTGGAGCGGT
GAAATGCGTTGATATCGACAGGAACGCCGGTGGCGAAAGCGGATTGCTGGTCCTTTTCTGACGCTGAGGCGCGAAAGCCA
GGGGAGCAAACGGG
>OTU_773
TACGTAGGGTGCAGGCGTTAATCGGAATTACTGGGCGTAAAGCGTGCGCAGGCGGTTTGCTAAGACAGGTGTGAAATCCC
CGAGCTTAACTTGGGAATTGCGCTTGTAACTGGCAGGCTAGAGTGTAGCAGAGGggggTGGAATTCCACGTGTAGCAGTG
AAATGCGTAGATATGTGGAGGAACACCGATGGCGAAGGCAGCCcccTGGGTTAACACTGACGCTCATGCACGAAAGCGTG
GGGAGCAAACAGG
>OTU_774
TACGTAGGGTGCGAGCGTTAATCGGAATTACTGGGCGTAAAGCGTGCGCAGGCGGTCTGTTAAGACCGATGTGAAATCCC
CGGGCTTAACCTGGGAACTGCATTGGTGACTGGCAGGCTTTGAGTGTGGCAGAGGggggTAGAATTCCACGTGTAGCAGT
GAAATGCGTAGAGATGTGGAGGAATACCGATGGCGAAGGCAGCCcccTGGGCCAACACTGACGCTCATGCACGAAAGCGT
GGGGAGCAAACAGG
>OTU_775
TACAGAGGTGGCAAGCGTTGTTCGGAATTACTGGGCGTAAAGGGCGCGTAGGCGGCTCGACAAGTCCCGCGTGAAAGCCc
ccGGCTCAACTGGGGAACTGCGCGGGAAACTGTCGGACTTGAGTTCGGGAGAGGGAAGCGGAATTCCGGGTGTAGCGGTG
AAATGCGTAGATATCCGGAGGAACACCGGTGGCGAAGGCGGCTTCCTGGACCGACACTGACGCTGAGGCGCGAAAGCTAG
GGGAGCAAACGGG
>OTU_776
TAAGTAATGTGAATTGCAGAATTCAGTGAATCATCGAATCTTTGAACGCACATTGCGCCCCTTGGTATTCCGAGGGGCAT
GCCTATTCGAGCGTCATTATCACCCCTCAAGCGCTTCGGTGCTTGGTCTTGAGGCCTGCCGCAACGGCAGCCTCTAAAAT
CAGTGGCAGTGCCGTCAGGCTCTAAGCGTAGTAATTTCtctcGCTATGGAACCCTGGTGGACACTCGTCAGAACCccccc
ATTttttAATGATTGACCTCGGATTAGGTAGGGATACCCGCTGAACTTAA
>OTU_777
TACGGAGGGTGCAAGCATTGATCGGAATTACTGGGCGTAAAGGGCGCGTAGGCGGTTAGGAAAGTCAGATGTGAAATTCC
GGGGCTCAACCCCGGAGCTGCATTTGAAACTTCCAGACTAGAGCATAGTTAGGGAAAACGGAATTCCACGTGTAGCGGTG
AAATGCGTAGATATGTGGAAGAACACCGGTGGTGAAGACGGTTTTCTGGGCTAGAGCTGACGCTGAGGCGCGAGAGCAAG
GGGAGCAAACAGG
>OTU_778
CACGTAGGgggCAAGCGTTGTCCGGATTTATTGGGCGTAAAGAGCTCGTAGGTGGTTCGATAAGTCGGGTGTGAAACCTC
CAGGCTCAACCTGGAGACGCCACCCGATACTGTCGTGACTAGAGTCCAGTAGGGGAGCGTGGAATTCCTGGTGTAGCGGT
GAAATGCGCAGATATCAGGAGGAACACCAGCGGCGAAGGCGGCGCTCTGGGCTGGCACTGACACTGAGGAGCGAAAGCGT
GGGGAGCGAACAGG
>OTU_779
TACGGAGGGTGCAAGCGTTATCCGGATTCACTGGGTTTAAAGGGTGCGTAGGCGGGCAGGTAAGTCAGTGGTGAAATCTT
TGGGCTTAACCCGAAAACTGCCATTGATACTATCTGTCTTGAATATTGTGGAGGTTTGCGGAATATGTCATGTAGCGGTG
AAATGCTTAGATATGACATAGAACACCTATTGCGAAGGCAGCAAACTACGCATatatTGACGCTGAGGCACGAAAGCGTG
GGGATCAAACAGG
>OTU_780
TACGAAGGATCCAAGCGTTATCCGGATTTATTGGGTTTAAAGGGTGCGTAGGCGGGCTATTAAGTCAGTGGTGAAAGCCC
CAAGCTTAACTTGGGAATTGCCATTGATACTGATGGTCTTGAGTACACTTGAAGTGGGCGGAATGTGTCATGTAGCGGTG
AAATGCTTAGATATGACACAGAACACCGATTGCGAAGGCAGCTCACTAAATTGTAACTGACGCTGAGGCACGAAAGCGTG
GGGATCAAACAGG
>OTU_781
TACAGAGGTCTCAAGCGTTGTTCGGATTCATTGGGCGTAAAGGGTGCGTAGGTGGCGAGGTTAGTCAGGTGTGAAATCTC
GGGGCTCAACCCCGAAACTGCACTTGATACTGCCTTGCTAGAGTACTGGAGAGGAGATTGGAATTTACGGTGTAGCAGTG
AAATGCGTAGATATCGTAAGGAAGACCAGTGGCGAAGGCGAATCTCTGGACAGTTACTGACACTGAGGCACGAAGGCCAG
GGGAGCAAACGGG
>OTU_782
TACGAAGGgggCTAGCGTTGTTCGGAATCACTGGGCGTAAAGCGCACGTAGGCGGATTtttAAGTCAGGGGTGAAATCCC
GAGGCTCAACCTCGGAACTGCCTTTGATACTGGAGATCTTGAGTCCGGAAGAGGTAAGTGGAACTGCGAGTGTAGAGGTG
AAATTCGTAGATATTCGCAAGAACACCAGTGGCGAAGGCGGCTTACTGGTCCGGAACTGACGCTGAGGTGCGAAAGCGTG
GGGAGCAAACAGG
>OTU_783
TACGTAGGATGCAAGCGTTGTCCGGAATTATTGGGCGTAAAGAGCgcgcAGGCGGTCTATCAAGTCAGATGTGAAATATC
CAGGCTTAACCTGGAGGGGTCATTTGAAACTGGTAGACTAGAGTACAGCAGAGGATAGTGGAATTCCCGGTGTAGTGGTG
AAATGCGTAGATATCGGGAGGAACACCAGTGGCGAAGGCGACTATCTGGGCTGAAACTGACGCTGAGGCGCGAAGGCTAG
GGGAGCAAACAGG
>OTU_784
TACGAAGGGTGCAAGCGTTACTCGGAATTACTGGGCGTAAAGCGTGCGTAGGTGGCGCGTTAAGTCGGATGTGAAAGCCC
CGGGCTCAACCTGGGAATGGCATCCGATACTGGCGGGCTAGAGTTCGATAGAGGGTCGTGGAATTCCCGGTGTAGCGGTG
AAATGCGTAGAGATCGGGAGGAACATCAGTGGCGAAGGCGGCGACCTGGATCAGAACTGACACTGAGGCACGAAAGCGTG
GGGAGCAAACAGG
>OTU_785
TACGAAGGgggCTAGCGTTGTTCGGATTTACTGGGCGTAAAGCGCACGTAGGCGGACTTTTAAGTCAGGGGTGAAATCCC
AGAGCTCAACTCTGGAACTGCCTTTGATACTGGAAGTCTTGAGTATGGAAGAGGTTGGTGGAACTGCGAGTGTAGAGGTG
AAATTCGTAGATATTCGCAAGAACACCAGTGGCGAAGGCGGCCAACTGGTCCATTACTGACGCTGAGGTGCGAAAGCGTG
GGGAGCAAACAGG
>OTU_786
TACAGAGGGTGCAAGCGTTAATCGGAATTACTGGGCGTAAAGGGCGCGTAGGTGGTTAATTAAGTCAGATGTGAAATCCC
CGGGCTTAACCTGGGAATTGCATTTGAAACTGATTGGCTAGAGTACGGGAGAGGGAAGTGGAATTTCCGGTGTAGCGGTG
AAATGCGTAGATATCGGAAGGAACACCAGTGGCGAAGGCGACTTCCTGGCCCGTTACTGACACTGAGGCGCGAAAGCGTG
GGGAGCGAACAGG
>OTU_787
TACGTAGGCAGCAAGCGTTGTTCGGAGTTACTGGGCGTAAAGGGTgtgtAGGCGGTTGGATAAGAGTGGTGTGAAATCTC
CCGGCTTAACTGGGAGGGTGCGCTACAGACTGTCTGACTAGAGTGTGGGATGGGAGAGTGGAATTCCTGGTGTAGCGGTG
AAATGCGTAGATATCAGGAGGAACACCGGTGGTGTAGACGGCTctctGGACCATAACTGACGCTGAGACACGAAAGCGTG
GGTAGCAAACAGG
>OTU_788
TACGTAGGgggCGAGCGTTGTCCGGAATTATTGGGCGTAAAGAGCGTGTAGGCGGTTCGGTAAGTCTGTCGTGAAATCCT
GGGGCTCAACCCCGGGCGTGCGATGGATACTGCCGGGCTAGAGGGTGGTAGAGGCGAGTGGAATTCCCGGTGTAGCGGTG
AAATGCGCAGATATCGGGAGGAACACCAGTAGCGAAGGCGGCTCGCTGGGCCACACCTGACGCTGAGACGCGAAAGCTAG
GGGAGCGAACAGG
>OTU_789
TACGAAGGgggCTAGCGTTGTTCGGATTTACTGGGCGTAAAGGGCGCGTAGGCGGGTTtttAAGTCAGGGGTGAAATCCC
AAGGCTCAACCTTGGAACTGCCTTTGATACTGGAAATCTTGAGTCCGGGAGAGGTGAGTGGAACTGCGAGTGTAGAGGTG
AAATTCGTAGATATTCGCAAGAACACCAGTGGCGAAGGCGGCTCACTGGCCCGGAACTGACGCTGAGGCGCGAAAGCGTG
GGGAGCAAACAGG
>OTU_790
TACGGAGGATCCAAGCGTTATCCGGAATCATTGGGTTTAAAGGGTCCGTAGGCGGTCTTATAAGTCAGTGGTGAAATCTC
CCCGCTCAACGGGGAAACGGCCATTGATACTGTAGGACTTGAATTATTAGGAAGTAACTAGAATATGTAGTGTAGCGGTG
AAATGCTTAGAGATTACATGGAATACCAATTGCGAAGGCAGGTTACTACTAATGGATTGACGCTGATGGACGAAAGCGTG
GGTAGCGAACAGG
>OTU_791
TACGTAAGAGGCTAGTGTTATTCATCTTAAATAGGTTTAAAGGGTACTTAGACGGTAAaaaTTTTCCTTTATAAAGGTAC
ATTtttACTAGAGTTTTATGTGAGAAGGTAGTACTTGAGGTGTAGAGATAAAATTCGTTGATACCTTAGGGACAGGTAAA
GGCGAAGGCAACCTTTTATGTAAaaaCTGACGTTGAAGGACGAAGGCACAGAAAACAAACAGG
>OTU_792
TACGGAGGGTGCGAGCGTTGTCCGGAATCATTGGGCGTAAAGGGCGCGTAGGTGGCCCGCCAAGCGTGCGGTGAAAGCTC
GGGGCTCAACCCCGAGTCGGCCGTGCGAACTGGTGGGCTCGAGCACTGTAGAGGCAGGCGGAATTCCGGGTGTAGCGGTG
GAATGCGTAGAGATCCGGAAGAACACCGGTGGCGAAGGCGGCCTGCTGGGCAGTAGCTGACACTGAGGCGCGACAGCGTG
GGGAGCAAACAGG
>OTU_793
TACGTAGGGTGCAAGCATTAATCGGATTAACTGGGCGTAAAGGACGTGTAGGCGGCAAGATAAGTCTGGCGTGAAATTAC
AGGGCTCACCCCTGTAGCTGCGTTGGAAACTATCTAGCTAGAGGACGGAAGGGGAAAGCGGAATTCCATGTGTAGCGGTG
AAATGCGTAGATatatGGAAGAACACCAGTGGCGAAAGCGGCTTTCTAGTACGTACCTGACGCTGAGGCGTGAGAGCAAG
GGGAGCAAACAGG
>OTU_794
TACGTAAGGTGCAAGCGTTAGTCAGATTTACTGGGCGTAAAGTgtgtTTAGGTGGTTTATTAAGACTTGTGTAAAATCCC
CGAGCTTAACTTGGGAAATGCAAAAGTTACTTTTAAACTAGAGTATAATAGAGGTAGGTAGAATTTCGCAAGTAGCAGTG
AAATGCGCAGATATGCGAAGGAATACCGATGGCGAAGGCAACCTGCTGGGTTATTACTAACACTGATACACGAAAGCGTG
GGGAGCAAACAGG
>OTU_795
TACAGAGGGTGCGAGCGTTAATCGGAATTACTGGGCGTAAAGGGTGCGTAGGTGGTTAtataAGTTAGGTGTGAAATTCC
CGGGCTTAACCTGGGGACTGCGCCTGATACTGTATAGCTAGAGTACTGTAGAGGAAAGTGGAATTTCCGGTGTAGCGGTG
AAATGCGTAGATATCGGAAGGAACATCGGTGGCGAAGGCGACTTTCTGGACAGATACTGACACTGAGGCACGAAAGCATG
GGGAGCAAACAGG
>OTU_796
AACGTAGGTGGCAAGCGTTATCCGGAATTACTGGGCGTAAAGGGTGTGCAGGCGGGGAAGCAAGTGGTGTATGAAATCTC
CCAGCTTAACTGGGATAGGTTATGCCAGACTGCTTTTCTAGAGGACGAgagagGggggTGGAATTCCGGGTGTAGTGGTG
AAATGCGTAGAGATCCGGAGGAACCCCAGAGGCGAAGGCGGCCcccTGGCTCGTACCTGACGCTCAGCCACGAAAGCATG
GGGAGCGAACGGG
>OTU_797
GACGTGGAAGACAAGTGTTATTCATCTTTAATAGGTTTAAAGGGTACCTAGACGGCAAATCTAACTTCTTTTGTCTTAGG
AATAATAAACCTAAGTGGGTACAGATTTGCTAGAGTTTTATATGAGAAGGCGAGTATTTCGGGTGGAgagaTGAAATTTA
ATGATACCCGTTAGGACTGGTAATGGCGTAGGCAACCTTTTATGTAAaaaCTGACGTTGAGGGACGAAGGCTTTGGTCGC
AAACAGG
>OTU_798
TACGAAGGGTGCAAACGTTATTCGGAATCACTGGGCGTAAAGGGTGCGTAGACGGTATGTTAAGTTCGTCGTTAAAGGCT
CCGGCCTAACCGGAGTACCGCGATGAAAACTGGCGTGCTAGAGGGTGAgagagagaAGTGGAATTCCTGGAGTAGCGGTA
AAATGCGTGGATCTCAGGAGGAACACCAATGGCGAAGGCAGCTTCTTGGCTCATTCCTGACGTTGAGGCACGAAAGCGTG
GGGAGCAAACAGG
>OTU_799
TACGTAGGTGGCGAGCGTTGTCCGGAATTACTGGGTGTAAAGCGCGTGTAGGCGGGAGGCCAAGTCTGTGGTGAAATCGC
TCGGCTTAACTGGGCGGGGTCCATGGAAACTGGTCACCTGGAGGTCGGTAGAGGCAAGTGGAATTCCCGGTGTAGTGGTG
AAATGCGTAGAGATCGGGAGGAACACCAGTGGCGAAGGCGGCTTGCTGGGCCGGACCTGACGCTGAGACGCGAAGGCGTG
GGGAGCGAACGGG
>OTU_800
GACGTAGGGTGCAAGCGTTGTCCGGATTTACTGGGCGTAAAGAGCGCGTAGGCGGTCTGTTAAGTGTAGAGTGAAATCTC
CGGGCTCACCCCGGAAACTGCTCTGCATACTGGCAGACTTGAGGGATGCAGAGGTTTGTGGAATTCCTGGTGTAGCGGTG
AAATGCGTTGATATCAGGAGGAACACCCATGGCGAAGGCAGCAAACTGGGCATCATCTGACGCTGAGGCGCGAAAGCGTG
GGTAGCAAACAGG
>OTU_801
TACGTAGGgggCTAGCGTTGTCCGGAATCATTGGGCGTAAAGCgcgcgTAGGCGGCCCGGTAAGTCCGCTGTGAAAGTCA
AAGGCTCAACCTTTGAATGTCAGCGGATACTGCCGGGCTAGAGTCCGGAAGAGGCGAGTGGAACTCCTGGTGTAGCGGTG
GAATGCGCAGATATCAGGAAGAACACCAACGGCGAAGGCAGCTCGCTGGGACGGAACTGACGCTAAGGCGCGAAAGCGTG
GGGAGCGAACAGG
>OTU_802
TAAGTAATGTGAATTGCAGAATTCAGTGAATCATCGAATTtttGAACGCATATTGCACCTTTGAGTATTCTCTAAGGTAT
ACCTGTTTGAGCGTCGTTTGAACATTAAAGCTTTGCTTtttATTAGATTTTGGTCAGTAATGACCAATTTCTCAAACACA
GTGGCATTATTTTGTTAGCCGATACACAGTGAAAATGtgtgtTTATTAATGAAAATGATTGCCAATTAATTTTATTGTTC
GACCTCAAATCAAGTAAGACTACCCGCTGAACTTAA
>OTU_803
TACGGAGGGTGCAAGCGTTATCCGGATTCACTGGGTTTAAAGGGTGCGTAGGTGGGTTGGTAAGTCAGTGGTGAAATCCC
CGAGCTTAACTTGGGAACTGCCATTGATACTATCAGTCTTGAATACCGTGGAGGTTAGCGGAATATGTCATGTAGCGGTG
AAATGCTTAGATATGACATAGAACACCAATTGCGAAGGCAGCTGGCTACACGAATATTGACACTGAGGCACGAAAGCGTG
GGGATCAAACAGG
>OTU_804
TAAGTAATGTGAATTGCAGAATTCAGTGAATCATCGAATCTTTGAACGCACATTGCGCCCCTTGGTATTCCGAGGGGCAT
GCCTATTCGAGCGTCATTATCACCCCTCAAGCTTCGGCTTGGTGTTGAGGCCTGCTGTAAAGGCACCCTCTAAAATCAGT
GGCAGTGCTGTCAGGCTCTAAGCGTAGTAATTCtctcGCTATAGGGTCCTGGTGGACACTCGTCAGAACCcccccATTtt
ttAATGATTGACCTCGGATTAGGTAGGGATACCCGCTGAACTTAA
>OTU_805
TACGTAGGgggCAAGCGTTGTCCGGAATCATTGGGCGTAAAGCgcgcgTAGGCGGCCCGGTAAGTCCGCTCTGAAAGTCC
AGGGCTTAACCCTGGAAAGCGGGTGGATACTGCCGGGCTAGAATCCGGAAGAGGCGAGTGGAATTCCTGGTGTAGCGGTG
GAATGCGCAGATATCAGGAGGAACACCAATAGCGAAGGCAGCTCGCTGGGACGGTATTGACGCTAAGGCGCGAAAGCGTG
GGGAGCAAACAGG
>OTU_806
GACGTAGGGTCCAAGCGTTGTCCGGATTTACTGGGCGTAAAGAGCGCGTAGGCGGTCCGTTAAGTGTAGAGTGAAAGCTC
CGGGCTCAACTCGGAAATTGCTCTGCATACTGGCGGACTCGAGGACGGAAGAGGTTTGTGGAATTCCTGGTGTAGCGGTG
AAATGCGTAGATATCAGGAGGAACACCCATGGCGAAGGCAGCAAACTGGTCCGTATCTGACGCTGAGGCGCGAAAGCGTG
GGTAGCAAACAGG
>OTU_807
TACGTAGGGTGCGAGCGTTAATCGGAATTACTGGGCGTAAAGGGTGCGTAGGCGGTTCGTTATGTCTGCTGTGAAAGCCC
CGGGCTTAACCTGGGAATGGCAGTGGAAACTGGCGGGCTTGAGTGTGGCAGAGGggggTGGAATTCCGCGTGTAGCAGTG
AAATGCGTAGAGATGCGGAGGAACACCGATGGCGAAGGCAGCCcccTGGGCTAACACTGACGCTGAGGCACGAAAGCGTG
GGGAGCAAACAGG
>OTU_808
TACGTAGGCAGCGAGCGTTGTTCGGAGTTACTGGGCGTAAAGAGTGCGTAGGCGGTTTTCTAAGTTTGGTGTGAAATCTC
CCGGCTTAACTGGGAGGGTGCGCCGAAGACTGGAAGGCTTGAGTATGGGAGAGGTAAGCGGAATTCCTGGTGTAGCGGTG
AAATGCGTAGATATCAGGAGGAACACCTGCGGTGTAGACGGCTTACTGGACCATAACTGACGCTGAGGCACGAAAGCGTG
GGTAGCAAACAGG
>OTU_809
TACGTAGGAGGCAAGCGTTGTCCGGATTTATTGGGCGTAAAGCGCACGCAGGCGGTGAGGTCAGTCCATGGTGACAGTGT
TCGGCTTAACTGAGCAATGGCTGTGGAGACGGCCTGACTTGAGGGCTTCAGAGGGATGTGGAATTCCAGGTGGAGTGGTG
AAATGCGTAGAGATCTGGAAGAACACCAAAGGCGAAGGCAACATCCTGGGAAGCAACTGACGCTCGGGTGCGAAAGCCAG
GGGAGCGAACGGG
>OTU_810
TACGTAGGGTGCAAGCGTTAATCGGAATTACTGGGCGTAAAGCGTGCGCAGGCGGTAATGTAAGACAGTTGTGAAATCCC
CGGGCTCAACCTGGGAACTGCATCTGTGACTGCATTGCTGGAGTACGGTAGAGGgggATGGAATTCCGCGTGTAGCAGTG
AAATGCGTAGATATGCGGAGGAACACCGATGGCGAAGGCAATCCCCTGGACCTGTACTGACGCTCATGCACGAAAGCGTG
GGGAGCAAACAGG
>OTU_811
TAAGTAATGTGAATTGCAGAATTCAGTGAATCATCGAATCTTTGAACGCACCTTGCGCTCCTTGGTATTCCTTGGAGCAT
GCCTGTTTGAGTATCATGAAATTATCAAAATAATTCTTTTGTTCATTCAATTGAATTTTATTTTGGACTTGGAGGTCTGC
AGATTCACGTCTGCTCCTTTTAAATatatTAGCTGGATCTCAGTGAGCTCGGTTCCACTCGGCGTGATAAGTATCACTCG
CTGAGGACACTGTAAAAGGTGGCCGGGATTGCGGATGAACCGCTTCTAATCGTCCATTTACTTGGACAACAATACTTTAT
GATCTGATCTCAAATCAGGTAGGACTACCCGCTGAACTTAA
>OTU_812
TACGTAGAAGACTAGTGTTATTCATCTTTAGTAGGTTTAAAGGGTACCTAGACGGTAAAATTAATCTTAAATAGGATATG
TTtttACTAGAGTTATATGTGAGGAGGGGAGTATTTATGGCGTAGAGTTGAAATTCGTTGATTCCATAACGACTGGTAAC
GGCGAAAGCAACCTTTTATGTAATAACTGACGTTGAGGGACGAAGGCTCGGGTCACGAACAGG
>OTU_813
TACGAAGGgggCTAGCGTTGCTCGGAATCACTGGGCGTAAAGCGCACGTAGGCGGACTCTTAAGTCAGGGGTGAAATCCT
GGAGCTCAACTCCAGAACTGCCTTTGATACTGGGAGCCTTGAGTTCGAgagagGTGAGTGGAACTGCGAGTGTAGAGGTG
AAATTCGTAGATATTCGCAAGAACACCAGTGGCGAAGGCGGCTCACTGGCTCGATACTGACGCTGAGGTGCGAAAGCGTG
GGGAGCAAACAGG
>OTU_814
TACAGGgggggCAAGCGTTGTTCGGAATTACTGGGCGTAAAGGGGTTGTAGGCGGCCAACTAAGTCCGACGTGAAATCCC
AAGGCTTAACCTTGGAACTGCGTCGGATACTGGATGGCTTGAATTCGGGAGAGGGATGCAGAATTCCAGGTGTAGCGGTG
AAATGCGTAGATATCTGGAGGAATACCGGTGGCGAAGGCGGCATCCTGGACCGACATTGACGCTGAAAACCGAAAGCTAG
GGGAGCAAACGGG
>OTU_815
TACGTAGGGTGCAAGCGTTATCCGGAATCACTGGGCGTAAAGCGTGCGTAGGCGGCGTGTTAAGTGAGATGTTAAATCGT
GTGGCTCAACCATATCGATGTATCTCATACTGGCATGCTAGAGGAAGGCAGAGGCAAGTGGAATTTGTAGTGTAGCAGTG
AAATGCGTAGATATTACAAGGAACACCAATGGCGAAGGCAGCTTGCTGGGCCTTTTCTGACGCTGAGGTACGAAAGCGTG
GGGAGCGAACAGG
>OTU_816
GACAGAGGGTGCAAACGTTGTTCGGAATTACTGGGCGTAAAGCGCGTGTAGGCGGTTAGGCAAGTCGGATGTGAAATCCC
GTGGCTCAACTACGGAAGTGCACCCGAAACTGCTTAACTTGAGTCCCGGAGAGGAAGGCGGAATGCTTGGTGTAGAGGTG
AAATTCGTAGATATCAAGCGGAACACCGGTGGCGAAGGCGGCCTTCTGGACGAGGACTGACGCTGAGACGCGAAAGCGTG
GGGAGCAAACAGG
>OTU_817
TACGGAGGGTGCAAGCGTTATCCGGATTCACTGGGTTTAAAGGGTGCGTAGGTGGGTTTGTAAGTCAGTGGTGAAATCTC
CGTGCTTAACATGGAAACTGCCATTGATACTATGGATCTTGAATATTCTGGAGGTTAGCGGAATATGTCATGTAGCGGTG
AAATGCTTAGATATGACATAGAACACCAATTGCGAAGGCAGCTGGCTACAGGATTATTGACACTGAGGCACGAAAGCGTG
GGGATCAAACAGG
>OTU_818
TACAAGGGAGACTAGTGTTATTCATCTTTATTAGGTTTAAAGGGTACCTAGACGGTGTATCTAGCCTGCGAGGGAACGGA
TACGACTAGAGTTTTATGTGGGAGGTAAATATTAGTACTAACGGAGTAGAGATGAAATTCTTTTATAATGATTAGGACAG
GTAATGGTGAAAGCAATCCTCTATGTAAaaaCTGACGTTGAGGGACGAAGGCTTGGATAACGAACAGG
>OTU_819
TACGGAGGGTGCGAGCGTTGTCCGGAATCACTGGGCGTAAAGGGCGCGTAGGCGGTCTGCTAAGCGTGCGGTGAAAGCCT
GGGGCTCAACCCCAGGTCTGCCGTGCGAACTGGTGGACTTGAGCACTGTAGAGGCAGGTGGAATTCCGGGTGTAGCGGTG
GAATGCGTAGAGATCCGGAAGAACACCAGTGGCGAAGGCGGCCTGCTGGGCAGTTGCTGACGCTGAGGCGCGACAGCGTG
GGGAGCAAACAGG
>OTU_820
TACGGAGGGTGCGAGCGTTGTCCGGAATCATTGGGCGTAAAGGGCGCGTAGGTGGCCGAGTAAGCGTGCGGTGAAAGCTC
GGGGCTCAACCCCGAGTCGGCCGTGCGAACTACTCAGCTCGAGCACTGTAGAGGCAGGCGGAATTCCGGGTGTAGCGGTG
GAATGCGTAGAGATCCGGAAGAACACCGGTGGCGAAGGCGGCCTGCTGGGCAGTTGCTGACACTGAGGCGCGACAGCGTG
GGGAGCAAACAGG
>OTU_821
TACAGAGGGTGCGAGCGTTAATCGGAATTACTGGGCGTAAAGCGCACGTAGGTGGCTTTGCAAGTCGATTGTGAAATCCC
CGGGCTTAACCTGGGAACTGCAGTCGAGACTGCTTTGCTTGAGTATGGGAGAGGGAGGTGGAATTTCCGGTGTAGCGGTG
AAATGCGTAGATATCGGAAGGAACATCAGTGGCGAAGGCGACCTCCTGGACCAATACTGACACTCAAGTGCGAAAGCGTG
GGGAGCAAACAGG
>OTU_822
TACGTAGAAGACTAGTGTTATTCATCTTTAGTAGGTTTAAAGGGTACCTAGACGGTAAAATTAATCTTTAACAGGACATG
TTtttACTAGAGTTAtatatGAGGAGGGGAGTATTTATGGTGTAGAGTTGAAATTCGTTGATACCATAACGACTGGTAAC
GGCGAAAGCAACCTTTTATCTAATAACTGACGTTGAGGGACGAAGGCTCGGGTCACAAACAGG
>OTU_823
TACGAGGggggCGAGCGTTGTTCGGAATTATTGGGCGTAAAGGGTGCGTAGGCGGTTTGGTAAGTCTTGtgtgAAATCTT
CGGGCTCAACTCGAAGTCTGCATGAGAAACTGCCGGGCTTGAGTGTGGGAGAGGTGAGTGGAATTCCCGGTGTAGCGGTG
AAATGCGTAGATATCGGGAGGAACACCTGTGGCGAAAGCGGCTCACTGGACCACAACTGACGCTGAGGCACGAAAGCTAG
GGGAGCAAACAGG
>OTU_824
TACAGAGGGTGCAAGCGTTAATCGGAATTACTGGGCGTAAAGCgcgcgTAGGTGGTTTGTTAAGTTGGATGTGAAATCCC
CGGGCTCAACCTGGGAACTGCATTCAAAACTGACTGACTAGAGTGTGGTAGAGGGTGGTGGAATTTCCTGTGTAGCGGTG
AAATGCGTAGATATAGGAAGGAACACCAGTGGCGAAGGCGACCATCTGGACCAACACTGACACTGAGGTGCGAAAGCGTG
GGGAGCAAACAGG
>OTU_825
GACGTAGGGCGCGAGCGTTGTCCGGATTTATTGGGCGTAAAGAGCTCGTAGGCGGCTTGTCGCGTCGTCCGTGAAAACCT
GCAGCTCAACTGCAGGCTTGCGGGCGATACGGGCAGGCTAGAGTTCGGTAGGGGAGACTGGAATTCCTGGTGTAGCGGTG
AAATGCGCAGATATCAGGAGGAACACCGATGGCGAAGGCAGGTCTCTGGGCCGATACTGACGCTGAGGAGCGAAAGCGTG
GGGAGCGAACAGG
>OTU_826
AACGGAGGgggCTAGTGTTACTCAACTTGACTGGGCGTAAAGGGCGTGAAGGTGGTATGGTACGTTTTATTGTAAATACT
CAAACATAATTTGAGGAGCTTTAAAATACGGCTATGCTTGAGTTTATTTGAAGAAAGTTGTACTTCTAGTGTAGAGGTGA
AATTTGCAAaaaTTAGAAGGACAGTCCACGGGCGAAAGCGACTTTCTACTATAAACTGACACTATAGCGCGAAAGCATAG
GTAGCAAACGGG
>OTU_827
TACAGAGGGTGCGAGCGTTGTTCGGAATTATTGGGCGTAAAGCGCTTGTAGGCGGCTTATCAAGTCGCGTGTGAAATCCC
CAGGCTTAACCTGGGAAGTGCgcgcgAAACTGAAGAGCTTGAATGCCGGAGAGGGTCGCGGAATTCCCGGTGTAGAGGTG
AAATTCGTAGATATCGGGAGGAACACCAGTGGCGAAGGCGGCGACCTGGACGGACATTGACGCTGAGACGCGAAAGCGTG
GGGAGCAAACAGG
>OTU_828
TACGTAGGTGGCGAGCGTTGTCCGGATTTACTGGGCGTAAAGAGCgcgcAGGCGGCTGGTCAAGTCCGATGTGAAAGCTC
CCGGCTTAACTGGGAAATTGCATCGGAAACTGATCGGCTGGAAGGTGGGAGAGGGTAGCGGAATTCCCGGTGTAGTGGTG
AAATGCGTAGATATCGGGAGGAACACCAGTGGCGAAAGCGGCTACCTGGCCCATTCTTGACGCTGAGGCGCGAAAGCTAG
GGGAGCAAACGGG
>OTU_829
TACGTAGGCAGCAAGCGTTGTTCGGAATTACTGGGCGTAAAGAGTgtgtAGGCGGTGTTCTAAGTTTGTCGTGAAATCTC
CCGGCTTAACTGGGAGGGTGCGGCGAAAACTGGAATGCTAGAGGATGGGAGAGGTAAGCGGAATTCCTGGTGTAGCGGTG
AAATGCGTAGATATCAGGAGGAACACCTGTGGTGTAGACAGCTTACTGGACCATTTCTGACGCTGAGACACGAAAGCGTG
GGTAGCAAACAGG
>OTU_830
GACGAACCGAGCGAACGTTGTTCGGAATCACTGGGCTTAAAGGGCGCGTAGGCGGGCGGTTAAGTCTGCGGTGAAATCCT
CCAGCTCAACTGGAGAACTGCCGTGGATACTGGCTGTCTCGAGGAAGGTAGGGGCGTGTGGAACTATCGGTGGAGCGGTG
AAATGCGTTGATATCGATAGGAACTCCGGTGGCGAAGGCGACACGCTGGACCTTTTCTGACGCTGAGGCGCGAAAGCCAG
GGGAGCAAACGGG
>OTU_831
TACGTAGGGTGCGAGCGTTGTCCGGAATTATTGGGCGTAAAGAGCTTGTAGGTGGCTCGTTGCGTCGGGAGTGAAAACCT
GCGGCTTAACCGCAGGCCTGCTTCCGATACGGGCGAGCTAGAGTTCGGCAGGGGAGACTGGAATTCCTGGTGTAGCGGTG
GAATGCGCAGATATCAGGAGGAACACCGGTGGCGAAGGCGGGTCTCTGGGCCGATACTGACACTGAGAAGCGAAAGCGTG
GGGAGCGAACAGG
>OTU_832
GACGTAGGGCGCGAGCGTTGTCCGGATTTATTGGGCGTAAAGAGCTCGTAGGCGGCTTGTCGCGTCGACTGTGAAAACCC
GTGGCTCAACCATGTGGTCTGCAGTCGATACGGGCAGGCTAGAATTCGGTAGGGGAGACTGGAATTCCTGGTGTAGCGGT
GAAATGCGCAGATATCAGGAGGAACACCGGTGGCGAAGGCGGGTCTCTGGGCCGATATTGACGCTGAGGAGCGAAAGCGT
GGGGAGCGAACAGG
>OTU_833
TACAGAGGTCTCAAGCGTTGTTCGGATTCATTGGGCGTAAAGGGTGCGCAGGTGGCGCGGCAAGTCGGATGTGAAATCCC
GGGGCTCAACCCCGGAACTGCATTCGATACTGCCGTGCTAGAGTGCTGGAGAGGAGATTGGAATTTACGGTGTAGCAGTG
AAATGCGTAGATATCGTAAGGAAGACCAGTGGCGAAGGCGGATCTCTGGACAGCTACTGACACTGAGGCACGAAGGCCAG
GGGAGCAAACGGG
>OTU_834
TACGGAGGGTGCAAGCGTTGTCCGGATTTATTGGGTTTAAAGGGTGCGTAGGTGGTTTTCTAAGTCTGGTTTGAAAGTAG
GTCGCTTAACGATCTAATGTGGCTGGAAACTGGGGAACTTGAATGATTTGGCGGTAGCCGGAACGGGTCATGTAGCGGTG
AAATGCATAGATATGACCCAGAACACCGATTGCGAAGGCAGGCTACTACGAGTTGATTGACACTGAGGCACGAGAGCATG
GGGAGCGAACAGG
>OTU_835
TACGTAGGGTGCGAGCGTTAATCGGAATTACTGGGCGTAAAGCGTGCGCAGGCGGTTTCGTAAGACAGACGTGAAATCCC
CGGGCTCAACCTGGGAACTGCGTTTGTGACTGCGAGGCTAGAGTACGGCAGAGGggggTAGAATTCCACGTGTAGCAGTG
AAATGCGTAGAGATGTGGAGGAATACCGATGGCGAAGGCAGCCcccTGGGTTAGTACTGACGCTCATGCACGAAAGCGTG
GGGAGCAAACAGG
>OTU_836
TACGTAGGGTGCGAGCGTTAATCGGAATTACTGGGCGTAAAGCGTGCGCAGGCGGTTCGCTGTGTCCGATGTGAAAGCCC
CGGGCTTAACCTGGGAATGGCATTGGAAACTGGCGGGCTTGAGTGTGGCAGAGGggggTGGAATTCCGCGTGTAGCAGTG
AAATGCGTAGAGATGCGGAGGAACACCGATGGCGAAGGCAGCCcccTGGGCTAACACTGACGCTCAGGCACGAAAGCGTG
GGGAGCAAACAGG
>OTU_837
TACAGAAAGGGCGACCCATCGGAGTTTTAAATTGGTGTAAAGGATACGTAGCCAGTCACAAaaaGTGGCTAGAGTCAAAT
AGAAGTAAGAACAATACCTAGAGTAGGGCTGATATCTTATCATACTAGGgggAGAGCTAAAGGCGAAGGCATCTTACTAG
GTAATGACTGACGGTGAGGTATGAAGGCTAGGGTAGCGATAGGA
>OTU_838
TACGGAGGGTGCAAGCGTTATCCGGATTCACTGGGTTTAAAGGGTGCGTAGGCGGGCATGTAAGTCAGTGGTGAAATCTT
TGGGCTTAACCCGAAAACTGCCATTGATACTATATGTCTTGAATATTGTGGAGGCTAGCGGAATATGTCATGTAGCGGTG
AAATGCTTAGAGATGACATAGAACACCTATTGCGAAGGCAGCTGGCTACGCATatatTGACGCTGAGGCACGAAAGCGTG
GGGATCAAACAGG
>OTU_839
TACGGAGGGTGCGAGCGTTGTCCGGAATCATTGGGCGTAAAGGGCGCGTAGGTGGCCCGGTCAGTTCGTGGTGAAAGCGC
GGGGCTCAACTCCGCGTCGGCCATGAATACTGCTGGGCTTGAGCACTGTAGAGGCAGGCGGAATTCCGGGTGTAGCGGTG
GAATGCGTAGAGATCCGGAAGAACACCGGTGGCGAAGGCGGCCTGCTGGGCAGTAGCTGACACTGAGGCGCGACAGCGTG
GGGAGCAAACAGG
>OTU_840
TACGTAGGGTGCGAGCGTTAATCGGAATTACTGGGCGTAAAGAGTGCGTAGGCGGTTACTCAAGTCTGCTGTGAAAGCCC
CGGGCTCAACCTGGGAATGGCAGTGGAAACTAGGTGACTTGAATCTGGCAGAGGggggTGGAATTCCACGTGTAGCAGTG
AAATGCGTAGAGATGTGGAGGAACACCGATGGCGAAGGCAGCCcccTGGGCTAAGATTGACGCTCAGGCACGAAAGCGTG
GGGAGCAAACAGG
>OTU_841
TACGAAGGgggCTAGCGTTGTTCGGAATTACTGGGCGTAAAGCGCACGTAGGCGGACTTTTAAGTCAGGGGTGAAATCCC
GGGGCTCAACCCCGGAACTGCCTTTGATACTGGAAGTCTTGAGTGTGGTAGAGGTGAGTGGAATTGCGAGTGTAGAGGTG
AAATTCGTAGATATTCGCAGGAACACCAGTGGCGAAGGCGGCTCACTGGACCACAACTGACGCTGAGGTGCGAAAGCGTG
GGGAGCAAACAGG
>OTU_842
TACGTGAGGGGCGAACGTTGTTCGGTGTCACTGGGCTTAAAGGGTGCGTAGGTGGTTGCGTAAGTAAGGTGTGAAATCCC
TCGGCTTACCCGGGGAATTGCATTTTATACTGCGTGGCTTGAGGACTAAAGGGGAAAAGGGAACTCCAGGTGTAGCGGTG
AAATGCGCAGATATCTGGgggAAGGCCGGCGGCGAAGGCGCTTTTCTGGTTAGTACCTGACACTGAGGCACGAAAGCGTG
GGGAGCAAACAGG
>OTU_843
TACAGAGGGTGCAAGCGTTGTTCGGAATTACTGGGCGTAAAGCGTGCGTAGTCGGTATTGAGAGTCGCGGGTGAAATCCC
AGGGCTTAACCCTGGAACTGCCTGCGAGACCTCAGTACTAGAGTGTGAGAGGGGATAGTGGAATACCCAGTGTAGCGGTG
AAATGCGTAGAGATTGGGTGGAACACCGGTGGCGAAGGCGGCTATCTGGCTCACAACTGACGATCAGGCACGAAAGCGTG
GGGAGCAAACAGG
>OTU_844
TACGTAGAAGACTAGTGTTATTCATCTTTAGTAGGTTTAAAGGGTACCTAGACGGTATAATTAGTCTTGAATAGGATACG
GTTATACTAGAGTTAtatataAGGAGGTGAGTATTTACGGAGTAGAGTTGAAATTCTTTGATACCGTGACGACTGGTAAA
GGCGAAAGCAACCTTTTATCTAATAACTGACGTTGAGGGACGAAGGCTCGGGTCACGAACAGG
>OTU_845
GACGAACTGTGCAAACGTTATTCGGAATCACTGGGCTTAAAGGGTGCGTAGGCGGTCTTGTAAGTAGGGTGTGAAAGCCc
ccGGCTCAACCGGGGAACTGCGTCCTAAACTGCGAGGCTAGAGTGAGGTAGGGGTgtgtgGAACTTCCAGTGGAGCGGTG
AAATGTGTTGATATTGGAAGGAACGCCGGTGGCGAAAGCGACacacTGGACCTTGTCTGACGCTGAGGCACGAAAGCCAG
GGGAGCAAACGGG
>OTU_846
TACAGAGGTCTCAAGCGTTGTTCGGAATTACTGGGCGTAAAGGGTGCGCAGGCCGcgcgGGCAGTCAAATGTGTAATCCA
GGGGCTCAACCCCTGAACTGCGCTTGATACTTCCGCGCTCGAGCTTTGGAGAGGAGTCTGGAATTCTCGGTGTAGCAGTG
AAATGCGTGGATATCGAGAAGAACACTTAGGGCGTAGGCAAGACTCTGGACAAATGCTGACGCTCATGCACGAAGGCTAG
GGTAGCGAACGGG
>OTU_847
TACGTAGGGTGCAAGCGTTAATCGGAATTACTGGGCGTAAAGCGTGCGCAGGCGGTTTGTTAAGACAGATGTGAAATCCC
CGGGCTCAACCTGGGAACTGCATTTGTGACTGGCAAGCTAGAGTATGGCAGAGGggggTGGAATTCCGCGTGTAGCAGTG
AAATGCGTAGATATGCGGAGGAACACCGATGGCGAAGGCAGCCcccTGGGCCAATACTGACGCTCATGCACGAAAGCGTG
GGGAGCAAACAGG
>OTU_848
TACGGAGGATCCGAGCGTTATCCGGATTTATTGGGTTTAAAGGGTGCGTAGGCGGCTCTATAAGTCAGTGGTGAAAGGTA
CCCGCTTAACGGGGACACTGCCATTGATACTGTGGAGCTGGAGTACAGATGAAGTGGGCGGAATGTGTCAAGTAGCGGTG
AAATGCATAGATATGACACAGAACACCAATTGCGAAGGCAGCTCACTAAAGTGTCACTGACGCTGAGGCACGAAAGCGTG
GGGATCGAACAGG
>OTU_849
TACGGAGGGTGCGAGCGTTATCCGGATTTACTGGGTTTAAAGGGTgtgtAGGCGGGCTATTAAGTCAGCGGTGAAATCTT
CGGGCTCAACCCGGAAACTGCCATTGATACTATTAGTCTTGAATACTGTGGAGGTATGCGGAATGTGTCATGTAGCGGTG
AAATGCTTAGAGATGACACAGAACACCGATTGCGAAGGCAGCGTACTACACAGTGATTGACGCTGAGGCACGAAAGCGTG
GGGATCAAACAGG
>OTU_850
TAAGTAATGTGAATTGCAGAATTCAGTGAATCATCGAATCTTTGAACGCACCTTGCGCTCCTTGGTATTCCGAGGAGCAT
GCCTGTTTGAGTGTCATTAAATTCTCAACCCCTCCAGCTTTTGCGAGTTGTGATGGGGCTTGGATATGGgggCTTGCGGG
TCTTTACTGATGTAAAGGTCAGCTCTCCTGAAATACATTAGCGGAACCGTTTGCAGTCCCGTCACTAGTGTGATAATTAT
CTACACTGTGATGGATTGCTctctGACTAGTTCAGCTGCTAATCGTCCGTTATGGACAATGTTTAATGAACTTCTTGACC
TCAAATCAGGTAGGACTACCCGCTGAACTTAA
>OTU_851
TACGGggggggTAAGCGTTGTTCGGAATTACTGGGCGTAAAGGGCTCGTAGGCGGCCAACTAAGTCAGACGTGAAATCCC
TCAGCTTAACTGGGGAACTGCGTCTGATACTGGATGGCTTGGATTCGGGAGAGGAATGCGGAATTCCAGGTGTAGCGGTG
AAATGCGTAGATATCTGGAGGAACACCGGTGGCGAAGGCGGCATTCTGGACCGATATTGACGCTGAGGAGCGAAAGCCAG
GGGAGCAAACGGG
>OTU_852
TACGAGGAAGACTAGTGTTATTCATCTTTATTAGGTTTAAAGGGTACCTAGACGGCATATCAAGCCCCAAAAGGGAACAG
ATATACTAGAGTTTTATGTGAGAGGAATatatTAGTACTATTGGTGTAGAGATGAAATTCTTTGATACTAATAGGACGGA
TAAGAGCAAAAGCAAACCTTTATGTAAaaaCTGACGTTGAGGGACGAAGGCTTGGGTCGCGAATAGG
>OTU_853
TACAAGGAAGACTGGTGTTTGTCATCTTTATTAGGTTTTAAGGGTACCTAGACGGATAATatatTAAaaaaTATAATCTA
GAGTTATAAaaaaGAAGGAGTTTTATAGAACCATAGGAAGagagaTAAAATGTTATGATACCTATGGGACTGATAAAGGT
GAAGACAATACTCTGGAACAACTGACGTTGAGGTACGAAGGCTAGAGTAGCGAATAGG
>OTU_854
TACGTAGGGACCAAGCGTTGTTCGGATTTACTGGGCGTAAAGGGCGCGTAGGCGGTTTGTCAAGTCAGTTGTGAAATCTC
CGAGCTTAACTCGGAACGGTCAACTGATACTGTCAAACTAGAGTACAGAAGGGGCAATCGGAATTCTTGGTGTAGCGGTG
AAATGCGTAGATATCAAGAGGAACACCTGAGGTGAAGACGGGTTGCTGGGCTGATACTGACGCTGAGGCGCGAAAGCTAG
GGTAGCAAACGGG
>OTU_855
TACGGAGGGTGCAAGCGTTATCCGGATTCACTGGGTTTAAAGGGTGCGTAGGTGGGTCTGTAAGTCAGTGGTGAAATCTC
CGTGCTTAACATGGAAACTGCCATTGATACTATAGGTCTTGAATTTTCTGGAGGATAGCGGAATATGTCATGTAGCGGTG
AAATGCTTAGATATGACATAGAACACCAATTGCGAAGGCAGCTATCTACAGGGATATTGACACTGAGGCACGAAAGCGTG
GGGATCAAACAGG
>OTU_856
TACGGAGGGTGCGAGCGTTATCCGGAATTACTGGGTTTAAAGGGTGCGTAGGCGGCTTTGTAAGTCAGGAGTGAAAGTTT
GCGGCTCAACCGTAAAATTGCTTTTGATACTGCGAGGCTAGAATTAGGATGAGGTCAGCGGAATGTGGCATGTAGCGGTG
AAATGCATAGATATGCCATAGAACACCAATTGCGAAGGCAGCTGGCTAGACCTGGATTGACGCTGAGGCACGAAAGCGTG
GGGAGCGAACAGG
>OTU_857
TACGGAGGATGCAAGCGTTATCCGGATTGATTGGGCGTAAAGCGTCTGTAGGTGGTTACGCTAGTCGGCTGTTAAAGATC
AGGGCTGAACCCTGAGCAAGCAGTCGAAACTGCGTGGCTGGAGTACGGTAGGGGCAGAGGGAATTCCCGGTGTAGCGGTG
AAATGCGTAGATATCGGGAAGAACACCAAAGGCGAAAGCGCTCTGCTGGGCCGAAACTGACACTGAgagaCGAAAGCTAG
GGGAGCGAATGGG
>OTU_858
GACGAACCGTGCGAACGTTATTCGGAATCACTGGGCTTAAAGCGCGTGTAGGCGGGCCGCCACGTCAGTTGCTGAAATCC
cccGGCTCAACCGGGGAACGGGCACTGATACGAGCGGCCTGGAGGGAGGTAGGgggggCTGGAACTTCCGGTGGAGCGGT
GAAATGCGTTGAGATCGGAAGGAACGCCCGTGGCGAAAGCGAGCCCCTGGACCTTTTCTGACGCTGAGACGCGAAAGCTA
GGGGAGCGAACGGG
>OTU_859
GACGTAGGGTGCGAGCGTTGTCCGGATTTATTGGGCGTAAAGAGCTCGTAGGCGGCTCGTCGCGTCGACCGTGAAAACCC
GCAGCTTAACTGCGGGCTTGCGGTTGATACGGGCGGGCTAGAGTTCGGTAGGGGAGACTGGAATTCCTGGTGTAGCGGTG
AAATGCGCAGATATCAGGAGGAACACCGGTGGCGAAGGCGGGTCTCTGGGCCGATACTGACGCTGAGGAGCGAAAGCGTG
GGGAGCGAACAGG
>OTU_860
TACAAGGAAGACTAGTGTTATTCATCTTTATTAGGTTTAAAGGGTACCTAGACAGTATTTCCAGCCCAAaaaGGGTACAG
ACTTACTAGAGTTTTATGTGAGAGGTAGATATTAGAACCATTGGAGTAGAGATAGAATTttttGATACTAATGGGACGGA
TAACGGCGAAGGCAAGCCTCTAAATAATAACTGACGTTGAGGGACGAAGGCTTGGGGAGCGAATAGG
>OTU_861
TACAGAGGTCTCGAGCGTTAGGCGGAATCACTGGGCTTAAAGCGTgtgtAGGCGGATCGGTAAGTACCTTGTGAAATCCC
ACAGCTTAACTGTGGAACTGCTTGGTATACTGCCAGTCTTGAGCCACTTAGGGGCTACCGGAACAAATGGTGGAGCGGTG
AAATGCGTAGATATCATTTGGAACGCCAATGGTGAAAACAGGTAGCTGGGAGTGTGCTGACGCTGAGACACGAAAGCCAG
GGGAGCAAACGGG
>OTU_862
TACGGAGGGTGCAAGCGTTGTCCGGATTTATTGGGTTTAAAGGGTGCGTAGGTGGCCCGTTAAGTCCGGGGTGAAAGCCC
ACTGCTCAACAGTGGAACTGCCCTGGATACTGGCGGGCTTGAGTCCAGACGAGGTTGGCGGAATGGATGGTGTAGCGGTG
AAATGCATAGATACCATCCAGAACCCCGATTGCGTAGGCAGCTGACTAGGCTGGTACTGACACTGAGGCACGAAAGCGTG
GGGAGCGAACAGG
>OTU_863
TACGAAGGgggCTAGCGTTGTTCGGAATTACTGGGCGTAAAGCGTATGCAGGCGGATCATTAAGTCGGgggTGAAATCCC
GAGGCTCAACCTCGGAACTGCCTTCGATACTGATGATCTTGAGTCCGGGAGAGGTGAGTGGAACTGCGAGTGTAGAGGTG
AAATTCGTAGATATTCGCAAGAACACCAGTGGCGAAGGCGGCTCACTGGCCCGGTACTGACGCTGAGATACGAAAGCGTG
GGGAGCAAACAGG
>OTU_864
TACGGAGGGAGCTAGCGTTGTTCGGAATTACTGGGCGTAAAGCGCACGTAGGCGGCTTTGTAAGTTAGAGGTGAAAGCCT
GGAGCTCAACTCCAGAATTGCCTTTAAGACTGCATCGCTTGAATCCAAGagagGTGAGTGGAATTCCGAGTGTAGAGGTG
AAATTCGTAGATATTCGGAAGAACACCAGTGGCGAAGGCGGCTCACTGGCTTGGTATTGACGCTGAGGTGCGAAAGCGTG
GGGAGCAAACAGG
>OTU_865
TAAGTAATGTGAATTGCAGAATTCAGTGAATCATCGAATCTTTGAACGCACATTGCGCCCGCTAGTATTCTGGCGGGCAT
GCCTGTCTGAGCGTCATTTCAACCCTCGAGCCCCTTTGGGCTCGGCGTTGGGGATCGGCCGTCCACCGCGGCGGCCGGCC
CCGAAATCTAGTGGCGGTCTCGCTGTAGCCTTCTCTGCGTAGTAGTAAAACCCTCGCAGGCGGAGAGCGGCCTGGCCACG
CCGTAAAACACCCAACTTTACCAAGGTTGACCTCAGATCAGGTAGGAATACCCGCTGAACTTAA
>OTU_866
TACGTAGGgggCAAGCGTTGTCCGGATTTATTGGGCGTAAAGAGCGTGTAGGCGGCTTGGTAGGTCTTGCGTCAAAACCT
GAGGCTCAACCTCAGTTCGCGTGGGAAACCACCTAGCTAGAGTCCGGAAGAGGAGAACGGAATTCCCAGTGTAGCGGTGA
AATGCGCAGATATTGGGAAGAACACCAGTGGCGAAGGCGGTTCTCTGGGACGGTACTGACGCTGAGACGCGAAAGCGTGG
GGAGCGAACAGG
>OTU_867
GACGAAGGATGCAAGCGTTATCCGGATTCATTGGGTTTAAAGGGTGCGTAGGCGGACTTGTAAGTCAGTGGTGAAATCtc
tcAGCTTAACTGAGAAACTGCCATTGATACTGCAGGTCTAGAGTATAGATGACGTTGGCGGAATATGACATGTAGTGGTG
AAATACTTAGATATGTCATAGAACACCGATTGCGAAGGCAGCTAACGAAACTATAACTGACGCTGAGGCACGAAAGTGCG
GGGATCAAACAGG
>OTU_868
TACGGgggggACTAACGTTATTCATCATAACTGGGCGTAAAGGGTATGTAGGCTGCTTtttAAGTCTTTATTAAAGAATC
TAAGCTTAACTTAGAAATTAATTTTGATACTGGAAAGCTTGGAGGTCGGTAGAGGTTAGTTATATTCTTGGAGTAAAAGT
GAAATCTTTAGATACCGAGAGGATAACCATGAGGTTAATACGACTTTCTGGATCGATGCTGACGCTGAGGTACGAAGGCA
TGGGTATCAAACGGG
>OTU_869
TACGGAGGGTGCAAGCGTTATCCGGATTCACTGGGTTTAAAGGGAGCGTAGGCGGGCATGTAAGTCAGTGGTGAAATCTT
GGGGCTCAACCCCGAAACTGCCATTGATACTATGTGCCTTGGATCCTGTTGAGGTTTGCGGAATATGTCATGTAGCGGTG
AAATGCTTAGATATGACATAGAACACCGATTGCGAAGGCAGCAGGCTAAACAGGCATCGACGCTGAGGCTCGAAAGCGTG
GGGATCGAACAGG
>OTU_870
TAAGTAATGTGAATTGCAGAATTCAGTGAATCATCGAATCTTTGAACGCACATTGCGCCCTCCGGTATTCCGGggggCAT
GCCTGTTCGAGCGTCATTTCACCACTCAAGCCTAGCTTGGTCTTGGGCGATCGCGGTCCGCCGcgcgcCCCAATGTCTCC
GGCTGAGCGACCGTCTCGAAGCGTTGTGGTAACCCAAATCGCTTGCGGAGTGCGGAAGTTTGGGCCGTTAAACACCcccA
TACAGGTTGACCTCGGATCAGGTAGGGATACCCGCTGAACTTAA
>OTU_871
TACAGAGGCCTCAAGCGTTAGGCGGAATCACTGGGCTTAAAGCGCGTGTAGGTGGACTTTTAAGTGCTTTGTGAAATCCC
ACGGCTCAACCGTGGAACTGCTGGGCATACTGGAAGTCTTGGGCTATCTAGGGGCAACCGGAACAAGCGGTGGAGCGGTG
AAATGCGTAGATATCGCTTGGAACGCCAAAGGTGAAGACAGGTTGCTGGAGATATGCCGACACTGAGACGCGAAAGCCAG
GGGAGCAAACGGG
>OTU_872
TACGAAGGgggCTAGCGTTGTTCGGAATTACTGGGCGTAAAGCGCGTGTAGGCGGGTCCTTAAGTCAGGGGTGAAATGCC
AAGGCTCAACCTTGGAACTGCCTTTGATACTGGGGATCTTGAGTCCGGGAGAGGTGAGTGGAACTGCGAGTGTAGAGGTG
AAATTCGTAGATATTCGCAAGAACACCAGTGGCGAAGGCGGCTCACTGGCCCGGAACTGACGCTGAGACGCGAAAGCGTG
GGGAGCAAACAGG
>OTU_873
TACGTAGGGTGCGAGCGTTAATCGGAATTACTGGGCGTAAAGGGTGCGCAGGCGGCGTCGCAAGTCAGGCGTGAAATCCC
CGGGCTTAACCTGGGAACTGCACTTGAAACTACGATGCTGGAGTATGGCAGAGGGAGGTGGAATTCCACGTGTAGCGGTG
AAATGCGTAGAGATGTGGAGGAACACCGATGGCGAAGGCAGCCTCCTGGGCCAATACTGACGCTCATGCACGAAAGCGTG
GGGAGCAAACAGG
>OTU_874
TACGGAGGATCCAAGCGTTATCCGGATTTATTGGGTTTAAAGGGTGCGTAGGTGGGAAAATAAGTCAGAGGTGAAAGCTA
GCAGCTTAACTGTTAAATTGCCTTTGATACTGCTTTCCTTGAGTCTAGTTGGCGTTGGCGGAATGTGACATGTAGCGGTG
AAATGCGTAGATATGTCACAGAACACCGATCGCGAAGGCAGCTAACGAAGCTAGTACTGACACTGATGCACGAAAGCGTG
GGGAGCAAACAGG
>OTU_875
TACGGAGGGTGCGAGCGTTATCCGGATTCACTGGGTTTAAAGGGTGCGTAGGTGGgggAGTAAGTCAGTGGTGAAATCTC
CGTGCTTAACATGGAAACTGCCATTGATACTATTtttCTTGAATTTTCCGGAGGTTAGCGGAATATGTCATGTAGCGGTG
AAATGCTTAGATATGACATAGAACACCAATTGCGAAGGCAGCTAACTACAGGGATATTGACACTGAGGCACGAAAGCGTG
GGGATCAAACAGG
>OTU_876
TACGGAGGGTGCAAGCGTTATCCGGATTCACTGGGTTTAAAGGGTGCGTAGGCGGACATTTAAGTCAGGGGTGAAATCCT
GCAGCTTAACTGCAGAACTGCCTTTGATACTATTTGTCTTGAATGTCGTGGAGGTCAGCGGAATATGTCATGTAGCGGTG
AAATGCTTAGATATGACATAGAACACCTATTGCGAAGGCAGCTGACTACGCGAATATTGACGCTGAGGCACGAAAGCGTG
GGGATCAAACAGG
>OTU_877
TACGAACTGTGCGAACGTTATTCGGAATCACTGGGCTTACAGGGTGCGTAGGCGGCTTAACAAGTCAGGTGTGAAAGCCC
TCGGCTCAACCGAGGAACTGCGCTTGAAACTGTTAGGCTCGAGTCAGCTAGAGGTGCACGGAACTTCCAGTGGAGCGGTG
AAATGTGTTGATATTGGAAGGAACACCGGAGGCGAAAGCGGTGCACTGGGGCTGGTCTGACGCTGAGGCACGAAAGCCAG
GGGAGCGAACGGG
>OTU_878
TACGGAGGGTGCAAGCGTTATCCGGATTCACTGGGTTTAAAGGGTGCGTAGGTGGACTTGTAAGTCCGTTGTGAAATCTC
CGAGCTTAACTCGGAAATTGCGGTGGATACTATAAGTCTTGAATACTGTGGAGGTTAGCGGAATATGTCATGTAGCGGTG
AAATGCATAGATATGACATAGAACACCAATTGCGAAGGCAGCTGGCTACACAGATATTGACACTGAGGCACGAAAGCGTG
GGGATCAAACAGG
>OTU_879
TACGTAGGgggCAAGCGTTATCCGGAATTACTGGGCGTAAAGCGCACGCAGGCGGTTCGCCAAGTTTGGAGTGACAGTTG
TCGGCTCAACCGATAAAGGACTTCAAaaaCTGGTGAACTTGAGAACGAgagagGAACATGGAACTCCAGGTGTAGTAGTG
AAATGCGTAGATATCTGGAAGAACACCAATGGCGAAGGCAATGTTCTGGCTCGTTTCTGACGCTCAGGTGCGAAAGCCAG
GGGAGCGAACGGG
>OTU_880
TACGAAGGgggCTAGCGTTGTTCGGAATTACTGGGCGTAAAGCgcgcgTAGGCGGTGATCTTTGTCAGAGGTGAAAGCCC
GGGGCTCAACTCCGGAATTGCCTTTGAAACGGGATCGCTAGAGTCCGAgagagGATGGCGGAATTCCTAGTGTAGAGGTG
AAATTCGTAGATATTAGGAAGAACACCGGTGGCGAAGGCGGCCATCTGGCTCGGTACTGACGCTCAGGCGCGAAAGCGTG
GGGAGCAAACAGG
>OTU_881
TACGTAGGgggCAAGCGTTGTCCGGAATTATTGGGCGTAAAGCgcgcgcAGGCGGTTATTTAAGTTTGGTGTTTAAGCCC
GGGGCTCAACCCCGGATCGCACTGAAAACTGGATGACTTGAGTGCGGGAGAGGAAAGTGGAATTCCACGTGTAGCGGTGA
AATGCGTAGAGATGTGGAGGAACACCAGTGGCGAAGGCGACTTTCTGGACCGTAACTGACGCTGAGGCGCGAAAGCGTGG
GGAGCAAACAGG
>OTU_882
TAAGTAGTGTGAATTGCAGAATTCAGTGAATCATCGAATCTTTGAACGCACATTGCGCCCCTTGGTATTCCATGGGGCAT
GCCTGTTCGAGCGTCATTTGTACCCTCAAGCTCTGCTTGGTGTTGGGTGTTTGTCCTCTCCTTGCGTTTGGACTCGCCTT
AAAGCAATTGGCAGCCAGTGTTTTGGTATTGAAGCGCAGCACATTTTGCGATTCTAGCCGATAATACTTGCGTCCATAAG
CCTTttttAACTTTTGACCTCGGATCAGGTAGGGATACCCGCTGAACTTAA
>OTU_883
GACAGAGGGTGCAAGCGTTGTTCGGAATTATTGGGCGTAAAGGGCGCGTAGGCGGCCTGTTTAGTCGGATGTGAAAGCCC
AGGGCTCAACCTTGGAAGTGCATCCGAAACTGGCAGGCTTGAGTACTGCAGAGGGTGGTGGAATTCCTAGTGTAGAGGTG
AAATTCGTAGATATTAGGAGGAACACCGGTGGCGAAGGCGACCACCTGGACAGTAACTGACGCTGAGGCGCGAGAGCGTG
GGTAGCAAACAGG
>OTU_884
TAAGTAATGTGAATTGCAGAATTCAGTGAATCATCGAATCTTTGAACGCACCTTGCGCTCCTTGGTATTCCGAGGAGCAT
GCCTGTTTGAGTGTCATTAAATTCTCAACTATACAAGTTtttATTAACATGTATAGCTTGGATCATGGGATTTGCGGGCT
TTCACAAGTCGGCTATCCTCAAATGCATTAGCAGAGCTTTTGCCGCTAATCTCTGGTGTGATAATTATCTACGCCATTGA
GAAGTGACATATTGAGGCTTCGCTTCTAATCGTCTTTACCGACAATTtttGACAATCTGACCTCAAATCAGGTAGGATTA
CCCGCTGAACTTAA
>OTU_885
TACAGAGGGTGCGAACGTTGCTCGGAATTACTGGGCGTAAAGCGCGTGTAGGCGGGTCGGCAAGTCAGGCGTGAAATCCC
CAGGCTCAACCTGGGAACTGCGCTTGAAACTGCCGGTCTTGAGTATCGGAGAGGGTGGCGGAATTCCTGGTGTAGAGGTG
AAATTCGTAGATATCAGGAGGAACACCGGTGGCGAAGGCGGCCACCTGGACGATTACTGACGCTGAGACGCGAAAGCGTG
GGGAGCAAACAGG
>OTU_886
CACGTAGGCACCAAGCGTTGTCCGGATTTATTGGGCGTAAAGAGCTCGTAGGCGGTTCGATAAGTCGGGTGTGAAAACTT
TGGGCTCAACCCAAAGCGTGCATTCGATACTGTTGTGACTAGAGTTCGGTAGGGGAGTGGGGAATTCCTAGTGTAGCGGT
GAAATGCGCAGATATTAGGAGGAACACCGGTGGCGAAGGCGCCACTCTGGGCCGAAACTGACGCTGAGGAGCGAAAGCGT
GGGTAGCAAACAGG
>OTU_887
GACGGAGGgggCAAGCGTTGTCCGGACTCACTGGGCGTAAAGGGTGCGTAGGCGGTTGCGTGCGTCGGCGCTGAAATCCC
TGGGCTTAACCCAGGGGCGCGTGCCGATACGATGCGACTGGAGGCTCGGAGAGGGTGGGAGAACTCCTGGTGTAGTGGTG
AAATGCGTAGAGATCAGGAAGAATACCTGTGGCGCAAGCGCCCACCTGGCCGAGACCTGACGCTGAGGCACGAAAGCGTG
GGGAGCGAACCGG
>OTU_888
TACAGAGGAGCCAAGCGTTGTCCGGATTGACTGGGCGTAAAGCGCACGCAGGCGGTGCTGCGCGTGGGGTGTGAAATCTG
GCCGCTTAACGGCCAGGCGCCATCCCATACGGCAGCACTGGAGGGCTGCAGAGGTCGATGGAATTGCCGGTGTAGTGGTG
AAATGCGTAGAGATCGGCAGGAACACCCAGGgggAAACCAGTCGACTGGGCAGCACCTGACGCTGAGGTGCGAGAGCGTG
GGGAGCGAACCGG
>OTU_889
TACGTAGGgggCAAGCGTTGTCCGGAATTATTGGGCGTAAAGCgcgcgcAGGCGGTCATTTAAGTCTGGTGTATAAACCA
AGGGCTCAACCTTTGGACGCATTGGAAACTGGGTGACTGGAGTGTAGGAGAGGAAAGTGGAATTCCACGTGTAGCGGTGA
AATGCGTAGAGATGTGGAGGAACACCAGTGGCGAAGGCGACTTTCTGGCCTATAACTGACGCTGAGGCGCGAAAGCGTGG
GGAGCAAACAGG
>OTU_890
TACGTAGAAGACTAGTGTTATTCATCTTTATTAGGTTTAAAGGGTACCTAGACGGTATATTTAGCCCTAGACAGGGTACG
CTTATACTAGAGTTAtatatGAGAAGGGGAGTATTTATGGTGTAGAGTTGAAATTTGTTGATACTATGAAGACTGGTAAC
GGCGAAAGCAACCTTTTATCTAATAACTGACGTTGAGGGACGAAGGCTCGGGTAGCGAACAGG
>OTU_891
GACAGAGGCCTCAAGCGTTAGGCGGAATCACTGGGCTTAAAGCGTgtgtAGGCGGATCGTTAAGTGTCTTGTGAAATCCC
ACGGCTCACCCGTGGAACTGCTGGGCATACTGGCGATCTTGGGCCAACTAGGGGCAACTGGAACAAGCGGTGGAGCGGTG
AAATGCGTAGATATCGCTTGGAACGCCAAAGGTGAAAACAGGTTGCTGGGGTTGTGCCGACGCTGAGACACGAAAGCCAG
GGGAGCAAACGGG
>OTU_892
TACGGAGGATCCAAGCGTTATCCGGATTTATTGGGTTTAAAGGGTGCGTAGGCGGCTTGTTAAGTCAGGGGTGAAAGACG
GTAGCTCAACTATCGCAGTGCCTTTGATACTGATGAGCTTGAATGTACTTGAGGTAGGCGGAATGTGACAAGTAGCGGTG
AAATGCATAGATATGTCACAGAACACCAATTGCGAAGGCAGCTTACTAAAGTATGATTGACGCTGAGGCACGAAAGCGTG
GGGATCAAACAGG
>OTU_893
CACGTAGGgggCGAGCGTTGTCCGGATTTATTGGGCGTAAAGAGCTCGTAGGCGGTTTCGTAAGTCGGATGTGAAAACTC
CAGGCTCAACTTGGAGACGCCATTCGATACTGCGATGACTTGAGTCCGGTAGGGGAGTGTGGAATTCCTGGTGTAGCGGT
GAAATGCGCAGATATCAGGAGGAACACCGGCGGCGAAGGCGGCACTCTGGGCCGGTACTGACGCTGAGGAGCGAAAGCGT
GGGTAGCAAACAGG
>OTU_894
TACGGAGGATGCAAGCGTTATCCGGAATGATTGGGCGTAAAGCGTCCGCAGGTGGCGATGTAAGTCTGCTGTTAAAGAGT
GAGGCTCAACCTCATAAGAGCAGTGGAAACTACATAGCTAGAGTACGTTCGGGGCAGAGGGAATTCCTGGTGTAGCGGTG
AAATGCGTAGAGATCAGGAAGAACACCAGTGGCGAAGGCGCTCTGCTAGGCCGTAACTGACACTGAGGGACGAAAGCTAG
GGGAGCGAATGGG
>OTU_895
TACGAGGggggCAAGCGTTGTTCGGAATTATTGGGCGTAAAGGGTGCGTAGGCGGTTTGATAAGTTTGGTGTGAAATCTC
TGGGCTCAACCCAGAGTCTGCATCGAAAACTGTCGGGCTTGAGTATGGGAGAGGTGAGTGGAATTTCCGGTGTAGCGGTG
AAATGCGTAGATATCGGAAGGAACACCTGTGGCGAAAGCGGCTCACTGGACCATAACTGACGCTGATGCACGAAAGCTAG
GGGAGCAAACAGG
>OTU_896
TACGAAGGgggCTAGCGTTGCTCGGAATCACTGGGCGTAAAGCGCACGTAGGCGGATTCCTAAGTCGGgggTGAAATCCT
GGAGCTCAACTCCAGAACTGCCTTCGATACTGGGAATCTTGAGTCCGGAAGAGGTGAGTGGAACTGCGAGTGTAGAGGTG
AAATTCGTAGATATTCGCAAGAACACCAGTGGCGAAGGCGGCTCACTGGTCCGGTACTGACGCTGAGGTGCGAAAGCGTG
GGGAGCAAACAGG
>OTU_897
TACGTAGGTGGCAAGCGTTGTCCGGATTTACTGGGCGTAAAGCGAACGCAGGCGGACCTTTAAGTAGGAAGTGAAAGGTT
GGAGCTCAACTCTAACACTGCTCCCTATACTGGAGGTCTTGAGTGCCGGAGAGGAAGACGGAACAAGTTGTGTAGCGGTG
AAATGCGTTGATATAACTTGGAACACCAATGGCGAAAGCAGTCTTCTGGACGGATACTGACGCTCAGGTTCGAAAGCCAA
GGTAGCAAACAGG
>OTU_898
TACGAGGAAGACTAGTGTTATTCATCTTTATTAGGTTTAAAGGGTACCTAGACAGTATATCAAGCCCCAAAAGGGAACAG
ATTTACTAGAGTTTTATGTAAGAGGAAAATTTAGAACTATTGGAGTAGAGATGAAATTttttGATACTAATGGAACTGGT
GTGCGAAAGCAGCCCTCTATGTAAaaaCTGACGTTGAGGGACGAAGGCTTGGGTAGCAAACAGG
>OTU_899
TACGTAGGGTGCAAGCGTTAATCGGAATTACTGGGCGTAAAGCGTGCGCAGGCGGTTTTGTAAGTCAGATGTGAAATCCC
CGGGCTTAACCTGGGAACTGCGTTTGAAACTACAAGGCTAGAGTGTGGCAGAGGggggTGGAATTCCACGTGTAGCAGTG
AAATGCGTAGAGATGTGGAGGAACACCGATGGCGAAGGCAGCCcccTGGGTTAACACTGACGCTCAGGCACGAAAGCGTG
GGGAGCAAACAGG
>OTU_900
TACGTAGGGTCCGAGCGTTGTCCGGATTTATTGGGCGTAAAGAGCTCGTAGGCGGCTCAGTTAGTCGGATGTGAAAACTC
GGGGCTCAACCCCGAGACGCCATCCGATACTGCTGTGGCTTGAATCTGGTAGGGGAGCACGGAATTCCTGGTGTAGCGGT
GAAATGCGCAGATATCAGGAGGAACACCGGTGGCGAAGGCGGTGCTCTGGGCCAGTATTGACGCTGAGGAGCGAAAGCGT
GGGTAGCAAACAGG
>OTU_901
TACGGAGGGTGCGAGCGTTATCCGGAATCACTGGGTTTAAAGGGTGCGTAGGCGGCTTGGTAAGTCAGGGGTGAAAGCTC
ACCGCTCAACGGTGGAACTGCCCTTGATACTGCCAGGCTCGAATTGGGTTGAGGCAGGCGGAATGTGGCATGTAGCGGTG
AAATGCTTAGATATGCCATAGAACACCGATTGCGAAGGCAGCCTGCCAAGCCTAGATTGACGCTGAGGCACGAAAGCGTG
GGGAGCGAACAGG
>OTU_902
TACGAAGGATGCAAGCGTTATCCGGATTTATTGGGTTTAAAGGGAGCGTAGGCGGTCTTATAAGTCAGTGGTGAAATCTC
GTTGCTTAACAACGAACGTGCCATTGATACTGTAGGACTTGAGTACAGTTGCCGTTGGCGGAATGTGTCATGTAGCGGTG
AAATGCATAGATATGACACAGAACACCGATTGCGAAGGCAGCTGACGAAACTGTAACTGACGCTGAGGCTCGAAAGCGTG
GGGATCAAACAGG
>OTU_903
CACGTAGGgggCGAGCGTTGTCCGGATTTATTGGGCGTAAAGAGCTCGTAGGCGGTTCCGTCAGTCGGGTGTGAAAACTC
TGGGCTCAACCCAGAGACGCCACCCGATACTGCGGTGACTAGAGTCCGGTAGGGGAGTGCGGAATTCCTGGTGTAGCGGT
GAAATGCGCAGATATCAGGAGGAACACCAACGGCGAAGGCAGCACTCTGGGCCGGTACTGACGCTGAGGAGCGAAAGCGT
GGGGAGCGAACAGG
>OTU_904
TACAGAGGGTGCAAGCGTTAATCGGAATTACTGGGCGTAAAGCGCACGTAGGTGGTTTAGTAAGTTTGATGTGAAAGCCC
CGGGCTTAACCTGGGAATTGCGTTGAAGACTGTTAGACTTGAGTCGGACAGAGGGTTGTGGAATTTCCGGTGTAGCGGTG
AAATGCGTAGAGATCGGAAAGAACACCAGTGGCGAAGGCGACAGCCTGGGTCCAGACTGACACTGAGGGGCGAAAGCGTG
GGGAGCAAACAGG
>OTU_905
GACATAGGTTGCGAACGTTATCCGGAATTATTGGGCGTAAAGGATGCGTAGATGGTTTGATAAGTTATCAGTGGCAAATC
GGGGCTCAACCTCGTGGAAGCTGGTAATACTGTCATACTCGAGTGCAGGAGAAGTTAACGGAACTCTATATGGAGCGGTA
AAATGTGACGATatataGAAGAACACCAATAAGGCGAAGGCAGTTAACTATTCTGTTACTGACATTGAGGCATGAAAGCG
TGGGGAGCAAAACGG
>OTU_906
GACGTAGGAGGCGAGCGTTATCCGGATTCACTGGGCGTAAAGCGCATGTAGGCGGTTGGATAAGTCTGTTGTTAAAGCCC
CTGGCTCAACTGGgggAGGTCAATGGAGACTGTTCGACTTGAGGGCAACAGAGGCACATGGAACTCCCGGTGTAGCGGTG
GAATGCGTAGAGATCGGGAAGAACACCCGTGGCGAAGGCGGTGTGCTGGGTTGCAACTGACGCTGAGATGCGAAAGTGTG
GGTAGCAAACGGG
>OTU_907
TACGTAAGAGGCTAGTGTTATTCATCTTTAATAGGTTTAAAGGGTACTTAGACGGTAAATATTTTCCTTTTAAAAGGTAC
ATTTTACTAGAGTTTTATGTGAGGAGGTAGTACTTAAGGTGTAGAGATGAAATTTGTTGATACCTCGGGGACTGATAAAG
GCGAAGGCAACCTCTTATGTAAaaaCTGACGTTAAAGGACGAAGGCACAGAGAACTAACAGG
>OTU_908
TACGGAGGGTGCAAGCGTTATCCGGATTCACTGGGTTTAAAGGGTGCGTAGGTGGGTTGGTAAGTCAGTGGTGAAATCTC
CGAGCTTAACTTGGAAACTGCCATTGATACTATCAGTCTTGAATATTGTGGAGGTCAGCGGAATATGTCATGTAGCGGTG
AAATGCTTAGATATGACATAGAACACCAATTGCGAAGGCAGCTGGCTACGCATatatTGACACTGAGGCACGAAAGCGTG
GGGATCAAACAGG
>OTU_909
TACGGAGGATCCAAGCGTTATCCGGAATCATTGGGTTTAAAGGGTCTGTAGGCGGTTTAGTAAGTCAGTGGTGAAAGCCC
ATCGCTCAACGGTGGAACGGCCATTGATACTGCTGAACTTGAATTACTGGGAAGTAACTAGAATATGTAGTGTAGCGGTG
AAATGCTTAGATATTACATGGAATACCAATTGCGAAGGCAGGTTACTACCAGTTTATTGACGCTGATGGACGAAAGCGTG
GGGAGCGAACAGG
>OTU_910
TACGTAGGGCGCAAGCGTTGTCCGGAATTATTGGGCGTAAAGAGCTCGTAGGTGGTTTGTCGCGTCTGCCGTGAAAACCC
GAGGCTTAACCTCGGGCTGGCGGTGGATACGGGCAGACTAGAGGTAGGTAGGGGAGAACGGAATTCCCGGTGTAGCGGTG
AAATGCGCAGATATCGGGAGGAACACCGGTGGCGAAGGCGGTTCTCTGGGCCTTACCTGACGCTGAGGAGCGAAAGCGTG
GGGAGCGAACAGG
>OTU_911
TAAGTAATGTGAATTGCAGAATTCAGTGAATCATCGAATCTTTGAACGCACCTTGCGCTCCTTGGTATTCCTCGGAGCAT
GCCTGTTTGAGTATCATGAAATCCTCAAAATAAATCTTTTGTTCATTCGATTGATTTTATTTTGGACTTGGAGGTCTGCA
GATTCACGTCTGCTCCTCTTAAATTTATTAGCTGGATCTCCGTGAACTCGGTTCCACTCGGCGTGATAAGTATCACTCGC
TGAGGACACTGTAAAAGGTGGCCGGGGTTGTGGAAAGAACCGCTTCCAATAGTCCATTGACTTGGACAATTTATTTATGA
TCTGATCTCAAATCAGGTAGGACTACCCGCTGAACTTAA
>OTU_912
TACGGAGGGTGCAAACGTTGCTCGGAATTATTGGGCGTAAAGCGCACGTAGGCGGCTCGTTAAGTCGGATGTGAAAGCCC
TCGGCTCAACCGAGGAAGTGCATCCGAAACTAGCGAGCTTGAGTATGGAAGAGGGTCTCGGAATTCCCGGTGTAGAGGTG
AAATTCGTAGATATCGGGAGGAACACCAGTGGCGAAGGCGGAGACCTGGGCCAATACTGACGCTGAGGTGCGAAAGCGTG
GGGAGCAAACAGG
>OTU_913
TACGGAGGGTGCAAGCATTAATCGGATTTACTGGGCGTAAAGGGCGCGTAGGCGGGTTTATAAGTCAGGTGTGAAATTCC
GGAGCTCAACTTCGGAGCGGCATCTGAAACTGTAAGTCTATAGAGGGATGGCGGAGAAAACGGAATTCCACGTGTAGCGG
TGAAATGCGTAGATATGTGGAAGAACACCTGTGGCGAAAGCGGTTTTCTGGCTATCACCTGACGCTGAGGCGCGAGAGCA
TGGGGAGCAAACAGG
>OTU_914
GACGAACCACCCAAACGTTATTCGGAATTACTGGGCTTAAAGAGTGCGTAGGCGGTCTTGTAAGTAGGGTGTGAAATCCC
ACAGCTCAACTGTGGAACTGCGCTCTAAACTACATGACTAGAGGGATATAGAGGTGAGCGGAACTGATGGTGGAGCGGTG
AAATGCGTTGATATCATCAGGAACACCGGAGGCGAAGGCGGCTCACTGGGTATCTTCTGACGCTGAGGTACGAAAGCTAG
GGGAGCGAACGGG
>OTU_915
TACGGAGGATGCAAGCGTTATCCGGAATTATTGGGCGTAAAGCGTCCGCAGGTGGTTTTGAAAGTTTGCTGTCAAAGCGC
GAGGCTCAACTTCGTACCGGCGGTGAAAACTTCAAGACTAGAGCTAGGTAGGGGTCACGGGAATTCCCAGTGTAGCGGTG
AAATGCGTAGATATTGGGAAGAACACCAGCGGCGAAAGCGCGTGACTGGGCCTGAGCTGACACTCATGGACGAAAGCTAG
GGGAGCGAAAGGG
>OTU_916
GACGAAGGATCCAAGCGTTATCCGGATTTATTGGGTTTAAAGGGTGCGTAGGCGGATTGATAAGTCAGTGGTGAAAGCCT
GTTGCTTAACAACAGAACTGCCATTGATACTGTCAATCTTGAATATGTTTGATGTGGGCGGAATATGACATGTAGCGGTG
AAATGCTTAGATATGTCATAGAACACCGATTGCGAAGGCAGCTCACAAAGCCATTATTGACGCTGAGGCACGAAAGCGTG
GGGATCAAACAGG
>OTU_917
TACGGAGGGTGCAAGCGTTATCCGGATTTATTGGGTTTAAAGGGTCCGTAGGCGGATCTGTAAGTCAGTGGTGAAATCTC
ACAGCTTAACTGTGAAACTGCCATTGATACTGCAGGTCTTGAGTGTTGTTGAAGTAGCTGGAATAAGTAGTGTAGCGGTG
AAATGCATAGATATTACTTAGAACACCAATTGCGAAGGCAGGTTACTAAGCAACAACTGACGCTGATGGACGAAAGCGTG
GGGAGCGAACAGG
>OTU_918
TACGTAAAAGACTAGTGTTATTCATCTTTAGTAGGTTTAAAGGGTACCTAGACGGTATAATTAGTCTTAAACAGGATACA
ATTATACTAGAGTTAtatatGAGAAGGCGAGTACTTATGGAGTAGAGTTGAAATTCGTTGATACCTTGGGGACTGATAAC
GGCGAAAGCAACCTTTTATCTAATAACTGACGTTGAGGGACGAAGGCTTGGATCACGAACAGG
>OTU_919
AACGGggggggCAAGCGTTATTCGTCGTTATTGGGCGTAAAGGGTACGTAGGTGGGTTTTATCATTTTCTTGGCCAAATA
ACAGAGAACAAGCTTTGTTACCGCTGTTTAAAGAAAAGACCTAGAGATCGTGGAAGGTTAGAAGAATTACTAAAGTAGGG
GTAAAATGTGCTGATCTTAGTACGAATGCCGCAAGCGCAGGCATCTTTCTTTGCCGTCTGACACTGAGGTACGAAAGCAT
GGGGATCAAACAGG
>OTU_920
TAAGTAATGTGAATTGCAGAATTCAGTGAATCATCGAATCTTTGAACGCACATTGCGCCCCTTGGTATTCCGAGGGGCAT
GCCTATTCGAGCGTCATTATCACCCCTCAAGCCTAGCTTGGTGTTGGGGCTTGCCGTAAAGGCAGCCTCTAAAATCAGTG
GCAGTGCTGTCAGGCTCTAAGCGTAGTAAATCtctcGCTACAGAAACCTGGTGGACACTCGTCAGAACCcccccATTttt
AATGATTGACCTCGGATTAGGTAGGGATACCCGCTGAACTTAA
>OTU_921
TACGTAGGGAGCAAGCGTTGTCCGGAATCATTGGGCGTAAAGCgcgcgTAGGCGGCCCGGTAAGTCCGTTGTAAAAGTCG
AAGGCTCAACCTTCGAAAGCCGATGGATACTGCCGGGCTAGAGTTCGGAAGAGGCGAGTGGAATTCCTGGTGTAGCGGTG
GAATGCGCAGATATCAGGAGGAACACCTATAGCGAAGGCAGCTCGCTGGTACGACACTGACGCTAAGGCGCGAAAGCGTG
GGGAGCGAACAGG
>OTU_922
TAAGTAATGTGAATTGCAGAATTCAGTGAATCATCGAATCTTTGAACGCACATTGCGCCCTTTGGTATTCCGAAGGGCAT
GCCTGTTCGAGCGTCATTTCACCACTCAAGCCTGGCTTGGTATTGGGCGCCGCGGCTTTGTCCGcgcgcCTCAAAGTCTC
CGGCTGAGCTGTCCGTCTCTGAGCGTTGTGAATCATATTCGCTTCGGAGTACGGGCGGCCGCGGCCGTTAAATCTTTCAC
AAGGTTGACCTCGGATCAGGTAGGGATACCCGCTGAACTTAA
>OTU_923
TACGGAGGGTGCAAGCGTTAATCGGAATTACTGGGCGTAAAGCGTGCGTAGGCGGTTGGTTAAGTCTGCTGTGAAAGCCC
CGGGCTCAACCTGGGAATGGCAGTGGATACTGGCTAGCTAGAGTGTGATAGAGGATGGTGGAATTCCCGGTGTAGCGGTG
AAATGCGTAGAGATCGGGAGGAACATCAGTGGCGAAGGCGGCCATCTGGATCAACACTGACGCTGAGGCACGAAAGCGTG
GGGAGCAAACAGG
>OTU_924
TACAGAGGTCTCAAGCGTTGTTCGGATTCATTGGGCGTAAAGGGTGCGTAGGTGGCGCCATAAGTCAGGTGTGAAATCTC
GGGGCTCAACCTCGAAACTGCACTTGATACTGTGGTGCTTGAGTACTGGAGAGGAGATTGGAATTTACGGTGTAGCAGTG
AAATGCGTAGATATCGTAAGGAAGACCAGTGGCGAAGGCGAATCTCTGGACAGTTACTGACACTGAGGCACGAAGGCCAG
GGGAGCAAACGGG
>OTU_925
TACATAGGGAGCAAGCGTTATCCGGAATGATTGGGCGTAAAGCGTCTGTAGGTCGTTCAAaaaGTCTACTGTCAAATACG
ATGGCTCAACCAACGGCAGGCAGTGGAGTACTATTGGACTAGAGTTCGGTAGAGGTAGAGGGAATCCCTAGCGTAACAGT
GAAATGTGTAGATTTTAGGGAGAACACCAGCGGCGAAGGCGCTCTACTGGGCCGATACTGACACTGAgagaCGAAAGCTA
AGGGAGCGAATAGG
>OTU_926
GACGTGAAAGACAAGTGTTATTCATCTTTAATAGGTTTAAAGGGTACCTAGACGGCAAATCTTGCCTTTAAGGGGAACAG
ATTTGCTAGAGTTTTATGTGAGAAGGGGAGAATTAGAGGAGGAgagaTGAAATTCTATGATACCTTTAGGACTGGTAATG
GCGTAGGCAACCTTTTATGTAAaaaCTGACGTTGAGGGACGAAGGCTTTGGTAATAAACAGG
>OTU_927
GACGAACCGTGCGAACGTTGTTCGGAATCACTGGGCTTAAAGGGCGCGTAGGCGGGCTATCAAGTCCGGGGTGAAATCCT
CCAGCTTAACTGGAGAACGGCCTCGGATACTGATGGTCTCGAGGAGGATAGGGGCACACGGAACTGTGGGTGGAGCGGTG
AAATGCGTTGATATCCATAGGAACTCCGGTGGCGAAAGCGGTGTGCTGGATCCTTTCTGACGCTGAGGCGCGAAAGCCAG
GGGAGCAAACGGG
>OTU_928
TACGAAGGGTGCGAGCGTTAATCGGAATTACTGGGCGTAAAGAGCACGTAGGCGGTTTGATAAGCGGAATGTGAAAGCCC
CGGGCTTAACCTGGGAACTGCATTCCGAACTGTCAGGCTAGAGTATGATAGAGGTGAGCGGAATTTCCTGTGTAGCGGTG
AAATGCGTAGATATAGGAAGGAACATCAGTTGCGAAGGCGGCTCACTGGATCAATACTGACGCTGAGGTGCGAAAGCGTG
GGTAGCGAACAGG
>OTU_929
TACGTAGGgggCAAGCGTTGTCCGGACTTACTGGGCGTAAAGCGCGTGCAGGCGGATTGGTATGTGCCGTGTGAAAGCTC
TCAGCTTGCCTGGGAGAGGTCGCGGTAGACAGCCGATCTGGAGGCTCGGAGAGGTCAGTGGAATTCCCGGTGTAGTGGTG
AAATGCGTAGATATCGGGAGGAACACCAGTGGCGCAAGCGGCTGACTGGCCGAGACCTGACGCTGAGACGCGACGGCGTG
GGGAGCAAACCGG
>OTU_930
TACGGAGGGTGCAAGCGTTATCCGGATTTACTGGGTTTAAAGGGTgtgtAGGCGGGCTTTTAAGTCAGTGGTGAAATCTC
CGGGCTCAACCTGGAAACTGCCATTGATACTATTAGTCTTGAATTTTGTTGAGGTAGGCGGAATAAGTCATGTAGCGGTG
AAATGCATAGATATGACTTAGAACACCAATTGCGAAGGCAGCTTGCTAAACAAATATTGACGCTGAGGCACGAAAGCGTG
GGGATCAAACAGG
>OTU_931
TACGGAGGgggCGAGCGTTATTCGGAATCATTGGGCGTAAAGGGCGCGTAGGCGGCCCCGTAAGTCTTGGGTGAAAGCCC
TCGGCTCAACCGAGGAATTGCCTTGGATACTGCGGGGCTCGAGGCTGGAAGAGGGCAGTGGAATTCCCGGTGTAGCGGTG
AAATGCGTAGATATCGGGAGGAACACCAGTGGCGAAGGCGGCTGCCTGGGCCAGTTCTGACGCTGAGGCGCGAAAGCGTG
GGGAGCAAACAGG
>OTU_932
TACGGAGGGTGCAAGCGTTATCCGGATTCACTGGGTTTAAAGGGTGCGTAGGCGGGTATGTAAGTCAGTGGTGAAATCTT
GGAGCTTAACTCCGAAACTGCCATTGATACTATGTATCTTGAATATCGTTGAGGTTTGCGGAATATGTCATGTAGCGGTG
AAATGCTTAGATATGACATAGAACACCAATTGCGAAGGCAGCAGGCTAAACGAACATTGACGCTGAGGCACGAAAGCGTG
GGGATCAAACAGG
>OTU_933
TACGTAGGCAGCAAGCGTTGTTCGGAATTACTGGGCGTAAAGAGTgtgtAGGCGGTGTCGTAAGTTTGGCGTGAAATCTC
CCGGCTTAACTGGGAGGGTGCGCCGAAGACTGCGATGCTTGAGGATCGGAGAGGAAAGTGGAATTTCTGGTGTAGCGGTG
AAATGCGTAGATATCAGAAGGAACACCTGTGGTGTAGACGGCTTTCTGGACGATTCCTGACGCTGAGACACGAAAGCGTG
GGTAGCAAACAGG
>OTU_934
TACGGAGGGAGCTAGCGTTGTTCGGAATTACTGGGCGTAAAGCGCACGTAGGCGGCGACTCAAGTCAGGGGTGAAAGCCC
GGGGCTCAACCCCGGAACTGCCCTTGAAACTAGGTTGCTAGAATCCTGGAGAGGCGAGTGGAATTCCGAGTGTAGAGGTG
AAATTCGTAGATATTCGGAAGAACACCAGTGGCGAAGGCGACTCGCTGGACAGGTATTGACGCTGAGGTGCGAAAGCGTG
GGGAGCAAACAGG
>OTU_935
TACGAAGGgggCTAGCGTTGTTCGGAATCACTGGGCGTAAAGGGCGCGTAGGCGGCTTTATAAGTCGGgggTGAAAGCCT
GTGGCTCAACCACAGAATTGCCTTCGATACTGTAGAGCTTGAGACCGGAAGAGGTAAGTGGAACTGCGAGTGTAGAGGTG
AAATTCGTAGATATTCGCAAGAACACCAGTGGCGAAGGCGGCTTACTGGTCCGGTTCTGACGCTGAGGCGCGAAAGCGTG
GGGAGCAAACAGG
>OTU_936
AACGTAGGAGACGAGCGTTATCCGGATTTACTGGGCGTAAAGCGTGTGCAGGCGGTTCGGCAAGTTGGATGTGAAATCTC
CCGGCTCAACTGGGAGGGGTCGTTCAATACTACCAAACTTGAGGTCATCAGAGGAAGGTGGAATTCCGGGTGTAGTGGTG
AAATGCGTAGATATCCGGAGGAACACCAGTGGCGAAGGCGGCCTTCTGGGATGATCCTGACGCTCAGACACGAAAGCTAG
GGGAGCGAACGGG
>OTU_937
TACGAAGGgggCTAGCGTTGCTCGGAATGACTGGGCGTAAAGGGCGCGTAGGCGGTGAACACAGTTAGGCGTGAAATTCC
CGGGCTCAACCTGGgggCTGCGTTTAATACATGTTCGCTTGAGTTCGGAAGAGGGTCGTGGAATTCCCAGTGTAGAGGTG
AAATTCGTAGATATTGGGAAGAACACCGGTGGCGAAGGCGGCGACCTGGTCCGATACTGACGCTGAGGCGCGAAAGCGTG
GGGAGCAAACAGG
>OTU_938
TACAGAGGGTGCAAGCGTTAATCGGATTTACTGGGCGTAAAGGGCGCGTAGGTGGTAAAGCAAGTAGAATGTGAAAGCCC
TGGGCTTAACCTGGGAAGTGCATTCTAAACTGCTTAACTAGAGTATGGTAGAGGGTAGTGGAATTTCCGGTGTAGCGGTG
AAATGCGTAGATATCGGAAGGAACGCCAGTGGTGAAGACGACTACCTGGACCAATACTGACACTGAGGCGCGAAAGCGTG
GGGATCAAACAGG
>OTU_939
TAAGTAGTGTGAATTGCAGAATTCAGTGAATCATCGAATCTTTGAACGCACATTGCGCCCCTTGGTATTCCATGGGGCAT
GCCTGTTCGAGCGTCATTTGTACCCTCCAGCCCTGCTGGGTGTTGGGCGTTTGTTCCGCTGCgcgcgTGAACTCGCCTCA
AATGCATTGGCAGCCCGCCGTCCCGTGTGGGAGCGCAGCACATTTTGCGCTCTCCACTGCAGACGGTGGCATCCACAAGT
CTACATTtttACGCTTGACCTCGGATCAGGTAGGGATACCCGCTGAACTTAA
>OTU_940
TACGTAGGGTCCGAGCGTTGTCCGGAATTATTGGGCGTAAAGGGCTCGTAGGCGGTTTGTTGCGTCGGAAGTGAAATCTT
ACAGCTTAACTGTGAACTTGCTTTCGATACGGGCAGACTTGAGGCATTCAGGGGAGAACGGAATTCCTGGTGTAGCGGTG
AAATGCGCAGATATCAGGAGGAACACCGGTGGCGAAGGCGGTTCTCTGGGAATGTACTGACGCTGAGGAGCGAAAGTGTG
GGGAGCGAACAGG
>OTU_941
TACGGggggAGCAAGCGTTGTTCGGATTTACTGGGCGTAAAGGGCGCGTAGGCGGCCACCGCAAGTCGGTTGTGAAATCT
CTGGGCTTAACCCAGAAAGGTCAACCGATACTGCGGGGCTAGAGTGCAGAAGGGGCAACTGGAATTCTCGGTGTAGCGGT
GAAATGCGTAGATATCGAGAGGAACACCTGCGGCGAAGGCGGGTTGCTGGGCTGACACTGACGCTGAAGCGCGAAAGCTA
GGGGAGCGAACGGG
>OTU_942
TACAGAGGGTGCAAGCGTTAATCGGATTAACTGGGCGTAAAGGGCGCGTAGGCGGTTGTATAAGTATGATGTGAAAGCCC
CGGGCTTAACCTGGGAAGTGCATCGTAGACTATACAACTGGAGTAGATGAGAGGGTGGCGGAATTTCCGGTGTAGCGGTG
AAATGCGTAGAGATCGGAAGGAACGTCAATGGCGAAGGCAGCCACCTGGCATCATACTGACGCTGAGGCGCGAAAGCGTG
GGGAGCGAACAGG
>OTU_943
TACGAAGGGTGCAAGCGTTGTTCGGATTTATTGGGCGTAAAGCgcgcgTAGGCGGACCTGCAAGTCAGATGTGAAATCTC
GGGGCTCAACCTCGAAACTGCGTCTGAAACTACAGGTCTAGAATCTTGGAGGgggAAGGGGAATTTCTCATGTAGGGGTA
AAATCCGTAGATATGAGAAGGAACACCAGAGGCGAAGGCGCCTTCCTGGACAAGTATTGACGCTGAGGCGCGAAAGCGTG
GGGATCAAACAGG
>OTU_944
TACGTAGGCAGCAAGCGTTGTTCGGAGTTACTGGGCGTAAAGAGTGCGTAGGCGGTCTTTTAAGTTTGGTGTGAAATCTC
CCGGCTCAACTGGGAGGGTGCGCCGAAAACTGGAAGGCTCGAGGATGGGAGAGGCATGCGGAATTCCTGGTGTAGCGGTG
AAATGCGTAGATATCAGGAGGAACACCTGCGGTGTAGACAGCATGCTGGACCATTTCTGACGCTGAGGCACGAAAGCGTG
GGTAGCAAACAGG
>OTU_945
TACAGAGACTGCAAGCGTTATTCGGATTCACTGGGCGTAAAGGGTGCGCAGGCGGCCGTgtgtgtAAGGTGTGAAATCCC
GGGGCTCAACCCCGGAACTGCGCCTTAAACTACATGGCTAGAGTATTGGAGAGGGTAGTGGAATTCACGGTGTAGCAGTG
AAATGCGTAGATATCGTGAGGAACACCAGAGGCGAAGGCGACTACCTGGACAATTACTGACGCTCAGGCACGAAAGCGTG
GGGAGCAAAAGGG
>OTU_946
TACAGAGGATACAAGCGTTATCCGGATTTATTGGGTTTAAAGGGTGCGTAGGCGGTTttttAAGTCAGTAGTGAAATCTT
AAAGCTTAACTTTAAAAGTGCTATTGATACTGAAaaaCTAGAGTAAGGTTGGAGTAACTGGAATGtgtgGTGTAGCGGTG
AAATGCATAGAGATCAcacaGAACACCGATAGCGAAAGCAAGTTACTAACCCTATACTGACGCTGAGTCACGAAAGCATG
GGGAGCAAACAGG
>OTU_947
TACGGAGGGTGCAAGCGTTGTTCGGAATTACTGGGCGTAAAGCGCGTGTAGGCGGCCGATTAAGTCTGGTGTGAAAGCCC
GGGGCTCACCcccGGAAGTGCGCTGGAAACTGGTCGGCTAGAGTATGGGAGAGGAAAGTGGAATTCCCGGTGTAGCGGTG
AAATGCGTAGATATCGGGAGGAACACCAGCGGCGAAGGCGGCTTTCTGGACCAATACTGACGCTGAGACGCGAAAGCGTG
GGGAGCAAACAGG
>OTU_948
GACGAACCTTGCTAACGTTATTCGGAATTACTGGGCTTAAAGGGTGCGTAGGCGGTGCAGAAAGTTGGGTGTGAAAGCCC
TCGGCTCAACCGAGGAATTGCGCCCAAAACTGCTGCACTAGAGGAAGACAGAGGTACGCGGAACTTAGGGTGGAGCGGTG
AAATGCGTTGATATCCTAAGGAACACCGGTGGCGAAAGCGGCGTACTGGGTCTTATCTGACGCTGAGGCACGAAAGCTAG
GGGAGCGAACGGG
>OTU_949
TACGGAGGATGCAAGCGTTATCCGGATTTATTGGGCGTAAAGCGTCCGCAGGTGGTTTGACAAGTCTGCTGTTAAAGGTC
AGAGCTTAACTCTGTCACGGCGGTGGAAACTGTCAGACTTGAGTATGGTAGGGGTAGCGGGAATTCCCAGTGTAGCGGTG
AAATGCGTAGATATTGGGAAGAACACCAGCGGCGAAAGCgcgcTACTGGGCCATAACTGACACTCATGGACGAAAGCTAG
GGGAGCGAAAGGG
>OTU_950
TACGGAGGGTGCAAGCGTTGTCCGGATTTATTGGGTTTAAAGGGTGCGTAGGTGGAACTGTAAGTCTGGTTTGAAAGCAG
GTGGCTTAACCATCTAATGTGGCTGGAAACTGTGGTTCTTGAATAATTTGGCGGTAGCCGGAACGGGTCATGTAGCGGTG
AAATGCATAGATATGACCCAGAACACCGATTGCGAAGGCAGGCTACTACGAGTTGATTGACACTGAGGCACGAGAGCATG
GGTAGCGAACAGG
>OTU_951
TACGTAGGTGGCAAGCGTTGTCCGGATTTATTGGGTTTAAAGGGTGCGTAGGCGGCCTTGTAAGTCAGTGGTGAAATACT
CTAGCTTAACTAGAGGGGTGCCAATGATACTGCAGGGCTTGAGTACAGATGAGGTAGGCGGAATTGACGGTGTAGCGGTG
AAATGCATAGATATCGTCAAGAACACCTATAGCGAAGGCAGCTTACTGGGCTGTAACTGACGCTGAGGCACGAAAGTGTG
GGGATCAAACAGG
>OTU_952
GACAACAAAGACTAGTGTTATTCATCTTTATTAGGTTTAAAGGGTTCCTAGACAGTTTGTAtataCAGTAGATAGATAAT
ATCTATCTCTACAATTTACAGACTAGAGTTTGACGTAAGAGATTATTTAGTACTTAAAGTGGAGTGATAGAATACTACGA
TACTTTCGGGACTGATAAAGGTGCAGACAATACTTTATATCAACTGACGTCGAGGGACGAAGGCTTGGAGATCGAATAGG
>OTU_953
TACGTAGGgggCAAGCGTTGTCCGGAATTATTGGGCGTAAAGGGCGCGTAGGCGGATAGTTAAGTCCGGTGTGAAAGATC
AGGGCTCAACCCTGAGAGTGCATCGGAAACTGGTTATCTTGAGGACAGGAGAGGAAAGTGGAATTCCACGTGTAGCGGTG
AAATGCGTAGATATGTGGAGGAACACCAGTGGCGAAGGCGACTTTCTGGACTGTAACTGACGCTGAGGCGCGAAAGCGTG
GGGAGCAAACAGG
>OTU_954
TACGTAGGGTGCGAGCGTTAATCGGAATTACTGGGCGTAAAGAGTGCGTAGGCGGTTGCTGAAGTCTGCTGTGAAAGCCC
TGGGCTCAACCTAGGAATGGCAGTGGAAACTAGGCGACTTGAATCTGGCAGAGGggggTGGAATGCCACGTGTAGCAGTG
AAATGCGTAGAGATGTGGCGGAACACCGATGGCGAAGGCAGCCcccTGGGCTGAGATTGACGCTCAGGCACGAAAGCGTG
GGGAGCAAACAGG
>OTU_955
TACGTAGGgggCGAGCGTTGTCCGGATTTATTGGGCGTAAAGCGTCCGCAGGCGGTCAAGTAAGTTCGAGGTGACAGTGC
GTGGCTTAACCGCGCAAGGTCCTTGAAAACTGCTCGACTTGAGGGCTTGAGAGGGACCCGGAATTCCGGGTGGAGTGGTG
AAATGCGTAGAGATCCGGAGGAACACCAAAGGCGCAGGCAGGGTCCTGGCAAGCCACTGACGCTCATGGACGAAAGCTAG
GGGAGCGAACGGG
>OTU_956
TACGTAGGGTGCGAGCGTTAATCGGAATTACTGGGCGTAAAGCGTGCGCAGGCGGCCTGATAAGTCAGATGTGAAATCCC
CGAGCTCAACTTGGGAACTGCGTTTGAAACTATCAAGCTAGAATATGTCAGAGGggggTAGAATTCCACGTGTAGCAGTG
AAATGCGTAGAGATGTGGAGGAATACCAATGGCGAAGGCAGCCcccTGGGATAATATTGACGCTCATGCACGAAAGCGTG
GGGAGCAAACAGG
>OTU_957
TACATGGGGTGCAAACGTTGCTCGGAATTATTGGGCGTAAAGCGCACGTAGGCGGTCCGTTAAGTCGGATGTGAAATCCc
ccGGCTCAACCGGGGAAGTGCATCCGAAACTGGCGGGCTAGAGTACGAAAGAGGGTCGCGGAATTCCCGGTGTAGAGGTG
AAATTCGTAGATATCGGGAGGAACACCGGTGGCGAAGGCGGCGACCTGGGTCGATACTGACGCTGAGGTGCGAAAGCGTG
GGGAGCAAACAGG
>OTU_958
GACAGAGGGTGCAAACGTTGTTCGGATTTACTGGGCGTAAAGCGCGTGTAGGCGGCTTCGCAAGTTGGATGTGAAAGCCC
ACGGCTCAACCGTGGAAGCGCATCCAAAACTGCGTCGCTTGAGTCCCGGAGAGGAAGGTGGAATGCTTGGTGTAGAGGTG
AAATTCGTAGATATCAAGCAGAACACCTGCGGCGAAGGCGGCCTTCTGGACGGTGACTGACGCTGAGACGCGAAAGCGTG
GGGAGCAAACAGG
>OTU_959
GACAGAGGGTGCAAACGTTGTTCGGAATTACTGGGCGTAAAGCGCGTGTAGGCTGCTCTGCAAGTCAGGTGTGAAAGCCC
TGGGCTCAACCTAGGAAGTGCACTTGAAACTGCGGAGCTTGAATGTCGGAGAGGGCAGCGGAATTCTCGGTGTAGAGGTG
AAATTCGTAGATATCGAGAGGAACACCGGTGGCGAAGGCGGCTGCCTGGACGACGATTGACGCTGAGACGCGAAAGCGTG
GGGAGCAAACAGG
>OTU_960
TACGGggggggCAAGCGTTGTTCGGAATTACTGGGCGTAAAGGGCTCGTAGGTGGTCAACTAAGTCGGACGTGAAATCCC
TCGGCTTAACCGGGGAACTGCGTCCGATACTGGATGACTTGAGTTCGGGAGAGGGATGCGGAATTCCAGGTGTAGCGGTG
AAATGCGTAGATATCTGGAGGAACACCGGTGGCGAAGGCGGCATCCTGGACCGACACTGACGCTGAGGAGCGAAAGCCAG
GGGAGCAAACGGG
>OTU_961
GACGAACCGTGCGAACGTTGTTCGGAATCACTGGGCTTAAAGGGCGCGTAGGCGGGCTGTCAAGTTTGGGGTGAAATCCC
GCGGCTCAACCGTGGAACTGCCTCAAATACTGACGGCCTCGAGGAAGGTAGGGGCATGCGGAACTGTAGGTGGAGCGGTG
AAATGCGTTGATATCTACAGGAACTCCGGTGGCGAAAGCGGCGTGCTGGACCTTTTCTGACGCTGAGGCGCGAAAGCTAG
GGGAGCAAACGGG
>OTU_962
TACGTAGGGCGCAAGCGTTGTCCGGAATTATTGGGCGTAAAGAGCTCGTAGGTGGCTTGTCACGTCGGGTGTGAAAGCTT
GGGGCTTAACTCCAGGTCTGCATTCGATACGGGCTGGCTAGAGGTAGGTAGGGGAGAACGGAATTCCTGGTGTAGCGGTG
AAATGCGCAGATATCAGGAGGAACACCGGTGGCGAAGGCGGTTCTCTGGGCCTTACCTGACGCTGAGGAGCGAAAGCGTG
GGGAGCGAACAGG
>OTU_963
TACATGGGGTGCAAACGTTGCTCGGAATCATTGGGCGTAAAGCgcgcgTAGGCGGTTGCTTATGTCGGATGTGAAAGCCC
TCGGCTTAACTGAGGAAGTGCATCCGAAACTGGGCAGCTAGAGTACGAAAGAGGGTCGCGGAATTCCCGGTGTAGAGGTG
AAATTCGTAGATATCGGGAGGAACACCGGTGGCGAAGGCGGCGACCTGGGTCGAGACTGACGCTGAGGCGCGAAAGCGTG
GGGAGCAAACAGG
>OTU_964
AACAGGGGAGCAAGTGTTCTTCGAAATGACTGGGCGTAAAGGACACGTAGGCGGTGAATCGGGTTGAAAGTGAAACTCGC
CAAaaaGTGGCGGAATGCTTTCGAAACCAATTCACTTGAGTGAGACAAAGGAGAGTGGAATTTCGTATGGAGGGGTGAAA
TCTACAGATCTACGAAGGAACGCCAAAAGCGAAGGCAGCTctctGGGTCCCTACCGACGCTGGGGTGCGAAAGCATGGGG
AGCGAACGGG
>OTU_965
TACGGAGGGTGCTAGCGTTGTTCGGAATCACTGGGCGTAAAGGGCGTGTAGGCGGTCTGTTAAGTCTGATGTGAAATCCC
CTCGCTCAACGAGGGAACTGCGTCGGATACTGGCAGACTTGAGTACCGGAGAGGAAGGTGGAATTCCCGGTGTAGCGGTG
AAATGCGTAGATATCGGGAGGAACACCGGTGGCGAAGGCGGCCTTCTGGACGGATACTGACGCTGAGACGCGAAAGCGTG
GGGAGCAAACAGG
>OTU_966
CACGTAGGGGCCAAGCGTTGTCCGGATTTATTGGGCGTAAAGAGCTCGTAGGCGGTTCAGCAAGTCGGGTGTGAAAACTC
TGGGCTCAACCCAGAGACGCCACCCGATACTGCTGTGACTAGAGTCCGGTAGGGGAGTGGGGAATTCCTGGTGTAGCGGT
GAAATGCACAGATATCAGGAGGAACACCGGTGGCGAAGGCGCCACTCTGGGCCGGCACTGACGCTGAGGAGCGAAAGCGT
GGGTAGCAAACAGG
>OTU_967
TACAGAGGGTGCGAGCGTTGTTCGGAATTATTGGGCGTAAAGCGCTGGTAGGTGGCTTGTTAAGTCGCGTGTGAAATCTC
CAGGCTCAACCTGGAAAGTGCgcgcgAAACTGGCGGGCTTGAGTGCCGGAGAGGGTCGCGGAATTCCCAGTGTAGAGGTG
AAATTCGTAGATATTGGGAGGAACACCAGAGGCGAAGGCGGCGACCTGGAAGGTAACTGACACTGAGCAGCGAAAGCGTG
GGGAGCAAACAGG
>OTU_968
TACGTAGGGTGCGAGCGTTAATCGGAATTACTGGGCGTAAAGCGAGCGCAGGCGGTTCTAAAAGCCAGATGTGAAATCCC
CGAGCTCAACTTGGGAACTGCGTTTGGAACTCTAGGACTAGAGTgtgtCAGAGGGAGGTAGAATTCCACGTGTAGCAGTG
AAATGCGTAGAGATGTGGAGGAACACCGATGGCGAAGGCAGCCTCCTGGGATAACACTGACGCTCATGCTCGAAAGCGTG
GGGAGCAAACAGG
>OTU_969
TACGTAGAAGACTAGTGTTATTCATCTTTAGTAGGTTTAAAGGGTACCTAGACGGTATTTATGAATCTTTAACAAGATAT
CTTTATACTAGAGTTTGATTTGAGGAGGTGAGTATTTGTGGAGTAGAGTTGAAATTCTTTGATACCATGAGGACTGGTAA
AGGCGAAAGCAACCTTTTATTTAATAACTGACGTTGAGGGACGAAGGCTCGGGTAACGAACAGG
>OTU_970
TACGTAGGAGGCTAGTGTTAGTTATCTTTATTGGGTTTAAAGGGTAAGTAGACGGTAAATTAAACTCTAAATGAGTACTT
ttttACTAGAGTTATATGAgagaAGGAAGAATTTCTGGAGTAGAGATAAAATTCGATGATACCAGGAGGACTGTCAACGG
CGAAGGCGTCCTTCTATGTAATAACTGACGTTGAgagaCGAAGGCTTGGGTAGCAAACAGG
>OTU_971
TACGAAAGGTCCAAGCGTTACTCGGAATTACTGGGCGTAAAGCgcgcgTAGGCGGCTTTGTATGTCGATTGTGAAAGCCC
CGGGCTCAACCTGGGAACTGCAGTCGAAACTGCAAAGCTTGAATGTTGGAGAGGTTGGgggAATACCTAGTGGAGAAGTG
AAATTCGTAGAGATTAGGTGGAACACCAGAGGCGAAGGCGCCTGACTGGCCAAACATTGACGCTGAGGCGCGAAAGCGTG
GGTAGCAAACAGG
>OTU_972
TACAGAGGTCCCAAGCGTTGTTCGGATTCACTGGGCGTAAAGGGTGCGTAGGTGGTCAGATAAGTTTGATGTGAAATCTC
CGGGCTTAACCCGGAAAATGCATTGAATACTATTTGGCTGGAGGGTTGGAGGggggACTGGAATACTTGGTGTAGCAGTG
AAATGCGTAGATATCAAGTGGAACACCAGTGGCGAAGGCGAGTCCCTGGACAACTCCTGACACTGAGGCACGAAAGCTAG
GGGAGCAAACAGG
>OTU_973
TACGTAGGgggCAAGCGTTGTCCGGATTTATTGGGCGTAAAGAGCTCGTAGGCGGTTCCGTAAGTCGAGTGTGAAaaaTC
TGGGCTCAACCCAGTGGAGCACTCGATACTGCGGTGACTAGAGTACGGTAGAGGAGTGTGGAATTCCTGGTGTAGCGGTG
AAATGCGCAGATATCAGGAGGAACACCAACGGCGAAGGCAGCACTCTGGGCCGGTACTGACGCTGAGGAGCGAAAGCGTG
GGGAGCAAACAGG
>OTU_974
TACGAAGGgggCTAGCGTTGCTCGGAATTACTGGGCGTAAAGGGAGCGTAGGCGGATAGTTCAGTCAGAGGTGAAAGCCC
AGGGCTCAACCTTGGAATTGCCTTTGATACTGGCTGTCTTGAGTATGGGAGAGGTTAGCGGAACTCCGAGTGTAGAGGTG
AAATTCGTAGATATTCGGAAGAACACCAGTGGCGAAGGCGGCTAACTGGCCCATTACTGACGCTGAGGCTCGAAAGCGTG
GGGAGCAAACAGG
>OTU_975
TACGAAGGgggCTAGCGTTGTTCGGATTTACTGGGCGTAAAGCGCGTGTAGGCGGGCTGGAAAGTTGGgggTGAAATCCC
GAGGCTCAACCTCGGAACTGCCTCCAAAACTTCCAGCCTGGACTCAAGTAGAGGCAAGTGGAATTGCGAGTGTAGAGGTG
AAATTCGTAGATATTCGCAGGAACACCAGTGGCGAAGGCGACTTGCTGGACTTGTAGTGACGCTGAGACGCGAAAGCGTG
GGGAGCAAACAGG
>OTU_976
TACGTAGGTGGCAAGCGTTGTTCGGAATTATTGGGCGTAAAGGGCGCGTAGGCGGTTTGTTAAGTCGGTCGTGAAAGCCC
GGGGCTCAACCCCGGAGGGTCGACCGATACTGGCAGACTAGAGTACAGAAGAGGTAACTGGAATTCCCGGTGTAGCGGTG
AAATGCGTAGATATCGGGAGGAACACCAGAGGCGAAGGCGGGTTACTGGGCTGATACTGACGCTGATGCGCGAAAGCTAG
GGGAGCAAACGGG
>OTU_977
GACGTGATAGACTAGTGTTATTCATCATTAACAGGTTTAAAGGGTACCTAGACGGCAATTTTAGCTTTTAATAGAGGACG
TGATTGCTAGAGTTTTATGTGAGAAGGCGAGAATTCTAAGAGTAGAGATCAAATACATTAATACTTAGGAGACTGGTAAA
GGTGAAGACACCCTTCTATTAAaaaCTGACGTTGAGGGACGAAGGCAATGGTAACGAATGGG
>OTU_978
TACGTAGGGTGCGAGCGTTAATCGGAATTACTGGGCGTAAAGGGTGCGCAGGTGGTTGCGTAAGTCTGATGTGAAAGCCC
CGGGCTCAACCTGGGAACTGCATTGGAGACTGCGTGGCTAGAGTGTGGCAGAGGggggTGGAATTCCGCGTGTAGCAGTG
AAATGCGTAGAGATGCGGAGGAACACCAATGGCGAAGGCAGCCcccTGGGTTAACACTGACACTCATGCACGAAAGCGTG
GGGAGCAAACAGG
>OTU_979
TACGGAGGGTGCAAGCGTTAATCGGAATTACTGGGCGTAAAGCGCACGTAGGTGGTTCGCTAAGTCAGCTGTGAAATCCC
CGGGCTCAACCTGGGACTTGCAGTTGAAACTGGTGAGCTAGAGTAGGGTAGAGGGGTGTGGAATTCCAGGTGTAGCGGTG
AAATGCGTAGATATCTGGAGGAACATCAGTGGCGAAGGCGACACCCTGGACTCATACTGACACTGAGGTGCGAAAGCGTG
GGGAGCAAACAGG
>OTU_980
TACGGAGGGTGCGAGCGTTGTCCGGAATCACTGGGCGTAAAGGGCGCGTAGGCGGCCTGATAAGTAGGgggTGAAATCTT
GCGGCTCAACCGCAAGGCTGCCTCCTAAACTGTTGGGCTGGAGCACGGTAGAGGCAGATGGAATTCCCGGTGTAGCGGTG
GAATGCGTAGAGATCGGGAAGAACATCGGTGGCGAAGGCGGTCTGCTGGGCCGTTGCTGACGCTGAGGCGCGACAGCGTG
GGGAGCAAACAGG
>OTU_981
TACGAAAGGAGCAGGTGTTATTCAGATTAACTGGGCGTAAAGGGCACGTAGGTGGTTTGTTATGTGTACTATTAAATTGT
AAAGCATAACTTTATAACGTAGTACAGACAACTAAACTAGAGTTAAGTAGagagTAGTAGAATTTCTAATGTAAAGGTGA
AATTTGATAAAATTAGagagaATACCAATGGCGAAGGCAACTACTTAGGCTTCAACTGACACTGAGGTGCGAAGGTATGG
GGAGCAAATAGG
>OTU_982
TACGAAGGGTGCAAACGTTGCTCGGAATTATTGGGCGTAAAGCGCACGTAGGCGGCATTGCAAGTCGGATGTGAAAGCCC
ACGGCTTAACCGTGGAAGTGCATCCGAAACTGCCGTGCTTGAGTACTTAAGAGGATCGCGGAATTCCCGGTGTAGAGGTG
AAATTCGTAGATATCGGGAGGAACACCAGTGGCGAAGGCGGCGATCTGGGAAGATACTGACGCTGAGGTGCGAAAGCGTG
GGGAGCAAACAGG
>OTU_983
GACGAAGGATGCAAGCGTTATCCGGATTCATTGGGTTTAAAGGGAGCGTAGGTGGACTGATAAGTCAGTGGTGAAATCTT
TGGGCTTAACCCAAaaaTTGCCATTGATACTGTTGGTCTTGAGTATAGTTGCCGTTGGCGGAATATGACATGTAGTGGTG
AAATACATAGAGATGTCATAGAACACCGATTGCGAAGGCAGCTGACGAAACTATAACTGACACTGAGGCTCGAAAGTGTG
GGGATCAAACAGG
>OTU_984
TACGTAGGGGCCGAGCGTTGTCCGGAGTTACTGGGCGTAAAGCgcgcgcAGGCGGCTCGTCAAGCCTGACGTGAAAGCCc
ccGGCTCAACCGGGGAGGGTCGTCGGGGACTGGCGAGCTTGAGGTCGGCAGGGGTTGGTGGAATTCCCGGTGTAGTGGTG
AAATGCGTAGAGATCGGGAGGAACACCCGTGGCGAAGGCGGCCAACTGGGCCGGACCTGACGCTGAGGCGCGAAGGCGTG
GGGAGCGAACGGG
>OTU_985
GACGAGCTCTCCAAACGTTATTCGGTATCACTGGGCTTAAAGAGTTCGTAGGCGGCTTGACAGGTGAGGTGTGAAAGCCC
ACGGCCTAACCGTGGAATTGCGCTTCAAACCGTCGGGCTAGAGGGATGCAGGGGTATGCGGAACAGATGGTGGAGCGGTG
AAATGCGTTGATATCATCTGGAACACCGGTGGCGAAAGCGGCATACTGGGCATTTTCTGACGCTGAGGAACGAAAGCTAG
GGTAGCGAACGGG
>OTU_986
TACAGAGGTCCCAAGCGTTGTTCGGATTCACTGGGCGTAAAGGGTGCGTAGGTGGTTGTGCAAGTCTGATGTGAAATCTC
CGGGCTTAACCCGGAAATGGCATTGGAAACTGCGCAGCTAGAGGGTTGGAGGggggACTGGAATACTTGGTGTAGCAGTG
AAATGCGTAGATATCAAGTGGAACACCAGTGGCGAAGGCGAGTCCCTGGACAACACCTGACACTGAGGCACGAAAGCTAG
GGGAGCAAACAGG
>OTU_987
CACGTAGGgggCGAGCGTTGTCCGGATTTATTGGGCGTAAAGAGCTCGTAGGCGGTTCGGCAAGTCGGGTGTGAAATTTC
GAGGCTCAACCTCGAAACGCCACTCGATACTGCTGTGACTGGAGTCCGGTAGAGGAGTGCGGAATTCCTGGTGTAGCGGT
GAAATGCGCAGATATCAGGAGGAACACCAACGGCGAAGGCAGCACTCTGGGCCGGTACTGACGCTGAGGAGCGAAAGCGT
GGGGAGCAAACAGG
>OTU_988
TACAGAGGCCCCGAGCGTTAGTCGGAATTACTGGGCTTAAAGGGTGCGTAGGCGGACTTCTAAGTGTCGCGTGAAAGCCC
ACGGCTTAACCGTGGAACCGcgcgGCAAACTGGGAGTCTTGAGGAACGTATAGGCGGGTGGAACGATAGGTGGAGCGGTG
GAATGCGTAGATATCTATCGGAACGCCGAAGGTGAAGACAGCCCGCTGGGCGTTTCCTGACGCTGAGGCACGAAAGCGTG
GGTAGCAAACAGG
>OTU_989
GACAAGGGAGACGAGTGTTATTCATCTTAAACAGGTATATTGGGTACCTAGACGGTGTGCAAAGGCTGATATAAGTACCT
ATTACACTTGAGTTTGATATGTGAGAGGAAGATGTCAGAATTGTTGGTGTATGGGATGAAATCCGTTGATACTAATAGGA
CTGATAATGGCGAAGGCAAACCTCTATGTACAGTACTTACTTAAGTAAATAAGAACTACAGAAaaaaaaGGAAGAGAAAT
TAAATAAaaaaGTAGAAAGTTCTTTCTTAAGTTTAGTACTAAACTGACGTTGAGGGACGAAGGCTTAGagagTGAAGAGG
>OTU_990
TACGAAGGGTGCAAGCGTTATCCGGATTCATTGGGTTTAAAGGGTGCGTAGGCGGGGCAATAAGTCAGTGGTGAAATCCT
GCGGCTTAACCGTAGAATTGCCATTGATACTGTTGCTCTTGAGTAGGCTCGACGTGGGCGGAATGTGCCGTGTAGCGGTG
AAATGCTTAGATATGGCACAGAACACCGATAGTGAAGACAGCTCACGAGGGCCAAACTGACGCTGAGGCACGAAAGCGTG
GGGATCGAACAGG
>OTU_991
CACGTAAGGGGCGAGCGTTGTTCGGAATTATTGGGCGTAAAGGGCACGCAGGCGGCCTGACAAGTCTGATGTGAAAGACC
TGGGCTCAACTCAGGGGACGCGTTGGAAACTGTTAGGCTAGAGTATCTGAGGgggAGTCGGAATTCCTAGTGTAGGGGTG
AAATCTGTTGATATTAGGAAGAACACCGGTGGCGAAGGCGGACTTCTGGCAGGATACTGACGCTGAGGTGCGAAAGCATA
GGGAGCAAACAGG
>OTU_992
TACGTAGGgggCAAGCGTTGTCCGGATTCACTGGGTGTAAAGGGTGCTCAGGCGGACTTGTAAGTCAGAGGTGAAACTCC
GAGGCTCAACCTCGGAACTGCCTTTGATACTGCAAGTCTCGAGTACGGGAGAGGGTAATGGAATAACAGGTGTAGCAGTG
AAATGCGTAGATATCTGTTAGAACACCAATGGCGAAGGCAGTTGCCTGGCCCGTTACTGACGCTAAAGCACGAAAGTGTG
GGTAGCAAACAGG
>OTU_993
TACGGAGGGTGCAAGCATTGATCGGAATTACTGGGCGTAAAGGGCGCGTAGGCGGTTAAGTAAGTCAGATGTGAAATTCC
GGGGCTCAACCCCGGAGCTGCATTTGAAACTGCATAGCTAGAGTACAGTTAGGGTAAACGGAATTCCACGTGTAGCGGTG
AAATGCGTAGATATGTGGAAGAACACCGGTGGTGAAGACGGTTTACTGGGCTGTAACTGACGCTGAGGCGCGAAAGCATG
GGGAGCAAACAGG
>OTU_994
TACGAGAGGCCCAAACGTTATTCGGATTTACTGGGCTTAAAGAGTTTGTAGGCGGTTCGGTAAGTGAGATGTGAAAGCCC
TCGGCTCAACCGAGGAATTGCGTTTCAAACTGCCGGGCTCGAGGGAGATAGAGGTGAGCGGAACTGATGGTGGAGCGGTG
AAATGCGTTGATATCATCAGGAACACCAGAGGCGAAGGCGGCTCACTGGGTCTCTTCTGACGCTGAGAAACGAAAGCTAG
GGGAGCAAACGGG
>OTU_995
TACGGAGGGTGCAAGCGTTGTCCGGATTTATTGGGTTTAAAGGGTGCGTAGGTGGCCTCTTAAGTCAGCTTTGAAAGCTG
GTCGCTTAACGATCAGGGGTGGGTTGATACTGGggggCTTGGATCAGGTGGCGGTTTCTGGAACGGGTCGTGTAGCGGTG
AAATGCATAGATATGACCCAGAACTCCGATTGCGAAGGCAGGAGGCTACGCCTGGATTGACACTGAGGCACGAGAGCATG
GGGAGCAAACAGG
>OTU_996
TACGAGGggggCAAGCGTTGTTCGGAATTATTGGGCGTAAAGGGTGCGTAGGCGGTTTGACAAGTCTGATGTGAAATCTA
TGGGCTCAACCCATAGTCTGCATTAGAAACTGTCGGGCTTGAGTATGGGAGAGGTGAGTGGAATTTCCGGTGTAGCGGTG
AAATGCGTAGATATCGGAAGGAACACCTGTGGCGAAAGCGGCTCACTGGACCATTACTGACGCTGATGCACGAAAGCTAG
GGGAGCAAACAGG
>OTU_997
TACGGAGGgggCTAGCGTTGTTCGGAATTACTGGGCGTAAAGCGCACGTAGGCGGCTTtttAAGTCAGAGGTGAAAGCCC
GGAGCTCAACTCCGGAATTGCCTTTGAGACTGGGAGGCTTGAACGTCGGAGAGGTGAGTGGAATTCCGAGTGTAGAGGTG
AAATTCGTAGATATTCGGAAGAACACCAGTGGCGAAGGCGGCTCACTGGACGACTGTTGACGCTGAGGTGCGAAAGCGTG
GGGAGCAAACAGG
>OTU_998
TACGAAGGgggCAAGCGTTGTTCGGAATTATTGGGCGTAAAGGGCGCGTAGGCGGTGCGGTAAGAGTGTTGTGAAATCCT
CGGGCTCAACTCGAGGCCTGCAACGCTGACTGCCGTGCTGGAGTGTGGGAGAGGTGCGTGGAATTCCCGGTGTAGCGGTG
AAATGCGTAGATATCGGGAGGAACACCTGTGGCGAAAGCGGCGCACTGGACCACAACTGACGCTGAGGCGCGAAAGCTAG
GGGAGCAAACAGG
>OTU_999
TACGGAGGGTGCGAGCGTTATCCGGATTCACTGGGTTTAAAGGGTGCGTAGGTGGGAATGTAAGTCAGCGGTGAAATCTC
CGTGCTTAACACGGAAACTGCCATTGATACTATGTTTCTTGAATTTTCTGGAGGTCAGCGGAATATGTCATGTAGCGGTG
AAATGCTTAGATATGACATAGAACACCAATTGCGAAGGCAGCTGGCTACAGGGACATTGACACTGAGGCACGAAAGCGTG
GGGATCAAACAGG
>OTU_1000
TACGTAGGGTGCGAGCGTTGTCCGGAATTATTGGGCGTAAAGAGCTCGTAGGCGGTTTGTCGCGTCGACTGTGAAAACCT
GGGGCTTAACTCCGGGCTTGCAGTCGATACGGGCAGACTTGAGTTCGGTAGGGGAGACTGGAATTCCTGGTGTAGCGGTG
AAATGCGCAGATATCAGGAGGAACACCGGTGGCGAAGGCGGGTCTCTGGGCCGATACTGACGCTGAGGAGCGAAAGCGTG
GGGAGCAAACAGG
>OTU_1001
TACGTAGGGTGCGAGCGTTGTCCGGATTTATTGGGCGTAAAGGGCTCGTAGGCGGCCTGTCGCGTCGGGAGTGAAAGCCC
ACTGCTTAACGGTGGGTCTGCTTCCGGTACGGGCGGGCTGGAGTATGGCAGGGGAGACTGGAATTCCTGGTGTAGCGGTG
GAATGCGCAGATATCAGGAGGAACACCGGTGGCGAAGGCGGGTCTCTGGGCCATTACTGACGCTGAGGAGCGAAAGCGTG
GGGAGCGAACAGG
>OTU_1002
TACGTAGGgggCGAGCGTTGTCCGGATTCATTGGGCGTAAAGAGCTCGTAGGCGGTTCGCTAAGTCAGGTGTGAAATCTC
CGCGCTCAACGCGGAGGGGCCACCTGATACTGGCGTGACTCGAGTCCGGTAGGGGAGTGTGGAATTCCCGGTGTAGCGGT
GAAATGCGCAGATATCGGGAGGAACACCAGTGGCGAAGGCGGCACTCTGGGCCGGAACTGACGCTGAGGAGCGAAAGCGT
GGGTAGCAAACAGG
>OTU_1003
TACGTAGGgggCAAGCGTTGTCCGGATTTACTGGGCGTAAAGAGCGTGTAGGCGGCCAAACAGGTCCGTTGTGAAAACTG
GAGGCTCAACCTCCAGACGTCGACGGAAACCGTGTGGCTAGAGTCCGGAAGAGGAGAGTGGAATTCCTGGTGTAGCGGTG
AAATGCGCAGATATCAGGAAGAACACCAATGGCGAAGGCAGCTctctGGGACGGTACTGACGCTGAGACGCGAAAGCGTG
GGGAGCGAACAGG
>OTU_1004
TACGAACTGTGCGAACGTTATTCGGAATCACTGGGCTTACAGGGTGCGTAGGTGGCCGGACAAGTCAGGTGTGAAATCCC
TCAGCTCAACTGAGGAACTGCGCTTGAAACTGTTTGGCTAGAGTGAGCTAGGGGTGCTTGGAACTGCCAGTGGAGCGGTG
AAATGTGTTGATATTGGCAGGAACACCGGAGCCGAAAGGGAAGCACTGGGGCTTAACTGACACTGAGGCACGAAAGCCAG
GGGAGCAAACGGG
>OTU_1005
TACGTAGGCAGCAAGCGTTGTTCGGAGTTACTGGGCGTAAAGAGTATGTAGGCGGTGTTCTAAGTTTGGTGTGAAATCTC
CCGGCTTAACTGGGAGGGTGCGCCGAAGACTGGGATGCTTGAGTGTCGGAGAGGAACGCGGAATTCCTGGTGTAGCGGTG
AAATGCGTAGATATCAGGAGGAACACCAGTGGTGTAGACGGCGTTCTGGACGATTACTGACGCTGAGATACGAAAGCGTG
GGGAGCAAACAGG
>OTU_1006
TACGTAGGgggCAAGCGTTGTCCGGAATCATTGGGCGTAAAGAGCGTGTAGGCGGCCTGATAAGTCGGCTGTGAAAGTCA
AGGGCTCAACCCTTGAATGCCGGCCGATACTGTCAGGCTAGAGTCCGGAAGAGGCGAGTGGAATTCCTGGTGTAGCGGTG
AAATGCGCAGATATCAGGAGGAACACCGATGGCGAAGGCAGCTCGCTGGGACGGTACTGACGCTGAGACGCGAAAGCGTG
GGGAGCGAACAGG
>OTU_1007
TACGGAGGGTGCAAGCGTTGTCCGGATTTATTGGGTTTAAAGGGTGCGTAGGTGGCTTtttAAGTCAGACCTGAAAGTGG
GCCGCTTAACGGCACAGGGTGGTTTGATACTGAAGAGCTTGAAGAGGGTGGAGGCCGCCGGAACGGATCGTGTAGCGGTG
AAATGCATAGAGATGATCCAGAACCCCGATTGCGAAGGCAGGCGGCTACGCCCCACTTGACACTGAGGCACGAGAGCATG
GGGAGCAAACAGG
>OTU_1008
GACGGAGGAGGCAAGCGTTATCCGGAATTATTGGGCGTAAAGCGTCCGCAGGCGGTTAATTAAGTCTGTTGTCAAAGGTC
ACAGCTCAACTGTGGATCGGCAATGGAAACTGGTTGACTAGAGTGTGGTAGGGGTAGAGGGAATTCCCGGTGTAGCGGTG
AAATGCGTAGATATCGGGAAGAACACCAGTGGCGAAGGCGCTCTACTGGGCCACAACTGACGCTGAGGGACGAAAGCTAG
GGGAGCGAAAGGG
>OTU_1009
TACGTAGGGTGCAAGCGTTGTCCGGAATTATTGGGCGTAAAGAGCTCGTAGGTGGCTTGTCACGTCGGGTGTGAAATCCC
AGGGCTTAACTCTGGGTCTGCATTCGATACGGGCTGGCTAGGGTCCTTCAGGGGAGACTGGAATTCCTGGTGTAGCGGTG
AAATGCGCAGATATCAGGAGGAACACCGGTGGCGAAGGCGGGTCTCTGGGAAGGTACCGACGCTGAGGAGCGAAAGCGTG
GGGAGCAAACAGG
>OTU_1010
GACGAAGGATGCAAGCGTTATCCGGATTCATTGGGTTTAAAGGGAGCGTAGGCGGCCTTATAAGTCAGTGGTGAAATCTT
TGGGCTTAACCCAAaaaTTGCCATTGATACTGTAGGGCTTGAGTACAGTTGCTGTGGGCGGAATATGACATGTAGTGGTG
AAATACATAGAGATGTCATAGAACACCGATTGCGAAGGCAGCTCACAAAACTGTAACTGACGCTGAGGCTCGAAAGTGCG
GGGATCAAACAGG
>OTU_1011
TACGTAGGgggCAAGCGTTGTCCGGAGTTACTGGGCGTAAAGGGCACGCAGGCGGTCATGCCAGTCTGAAGTGACAGTTC
CCGGCTCAACTGGGGAAGGTCTTTGGAAACTGCATGACTTGAGGGCTTCAGAGGGACACGGAATTCCGGGTGGAGTGGTG
AAATGCGTAGAGATCCGGAGGAACACCAAAGGCGAAGGCAGTGTCCTGGGAAGTCCCTGACGCTCAGGTGCGAAAGCCAG
GGGAGCGAACGGG
>OTU_1012
TACAGAGGTCCCAAGCGTTGTTCGGATTTACTGGGCGTAAAGGGAGCGTAGGTGGCATTCTAAGTCTGATGTGAAAGCTC
TGAGCTTAACTCAGAAATGGCATTAGATACTAGTTTGCTTGAGGATTGGAGGGGAGATTGGAATTCTTGGTGTAGCAGTG
AAATGCGTAGATATCAAGAGGAACACCAGTGGCGAAGGCGAATCTCTGGACAATTCCTGACACTGATGCTCGAAAGCTAG
GGGAGCAAACGGG
>OTU_1013
TACGGggggAGCAAGCGTTGTTCGGATTTACTGGGCGTAAAGGGCGCGTAGGCGGCCACCGCAAGTCGATTGTGAAATCT
CCGGGCTTAACCCGGAAAGGTCAACCGATACTGCGGGGCTAGAGTGCGGAAGGGGCAACTGGAATTCTTGGTGTAGCGGT
GAAATGCGTAGATATCAAGAGGAACACCTGCGGCGAAGGCGGGTTGCTGGGCCGACACTGACGCTGATGCGCGAAAGCTA
GGGGAGCGAACGGG
>OTU_1014
TACGTAGGGTGCAGGCGTTAATCGGAATTACTGGGCGTAAAGCGTGCGCAGGCGGTTTGCTAAGagagaTGTGAAATCCC
CGGGCTTAACCTGGGAACTGCGTTTCTAACTGGCAGGCTTGAGTGTGGCAGAGGggggTGGAATTCCACGTGTAGCAGTG
AAATGCGTAGAGATGTGGAGGAACACCGATGGCGAAGGCAGCCcccTGGGCTAACACTGACGCTCATGCACGAAAGCGTG
GGGAGCAAACAGG
>OTU_1015
TACAGAGGgggCAAGCGTTATTCGGAATTATTGGGCGTAAAGGGCGCGTAGGCGGTGTCTTAAGTGAGATGTGTAATCCC
CGAGCTTAACTTGGGAACTGCATCTCAGACTGGGGCGCTAGAGTGCTGGAGAGGGTGGTGGAATTCCACGTGTAGCGGTG
AAATGCGTAGAGATGTGGAGGAACACCAGTGGCGAAGGCGGCCACCTGGACAGTAACTGACGCTGAGGCGCGAAAGTGTG
GGGAGCAAACAGG
>OTU_1016
TACCAGCACCCCGAGTGGTCGGGACGATTATTGGGCCTAAAGCATCCGTAGCCGGTTTTACAAGTCCTCCGTTAAATCCA
GCTGCTTAACAGATGGGCTGCGGAGGATACTATAAGACTAGGAGGCAGGAGAGGCAAGCGGTACTCAGTGGGTAGGGGTA
AAATCCGTTGATCCATTGAAGACCACCAGTGGCGAAGGCGGCTTGCCAGAATGCGCTCGACGGTGAGGGATGAAAGCTGG
gggAGCAAACCGG
>OTU_1017
TACAGAGGTGGCAAGCGTTGTTCGGAATTACTGGGCGTAAAGGGCGCGTAGGCGGTCTTGCAAGTCCTGtgtgAAATCCC
TCGGCTCAACTGAGGAACTGCACAGGAAACTGCTTGGCTTGAGTTCGGGAGAGGGAAGCGGAATTCCGGGTGTAGCGGTG
AAATGCGTAGATATCCGGAGGAACACCGGTGGCGAAGGCGGCTTCCTGGACCGACACTGACGCTGAGGCGCGAAAGCTAG
GGGAGCAAACGGG
>OTU_1018
GACGTAGGgggCAAGCGTTATTCGGAATCATTGGGCGTAAAGCGCTCGTAGGCGGATCGAATAGTCGGTGAAGAAAGACC
TGGGCTCAACTCAGGGAACGGCACCGATACTATCGGTCTTGAGGCAATCAGAGGATGATGGAATTCCCGGTGTAGCGGTG
AAATGCGTAGATATCGGGAGGAACACCAGTGGCGAAGGCGATCATCTGGGGTTGTTCTGACGCTGAGGAGCGAAAGCTAG
GGGAGCAAACGGG
>OTU_1019
TACGTAGGCAGCGAGCGTTGTTCGGAGTTACTGGGCGTAAAGCGTGCGTAGGCGGTGTTCCAAGTCTGGTGTGAAATCTC
CCGGCTCAACTGGGAGGGTGCGCTAGAAACTGGGACGCTGGAGTGTGGGAGAGGTAAGCGGAATTCCTGGTGTAGCGGTG
AAATGCGTAGATATCAGGAGGAACACCTGCGGTGTAGACGGCTTACTGGACCATGACTGACGCTGAGGCACGAAAGCGTG
GGGAGCAAACAGG
>OTU_1020
AACGTAGGAGGCGAGCGTTATCCGGAGTTACTGGGCGTAAAGAGCGTGTAGGCGGGTACGCAAGTTTGGCGTGAAAGCTC
CCGGCTAAACTGGGAGAGTGCGCTGAAGACTGCGTGTCTAGAGGCGAGTAGAGGGACGTGGAATTCCGGGTGTAGTGGTG
AAATGCGTAGAGATCCGGAGGAACACCAGTGGCGAAGGCGACGTCCTGGGCTTGACCTGACGCTGAGACGCGACAGCACG
GGGAGCGAACGGG
>OTU_1021
TACGAAGGGTGCAAGCGTTAATCGGAATTACTGGGCGTAAAGCGTGCGTAGGCGGTCTGTTAAGTCTGCTGTGAAATCCC
CGGGCTCAACCTGGGAATGGCAGTGGATACTGGCAGGCTAGAGTgtgtCAGAGGGTGGTGGAATTCCCGGTGTAGCGGTG
AAATGCGTAGAGATCGGGAGGAACATCAGTGGCGAAGGCGGCCACCTGGGACAACACTGACGCTGAGGCACGAAAGCGTG
GGGAGCAAACAGG
>OTU_1022
TACGAAGGgggCTAGCGTTGTTCGGAATTACTGGGCGTAAAGCGCACGTAGGCGGTTTTCCAAGTTGGAGGTGAAATCCC
CGGGCTTAACCTGGGAACTGCCTCCAAGACTGGGAGACTCGAGTCCGAgagagGTGAGTGGAATTTCCAGTGTAGAGGTG
AAATTCGTAGATATTGGAAAGAACACCAGTGGCGAAGGCGGCTCACTGGCTCGGTACTGACGCTGAGGAGCGACAGCGTG
GGGAGCAAACAGG
>OTU_1023
TACAGAGGGTGCGAGCGTTGTCCGGAATCACTGGGCGTAAAGGGCGCGTAGGTGGTGGCTTAAGCGTGCGGTGAAAGCTC
GGGGCTCAACCCCGAGTCGGCCGTGCGAACTGGGCTCACTGGAGCATAGTAGAGGCAGGTGGAATTCCGGGTGTAGCGGT
GGAATGCGTAGAGATCCGGAAGAACACCGGTGGCGAAGGCGGCCTGCTGGGCTATGGCTGACACTGAGGCGCGACAGCGT
GGGGAGCAAACAGG
>OTU_1024
TACGGAGGGTGCGAGCGTTGTCCGGAATCACTGGGCGTAAAGGGCGCGTAGGTGGCGCGGGCAGTCAACGGTGAAAGTTC
GGGGCTCAACCCTGAATCGGCCGTCGATACTCCCGTGCTTGAGCACTGTAGAGGCAGATGGAATTCCGGGTGTAGCGGTG
GAATGCGTAGAGATCCGGAAGAACACCGGTGGCGAAGGCGGTCTGCTGGGCAGTTGCTGACACTGAGGCGCGACAGCGTG
GGGAGCAAACAGG
>OTU_1025
TAAGTAATGTGAATTGCAGAATTCAGTGAATCATCGAATCTTTGAACGCACATTGCGCCCGCCGGCATTCCGGCGGGCAT
GCCTGTTCGAGCGTCATTTCAACCCTCAGGCACAGCCTGGTGTTGGGGCCTGCGCCAGCGCAGCCCCGAATTTCAGAGGC
GGGCCTGTACCATCCCGAGCGTAGTACCTAGTAACCGCTCCGGGCGTGCTGCAGCACCTTGCCGTTAAACCACCCCATAC
AAAAGTTGACCTCGGATCAGGTAGGAATACCCGCTGAACTTAA
>OTU_1026
GACGTAGGGTCCAAGCGTTGTCCGGATTTACTGGGCGTAAAGAGCGCGTAGGCGGTCTGTTAAGTGTGAAGTGAAATCTC
CAGAGCTCAACTCGGAAACTGCTTCGCATACTGGCAGACTTGAGGAATGCAGAGGTTTGTGGAATTCCTGGTGTAGCGGT
GAAATGCGTTGAGATCAGGAGGAACACCCATGGCGAAGGCAGCAAACTGGGCATTATCTGACGCTGAGGCGCGAAAGCGT
GGGTAGCAAACAGG
>OTU_1027
TACGAAGGGTGCAAGCGTTACTCGGAATTACTGGGCGTAAAGCGTGCGTAGGTGGTTCGTTAAGTCTGATGTGAAAGCCC
CGGGCTCAACCTGGGAACTGCATTGGATACTGGCGATCTGGAGTGCGGTAGAGGGTGGCGGAATTCCCGGTGTAGCAGTG
AAATGCGTAGATATCGGGAGGAACATCCGTGGCGAAGGCGGCCACCTGGACCAGCACTGACACTGAGGCACGAAAGCGTG
GGGAGCAAACAGG
>OTU_1028
TACGTGGGGTCCAAGCGTTGTCCGGAATTACTGGGCGTAAAGGGCGTGCAGGTGGTTTGTCAAGCTTGGCGTGAAAGCCc
ccGGCCCAACCGGGGAGGGTCGTCGAGGACTGGCAGACTTGAGGGGCGCAGGGGTCGGTGGAATTCCGGGTGTAGTGGTG
AAATGCGTAGAGATCCGGAGGAACACCAGTGGCGAAGGCGGCCGACTGGGCGCACCCTGACACTGAGACGCGAAGGCGTG
GGGAGCGAACGGG
>OTU_1029
TACGTAGGCAGCAAGCGTTGTTCGGAATTACTGGGCGTAAAGAGTgtgtAGGCGGTGCTCTAAGTCTGTTGTGAAATCTC
CCGGCTTAACCGGGAGGGTGCGGCGGAAACTGGAGTGCTTGAGGGTGGGAGAGGTAAGCGGAATTCCTGGTGTAGCGGTG
AAATGCGTAGATATCAGGAGGAACACCTGTGGTGTAGACAGCTTACTGGACCACTTCTGACGCTGAGACACGAAAGCGTG
GGTAGCAAACAGG
>OTU_1030
TAAGTAATGTGAATTGCAGAATTCAGTGAATCATCGAATCTTTGAACGCACATTGCGCCCGCCAGCATTCTGGCGGGCAT
GCCTGTCCGAGCGTCATTTCAACCCTCAAGCCCTGCTTGGTGTTGGGGCACTACGcgcgAGCGTAGGCCCTCAAAATCAG
TGGCGGACCCGCTGGAGGTCCGGGCGTAGTAACACATCTCGCCCGAGGTCCCCAGCGTGCCCCTGCCGTTAAACCcccAA
ATTTACAGAAGGTTGACCTCGGATCAGGTAGGAATACCCGCTGAACTTAA
>OTU_1031
TACGGAGGGTGCGAGCGTTATCCGGATTTACTGGGTTTAAAGGGTgtgtAGGCGGACTGTTAAGTCAGTGGTGAAATCCC
GGGGCTCAACCCCGGAACTGCCATTGATACTATCAGTCTTGAATACTGTGGAGGTGAGCGGAATGTGTCATGTAGCGGTG
AAATGCTTAGAGATGACACAGAACACCGATTGCGAAGGCAGCTCACTACGCAGTTATTGACGCTGAGGCACGAAAGCGTG
GGGATCAAACAGG
>OTU_1032
TACGTAGGgggCGAGCGTTGTCCGAAGTTACTGGGCGTAAAGAGCGCGTAGGCGGATCCTTAAGTGAGGGGTGAAAGGTT
CGGGCTCAACCCGGAGAGTGCCTTTCATACTGGGGATCTTGAGTGCGGGAGAGGCAAGTGGAATGGTCGGTGTAGCGGTG
AAATGCGTAGATATCGATCGGAACACCCGTGGCGAAGGCGGCTTGCTGGCTCGCAACTGACGCTGAGGCGCGAAAGCGTG
GGGAGCAAACAGG
>OTU_1033
TACGTAGGGCGCAAGCGTTGTCCGGATTTATTGGGCGTAAAGAGCTCGTAGGCGGTTTGTCGCGTCTTCCGTGAAAACTG
GgggCTTAACTTCCAGCTTGCGGTGGATACGGGCTGACTGGAGTGCGGCAGGGGAGACTGGAATTCCTGGTGTAGCGGTG
AAATGCGCAGATATCAGGAGGAACACCGGTGGCGAAGGCGGGTCTCTGGGCCGTTACTGACGCTGAGGAGCGAAAGCGTG
GGGAGCGAACAGG
>OTU_1034
TACGGggggggCAAGCGTTGTTCGGAATTACTGGGCGTAAAGGGCGCGTAGGCGGCTCGCTAAGTTGGATGTGAAAACTC
TGGGCTTAACCCAGAGCCTGCATCCAAAACTGGCAAGCTTGAGTACTGGAGGGGAAAGCGGAATTCCTGGTGTAGCGGTG
AAATGCGTAGATATCAGGAGGAACACCGGTGGCGAAGGCGGCTTTCTGGACAGTAACTGACGCTGAGGCGCGAAAGCTAG
GGGAGCAAACAGG
>OTU_1035
TACGGAGGGTGCAAGCGTTATCCGGATTTACTGGGTTTAAAGGGAGCGCAGGCGGGCTGATAAGTCAGTGGTGAAATCCC
CGAGCTTAACTTGGGAACTGCCATTGATACTATTGGTCTTGAATGTTGTGGAGGTAAGCGGAATATGTCATGTAGCGGTG
AAATGCATAGATATGACATAGAACACCTATTGCGAAGGCAGCTTACTACGCAAATATTGACGCTGAGGCTCGAAAGCGTG
GGGATCAAACAGG
>OTU_1036
TACGTAGGTGGCAAGCGTTGTCCGGATTTATTGGGTTTAAAGGGTGCGTAGGCGGCCTATTAAGTCAGTGCTGAAATCCT
CCGGCTTAACCGGAGATGTGGCATTGATACTGATGGGCTTGAGTACAGATGAGGTAGGCGGAATTGACGGTGTAGCGGTG
AAATGCTTAGATATCGTCAAGAACACCTATAGCGAAGGCAGCTTACTAGGCTGTAACTGACGCTGAGGCACGAAAGTGTG
GGGATCAAACAGG
>OTU_1037
TACGAAGGgggCTAGCGTTGTTCGGAATTACTGGGCGTAAAGCGCACGTAGGCGGATTGACAAGTCAGGGGTGAAATCCC
GGGGCTCAACCTCGGAACTGCCTTTGATACTGTTAGTCTAGAGTCCGGAAGAGGTGGGTGGAATTCCTAGTGTAGAGGTG
AAATTCGCAGATATTAGGAAGAACACCGGTGGCGAAGGCGGCCCACTGGTCCGGAACTGACGCTGAGGTGCGAAAGCGTG
GGGAGCAAACAGG
>OTU_1038
AACGGAGGgggCTAGTGTTACTCAACTTGACTGGGCGTAAAGGGCGTGAAGGTGGTATAGTACGTTtttttGTAAATACT
CAAACATAATTTGAGGAACATTAAAATACGCCTATGCTCGAGTTTATTTGAAGAAAGTTGTACTTCTAGTGTAGAGGTGA
AATTTGCAAaaaTTAGAGGGACAGTCTACGGGCGAAAGCGACTTTCTAGAATAAACTGACACTATAGCGCAAAAGCATAG
GTAGCAAACGGG
>OTU_1039
TACGAAGGGTGCAAGCGTTACTCGGAATTACTGGGCGTAAAGGGTGCGTAGGTGGTCGTTTAAGTCCGTTGTGAAATCCC
TGGGCTCAACCTGGGAATGGCAGTGGATACTGGACGGCTAGAATGCGGTAGAGGGTAGTGGAATTCCCGGTGTAGCAGTG
AAATGCGTAGAGATCGGGAGGAACACCAGTGGCGAAGGCGGCTACCTGGACCAGCATTGACACTCAAGCACGAAAGCGTG
GGGAGCAAACAGG
>OTU_1040
TACGGAGGGTGCAAGCGTTATCCGGATTCACTGGGTTTAAAGGGTGCGTAGGTGGAGTGGTAAGTCAGTGGTGAAATCTC
CAAGCTTAACTTGGAAACTGCCGTTGATACTATCATTCTTGAATATCGTGGAGGTAAGCGGAATATGTCATGTAGCGGTG
AAATGCTTAGATATGACATAGAACACCGATTGCGAAGGCAGCTTGCTACACGATCATTGACACTGAGGCACGAAAGCGTG
GGGATCAAACAGG
>OTU_1041
TACGAGGGGAGCTAGCGTTGTTCGGAATTACTGGGCGTAAAGCgcgcgTAGGCGGCTTtttAAGTCAGAGGTGAAAGCCC
GGGGCTCAACCCCGGAATAGCCTTTGAAACTGGAAAGCTAGAATCTTGGAGAGGTCAGTGGAATTCCGAGTGTAGAGGTG
AAATTCGTAGATATTCGGAAGAACACCAGTGGCGAAGGCGACTGACTGGACAAGTATTGACGCTGAGGTGCGAAAGCGTG
GGGAGCAAACAGG
>OTU_1042
TACAGAGGCCTCGAGCGTTAGGCGGAATCACTGGGCTTAAAGCGTgtgtAGGCGGATTGGTAAGTACCTTGTGAAATCCC
ACAGCTTAACTGTGGAACTGCTCGGTATACTGCTGATCTTGAGCCACTCAGGGGCTACCGGAACAAATGGTGGAGCGGTG
AAATGCGTAGATATCATTTGGAACGCCAATGGTGAAAACAGGTAGCTGGgggTGTGCTGACGCTGAGACACGAAAGCCAG
GGGAGCAAACGGG
>OTU_1043
TACGAAGGgggCTAGCGTTGTTCGGAATTACTGGGCGTAAAGGGCGCGTAGGCGGCCGTTTAAGTTAGATGTGAAAGTCC
TGGGCTCAACCTGGGGACTGCATTTAATACTGGATGGCTTGAATTCGGGAGAGGATAGCGGAATTCCCAGTGTAGAGGTG
AAATTCGTAGATATTGGGAAGAACACCGGTGGCGAAGGCGGCTATCTGGACCGACATTGACGCTGAGGCGCGAAAGCGTG
GGGAGCAAACAGG
>OTU_1044
TACGGAGGGTGCAAGCGTTGTCCGGATTTATTGGGTTTAAAGGGTGCGTAGGCGGCGCGTTAAGTCCGGGGTGAAAGCCC
GTTGCTCAACAACGGAACTGCCCTGGAAACTGGCgcgcTTGAGTACAGACGAGGGCGGCGGAATGGAAGGTGTAGCGGTG
AAATGCATAGATACCTTCCAGAACCCCGATTGCGAAGGCAGCTGCCTAGGCTGTAACTGACGCTGAGGCACGAAAGCGTG
GGGAGCGAACAGG
>OTU_1045
TACGTAGGGCGCAAGCGTTGTCCGGATTCACTGGGTGTAAAGGGTGCGTAGGCGGGAAGGCAAGTCAGAGGTGAAATCTC
ACGGCTCAACCGTGAAACTGCCTTTGATACTGCTTTTCTTGAGTTAGGGAGAGGTCGATGGAATTCCAGGTGTAGCGGTG
AAATGCGTAGATATCTGGAAGAACACCGGTGGCGAAGGCGGTCGACTGGCCCTAAACTGACGCTGAGGCACGAAAGCGTG
GGGATCAAACAGG
>OTU_1046
GACAGAGGATGCAAGCGTTATCCGGAATGATTGGGCGTAAAGCGTCTGTAGGTGGTTTATTAAGTCTACTGTTAAAGATC
AGGGCTTAACCCTGAGCAGGCAATAGAAACTAATAAGCTAGAGTACGGTAGGGGCAGAGGGAATTCCCGGTGTAGCGGTG
AAATGCGTAGAGATCGGGAAGAACACCAACGGCGAAAGCACTCTGCTGGGCCGAAACTGACACTGAgagaCGAAAGCTAG
GGGAGCAAATGGG
>OTU_1047
TACCAGCACCCCGAGTGGTCGGGACGATTATTGGGCCTAAAGCATCCGTAGCCGGTACTGCAAGTCTTCCGTTAAATCCA
CCTGCTTAACAGTTGGGCTGCGGgggATACTACAGCGCTAGGAGGCGGGAGAGGCAAGCGGTACTCAATGGGTAGGGGTA
AAATCCGCTGATCCATTGAAGACCACCAGTGGCGAAGGCGGCTTGCCAGAACGCGCTCGACGGTGAGGGATGAAAGCTGG
gggAGCAAACCGG
>OTU_1048
TACGTAGGGTCCGAGCGTTGTCCGGAATTATTGGGCGTAAAGGGCTCGTAGGCGGTTTGTCACGTCGGGAGTGAAATTCC
ACAGCTTAACTGTGGAATTGCTTCCGATACGGGCAGACTTGAGGTATTCAGGGGAGAACGGAATTCCTGGTGTAGCGGTG
AAATGCGCAGATATCAGGAGGAACACCGGTGGCGAAGGCGGTTCTCTGGGAATATCCTGACGCTGAGGAGCGAAAGTGTG
GGGAGCGAACAGG
>OTU_1049
TACGTAGGgggCAAGCGTTGTCCGGAATCACTGGGCGTAAAGCgcgcgcAGGCGGTCATCTACGTCTGGGGTGAAAGCCC
GGAGCTCAACTCCGGGATTGCCTTGGATACGGGATGACTTGAGGATCGGAGAGGCAAGGGGAATTCCACGTGTAGCGGTG
AAATGCGTAGAGATGTGGAGGAACACCTGTGGCGAAGGCGCCTTGCTGGCCGATTTCTGACGCTGAGGCGCGAAAGCGTG
GGGAGCAAACAGG
>OTU_1050
TACGGAGGGTGCAAGCGTTATCCGGATTTACTGGGTTTAAAGGGTGCGTAGGCGGACAGGTAAGTCAGTGGTGAAATCCC
CGAGCTCAACTTGGGAACTGCCGTTGATACTATCTGTCTTGAATACCGTGGAGGTGAGCGGAATATGTCATGTAGCGGTG
AAATGCTTAGATATGACATAGAACACCGATTGCGAAGGCAGCTCACTACGCGGTCATTGACGCTGAGGCACGAAAGCGTG
GGGAGCAAACAGG
>OTU_1051
TACAGAGGTGGCAAGCGTTGTTCGGAATTACTGGGCGTAAAGCGCGTGTAGGCGGCTCTTCAAGTCAGGCGTGAAAGCCC
CGGGCTCAACCCGGGAACTGCGCTTGATACTGTCGAGCTAGAGTGTGGAAGGGGCGATTGGAATTCCGTgtgtAGCGGTG
AAATGCGTAGATATACGGAGGAACACCAGAGGCGAAGGCGGATCGCTGGGCCAACACTGACGCTGAGACGCGAAAGCTAG
GGTAGCAAACGGG
>OTU_1052
TACGGAGGgggCTAGCGTTGTTCGGAATTACTGGGCGTAAAGCGCACGTAGGCGGCTTTGTAAGTTAGAGGTGAAAGCCC
GGAGCTCAACTCCGGAATTGCCTTTAAGACTGCATCGCTCGAATCATGGAGAGGTGAGTGGAATTCCGAGTGTAGAGGTG
AAATTCGTAGATATTCGGAAGAACACCAGTGGCGAAGGCGACTCACTGGACATGTATTGACGCTGAGGTGCGAAAGCGTG
GGGAGCAAACAGG
>OTU_1053
TACGGAGGGTGCAAGCGTTATCCGGATTCACTGGGTTTAAAGGGTGCGTAGGCGGATATTTAAGTCAGTGGTGAAATCCT
GGAGCTTAACTCCAGAACTGCCATTGATACTATTTATCTTGAATATTGTGGAGGTTTGCGGAATATGTCATGTAGCGGTG
AAATGCATAGATATGACATAGAACACCTATTGCGAAGGCAGCAGGCTACACATatatTGACGCTGAGGCACGAAAGCGTG
GGGATCAAACAGG
>OTU_1054
CACGTAGGGCGCAAGCGTTGTCCGGAATTATTGGGCGTAAAGAGCTCGTAGGTGGTCTGTTGCGTCCGCTGTGAAAACTC
AGGGCTTAACCCTGAGCCTGCAGTGGATACGGGCAGACTAGAGGTAGGTAGGGGAGAATGGAATTCCTGGTGTAGCGGTG
AAATGCGCAGATATCAGGAGGAACACCGGTGGCGAAGGCGGTTCTCTGGGCCTTACCTGACACTGAGGAGCGAAAGCGTG
GGGAGCAAACAGG
>OTU_1055
GACGAAGGATGCAAGCGTTATCCGGATTCATTGGGTTTAAAGGGTGCGTAGGCGGCCTGATAAGTCAGTGGTGAAATCTC
CTCGCTTAACGAGGAAACTGCCATTGATACTGTCGGGCTTGAGTACAGATGCTGTGGGCGGAATATGACATGTAGTGGTG
AAATACATAGAGATGTCATAGAACACCGATTGCGAAGGCAGCTCACAAAACTGTAACTGACGCTGAGGCACGAAAGTGCG
GGGATCAAACAGG
>OTU_1056
TACGTAGGCAGCAAGCGTTGTTCGGAATTACTGGGCGTAAAGAGTgtgtAGGTGGTGAACTAAGTCTGTCGTGAAATCTC
CCGGCTTAACTGGGAGGGTGCGGCGGAAACTGGCTCGCTAGAGTATGGGAGAGGTAAGCGGAATTCCTGGTGTAGCGGTG
AAATGCGTAGATATCAGGAGGAACACCTGTGGTGTAGACAGCTTACTGGACCATTACTGACACTGAGACACGAAAGCGTG
GGTAGCAAACAGG
>OTU_1057
TACGTAGGCAGCAAGCGTTGTTCGGAATTACTGGGCGTAAAGAGTgtgtAGGCGGTTCGCCAAGTTTGGTGTGAAATCTC
CCGGCTTAACTGGGAGGGTGCGCCGAAAACTGGCGGGCTTGAGGGTGGGAGAGGTAAGCGGAATTTCTGGTGTAGCGGTG
AAATGCGTAGATATCAGAAGGAACACCTGTGGTGTAGACAGCTTACTGGACCACTTCTGACGCTGAGACACGAAAGCGTG
GGTAGCAAACAGG
>OTU_1058
GACGAACCGAGCGAACGTTGTTCGGAATCACTGGGCTTAAAGGGCGCGTAGGCGGGCGATCAAGTCGGTGGTGAAATCCT
ACAGCTTAACTGTAGAACTGCCTCCGATACTGGTTGTCTCGAGGAAGGTAGGGGCGTGCGGAACAGTTGGTGGAGCGGTG
AAATGCGTTGATATCAACTGGAACTCCGGTGGCGAAGGCGGCACGCTGGACCTTTTCTGACGCTGAGGCGCGAAAGCCAG
GGGAGCAAACGGG
>OTU_1059
TACGAAGGGTGCAAGCGTTGCTCGGAATTATTGGGCGTAAAGGGTTGGTAGGTGGTCTTGTTTGTCTAAGGTGAAATCCC
ATGGCTTAACTGTGGAAGTGCCTTAGAAACGGCAAGACTAGAGTCCTAGAGGGGTTTGTGGAATTCCCGGTGTAGCGGTG
AAATGCGTAGAGATCGGGAGGAACACCAGCGGCGAAGGCGGCAAACTGGATAGGCACTGACACTCAACAACGAAAGCGTG
GGGAGCAAACAGG
>OTU_1060
TACGGAGGgggCTAGCGTTGTTCGGAATTACTGGGCGTAAAGCGTACGTAGGCGGCCCTGTAAGTTAGAGGTGAAAGCCC
GGAGCTCAACTTCGGAATTGCCTTTAAGACTGCAGAGCTAGAATCGTGGAGAGGTTAGTGGAATTCCGAGTGTAGAGGTG
AAATTCGTAGATATTCGGAAGAACACCAGTGGCGAAGGCGACTAACTGGACACGTATTGACGCTGAGGTACGAAAGCGTG
GGGAGCAAACAGG
>OTU_1061
TACGTAGGTGACCAGCGTTGTCCGGATTTACTGGGCGTAAAGAGCgcgcAGGCGGTCGTTCAAGTCGAGTGTGAAAGCCc
ccGGCTCAACTGGGGAGGGTCACTCGATACTGATCGACTTGAAGGCAGGAGAGGGAAGCGGAATTCCCGGTGTAGTGGTG
AAATGCGTAGATATCGGGAGGAACACCAGTGGCGAAGGCGGCTTCCTGGCCTGTTCTTGACGCTGAGGCGCGAAAGCTAG
GGGAGCAAACGGG
>OTU_1062
TACGTAAGAGGCTAGTGTTATTCATCTTAAATAGGTTTAAAGGGTACTTAGACGGTAGTAAATGTCCAAATCAGGATACA
TCTCTACTAGAGTTTTAtataAGGAGGTAGTACTAACGGTGTAAAGATAAAATTTGTTGATACCTCAGGGACTGGTAAAT
GCGAAGGCAACCTCTTAGGTAATAACTGACGTTAAAGGACGAAGGCACAGAGAACTAACAGG
>OTU_1063
TACGGAGGGTGCAAGCGTTAATCGGAATTACTGGGCGTAAAGCGCACGCAGGTGGCTAAGTCAGTCGATTGTGAAAGCCC
TGGGCTTAACCTGGGAATTGCAGTCGATACTACTTGGCTAGAGTATGGGAGAGGGCAGTGGAATTCCCGGTGTAGCGGTG
AAATGCGTAGATATCGGGAGGAACATCAGTGGCGAAGGCGGCTGCCTGGCCCAATACTGACACTCAGGTGCGACAGCGTG
GGGAGCAAACAGG
>OTU_1064
TAAGTAGTGTGAATTGCAGAATTCAGTGAATCATCGAATCTTTGAACGCACATTGCGCCCCTTGGTATTCCATGGGGCAT
GCCTGTTCGAGCGTCATTTGTACCTTCAAGCTTTGCTTGGTGTTGGGTGTTTGTCTCGCCTCTGCGTGTAGACTCGCCTT
AAAACAATTGGCAGCCGGCGTATTGATTTCGGAGCGCAGTACATCTCGCGCTTTGCACTCATAACGACGACGTCCAAAAG
TACATTtttACACTCTTGACCTCGGATCAGGTAGGGATACCCGCTGAACTTAA
>OTU_1065
GACGAACCAcacaAACGTTATTCGGAATTACTGGGCTTAAAGGGTGCGTAGGCGGCGTGGAAAGTTGGGTGTGAAATCCC
TCAGCTTAACTGAGGAACAGCGCCCAAAACTACCATGCTCGAGGGAGATAGAGGAATGCGGAACTTAGGGTGGAGCGGTG
AAATGCGTTGATATCCTAGGGAACACCGGTGGCGAAAGCGGCATTCTGGATCTCTTCTGACGCTGAGGCACGAAAGCTAG
GGTAGCAAACGGG
>OTU_1066
TACGTAGGTGGCAAGCGTTGTCCGGATTTACTGGGCGTAAAGGGCAAGCAGGCGGATTGTTAAGTAGAAAGTGAAAGGTC
GGGGCTCAACCCCAACATTGCTTTCTATACTGGCAGTCTTGAGTCCCGGAGGGGAGAGCGGAACGACACGTGTAGCGGTG
AAATGCGTTGATATGTGTCGGAACACCAATGGCGAAGGCAGCTctctGGACGGGTACTGACGCTCATTTGCGAAAGCCGA
GGTAGCGAACAGG
>OTU_1067
TACGGAGGGTGCAAGCGTTATCCGGATTCACTGGGTTTAAAGGGTGCGTAGGCGGGTAtataAGTCAGTGGTGAAAGCTC
CGAGCTTAACTTGGAAACTGCCATTGATACTGTATATCTTGAATGTCGTAGAGGTTAGCGGAATGTTGCATGTAGCGGTG
AAATGCTTAGATATGTTACAGAACACCAATTGCGAAGGCAGCTAACTATGCGATGATTGACGCTGAGGCACGAAAGCGTG
GGGAGCAAACAGG
>OTU_1068
TACGTAGGTTGCGAGCGTTGTCCGGATTTACTGGGCGTAAAGCgcgcgcAGGTGGTCCTGAAAGTCGAGCGTGAAAGCTC
CCGGCCCAACTGGGAGAGGCCGTTCGAAACTTCAGGACTTGAAGGCGGGAGAGGCAAATGGAATTTCCGGTGTAGCGGTA
AAATGCGTAGATACCGGAAGGAACACCAGTGGCGAAAGCGATTTGCTGGCCCGCCCTTGACACTCAGGCGCGAAAGCTAG
GGGAGCGACCGGG
>OTU_1069
TACGAAGGgggCTAGCGTTGCTCGGATTTACTGGGCGTAAAGGGCGCGTAGGCGGATGTTTAAGTCGGgggTGAAAGCCC
GGGGCTCAACCCCGGAATTGCCTTCGATACTGGACATCTTGAGTACGGGAGAGGTGAGTGGAACTCCGAGTGTAGAGGTG
AAATTCGTAGATATTCGGAAGAACACCAGTGGCGAAGGCGACTCACTGGCCCGTTACTGACGCTGAGGCGCGAAAGCGTG
GGGAGCAAACAGG
>OTU_1070
TAAGTAATGTGAATTGCAGAATTCAGTGAATCATCGAATCTTTGAACGCACATTGCGCCCCTTGGTATTCCGAGGGGCAT
GCCTGTTCGAGCGTCATTATAACCACTCAAGCCTCGGCTTGGTCTTGGGGTGCGAGGTTTCTCGGCCCTTAAAATCAGTG
GCGGTGCCATCTGGCTCTAAGCGTAGTAATTtttCTCGCTACAGAGTCCGGGTGGTTACTTGCCAAAACCcccccATTtt
ttAAGGTTGACCTCGGATCAGGTAGGGATACCCGCTGAACTTAA
>OTU_1071
TACGGAGGGTGCAAGCGTTATCCGGATTCACTGGGTTTAAAGGGTGCGTAGGCGGGTTGGTAAGTCCGTGGTGAAATCTC
CGAGCTTAACTCGGAAACTGCCGTGGATACTATCAATCTTGAATGTCGTGGAGGTAAGCGGAATATGTCATGTAGCGGTG
AAATGCTTAGAGATGACATAGAACACCAATTGCGTAGGCAGCTTACTACACGAATATTGACGCTGAGGCACGAAAGCGTG
GGGAGCAAACAGG
>OTU_1072
TACAGAGGGTGCGAGCGTTGTTCGGAATTATTGGGCGTAAAGGGCGCGTAGGCGGCGCAGCAAGTCACTTGTGAAATCTC
CGGGCTTAACCCGGAGCCTGCAGGCGAAACTGCTGTGCTGGAGTATGGGAGAGGTGCGTGGAATTCCCGGTGTAGCGGTG
AAATGCGTAGATATCGGGAGGAACACCTGTGGCGAAAGCGGCGCACTGGACCATAACTGACGCTGAGGCGCGAAAGCTAG
GGGAGCAAACAGG
>OTU_1073
TACAGAGGTCTCAAGCGTTGTTCGGATTCATTGGGCGTAAAGGGTGCGTAGGTGGCgcgcTAAGTCAGGTGTGAAATCTC
GGGGCTTAACTCCGAAACTGCATTTGATACTGGCGTGCTTGAGGACTGGAGAGGAGACTGGAATTCATGGTGTAGCAGTG
AAATGCGTAGAGATCATGAGGAAGACCAGTGGCGAAGGCGGGTCTCTGGACAGTTCCTGACACTGAGGCACGAAGGCCAG
GGGAGCAAACGGG
>OTU_1074
TACGTAGTGTGAATTGCAGAATTCCGTGAACCATCGAATCTTTGAACGCAAATTGCGCTCGAGGCCTCGGCCAAGAGCAT
GTCTGCCTCAGCGTCGGCTACTACCCTCAACTAAATTTCATTGGTGCATTCCGGTGAAAGGCAGTTGGATCTGGCCGTCC
GGTTTGCCTTTTGGGTTGCCGGTCAGCTTAAATACATTCACGCTTTGAGAGCTGCTTTCCTTCGGGAAAGGCGAGTTCCG
ATTTGGTAGGTGACCTTTGCCGGTTGCTTGCCTTCGTTGCCCGCTATGCTCTCAGATGCGTTGTGCAGGACGCCCTTTGG
CTTTCGACCTGAGGTCAGGCAAGAACACCCGCTGAACTTAA
>OTU_1075
TACGGggggAGCAAGCGTTGTTCGGATTTACTGGGCGTAAAGGGCGCGTAGGCGGTCGTGACAAGTCACTTGTGAAATCT
CCGGGCTTAACTCGGAACGGTCAAGTGATACTGTCGGACTAGAGTACAGAAGGGGCAACTGGAATTCTCGGTGTAGCGGT
GAAATGCGTAGATATCGAGAGGAACACCTGCGGCGAAGGCGGGTTGCTGGGCTGATACTGACGCTGAGGCGCGAAAGCCA
GGGGAGCGAACGGG
>OTU_1076
TACGTAGGGTGCAAGCGTTGTCCGGAATTATTGGGCGTAAAGAGCTCGTAGGCGGTCTGTCGCGTCGGCTGTGAAAACTT
GGGGCTCAACCCCAAGCCTGCAGTCGATACGGGCAGACTAGAGTGTGGTAGGGGAGACTGGAATTCCTGGTGTAGCGGTG
AAATGCGCAGATATCAGGAGGAACACCGGTGGCGAAGGCGGGTCTCTGGGCCATAACTGACGCTGAGGAGCGAAAGCGTG
GGGAGCGAACAGG
>OTU_1077
TAAGTAATGTGAATTGCAGAATTCAGTGAATCATCGAATCTTTGAACGCACATTGCGCCCGCTAGTACTCTAGCGGGCAT
GCCTGTTCGAGCGTCATTTCAACCCTCAAGCTCTGCTTGGTGTTGGGGCCCTACGGCTGCCGTAGGCCCTGAAAAGAAGT
GGCGGGCTCGCTACAACTCCGAGCGTAGTAATTCTTTATCTCGCTAGGGAAGTGTAGTGTGCTCCTGCCGTTAAAGACCC
CATCTTTAACAAGGTTGACCTCGGATCAGGTAGGAATACCCGCTGAACTTAA
>OTU_1078
TACAGAGGGTGCGAGCGTTGTTCGGAATTATTGGGCGTAAAGGGCGCGTAGGCGGCGCGGTATGTCACCTGTGAAATCTC
CTGGCTCAACTGGGAGCTTGCAGGCGAAACTGCCGTGCTGGAGTATGGGAGAGGTGCGTGGAATTCCCGGTGTAGCGGTG
AAATGCGTAGATATCGGGAGGAACACCTGTGGCGAAAGCGGCGCACTGGACCATAACTGACGCTGAGGCGCGAAAGCTAG
GGGAGCAAACAGG
>OTU_1079
TACGGggggTGCAAGCGTTGTTCGGAATTATTGGGCGTAAAGCGCGTGTAGGCGGTCTGATTAGTCTGATGTGAAAGCCC
TGGGCTCAACCCAGGAAGTGCATTGGATACTGTCAGACTTGAATACGGGAGAGGGTAGTGGAATTCCTAGTGTAGGAGTG
AAATCCGTAGATATTAGGAGGAACACCGGTGGCGAAGGCGGCTACCTGGACCGATATTGACGCTGAGACGCGAAAGCGTG
GGTAGCAAACAGG
>OTU_1080
GACAGAGGCCTCAAGCGTTAGGCGGAATCACTGGGCTTAAAGCGTgtgtAGGCGGGTCGTTAAGTACCTTGTGAAATCCC
ACGGCTCACCCGTGGAACTGCTGGGTATACTGGCGATCTTGGGCCATTTAGGGGCAACTGGAACAAGCGGTGGAGCGGTG
AAATGCGTAGATATCGCTTGGAACGCCAAAGGTGAAAACAGGTTGCTGGGAATGTGCCGACGCTGAGACACGAAAGCCAG
GGGAGCAAACGGG
>OTU_1081
TACGTAGAAGACTAGTGTTATTCATATTTAATAGGTTTAAAGGGTACCTAGACGGTATTATTAACCCAAAACAGGGAAAT
ATTtttACTAGAGTTTTAtataAGAAGGGAGAATTTAGGGAGTAGAGATGAAATTCTTTGATACTCTGAGGACTGGTAAA
GGCGAAAGCACCCTCCTATGTAATAACTGACGTTAAGGGACGAAGGCTTGGGGAGCGAACAGG
>OTU_1082
TACGAAGGgggCTAGCGTTGCTCGGAATTACTGGGCGTAAAGGGCGCGTAGGCGGCTCTGTTAGTCAGGCGTGAAATTCC
TGGGCTCAACCTGGGGACTGCGCTTGATACGGCGGGGCTAGAATGTGGAAGAGGGTCGTGGAATTCCCAGTGTAGAGGTG
AAATTCGTAGATATTGGGAAGAACACCGGTGGCGAAGGCGGCGACCTGGTCCATTATTGACGCTGAGGCGCGACAGCGTG
GGGAGCAAACAGG
>OTU_1083
TACAGGgggCTCGAGCGTTAGTCGGAATCACTGGGCTTAAAGGGTGCGTAGGCGGCTCATCAAGTGTTTTGTGAAATCCC
ACAGCTCAACTGTGGAACAGCAGGGCAAACTGATGAGCTTGAGGCAGGTAGGGGCCGGAAGAACAGTTGGTGGAGCGGTG
AAATGCGTAGATATCAACTGGAATGCCGATGGGGAAGCCGTCCGGCTGGGCCTGTCCTGACGCTGAGGCACGAAAGCGTG
GGGAGCAAACAGG
>OTU_1084
TACGAAGGGTGCAAACGTTGCTCGGAATCATTGGGCGTAAAGCGCACGTAGGCGGCTTTGCAAGTCGGACGTGAAATCCC
TCAGCTCAACTGAGGAAGTGCATCCGAAACTGCAAGGCTTGAGTACTGAAGAGGATCGCGGAATTCCCGGTGTAGAGGTG
AAATTCGTAGATATCGGGAGGAACACCAGTGGCGAAGGCGGCGATCTGGGCAGATACTGACGCTGAGGTGCGAAAGCGTG
GGGAGCAAACAGG
>OTU_1085
TACGTAGGGTGCGAGCGTTGTCCGGATTTATTGGGCGTAAAGAGCTTGTAGGCGGCTCGTCACGTCGGGTGTGAAAACTC
GCGGCTCAACCGCGAGCCTGCACCCGATACGGGCGGGCTAGAGTTCGGCAGGGGAGACTGGAATTCCTGGTGTAGCGGTG
GAATGCGCAGATATCAGGAGGAACACCGGTGGCGAAGGCGGGTCTCTGGGCCGATACTGACGCTGAGAAGCGAAAGCGTG
GGGAGCGAACAGG
>OTU_1086
TACGGAGGgggCTAGCGTTGTTCGGATATACTGGGCGTAAAGCGCACGTAGGCGGCGCCGTAAGTCAGGGGTGAAATCCC
GGAGCTCAACTCCGGAACTGCCTTTGAAACTGCAGTGCTAGAATCCTGGAGAGGCGAGTGGAATTCCGAGTGTAGAGGTG
AAATTCGTAGATATTCGGAAGAACACCAGTGGCGAAGGCGACTCGCTGGACAGGTATTGACGCTGAGGTGCGAAAGCGTG
GGGAGCAAACAGG
>OTU_1087
GACAGAGGGTGCAAACGTTGTTCGGAATTACTGGGCGTAAAGCGCGTGTAGGCGGCTTGGCAAGTCGGGTGTGAAAGCCC
TGGGCTCAACCCAGGAAGTGCACTCGAAACTGCTTCGCTCGAGTATCGGAGAGGAAAGCGGAATTCTCGGTGTAGAGGTG
AAATTCGTAGATATCGAGAGGAACACCGGTGGCGAAGGCGGCTTTCTGGACGATTACTGACGCTGAGACGCGAAAGCGTG
GGGAGCAAACAGG
>OTU_1088
TACAGAGGTGGCGAGCGTTATTCGGAATTATTGGGCGTAAAGGGCGCGTAGGCGGCTTGACAAGTCCCGGGTGAAATCCC
TCGGCTCAACCGAGGAACTGCCTTGGAAACTGTCTGGCTTGAGGCCGGGAGAGGGTAGTGGAATTCCCAGTGTAGCGGTG
AAATGCGTAGATACTGGGAGGAACACCGGTGGCGAAGGCGGCTACCTGGACCGGTTCTGACGCTGAGGCGCGAAAGCGTG
GGTAGCAAACAGG
>OTU_1089
TACAGAGGTCTCAAGCGTTGTTCGGATTCATTGGGCGTAAAGGGTgtgtAGGTGGCgcgcTAAGTCGGGTGTGAAATTTC
GGAGCTTAACTCCGAAACTGCATTCGATACTGGCGTGCTTGAGGACTGGAGAGGAGACTGGAATTTACGGTGTAGCAGTG
AAATGCGTAGATATCGTAAGGAAGACCAGTGGCGAAGGCGGGTCTCTGGACAGTTCCTGACACTGAGACACGAAGGCCAG
GGGAGCAAACGGG
>OTU_1090
GACGGAGGgggCTAGCGTTGTTCGGAATTACTGGGCGTAAAGAGTGCGTAGGCGGTTTAGTAAGTTGGAAGTGAAAGCCC
GAGGCTTAACCTCGGAACTGCTTTCAAAACTACTAACCTAGAGTGTAGTATGGGATGATGGAATTCCTAGTGTAGAGGTG
AAATTCTTAGATATTAGGAGGAACACCGGTGGCGAAGGCGGTCATCTGGGCTACAACTGACGCTGATGCACGAAAGCGTG
GGGAGCAAACAGG
>OTU_1091
GACAGAGGGTGCAAACGTTGCTCGGAATTACTGGGCGTAAAGCGCGTGTAGGCGGGCCGACAAGTCAGATGTGAAATCCC
TGAGCTCAACTCAGGAACTGCATTTGAAACTGTCGGCCTTGAGTGGTGGAGAGGGAAGCGGAATTCCTGGTGTAGAGGTG
AAATTCGTAGATATCAGGAGGAACACCGGTGGCGAAGGCGACTTCCTGGACACCAACTGACGCTGAGACGCGAAAGCGTG
GGGAGCAAACAGG
>OTU_1092
TACGGAGGGTGCAAGCGTTATCCGGATTCACTGGGTTTAAAGGGTGCGTAGGTGGGTCTGTAAGTCAGTGGTGAAATCTC
CGGGCTTAACTCGGAAACTGCCGTTGATACTATAGATCTTGAATATCGCGTAGGTAAGCGGAATATGTCATGTAGCGGTG
AAATGCTTAGATATGACATAGAACACCAATTGCGAAGGCAGCTTACTTCACGATCATTGACACTGAGGCACGAAAGCGTG
GGGAGCAAACAGG
>OTU_1093
TACGGAGGATCCAAGCGTTATCCGGAATCATTGGGTTTAAAGGGTCCGTAGGCGGCCCTGTAAGTCAGTGGTGAAATCTT
TCGGCTCAACCGGAAAATTGCCATTGATACTGCAGGGCTTGAATTATCGGGAAGTGACTAGAATATGTAGTGTAGCGGTG
AAATGCTTAGAGATTACATGGAATACCGATTGCGAAGGCAGGTCACTACCGGTGGATTGACGCTGATGGACGAAAGCGTG
GGGAGCGAACAGG
>OTU_1094
TACGAGGggggCGAGCGTTGTTCGGAATTATTGGGCGTAAAGGGTGCGTAGGCGGTTCGGTAAGTCTCATGTGAAATCTA
CAGGCTCAACTTGTAGTCTGCATGAGAAACTGCCGGGCTTGAGTATGGGAGAGGTGAGTGGAATTCCTGGTGTAGCGGTG
AAATGCGTAGATATCAGGAGGAACACCTGTGGCGAAAGCGGCTCACTGGACCATAACTGACGCTGATGCACGAAAGCTAG
GGGAGCAAACAGG
>OTU_1095
TACGTAGGgggCAAGCGTTGTCCGGATTTATTGGGCGTAAAGAGCGTGTAGGCGGCCAGACAAGTCCGTTGTGAAAACTA
GAGGCTTAACCTCTAGACGTCGATGGAAACTGTTTGGCTAGAGTCCGGAAGAGGAGAATGGAATTCCTGGTGTAGCGGTG
AAATGCGCAGATATCAGGAAGAACACCCGTGGCTAAGGCGGTTCTCTAGTACGGTACTGACGCTGAGACGCGAAAGCGTG
GGGAGCGAACAGG
>OTU_1096
TACGGAGGGTGCAAGCGTTATCCGGATTCACTGGGTTTAAAGGGTGCGTAGGCGGGCTTGTAAGTCCGTGGTGAAATCTC
TGAGCTTAACTCGGAAACTGCCATGGATACTATAGGTCTTGAATGTTGTGGAGGTTTGCGGAATATGTCATGTAGCGGTG
AAATGCTTAGATATGACATAGAACACCGATTGCGAAGGCAGCAGGCTACACAAATATTGACGCTGAGGCACGAAAGCGTG
GGGATCAAACAGG
>OTU_1097
TAAGTAGTGTGAATTGCAGAATTCAGTGAATCATCGAATCTTTGAACGCACATTGCGCCTCCTGGTATTCCGGGAGGCAT
GCCTGTTCGAGCGTCATTAAATACCACTCAAGCTCTTCTGCTTGGTCTTGGAAGAAGAGTATGCTTGCATCCTctctTCT
GAAATCGAACGGCGGACTGCCTCATGTGCCTCGCGTAGTAAGTTCATCTTTTCGCTTGGAGTGTGAGATAGTCTCGCCAT
CAACCcccATACTTCTAAGGTTGACCTCGGATCAGGTAGGGATACCCGCTGAACTTAA
>OTU_1098
TACGTAGGgggCAAGCGTTGTCCGGATTTATTGGGCGTAAAGAGCGTGTAGGCGGCCAGATAAGTCTGCTGTGAAAACTC
GAGGCTCAACCTCGAGCTGTCGGCGGAAACTATTTGGCTAGAGTCCGGAAGAGGAAAGCGGAATTCCTGGTGTAGCGGTG
AAATGCGCAGATATCAGGAAGAACACCCGTGGCGAAGGCGGCTTTCTGGGACGGTACTGACGCTGAGACGCGAAAGCGTG
GGGAGCGAACAGG
>OTU_1099
GACGAACCGTGCGAACGTTATTCGGAATCACTGGGCTTAAAGGGTGCGTAGGCGGGTTGCCAAGTCTGTGGTGAAATCCT
CCGGCTTAACCGGAGAACTGCCGTGGATACTGGCGACCTCGAGGgggATAGGGGCTTGCGGAACTGTGCGTGGAGCGGTG
AAATGCGTTGATATGCACAGGAACTCCGGTGGCGAAAGCGGCGAGCTGGATCCCTTCTGACGCTGAGGCACGAAAGCTAG
GGGAGCGAACGGG
>OTU_1100
TACGGAGGGTGCAAGCGTTAATCGGAATTACTGGGCGTAAAGCGTGCGTAGGTGGTTAATTAAGTTATCTGTGAAATCCC
TGGGCTTAACCTGGGCAGGTCAGATGATACTGGTTGACTCGAGTATGGGAGAGGGTAGTGGAATTTCCGGTGTAGCGGTG
AAATGCGTAGAGATCGGAAGGAACACCAGTGGCGAAGGCGGCTACCTGGCCTAATACTGACACTGAGGCACGAAAGCGTG
GGGAGCAAACAGG
>OTU_1101
TACGTAAAAGACTAGTGTTATTCATCTTTAGTAGGTTTAAAGGGTACCTAGACGGTATTACTAGCCCAAAACAGGGTACG
GTATTACTAGAGTTTTATATGAGAAGGGGAGTATTCATAGAGTAGAGATAAAATTttttGATACTATGACGACTGGTAGC
GGCGAAAGCAACCTTTTATCTAATAACTGACGTTGAGGGACGAAGGCTTGGGTAGCAAACAGG
>OTU_1102
TACGTAGGgggCAAGCGTTGTCCGGAATCATTGGGCGTAAAGCGCGTGTAGGCGGTTTTGTAAGTCTGCTGTGAAAGTCG
GAGGCTCAACCTTCGAATGCCAGTGGATACTGCAAGACTTGAGTACGGAAGAGGAGAGTGGAATTCCTGGTGTAGCGGTG
AAATGCGCAGATATCAGGAGGAACACCAACGGCGAAGGCAGCTctctGGGACGTTACTGACGCTGAGACGCGAAAGCGTG
GGGAGCAAACAGG
>OTU_1103
TACGTAGGTGGCAAGCGTTATCCGGAATTATTGGGCGTAAAGCgcgcgTAGGCGGTTttttAAGTCTGATGTGAAAGCCC
ACGGCTCAACCGTGGAGGGTCATTGGAAACTGGAAAACTTGAGTGCAGAAGAGGAAAGTGGAATTCCATGTGTAGCGGTG
AAATGCGCAGAGATATGGAGGAACACCAGTGGCGAAGGCGACTTTCTGGTCTGTAACTGACGCTGATGTGCGAAAGCGTG
GGGATCAAACAGG
>OTU_1104
TAAGTAATGTGAATTGCAGAATTCAGTGAATCATCGAATCTTTGAACGCACATTGCGCCCTGTGGTATTCCGCAGGGCAT
GCCTGTTCGAGCGTCAGTACAACACTCAAGCCTAGCTTGGTCTTGGGCCTCGCCGGAAACGGCGGGCCTTAAAATTAGTG
GCGGCGCCTGTTAGGCCCTAAGCGTAGTAATACTCCTCGCTATAGGACCCTCTCAGGAGCTGGCCAGCAACCcccAACTT
TCTAAGTTTGACCTCGGATCAGGTAGGGATACCCGCTGAACTTAA
>OTU_1105
TACGGAGGGTGCAAGCGTTATCCGGATTCACTGGGTTTAAAGGGTGCGTAGGTGGATCGGTAAGTCCGTGGTGAAATCCC
TGAGCTTAACTCAGGAACTGCCGTGGATACTATCGATCTTGAATGCCGTGGAGGTAAGCGGAATATGTCATGTAGCGGTG
AAATGCTTAGATATGACATAGAACACCAATAGCGAAGGCAGCTTGCTACACGGTAATTGACACTCAGGCACGAAAGCGTG
GGGAGCAAACAGG
>OTU_1106
TACAGAGACTGCAAGCGTTATTCGGATTCACTGGGCGTAAAGGGTGCGCAGGTGGCCGTgtgtgtCAGATGTGAAATCCC
GGGGCTTAACTCCGGAACTGCGTCTGAAACTACACGGCTAGAGCATTGGAGAGGGTAGTGGAATTCACGGTGTAGCAGTG
AAATGCGTAGATATCGTGAGGAACACCAGAGGCGAAGGCGACTACCTGGACAATAGCTGACACTCAGGCACGAAAGCGTG
GGGAGCCAAAGGG
>OTU_1107
TACGTAGGgggCGAGCGTTGTCCGAAGTTACTGGGCGTAAAGCgcgcgTAGGCGGTCGATTAAGTCTGGGGTGAAAGGTT
CAGCGCTCAACGCGAACAGTGCCTTGGATACTGGTTGACTTGAGTTGGGGAGGgggAAGTGGAATTCCGGGTGTAGCGGT
GAAATGCGTAGATATCCGGAGGAACACCGATGGCGAAGGCAGCTTCCTGGCCCACAACTGACGCTGAGGTGCGAAAGCGT
GGGGAGCGAACGGG
>OTU_1108
TACGTAGGAGGCGAGCGTTGTCCGGAGTTACTGGGCGTAAAGCgcgcgcAGGCGGTCAGATTAGTCTGCAGTGACAGTCG
TCGGCTCAACTGACGAAGTACTGTGGAAACTGTCTGACTTGAGGGCTTCAGAGGGACACGGAATTCCGGGTGGAGTGGTG
AAATGCGTAGATATCCGGAGGAACACCAAAGGCGAAGGCAGTGTCCTGGGAAGTACCTGACGCTCAGGTGCGAAAGCTAG
GGGAGCGAACAGG
>OTU_1109
TACGAGGGGTGCAAGCGTTGCTCGGAATTATTGGGCGTAAAGGGTAGGTAGGTGGTCTCCTTTGTCTAGGGTGAAAGCCT
CGAGCTTAACTCGAGAAGTGCCCTAGAAACGGGGAGACTAGAGTCTTGGAGAGGGTCGTGGAATTCCCGGTGTAGCGGTG
AAATGCGTAGAGATCGGGAGGAACACCAGAGGCGAAGGCGGCGACCTGGACAAGTACTGACACTCAACTACGAAAGCGTG
GGGAGCAAACAGG
>OTU_1110
AACGTAGGAGGCGAGCGTTATCCGGAGTTACTGGGCGTAAAGCGCGTGTAGGTGGTTGGATACGTCTGCTGTGAAATGTC
CCGGCTTAACCGGGAGGGTGCGGCAGATACGGTCTGACTTGAGGGTGACAGAGGAGCGTAGAATTCCGGGTGTAGTGGTG
AAATGCGTAGAGATCCGGAGGAATACCAGTGGCGCAAGCGGCGCTCTGGGTCACATCTGACACTGAGACGCGAAGGCATG
GGGAGCGAACGGG
>OTU_1111
TAAGTAATGTGAATTGCAGAATTCAGTGAATCATCGAATCTTTGAACGCACCTTGCGCTCCTTGGTATTCCGAGGAGCAT
GCCTGTTTGAGTGTCATTAAATTATCAACCACTTCTTCTTTTATTAGTTGAAGCTGGCTTGGATGTGGgggTTGCGGGCT
TtttATAAGTCGGCTCTCCTTAAATGCATTAGCAGAATCTTATGTGGATCAGCTATTGGTGTGATAATTATCTACGCCAT
TGGTTGTAAAGCAGCTAtataCGGGGTTCAGCTTCTAACCGTCTGCAAAGACAATTATATGACAATTTGACCTCAAATCA
GGTAGGACTACCCGCTGAACTTAA
>OTU_1112
GACATAGGTCGCAAACGTTATCCGGAATTATTGGGCGTAAAGGATGCGTAGATGGTTCAGTAAGTTACTGGTGGGAAATC
GAGGCCCAACCTCGTGGAAGTTAGTAATACTGTTGAACTTGAGTGCAGGAGAGGTTAACGGAACTTCATGTGGAGCGGTA
AAATGCGTAGATatatGAAAGAACATCAATATAGCGAAGGCAGTTAACTATTCTGCTACTGACATTGAGGCATGAAAGCG
TGGGGAGCAAAACGG
>OTU_1113
TACGTAGGCAGCGAGCGTTGTTCGGAATTACTGGGCGTAAAGAGTgtgtAGGCGGTGCTATAAGTTCGGTGTGAAATCTC
CTGGCTCAACTGGGAGGGGTCACCGAAAACTGTAGTGCTCGAACATGGGAGAGGAAAGCGGAATTCCTGGTGTAGCGGTG
AAATGCGTAGATATCAGGAGGAACACCTGCGGTGTAGACGGCTTTCTGGACCATTGTTGACGCTGAGACACGAAAGCGTG
GGTAGCAAACAGG
>OTU_1114
TACAGAGGGTGCAAGCGTTAATCGGAGTTACTGGGCGTAAAGGGCGCGTAGGCGGTTGTATAAGTGAGATGTGAAAGCCC
TGGGCTTAACCTAGGAACTGCATCTTATACTGTATGACTAGAGTATTGTAGAGGGTAGTGGAATTTCCGGTGTAGCGGTG
AAATGCGTAGAGATCGGAAGGAACACCAGTGGCGAAGGCGGCTACCTGGACAAATACTGACGCTGAGGCGCGAAAGCGTG
GGGATCAAACAGG
>OTU_1115
TACAGAGGGTGCGAGCGTTAATCGGAATTACTGGGCGTAAAGGGCGCGTAGGCGGTCATGTAAGTTAGATGTGAAATCCC
TGGGCTTAACCTAGGAACTGCATCTAATACTGtgtgACTGGAGTGCGGTAGAGGGTAGTGGAATTTCCGGTGTAGCGGTG
AAATGCGTAGATATCGGAAGGAACACCAGTGGCGAAGGCGGCTACCTGGACTGACACTGACGCTGAGGCGCGAGAGCGTG
GGGAGCAAACAGG
>OTU_1116
GACGAACCGTGCGAACGTTATTCGGAATCACTGGGCTTAAAGCGCGTGTAGGCGGGACGGCACGTCGGTCGCTGAAAGCC
cccGGCTCAACCGGGGAACGGGCGCCGATACGACCGTCCTGGAGGGACGTAGGgggACCTGGAACATCCGGTGGAGCGGT
GAAATGCGTTGAGATCGGATGGAACGCCCGTGGCGAAAGCGAGGTCCTGGACGTTTTCTGACGCTGAGACGCGAAAGCCA
GGGGAGCGAACGGG
>OTU_1117
TACGTAGGGTGCGAGCGTTAATCGGAATTACTGGGCGTAAAGAGTGCGTAGGCGGTAACTCAAGTCAGATGTGAAAGCCC
CGGGCTTAACCTGGGATGTGCGTTTGAAACTAAGTTACTAGAGTTTGAAAGAGGggggTAGAATTCCTGGTGTAGCAGTG
AAATGCGTAGATATCAGGAGGAATACCAATGGCGAAGGCAGCCcccTGGTTTAAAACTGACGCTGAGGCACGAAAGCATG
GGGAGCAAACAGG
>OTU_1118
TACGGAGGgggCAAGCGTTGTCCGGACTTACTGGGCGTAAAGGGTGCGTAGGCGGTTGCATGCGTCGGCGCTGAAATCCA
GAGGCTCAACCTCTGGGCGCGTGCCGATACGATGCGACTTGAGGCTCGGAGAGGGTGGTAGAACTCCTGGTGTAGTGGTG
AAATGCGTAGAGATCAGGAAGAATACCCGTGGCGCAAGCGACCACCTGGCCGAGACCTGACGCTAAGGCACGAAAGCGTG
GGGAGCGAACCGG
>OTU_1119
TACGGAGGgggCGAGCGTTATTCGGAATTATTGGGCGTAAAGGGCGCGTAGGCGGCGCGATAAGTCAAAGGTGAAATCCC
TCGGCTCAACTGAGGAACTGCCTTTGAGACTGTCGAGCTCGAGGCCGGGAGGgggTAGCGGAATTCCCAGTGTAGCGGTG
AAATGCGTAGATATTGGGAGGAACACCAGTGGCGAAGGCGGCTACCTGGACCGGTTCTGACGCTGATGCGCGAAAGCGTG
GGTAGCAAACAGG
>OTU_1120
TACGGAGGGTGCAAGCGTTATCCGGATTTATTGGGTTTAAAGGGTGCGTAGGCGGCCTGTTAAGTCAGTGGTGAAAGTCG
GCAGCTCAACTGTCGAATTGCCTTTGATACTGGCAGGCTTGAATGAAGTTGAAGAGGGCGGAATGTGACATGTAGCGGTG
AAATGCATAGATATGTCACAGAACACCGATTGCGAAGGCAGCTctctAAGCTTGTATTGACGCTGATGCACGAAAGCGTG
GGGATCAAACAGG
>OTU_1121
TAAGTAATGTGAATTGCAGAATTCAGTGAATCATCGAATCTTTGAACGCACCTTGCGCTCCTTGGTATTCCGAGGAGCAT
GCCTGTTTGAGTGTCATTAAATTCTCAACCCCTCCAGCTTTTGCGAGTTGTGATGGGGCTTGGATCTGGGAGTTTGCGGG
TCTTTATCAATAAAGGTCAGCTCTCCTGAAATGCATTAGCGGAACCGTTTGCAGTCCCGTCACTAGTGTGATAATTATCT
ACACTGTGATGATTGCTctctGACTAGTTCAGCTGCTAATCGTCCACTATGGACAACACTTAATGAAATTCTTGACCTCA
AATCAGGTAGGACTACCCGCTGAACTTAA
>OTU_1122
TACGAAGGGAGCTAGCGTTGTTCGGAATCACTGGGCGTAAAGCGCACGTAGGCGGATGTGTCAGTCAGGGGTGAAATCCC
GGAGCTCAACTTCGGAACTGCCTCTGATACAGCACGTCTTGAGTCCGAgagagGTGGGTGGAATTCCTAGTGTAGAGGTG
AAATTCGTAGATATTAGGAAGAACACCAGTGGCGAAGGCGGCCCACTGGCTCGGTACTGACGCTGAGGTGCGAAAGCGTG
GGGAGCAAACAGG
>OTU_1123
TACGAAGGGTGCAAGCGTTACTCGGAATTACTGGGCGTAAAGCGTGCGTAGGTGGTTCGTTAAGTCTGATGTGAAAGCCC
TGGGCTCAACCTGGGAATGGCATTGGATACTGGCGACCTAGAGTGCGGTAGAGGGGTGTGGAATTCCCGGTGTAGCAGTG
AAATGCGTAGATATCGGGAGGAACATCTGTGGCGAAGGCGACACCCTGGACCAGCACTGACACTGAGGCACGAAAGCGTG
GGGAGCAAACAGG
>OTU_1124
GACGAACTGTCCTAACGTTGTTCGGAATCACTGGGCTTAAAGGGCGCGTAGGCGGTCCGACAAGTCAGGGGTGAAATCCT
GCAGCTTAACTGCAGAAGTGCCTTTGATACTGTCGGTCTCGAGGGAGATAGGGGTGTGCGGAACTTCCAGTGGAGCGGTG
AAATGCGTTGATATTGGAAGGAACGCCGGAGGCGAAAGCGGCGCACTGGATCTCTTCTGACGCTGAGGCGCGAAAGCTAG
GGGAGCAAACGGG
>OTU_1125
AACGTAGGAGGCGAGCGTTATCCGGAGTTACTGGGCGTAAAGCGCGTGTAGGTGGCTTGTTACGTCTGCTGTGAAAGCGC
CCGGCTTAACCGGGACGATGCGGTAGATACGGGCAAGCTTGAGGGTGACAGAGGAGCGTAGAATTCCGGGTGTAGTGGTG
AAATGCGTAGAGATCCGGAGGAATACCAGTGGCGCAAGCGGCGCTCTGGGTCGAGCCTGACACTGAGACGCGAAGGCATG
GGGAGCGAACGGG
>OTU_1126
TACGTAGGgggCAAGCGTTGTCCGGAATCACTGGGCGTAAAGCGTGCGTAGGCGGTTGTGTAAGTCTGAAGTGAAAGTCC
AAGGCTCAACCTTGGGATTGCTTTGGAAACTGCATGACTTGAGTGCTGGAGAGGCAAGGGGAATTCCACGTGTAGCGGTG
AAATGCGTAGATATGTGGAGGAATACCAGTGGCGAAGGCGCCTTGCTGGACAGTGACTGACGCTGAGGCACGAAAGCGTG
GGGAGCAAACAGG
>OTU_1127
TACGTAGGgggCAAGCGTTGTCCGGATTTACTGGGTGTAAAGGGTGCTCAGGCGGATTTGTAAGTCAGAGGTGAAACTCC
GGTGCTTAACACCGGAACTGCCTTTGATACTGCAAGTCTTGAATTTGAgagagGGTGATGGAATAACTGGTGTAGCAGTG
AAATGCGTAGATATCAGTTAGAACACCAATGGCGAAGGCAGTCACCTATCTCATAATTGACGCTAAAGCACGAAAGTGTG
GGTAGCAAACAGG
>OTU_1128
TACGAAGGgggCTAGCGTTGCTCGGAATCACTGGGCGTAAAGGGTGCGTAGGTGGATTtttAAGTCAGGGGTGAAATCCT
GGAGCTCAACTCCAGAACTGCCTTTGATACTGAAAGTCTTGAGTTCGGGAGAGGTAAGTGGAACTGCGAGTGTAGAGGTG
AAATTCGTAGATATTCGCAAGAACACCAGTGGCGAAGGCGGCTTACTGGCCCGATACTGACACTGAGGCACGAAAGCGTG
GGGAGCAAACAGG
>OTU_1129
TACGGAGGGTGCAAGCGTTATCCGGATTTATTGGGTTTAAAGGGTCCGTAGGCGGATTCGTAAGTCAGTGGTGAAATCTC
GTAGCTCAACTATGAAACTGCCATTGATACTGCGAGTCTTGAGTGAGATTGAGGTAGCTGGAATAAGTAGTGTAGCGGTG
AAATGCATAGATATTACTTAGAACACCAATTGCGAAGGCAGGTTACCAAGTCTTAACTGACGCTGAGGGACGAAAGCGTG
GGGAGCGAACAGG
>OTU_1130
TACGTAGGGTCCAAGCGTTATCCGGAATCACTGGGCGTAAAGCGTTTGTAGGCGGAAATTTAAGTGAGATGCGAAATCTT
GTGGCTCAACCATATAGACGGTATCTCATACTGGGTTTCTAGAAGATAGCAGAGGTAAGTGGAATTAGTAGTGTAGCGGT
AAAATGCGTAGATATTACTAGGAACACCAATGGCGAAGGCAGCTTACTGGGCTATATTTGACGCTGAGAAACGAAAGCGT
GGGGAGCGAACAGG
>OTU_1131
TAAGTAATGTGAATTGCAGAATTCAGTGAATCATCGAATCTTTGAACGCACATTGCGCCCCTTGGTATTCCGGggggCAT
GCCTGTTCGAGCGTCATTATAACCCTCAAGCCTAGCTTGGTGTTGGAGCATGCTACCTAGCAGCTCTTAAAATCAGTGGC
AGTGCCCTTCGGCTCTAAGCGTAGTAACTTCtctcGCTATGGAAACCGGATGGTACGCGCCAAAACCcccAACTTTCTAT
GGTTGACCTCGGATCAGGTAGGGATACCCGCTGAACTTAA
>OTU_1132
TACGAAGGgggCTAGCGTTGCTCGGAATCACTGGGCGTAAAGCGCACGTAGGTGGGTCGTTAAGTCGGgggTGAAATCCC
AGAGCTCAACTCTGGAACTGCCTTCGATACTGGCGACCTTCGAGTTCGGGAGAGGTGAGTGGAACTGCGAGTGTAGAGGT
GAAATTCGTAGATATTCGCAAGAACACCAGTGGCGAAGGCGGCTCACTGGCCCGATACTGACACTGAGGTGCGAAAGCGT
GGGGAGCAAACAGG
>OTU_1133
TACGTAGGGTGCAAGCGTTGTCCGGATTTATTGGGCGTAAAGAGCTCGTAGGCGGTTTTGAAAGTCGGGTGTGAAACCTC
CAGGCTCAACCTGGAGACGCCACTCGATACTTCAATGACTTGAGTTCGGTAGGGGTAAGCGGAATTCCTGGTGTAGCGGT
GAAATGCGCAGATATCAGGAGGAACACCGACGGCGAAGGCAGCTTACTGGGCCGATACTGACGCTGAGGAGCGAAAGCGT
GGGGAGCGAACAGG
>OTU_1134
TACGGAGGGTGCAAGCGTTATCCGGATTCACTGGGTTTAAAGGGTGCGTAGGTGGATTGGTAAGTCAGTGGTGAAATCTC
CGGGCTTAACCCGGAAACTGCCATTGATACTATCAGTCTTGAATACCGTGGAGGTCAGTAGAATATGTCATGTAGCGGTG
AAATGCTTAGATATGACATAGAATACCAATTGCGAAGGCAGCTGGCTACGCGAATATTGACACTGATGCACGAAAGCGTG
GGGATCAAACAGG
>OTU_1135
TAAGTAGTGTGAATTGCAGAATTCAGTGAATCATCGAATCTTTGAACGCACATTGCGCCCCTTGGTATTCCATGGGGCAT
GCTTGTTCGAGCGTCATTTGTACTCTCAAGCTTTGCTTGGTGTTGGGTGTTTGTCCTTGCCTTTGTGTTTGGACTCGCCT
TAAATTCATTGGCAGCCGATGTATTGGTTTGAAGCGCAGCACAATTTGCGGTTCTGACTAATTATCATTTGCGTCCATAA
AGCACAATTTAACACTTTTGACCTCGGATCAAGTAGGGATACCCGCTGAACTTAA
>OTU_1136
TACGTAGGgggCAAGCGTTATCCAGATTTACTGGGCGTAAAGCGCGTGTAGGCGGCTGGTTAGGCGTGATGTGAAATCTT
CCGGCTCAACCGGAAAACTGCATTGCGAACCGGCCTGGCTAGAGTGCAGGAGAGGGAAGCGGAATTCCAGGTGTAGCGGT
GAAATGCGTAGATATCTGGAGGAACACCAGTGGCGAAGGCGGCTTCCTGGCCTGCAACTGACGCTGAGACGCGAAAGCGT
GGGGAGCGAACCGG
>OTU_1137
GACGAAGGgggCTAGCGTTGTTCGGAATTACTGGGCGTAAAGCGCGTGTAGGCGGTTTTCCAAGTTGGGTGTGAAAGCCT
TGGGCTTAACCCAAGAAATGCACTCAGTACTGGAAGACTAGAGGACCGGAGAGGATAGTGGAATTCCCAGTGTAGTGGTG
AAATACGTAGAGATTGGGAAGAACACCAGTGGCGAAGGCGGCTATCTGGACGGTTTCTGACGCTAAGACGCGAAAGCGTG
GGGAGCAAACAGG
>OTU_1138
TACGTAGGgggCAAGCGTTGTCCGGAATCATTGGGCGTAAAGCgcgcgTAGGCGGCCCGGTAAGTCCGCTGTAAAAGTCA
AAGGCTCAACCTTTGAATGCCGGTGGATACTGTCGGGCTAGAGTCCGGAAGAGGCGAGTGGAATTCCTGGTGTAGCGGTG
GAATGCGCAGATATCAGGAGGAACACCAATAGCGAAGGCAGCTCGCTGGGACGGTACTGACGCTAAGGCGCGAAAGCGTG
GGGAGCAAACAGG
>OTU_1139
GACGAACCGTGCGAACGTTATTCGGAATCATTGGGCTTAAAGGGCGCGTAGGCGGCGGTGTAAGTTGGAAGTGAAATCCC
ATCGGCTCAACCGTGGAATTGCTCCCAGTACTGCATCGCTCGAGGgggATAGGGGTTTGCGGAACTACCGGTGGAGCGGT
GAAATGTGTTGATATCGGTGGGAACGCCAGTGGCGAAAGCGGCAAACTTGACCCTTCCTGACGCTGAGGCGCGAAAGCTA
GGGGAGCAAACGGG
>OTU_1140
TACGGAGGATCCAAGCGTTATCCGGATTTATTGGGTTTAAAGGGTGCGTAGGCGGCCTGTTAAGTCAGAGGTGAAAACTT
GCAGCTCAACTGTAAGCTTGCCTTTGATACTGATGGGCTTGAATAAACTAGAGGTAGGCGGAATGTGACAAGTAGCGGTG
AAATGCATAGATATGTCACAGAACACCAATTGCGAAGGCAGCTTACTATGGTTTAATTGACGCTGAGGCACGAAAGCGTG
GGGATCAAACAGG
>OTU_1141
TAAGTAATGTGAATTGCAGAATTCAGTGAATCATCGAATCTTTGAACGCACCTTGCGCCCTTTGGTATTCCGAAGGGCAT
GCCTGTTTGAGTGTCATTAAATTCTCAACCTTGAAAGGCTTGTCTTTTCAATGGCTTGGATGTGAGGGTTTTGCTGGCTT
CCTTCAGTGGATGGTCTGCTCCCTTTAAAAGCATTAGTGGGATCCTTTGTGGACGGTCACTTGGTGTGATAATTATCTAC
GCCGTTTGTACTGTGAAGCAAAACTTGTGGGAACCTGCTTATAACCGTCTGTAATGGACAATTTTGAACCTTTGACCTCA
AATCAGGTAGGACTACCCGCTGAACTTAA
>OTU_1142
TACAGAGGGTGCGAGCGTTAATCGGAATTACTGGGCGTAAAGGGTGCGTAGGTGGTTACGTAAGTTAGGTGTGAAATTCC
TGGGCTTAACCTGGGGACTGCGCCTGATACTGCGTGGCTAGAGTATTGTAGAGGAAAGTGGAATTTCCGGTGTAGCGGTG
AAATGCGTAGATATCGGAAGGAACATCGGTGGCGAAGGCGACTTTCTGGACAAATACTGACACTGAGGCACGAAAGCATG
GGGAGCAAACAGG
>OTU_1143
TACGAACCGTACAAACGTTATTCGGAATCACTGGGCTTAAAGGGTGCGTAGGCGGCCATGTAAGTGGGGTGTGAAATCCC
TCGGCTCAACCGAGGAACTGCGCTCCATACTGCATGGCTTGAGGGAGACAGGGGTAAGCGGAACTGATGGTGGAGCGGTG
AAATGCGTTGATATCATCAGGAACACCGGTGGCGAAAGCGGCTTACTGGGTCTCTTCTGACGCTGAGGTACGAAAGCTAG
GGGAGCGAACGGG
>OTU_1144
TACGTAGGGTCCAAGCGTTATCCGGAATCACTGGGCGTAAAGCGTGCGTAGGTGGCGTGTTAAGTGAGATGTGAAACCGT
GTGGCTCAACCATACGTTGTGTCTCATACTGGCATGCTAGAGGACAGCAGAGGCAAGTGGAATTACGAGTGTAGCAGTGA
AATGCGTAGATATTCGTAGGAACACCAATGGCGAAGGCAGCTTGCTGGGCTACTCCTGACACTGAGGTACGAAAGCGTGG
GGAGCGAACAGG
>OTU_1145
GACGAACCATGCAAACGTTATTCGGATTCACTGGGCTTAAAGCGTGCGTAGGCGGTCTTGTTAGTCAGGTGTGAAAGCCC
TCAGCCCAACTGAGGAATTGCGCTTGATACTGCATGACTTGAGAATGATAGAGGTGGGTGGAACTGATGGTGGAGCGGTG
AAATGCGTTGATATCATCAGGAACACCAGTGGCGAAGGCGACCCACTGGGTCATTTCTGACGCTGAGGTACGAAAGCTAG
GGTAGCGAACGGG
>OTU_1146
TACGTAGGgggCTAGCGTTGTCCGGAATTATTGGGCGTAAAGAGCGTGTAGGCGGCTCGATAAGTCCGCTGTGAAAGTCG
AGGGCTCAACCCTCGAATGCCGGCGGATACTGTCGAGCTAGAGTCCGGAAGAGGCGAGTGGAACTCCTGGTGTAGCGGTG
AAATGCGCAGATATCAGGAAGAACACCAATGGCGAAGGCAGCTCGCTGGGACGGTACTGACGCTGAGACGCGAAAGCGTG
GGGAGCGAACAGG
>OTU_1147
CACAGGTGGGATTGCGTTTTGAAATATTGAATAGGCATTAAGTGTGATTAGGTGGCTAAGACGTAGAGATTATATCTATA
CGTAAGCTTGAGTTCTAAGAGGAGAGTTAGAGGAATAACCAAAGGAAGGATGAAATCTATAGATATTGGTTGGAACATCA
AAAGCGACAGCATCACTCTATTTTAGAACTGACACTGAATCACTAAAGTGTGGGTAGCAAAACGG
>OTU_1148
AACGTAGGAGACAAACGTTATCCGGAGTTACTGGGCGTAAAGGGCGTGTAGGTGGTTTTGTAAGTCTGGCGTGAAATTTC
TCGGCTTAACCGAGGCAGGTCGTCGGATACTATAAGACTAGAGGACGGTAGAGGCGTGTGGAATTCCGGGTGTAGTGGTG
AAATGCGTAGAGATCCGGAGGAACACCAGTGGCGAAGGCGACACGCTGGGCCGTACCTGACACTGATGCGCGACAGCATG
GGGAGCAAACAGG
>OTU_1149
TACGTAGGGAGCAAGCGTTGTCCGGAATCATTGGGCGTAAAGCgcgcgTAGGTGGCCCAGTAAGTCCGTTCTGAAAGTCA
CAGGCTCAACCTGTGAAAGCGGATGGATACTGCTGGGCTAGAGTCCGGAAGAGGCGAGTGGAATTCCTGGTGTAGCGGTG
GAATGCGCAGATATCAGGAGGAACACCAACGGCGAAGGCAGCTCGCTGGGACGGTACTGACACTAAGGCGCGAAAGCGTG
GGGAGCGAACAGG
>OTU_1150
TACGTAGGGACCAAGCGTTGTTCGGATTTACTGGGCGTAAAGGGCGCGTAGGCGGCATGACAAGTCACTTGTGAAATCTC
CGGGCTTAACTCGGAACGGCCAAGTGATACTGTCACGCTAGAGTGCAGAAAGGGCAATCGGAATTCTTGGTGTAGCGGTG
AAATGCGTAGATATCAAGAGGAACACCTGAGGCGAAGGCGGGTTGCTAGGCTGACACTGACGCTGAGTGCGCGAAAGCCA
GGGGAGCAAACGGG
>OTU_1151
TAAGTAATGTGAATTGCAGAATTCAGTGAATCATCGAATCTTTGAACGCACATTGCGCCCCTTGGTATTCCGGggggCAT
GCCTGTTCGAGCGTCATTTCAACCCTCAAGCTCTGCTTGGTATTGGGCCTTCGCCGGGCGACCGGCGGGCCTTAAAGTCA
GTGGCGGCGCCGTTGGGTCCTGAACGTAGTAACATACCTCTCGTTACAGGGTCCCCGCGTGCTTCTGCCATTAAACCCCA
AACTTtttATGGTTGACCTCGGATCAGGTAGGGATACCCGCTGAACTTAA
>OTU_1152
TACGGAGGgggCTAGCGTTGTTCGGAATTACTGGGCGTAAAGCGCACGTAGGCGGATCAGAAAGTCAGAGGTGAAATCCC
AGGGCTCAACCTTGGAACTGCCTTTGAAACTCCTGATCTTGAGGTCGAgagagGTGAGTGGAATTCCGAGTGTAGAGGTG
AAATTCGTAGATATTCGGAGGAACACCAGTGGCGAAGGCGGCTCACTGGCTCGATACTGACGCTGAGGTGCGAAAGCGTG
GGGAGCAAACAGG
>OTU_1153
TACGTAGGGTGCAAGCGTTGTCCGGAATTATTGGGCGTAAAGAGCTCGTAGGCGGTgtgtCGCGTCTGCTGTGAAAACTC
AGGGCTCAACTCTGAGCTTGCAGTGGGTACGGGCACACTTGAGTGCTGTAGGGGAGACTGGAATTCCTGGTGTAGCGGTG
AAATGCGCAGATATCAGGAGGAACACCGGTGGCGAAGGCGGGTCTCTGGGCAGTTACTGACGCTGAGGAGCGAAAGCATG
GGGAGCGAACAGG
>OTU_1154
TACGAAGGTGGCGAATGTTGCTCGGATTCACTGGGCGTAAAGCGTCTGTAGGTGGCTTGTTAAGTTAGAGGTGAAAGCCC
CGCGCTCAACGTGGGAACTGCCTTTAAAACTGGCGAGCTTGAGAGTATCAGAGGTAGGCGGAATAACTGGTGTAGAGGTA
AAATTCATAGATATCAGTTGGAACATCCATGGCGAAGGCAGCTTACTGGGATATTTCTGACACTGAgagaCGACAGCGTG
GGGAGCAAACAGG
>OTU_1155
TACGTAGGCCCCAAGCGTTATCCGGAATTACTGGGCGTAAAGAGTGCGTAGGCGGAGTGGAAAGTCAGATGTGAAAGGCT
GGGGCTTAACCCCATGTTTGCATCCGAAACTCCCACCCTTGAATCGGGGAGAGGTAAGCAGAATAGTATGAGTAGGGGTG
CAATCCGTTGATACATACTAGAATACCAAAAGCGAAGGCAGCTTACTGGAACCGCATTGACGCTGAGGCACGAAAGCGTG
GGGAGCGAAAAGG
>OTU_1156
TACGTAGGGACCAAGCGTTGTTCGGATTTACTGGGCGTAAAGGGCGCGTAGGCGGCGTGGTAAGTCAGCTGTGAAATCTC
CGAGCTTAACTCGGAACGGTCAGCTGATACTGCTGTGCTAGAGTACAGAAAGGGCAATCGGAATTCTTGGTGTAGCGGTG
AAATGCGTAGATATCAAGAGGAACACCTGAGGCGAAGGCGGGTTGCTAGGCTGATACTGACGCTGAGTGCGCGAAAGCTA
GGGTAGCAAACGGG
>OTU_1157
TACAGAGGGTGCAAGCGTTAATCGGAATCACTGGGCGTAAAGGGTGCGTAGGTGGTGATTTAAGTTTCATGTGAAATCCC
TGGGCTTAACCTGGGAACTGCATGGGAGACTGAATGACTGGAGTAGAGTAGAGGTGAGTGGAATTTCCGGTGTAGCGGTG
AAATGCGTAGAGATCGGAAGGAACACCAGTGGCGAAGGCGACTCACTGGACTCATACTGACACTGAGGCACGAAAGCGTG
GGGAGCAAACAGG
>OTU_1158
TACGTAGGTCCCGAGCGTTGTCCGGATTTATTGGGCGTAAAGCGAGCGCAGGCGGTTAGATAAGTCTGAAGTTAAAGGCT
GTGGCTTAACCATAGTACGCTTTGGAAACTGTTTAACTTGAGTGCAAGAGGGGAGAGTGGAATTCCATGTGTAGCGGTGA
AATGCGTAGATatatGGAGGAACACCGGTGGCGAAAGCGGCTctctGGCTTGTAACTGACGCTGAGGCTCGAAAGCGTGG
GGAGCAAACAGG
>OTU_1159
TACGTAGGGTGCGAGCGTTGTCCGGAATTACTGGGCGTAAAGAGCTTGTAGGTGGTTTGTCGCGTTGTTCGTGAAATCTC
ACGGCTTAACTGTGAGCGTGCGGGCGATACGGGCAGACTAGAGTACTGCAGGGGAGACTGGAATTCCTGGTGTAGCGGTG
GAATGCGCAGATATCAGGAGGAACACCGGTGGCGAAGGCGGGTCTCTGGGCAGTAACTGACGCTGAGAAGCGAAAGCGTG
GGGAGCGAACAGG
>OTU_1160
TACGTAGGCAGCAAGCGTTGTTCGGAATTACTGGGCGTAAAGAGTgtgtAGGCGGTGCTCTAAGTTTGGTGTGAAATCTC
CCGGCTCAACCGGGAGGCTGCATCGAATACTGGAATGCTAGAGGGTGGGAGAGGTAAGCGGAATTCCTGGTGTAGCGGTG
AAATGCGTAGATATCAGGAGGAACACCTGTGGTGTAGACAGCTTACTGGACCACTTCTGACGCTGAGACACGAAAGCGTG
GGTAGCAAACAGG
>OTU_1161
TACAGAGGGTGCGAACGTTGCTCGGAATTACTGGGCGTAAAGCGCATGTAGGCGGATCGATAAGTCGGGCGTGAAATCCC
CAGGCTCAACCTGGGAACTGCGCTCGAAACTGTAGGTCTTGAGTGTCGGAGAGGATGGCGGAATTCCTGGTGTAGAGGTG
AAATTCGTAGATATCAGGAGGAACACCGGTGGCGAAGGCGGCCATCTGGACGACAACTGACGCTGAGATGCGAAAGCGTG
GGGAGCAAACAGG
>OTU_1162
TAAGTAATGTGAATTGCAGAATTCAGTGAATCATCGAATCTTTGAACGCACATTGCGCCCGCCAGTATTCTGGCGGGCAT
GCCTGTTCGAGCGTCATTTCAACCATCAAGCCcccGGCTTGTGTTGGGGACCTGCGGCTGCCGCAGGCCCTGAAAACCAG
TGGCGGGCTCGCTAGTCACTCCGAGCGTAGTAATACATCTCGCTCAGGGCGTGCTGCGGGTTCCGGCCGTTAAaaaGCCT
TATTTACCCAAGGTTGACCTCGGATCAGGTAGGAAGACCCGCTGAACTTAA
>OTU_1163
GACAGAGGgggCAAGCGTTGTCCGGATTTACTGGGCGTACAGCgcgcgcAGGCGGTGCCGTATGTGACCGGTGACAGCCT
CGGGCTCAACTCGAGGgggTCTGGTTACACAGCGGCGCTGGAGGCAGGGAGAGGGATGTGGAATACCCGGTGGAGCGGTG
AAATGCGTAGAGATCGGGTGGAACACCAGTGGCGAAGGCGGCATCCTGGCCCTGACCTGACGCTGAGGCGCGAGAGCGTG
GGGAGCAAACGGG
>OTU_1164
TACAGAGGTGCCAAGCGTTAGGCGGAATCACTGGGCTTAAAGCgcgcgTAGGCGGATGTTTAAGTGTCTTGTGAAATCCC
ACGGCTCAACCGTGGAACTGCTGGGCATACTGGACATCTCGAGGCACTCAGGGGCGAGCGGAACAAGTGGTGGAGCGGTG
AAATGCGTAGATATCACTTGGAACGCCAATGGTGAAGACAGCTCGCTGGgggTGTCCTGACGCTGAGGCGCGAAAGCCAG
GGGAGCGAACGGG
>OTU_1165
TACGTAGGGTGCGAGCGTTAATCGGAATTACTGGGCGTAAAGTGTGCGCAGGCGGCCGCGCAAGTCGAGTGTGAAATCCC
CGGGCTTAACTTGGGAATTGCGCTCGAAACTAGGTGGCTGGAGTATGGCAGAGGAAGGTGGAATTCCACGTGTAGCGGTG
AAATGCGTAGAGATGTGGAGGAACACCGATGGCGAAGGCAGCCTTCTGGGCCAATACTGACGCTCATGCACGAAAGCGTG
GGGAGCAAACAGG
>OTU_1166
TACGTAGAAGACTAGTGTTATTCATCTTTAATAGGTTTAAAGGGTACCTAGACGGTAAAATTAATCTTTAATCAGATATG
TTtttACTAGAGTTATATGTGAGAAGGTGAGTATTTATGGAGTAGAGTTGAAATTCATTGATACCATAAGGACTGGTAGC
GGCGAAAGCAACCTTTTATCTAATAACTGACGTTGAGGGACGAAGGCTCGGGTAACGAATAGG
>OTU_1167
TACGGggggTGCGAGCGTTGTCCGGAATCACTGGGCGTAAAGGGCGCGTAGGTGGCCTGATAAGGGTGTGGTGAAAGTCC
GGGGCTCAACCCCGGATCTGCCGTGCCGACTGTTAGGCTAGAGTACTGTAGGGGCAGGCGGAATTCCGGGTGTAGCGGTG
GAATGCGTAGAGATCCGGAGGAAGACCGGTGGCGAAGGCGGCCTGCTGGGCAGTTACTGACACTGAGGCGCGACAGCGTG
GGGAGCAAACAGG
>OTU_1168
TACAGAGGGTGCGAGCGTTGTTCGGAATTACTGGGCGTAAAGCgcgcgcAGGCGGCCCTTTAAGTCTGGCGGTGAAATGC
CGGGGCTCAACCCCGTTGCATGCCGCGGATACTGGggggCTGGAGACGAGTAGAGGCAAGCGGAATTCCGGGTGTAGCGG
TGGAATGCGTAGAGATCCGGAAGAACACCGGAGGCGAAGGCGGCTTGCTGGGCTCGGTCTGACGCTGAGGCGCGAAAGCG
TGGGGAGCGAACAGG
>OTU_1169
TACGGAGGATGCAAGCGTTATCCGGAATGATTGGGCGTAAAGCGTCCGCAGGTGGCACTGTAAGTCTGCTGTTAAAGAGC
AAGGCTCAACCTTGTAAAGGCAGTGGAAACTACAGAGCTAGAGTACGTTCGGGGCAGAGGGAATTCCTGGTGTAGCGGTG
AAATGCGTAGAGATCAGGAAGAACACCGGTGGCGAAAGCGCTCTGCTAGGCCGTAACTGACACTGAGGGACGAAAGCTAG
GGGAGCGAATGGG
>OTU_1170
GACGGAAGGTGCAAGCGTTGCTCGGAATCACTGGGCGTAAAGGGTGCGTAGGCGGCTTCTTAAGTCTGGTGTGAAAGCCC
AGGGCTCAGCTCTGGAAGTGCACTAGAAACTGGGAAGCTTGAGTACCGGAGGGGAGAGTGGAATTCCTGGTGTAGCGGTG
AAATGCGTAGATATCAGGAGGAATACCGGTGGCGAAAGCGACTctctGGACGGTTACTGACGCTGAGGCACGAAAGCGTG
GGGAGCAAACAGG
>OTU_1171
TACGGgggAGCTAGTGTTACTTATCTTAACTGGGCGTAAAGGGTTCGTAGTTGTCTAAaaaaTTCGAATGAAGAAAAGTT
TAAAGCCTAACTTTAGATCTTCTGAGAAaaaTTTATGACTTGAGTTTAACAAAGGATAACAGAATTCTTAGAGAAGGAGT
GAAACCCATCGATACTAATGAAGACTACCGACAGGTGAAGACGGGTTATCTGTGGGAGACTGACACTAATGGACGAAAGC
ATAGGGAGCAAACAGGT
>OTU_1172
TACGGAGGGTGCAAGCGTTATCCGGATTTACTGGGTTTAAAGGGTGCGTAGGTGGGTAGGTAAGTCAGTGGTGAAATCTC
CGAGCTTAACTCGGAAACTGCCATTGATACTctctATCTTGAATATCCTGGAGGTGAGCGGAATATGTCATGTAGCGGTG
AAATGCTTAGATATGACATAGAACACCAATTGCGAAGGCAGCTCACTACGGGATTATTGACACTGAGGCACGAAAGCGTG
GGGATCAAACAGG
>OTU_1173
TACGGAGGATCCAAGCGTTATCCGGATTTATTGGGTTTAAAGGGTGCGTAGGCGGATTAGTAAGTCAGTGGTGAAAGCCT
GCAGCTCAACTGTAGAACTGCCATTGATACTGCTAGTCTTGAATATAGTTGAGGTAGGCGGAATATGACATGTAGCGGTG
AAATGCTTAGATATGTCATAGAACACCGATTGCGAAGGCAGCTTGCTAAACTATTATTGACGCTGAGGCACGAAAGCGTG
GGTAGCAAACAGG
>OTU_1174
TACAGAGGGTGCGAGCGTTGTCCGGAATCACTGGGCGTAAAGGGCGCGTAGGCGGCCTGGTAAGTCGGgggTGAAACGCT
GCGGCTCAACCGCAGCACTGCCTTCGAGACTGTCAGGCTTGAGCACGGTAGAGGCTGGTGGAATTCCCGGTGTAGCGGTG
GAATGCGTAGAGATCGGGAAGAACATCGGTGGCGAAGGCGGCCAGCTGGGCCGTTGCTGACGCTGAGGCGCGACAGCGTG
GGGAGCAAACAGG
>OTU_1175
TACGAGAGGTCCAAACGTTATTCGGAATTACTGGGCTTACAGAGTTCGTAGGCGGCTCTACAAGTGAGGTGTGAAAGCCC
TCGGCTCAACCGAGGAACTGCGCTTCAAACTGTAGAACTAGAGGGAGATAGAGGTGAGCAGAACTGATGGTGGAGCGGTG
AAATGCGTTGATATCATCAGGAATACCGGAGGCGAAGGCGGCTCACTGGGTCTCTTCTGACGCTGAGGAACGAAAGCTAG
GGGAGCAAACGGG
>OTU_1176
TACGGAGAGTGCAAGCATTAATCGGAATTATTGGGCGTAAAGGGCGCGTAGGCTGAAAGGCAAGTCAGATGTGAAATTCC
GAAGCTCAACTTCGGAGCTGCATTTGAAACTGCCATTCTAGAGGGTTGACGGAGAAAACGGAATTCCACGTGTAGCGGTG
AAATGCGTAGATATGTGGAAGAACACCAGTGGCGAAAGCGGTTTTCTAGTTTATACCTGACGCTGAGGCGCGAGAGCAAG
GGGAGCAAACAGG
>OTU_1177
TACGTAGGgggCAAGCGTTGTCCGGAATCATTGGGCGTAAAGCGCGTGTAGGCGGTTCGATAAGTCTGCTGTGAAAGTCC
AAGGCTCAACCTTGGGATGCCGGTGGATACTGTCGGGCTAGAGTGCGGAAGAGGCGAGTGGAATTCCCGGTGTAGCGGTG
AAATGCGCAGATATCGGGAGGAACACCAATTGCGAAGGCAGCTCGCTGGGACGTAACTGACGCTGAGACGCGAAAGCGTG
GGGAGCAAACAGG
>OTU_1178
GACGAGGGATCCTAGCGTTGTTCGGAATCATTGGGCGTAAAGCGGGTGTAGGTGGCTTTGTAAGTCGAGTGTGAAAGCCT
GGGGCTCAACCCCAGAAGTGCATTCGATACTGCGAAGCTTGAGTGGTAGagagGTTAGTAGAATTGTTGGTGTAGTGGTG
AAATACGTAGATATCAACAGGAATACCGGAGGCGAAGGCGGCTAACTGGCTACacacTGACACTCAGACCCGAAAGTGCG
GGGATCAAACAGG
>OTU_1179
TACAGACGGTCCAAACGTTATTCGGAATCACTGGGCTTAAAGAGTTCGTAGGCGGTCAGGAAAGTGGGGTGTGAAAGCCC
TCGGCTCAACCGAGGAACTGCGCTCCAAACTCCCTGACTTGAGGAGGCTAGAGGTAAGCGGAACTGATGGTGGAGCGGTG
AAATGCGTTGATATCATCAGGAACACCGGAGGCGAAGGCGGCTTACTGGGGCCTTTCTGACGCTGAGGAACGAAAGCTAG
GGGAGCGAACGGG
>OTU_1180
GACAGAGGGTGCAAACGTTGTTCGGAATTACTGGGCGTAAAGCGTgtgtAGGCGGCCACATAAGTCGGATGTGAAAGCCC
TGGGCTCAACCCAGGAAGTGCACTCGATACTGtgtgGCTTGAGTACTGGAGAGGTTGGTGGAATTCTCGGTGTAGAGGTG
AAATTCGTAGATATCGAGAGGAACACCGGTGGCGAAGGCGGCCAACTGGACAGATACTGACGCTGAGACACGAAAGCGTG
GGGAGCAAACAGG
>OTU_1181
AACGTGGGAGGCAAGCGTTATTGATCTTAAATGGGTCTAAAGGGTCCGTAAAACGGTAGATTAAGCGTAATATTTAAaaa
TAAaaaTCGAACTAATCTACTAGAGTCTTATAGAAGAACAGAGGAATTGCAAGAGTAAGGATGAAATCTATTGATACTTG
TAGGACCGCCAATGGCGAAGGCATCGTTCTAGGTAAAGACTGACGTTGAGGGACGTAGGCGTTGGGAGCGAAAAGG
>OTU_1182
TACAGGgggTGCAAACGTTGCTCGGAATTATTGGGCGTAAAGCGCACGTAGGCGGTTCGTTATGTCAGATGTGAAAGCCC
TTGGCTCAACTGAGGAAGTGCATCTGAAACTGGCGAGCTAGAGTATGTAAGAGGGTCGCGGAATTCCCGGTGTAGAGGTG
AAATTCGTAGATATCGGGAGGAACACCGGTGGCGAAGGCGGCGACCTGGGACAATACTGACGCTGAGGTGCGAAAGCGTG
GGGAGCAAACAGG
>OTU_1183
TACGGAGGGTGCGAGCGTTATCCGGATTCACTGGGTTTAAAGGGTGCGTAGGTGGGAATGTAAGTCAGTGGTGAAATCTC
TGAGCTTAACTCAGAAACTGCCATTGATACTATGTTTCTTGAATGATCTGGAGGTCAGCGGAATATGTCATGTAGCGGTG
AAATGCTTAGATATGACATAGAACACCAATTGCGAAGGCAGCTGGCTACAGGTTTATTGACACTGAGGCACGAAAGCGTG
GGGATCAAACAGG
>OTU_1184
TACGAAGGGTGCAAGCGTTACTCGGAATTACTGGGCGTAAAGCGTGCGTAGGTGGTTTGTTAAGTCTGATGTGAAAGCCC
TGGGCTCAACCTGGGAATGGCATTGGAAACTGGCTGACTAGAGTGCGGTAGAGGGTAGTGGAATTCCCGGTGTAGCAGTG
AAATGCGTAGATATCGGGAGGAACATCTGTGGCGAAGGCGACTACCTGGACCAGCACTGACACTGAGGCACGAAAGCGTG
GGGAGCAAACAGG
>OTU_1185
TACGGAGGGTGCAAGCGTTATCCGGATTCACTGGGTTTAAAGGGTGCGTAGGCGGGCATGTAAGTCAGTGGTGAAATCTT
TGGGCTCAACCCGGAAACTGCCATTGATACTATGTGCCTTGAATGTCGTTGAGGTTTGCGGAATATGTCATGTAGCGGTG
AAATGCTTAGATATGACATAGAACACCGATTGCGAAGGCAGCAGGCTAAACGAAAATTGACGCTGAGGCACGAAAGCGTG
GGGATCGAACAGG
>OTU_1186
TACGGAGGGTGCAAGCGTTGTCCGGATTTATTGGGTTTAAAGGGTGCGTAGGCGGCTAATTAAGTCAGCGGTGAAATTCC
ACAGCTCAACTGtgtgAACTGCCATTGATACTGGTTGGCTTGAGTACAGATGAGGTAGGCGGAATTGACAGTGTAGCGGT
GAAATGCTTAGATATTGTCAAGAACACCTATTGCGAAGGCAGCTTACTAAACTGTAACTGACGCTGAGGCACGAAAGCGT
GGGGATCAAACAGG
>OTU_1187
TACGTAGGgggCGAGCGTTGTCCGGAGTTACTGGGCGTAAAGGGCGTGCAGGCGGTGCGGTAAGTTTGGCGTGACAGTAC
CCGGCTTAACTGGGTAAGGCCTTCAAaaaCTGCCGGACTTGAGGGCCAGagagGGACATAGAATTCCGGGTGGAGTGGTG
AAATGCGTAGATATCCGGAGGAATACCAAAGGCGAAGGCAGTGTCCTGGCTGGCATCTGACGCTGAGGCGCGAAAGCTAG
GGGAGCGAACAGG
>OTU_1188
TACGTAGGGCGCAAGCGTTGTCCGGAATTATTGGGCGTAAAGAGCTCGTAGGCGGTTTGTCGCGTCTGGTGTGAAAACTC
AAGGCTCAACCTTGAGCTTGCATCGGGTACGGGCAGACTAGAGTGTGGTAGGGGTGACTGGAATTCCTGGTGTAGCGGTG
GAATGCGCAGATATCAGGAGGAACACCGATGGCGAAGGCAGGTCACTGGGCCACTACTGACGCTGAGGAGCGAAAGCATG
GGGAGCGAACAGG
>OTU_1189
TACAGAGGGTGCAAGCGTTGTTCGGAATCATTGGGCGTAAAGGGCGTGTAGGCGGTTTGTTAAGTCATGtgtgAAATCCC
TCGGCTCAACCGGGGAACGACGCATGAAACTGGCAAGCTAGAGTACCAAAGAGGGTGGTGGAATTCCCGGTGTAGCGGTG
AAATGCGTAGATATCGGGAGGAACACCTGTGGCGAAGGCGGCCACCTGGTTGGATACTGACGCTGAGACGCGAAAGCGTG
GGGAGCAAACAGG
>OTU_1190
TACAGAGGGTGCGAGCGTTGTCCGGAATCACTGGGCGTAAAGGGCGCGTAGGTGGCCTGGTAAGTAGGgggTGAAATCTC
GAGGCTCAACTTCGAGGCTGCCTCCTAAACTGTCAGGCTTGAGCAGAGTAGAGGCAGGTGGAATTCCCGGTGTAGCGGTG
GAATGCGTAGAGATCGGGAAGAACATCGGTGGCGAAGGCGGCCTGCTGGGCTCTTGCTGACACTGATGCGCGACAGCGTG
GGGAGCAAACAGG
>OTU_1191
TACAGAGGGTGCGAGCGTTGTCCGGAATCACTGGGCGTAAAGGGCGCGTAGGTGGTAACCTAAGCGTGCGGTGAAAGCCC
GAGGCTCAACCTCGGGTCGGCCGTGCGAACTGGGTCACTCGAGCAGAATAGAGGCAGGTGGAATTCCGGGTGTAGCGGTG
GAATGCGTAGAGATCCGGAAGAACACCGGTGGCGAAGGCGGCCTGCTGGGTTCTGGCTGACACTGAGGCGCGACAGCGTG
GGGAGCAAACAGG
>OTU_1192
TACGGAGGGTGCAAGCGTTATCCGGATTTACTGGGTTTAAAGGGTgtgtAGGCGGACTTTTAAGTCAGCGGTGAAATCTC
CGGGCTCAACCCGGAAACTGCCATTGATACTATTAGTCTTGAATCTTGTTGAGGTAGGCGGAACGGGTCATGTAGCGGTG
AAATGCATAGATATGACCCGGAACACCGATTGCGAAGGCAGCCTACTAAGCAAGTATTGACGCTGAGGCACGAAAGCGTG
GGGATCAAACAGG
>OTU_1193
TACGGAGGgggCTAGCGTTGTTCGGAATTACTGGGCGTAAAGCgcgcgTAGGCGGCTTTGTAAGTCAGAGGTGAAAGCCT
GGAGCTCAACTCCAGAACTGCCTTTGAGACTGCATCGCTAGAATCATGGAGAGGTAAGTGGAATTCCGAGTGTAGAGGTG
AAATTCGTAGATATTCGGAAGAACACCAGTGGCGAAGGCGACTTACTGGACATGTATTGACGCTGAGGTGCGAAAGCGTG
GGGAGCAAACAGG
>OTU_1194
TACGTAGGGTGCGAGCGTTAATCGGAATTACTGGGCGTAAAGCGTGCGCAGGCGGTTCGCAAAGTCTGATGTGAAAGCCC
CGGGCTCAACCTGGGAACTGCATTGGAAACTAACGGGCTCGAGTGTGGCAGAGGggggTGGAATTCCACGTGTAGCAGTG
AAATGCGTAGAGATGTGGAGGAACACCGATGGCGAAGGCAGCCcccTGGGCTAACACTGACGCTCAGGCACGAAAGCGTG
GGGAGCAAACAGG
>OTU_1195
TACGTAGGTGGCAAGCGATACTCGGAATCACTAGGCGTAAAGCGCAGGTAGGAGGTTTAGTAAGTCTGTTGTGAAAGCTC
CCGGCTTAACTGGGAGAGGTCAACGGAAACTGCTAGGCTAGAGTGCGGTAGAGGTAGCTGGAATTCCCGGTGTAGCGGTG
AAATGCGTAGATATCGGGAGGAATACCTATGGCGAAAGCAGGCTACTGGACCGTCACTGACTCTGATCTGCGAAAGCTAG
GGGAGCAAACAGG
>OTU_1196
TACGGAGGGTGCAAGCGTTATCCGGATTTACTGGGTTTAAAGGGTGCGTAGGCGGGAAAATAAGTCAGTGGTGAAAGCAC
CGGGCTCAACTCGGTAACTGCCATTGATACTGTTtttCTTGAATGCGATTGAGGTAAGCGGAATGTTGCATGTAGCGGTG
AAATGCTTAGATATGTTACAGAACACCAATTGTGAAGACAGCTTACTAAGTCGTGATTGACGCTGAGGCACGAAAGCGTG
GGGAGCAAACAGG
>OTU_1197
TACGTAGGgggCAAGCGTTGTCCGGAATCATTGGGCGTAAAGAGCGTGTAGGCGGTCCGATAAGTCCGCTCTGAAAGCCC
GGGGCTCAACCCCGGGAGGCGGGCGGATACTGTCGGGCTAGAGTCCGGAAGAGGCAAGTGGAATTCCTGGTGTAGCGGTG
AAATGCGCAGATATCAGGAGGAACACCGATGGCGAAGGCAGCTTGCTGGGACGGTACTGACGCTGAGACGCGAAAGCGTG
GGGAGCAAACAGG
>OTU_1198
TAAGTAATGTGAATTGCAGATTTTCAGTGAATCATCGAATCTTTGAACGCACCTTGCGCTCCTTGGTATTCCGAGGAGCA
TGCCTGTTTGAGTGTCATTAAATTCTCAACCCCACCGATTTGCTTTGGggggATTGGACTTGGAGTGTGCTGGCGAAGGT
CGGCTCCTCTTTAAATGCATCAGTGGAgagaAACTTGCCCCAGTGTGATAATCCTGTTGCGCTGTGGTGGGCGAAAGTCT
GCTTCCAACCGTCCCTCCGGGGACATACGTCATCTCATTTTGACCTCAAATCAGGTAGGACTACCCGCTGAACTTAA
>OTU_1199
TACGGAGGGTGCAAGCGTTATCCGGATTCACTGGGTTTAAAGGGTgtgtAGGCGGGTATTTAAGTCAGTGGTGAAATCTC
CGGGCTCAACCCGGAAACTGCCATTGATACTATTTATCTTGAATCTTGTTGAGGTAGGCGGAATatatCATGTAGCGGTG
AAATGCTTAGATATGATATAGAACACCGATTGCGAAGGCAGCTTACTAAACAGGCATTGACGCTGAGGCACGAAAGCGTG
GGGATCAAACAGG
>OTU_1200
TACGTAGGGTGCGAGCGTTAATCGGAATTACTGGGCGTAAAGCGTGCGCAGGCGGTTGGCAAAGTCAGCTGTGAAAGCCC
CGGGCTTAACCTGGGAATGGCGGTTGAAACTAGTCGACTAGAATCTGGCAGAGGggggTGGAATTCCACGTGTAGCAGTG
AAATGCGTAGAGATGTGGAGGAACACCGATGGCGAAGGCAGCCcccTGGGCTGAGATTGACGCTCAGGCACGAAAGCGTG
GGGAGCAAACAGG
>OTU_1201
GACGTGAAAGACAAGTGTTATTCATCTTTAATAGGTTTAAAGGGTACCTAGACGGTAAATCTTGCCTTTAAAGGGAACAG
ATTTGCTAGAGTTTTATGTGAGAAGGGGAGAATTAGAGGTGGAgagaTGAAATTTTGTGATACCTTTAGGACTGGTAATG
GCGTAGGCAACCTTCTATGTAAaaaCTGACGTTGAGGGACGAAGGCTTTGGTAATGAACAGG
>OTU_1202
TACGAAGGgggCTAGCGTTGCTCGGAATTACTGGGCGTAAAGGGCGCGTAGGCGGATGTTTAAGTCAGCGGTGAAAGCCC
AGGGCTCAACCTTGGAACTGCCATTGATACTGGACATCTTGAGTACGGGAGAGGTGAGTGGAACACCGAGTGTAGAGGTG
AAATTCGTAGATATTCGGTAGAACACCAGTGGCGAAGGCGACTCACTGGCCCGTTACTGACGCTGAGGCGCGAAAGCGTG
GGGAGCAAACAGG
>OTU_1203
GACGAACCGAGCGAACGTTGTTCGGAATCACTGGGCATAAAGGGCGCGTAGGCGGGGATGTAAGTCCGTGGTGAAATACC
TTGGCTCAACCAAGGAACTGCCTCGGATACTGTGTCtctcGAGGAAGATAGGGGCTTGCGGAACGGCTGGTGGAGCGGTG
AAATGCGTTGATATCAGTCGGAACTCCGGTGGCGAAGGCGGCAAGCTGGATCTTTTCTGACGCTGAGGCGCGAAAGCCAG
GGGAGCAAACGGG
>OTU_1204
TACGTAGGGTGCGAGCGTTAATCGGAATTACTGGGCGTAAAGCGTGCGCAGGCGGTAATGTAAGACAGATGTGAAATCCC
CGGGCTCAACCTGGGAACTGCGTTTGTGACTGCATCACTCGAGTACGGCAGAGGGAGGTGGAATTCCGCGTGTAGCAGTG
AAATGCGTAGATATGCGGAGGAACACCGATGGCGAAGGCAGCCTCCTGGGCCAGTACTGACGCTCATGCACGAAAGCGTG
GGGAGCAAACAGG
>OTU_1205
TACGTAGGGTCCGAGCGTTGTCCGGAGTTACTGGGCGTAAAGCgcgcgcAGGCGGCGGTGCTGGCCCGGCGTGAAAGCCc
ccGGCTCAACCGGGGAGGGTCGTCGGGGACCGCACCGCTTGAGGGCGGTAGGGGCTGGTGGAATGCCTGGTGTAGTGGTG
AAATGCGTAGAGATCAGGCGGAACACCCGTGGCGAAGGCGGCCAGCTGGGCCGTCCCTGACGCTGAGGCGCGAAGGCGTG
GGGAGCGAACGGG
>OTU_1206
GACAGAGGATGCAAGCGTTATCCGGAATGATTGGGCGTAAAGCGTCTGTAGGTGGCTTTCAAAGTCTCCTGTCAAAGATC
AGGGCTTAACCCTGGACCGGCAGGAGAAACTTGAAGGCTAGAGTTTGGTAGGGGCAGAGGGAATTCCCGGTGGAGCGGTG
AAATGCGTAGAGATCGGGAGGAACACCAAAGGCGAAAGCACTCTGCTGGGCCACAACTGACACTGAgagaCGAAAGCGAG
GGGAGCAAAAGGG
>OTU_1207
TAAGTAATGTGAATTGCAGAATTCAGTGAATCATCGAATCTTTGAACGCACATTGCGCCCGGTGGTATTCCGCCGGGCAT
GCCTGTTCGAGCGTCAGTACAACACTCAAGCTCAGCTTGGTCTTGAGCCCCGCGGGTAACCGCAGGCTTTAAAATCAGTG
GCGGCGCCATCTGGCTCTCAGCGTAGTAATACTCCTCGCTCGTGACCCCAGGTGGATGCTGGCCAGCAACCcccAACTTT
CTAAGTTTGACCTCGGATCAGGTAGGGATACCCGCTGAACTTAA
>OTU_1208
TACAGAGGGTGCGAGCGTTAATCGGAATTACTGGGCGTAAAGCgcgcgTAGGCGGTCTTGTAAGTCGGGTGTGAAAGCCC
CGGGCTCAACCTGGGAACTGCATTCGAGACTGCAGGACTGGAGTATTGGAGAGGGCAGCGGAATTTCCGGTGTAGCGGTG
AAATGCGTAGATATCGGAAGGAACATCAGTGGCGAAAGCGGCTGCCTGGCCAAATACTGACGCTCATGTGCGAAAGCGTG
GGGAGCAAACAGG
>OTU_1209
TACGTAGGTGGCAAGCGTTGTCCGGATTTACTGGGCGTAAAGAGCgcgcAGGCGGTGCGATCAGTCGAATGTGAAAGCCc
ccGGCTCAACTGGGGAGGGTCATTCGATACTGTCGGACTCGAAGGCAGGAGAGGGAAGCGGAATTCCCGGTGTAGTGGTG
AAATGCGTAGATATCGGGAGGAACACCAGTGGCGAAGGCGGCTTCCTGGCCTGTTCTTGACGCTGAGGCGCGAAAGCTAG
GGGAGCAAACGGG
>OTU_1210
TACGAAGGgggCTAGCGTTGTTCGGAATTACTGGGCGTAAAGCGCACGTAGGCGGACTCTTAAGTCAGGGGTGAAATCCC
GGGGCTCAACCTCGGAACTGCCTTTGATACTGTGAGTCTCGAGACCGGAAGAGGTGAGTGGAATTCCTAGTGTAGAGGTG
AAATTCGTAGATATTAGGAAGAACACCAGTGGCGAAGGCGGCTCACTGGTCCGGTTCTGACGCTGAGGTGCGAAAGCGTG
GGGAGCAAACAGG
>OTU_1211
TACAGAGGGTGCAAGCGTTAATCGGAATTACTGGGCGTAAAGCGTGCGTAGACGGTTATGTAAGTTAGGTGTGAAAGCCC
CGGGCTCAACCTGGGAATTGCATTTAAGACTGCATAGCTAGGGTGCGGAAGAGGGAAGCGGAATTTCCGGTGTAGCGGTG
AAATGCGTAGATATCGGAAGGAACATCAGTGGCGAAAGCGGCTTCCTGGTCCAGCACCGACGTTCAGGCACGAAAGCGTG
GGGAGCAAACAGG
>OTU_1212
TACGTAGGGTGCAAGCGTTAATCGGAATTACTGGGCGTAAAGCGTGCGCAGGCGGTTTTGTAAGTCTGTTGTGAAATCCC
CGGGCTTAACCTGGGAATGGCAATGGAGACTGCAAGGCTAGAGTTTGGCAGAGGggggTAGAATTCCACGTGTAGCAGTG
AAATGCGTAGAGATGTGGAGGAACACCGATGGCGAAGGCAGCCcccTGGGTCAAGACTGACGCTCAGGCACGAAAGCGTG
GGGAGCAAACAGG
>OTU_1213
TACCAGCACCCCGAGTGGTCGGGACGATTATTGGGCCTAAAGCATCCGTAGCCGGTCCTGCAAGTCTTCCGTTAAATCCA
GCTGCTCAACAGATGGGCTGCGGGAGATACTACAGGGCTAGGAGGCGGGAGAGGCAAGCGGTACTTTATGGGTAGGGGTA
AAATCCGCTGATCCATAGAAGACCACCAGTGGCGAAGGCGGCTTGCCAGAACGCGCTCGACGGTGAGGGATGAAAGCTGG
gggAGCAAACCGG
>OTU_1214
TACGAACTGTGCGAACGTTATTCGGAATCACTGGGCTTACAGGGTGCGTAGGCGGCTATTCAGGTCAGGTGTGAAAGCCC
TCGGCTCAACCGAGGAACTGCGCTTGAAACCGGATGGCTCGAGTCAGCTAGAGGTACACGGAACTTCCAGTGGAGCGGTG
AAATGTGTTGATATTGGAAGGAACACCGGAGGCGAAAGCGGTGTACTGGGGCTGGTCTGACGCTGAGGCACGAAAGCCAG
GGGAGCGAACGGG
>OTU_1215
TACGTAGGTGGCGAGCGTTGTCCGGATTTACTGGGCGTAAAGAGCgcgcAGGCGGTCGTATAAGTCGAATGTGAAAGCCC
CTGGCTCAACTAGGGAGAGTCATTCGATACTGTTCGACTCGAAGGCAGGAGAGGGAAGTGGAATTCCGGGTGTAGTGGTG
AAATGCGTAGATATCCGGAGGAACACCAGTGGCGAAGGCGACTTTCTGGCCTGTTCTTGACGCTGAGGCGCGAAAGCTAG
GGGAGCAAACGGG
>OTU_1216
TACGAAGGgggCTAGCGTTGTTCGGAATTACTGGGCGTAAAGCGCACGTAGGCGGATCATTTAGTCAGGGGTGAAATCCC
GGGGCTCAACCTCGGAACTGCCTTTGATACTGATGGTCTCGAGTCCGATAGAGGTGAGTGGAATTCCTAGTGTAGAGGTG
AAATTCGTAGATATTAGGAAGAACACCAGTGGCGAAGGCGGCTCACTGGATCGGTACTGACGCTGAGGTGCGAAAGCGTG
GGGAGCAAACAGG
>OTU_1217
TACGGAGGGTGCAAGCGTTGTCCGGATTTATTGGGTTTAAAGGGTGCGTAGGTGGCCCTGTAAGTCCGTGGTGAAAGCCT
GCTGCTCAACAGCAGAACTGCCATGGATACTGCAGGGCTTGAGTCCAGACGAGGTTGGCGGAATAGAAGGTGTAGCGGTG
AAATGCATAGATACCTTCTAGAACCCCGATTGCGTAGGCAGCTGACTAGGCTGGTACTGACACTGAGGCACGAAAGCGTG
GGGAGCGAACAGG
>OTU_1218
AACGTAGGTGGCAAGCGTTATCCGGATTTACTGGGCGTAAAGCGTGTGCAGGCGGgggTACAAGTGGTGTATGAAATTTC
CCAGCTTAACTGGGAAGGGTTATGCCAGACTGTACTTCTGGAGTGCGAgagagGGGCGTGGAATTCCGGGTGTAGTGGTG
AAATGCGTAGAGATCCGGAGGAACCCCAGAGGCGAAGGCGGCGCCCTGGCTCGCAACTGACGCTCAGACACGACAGCATG
GGGAGCGAACGGG
>OTU_1219
TACGGAGGGTGCAAGCGTTATCCGGATTCACTGGGTTTAAAGGGTGCGTAGGTGGATATGTAAGTCCGTGGTGAAATCTC
TAAGCTTAACTTAGAAACTGCCCTGGATACTATATGTCTTGAATGTTGTGGAGGTTAGCGGAATATGTCATGTAGCGGTG
AAATGCATAGATATGACATAGAACACCAATTGCGAAGGCAGCTGGCTACCCAACGATTGACACTGAGGCACGAAAGCGTG
GGGATCAAACAGG
>OTU_1220
TACGGAGGATCCAAGCGTTATCCGGATTTATTGGGTTTAAAGGGTGCGTAGGCGGCTCTTTAAGTCAGGGGTGAAAGACG
GTGGCTTAACCATCGCAGTGCCTTTGATACTGAAGAGCTTGAATAGACCTGAGGTAGGCGGAATGTGACAAGTAGCGGTG
AAATGCATAGATATGTCACAGAACACCAATTGCGAAGGCAGCTTACTAAAGTCTTATTGACGCTGAGGCACGAAAGCGTG
GGGATCAAACAGG
>OTU_1221
TACGGAGGGTGCAAGCGTTGTCCGGATTTATTGGGTTTAAAGGGTGCGTAGGTGGTTTGATAAGTCCGGGGTGAAAGCCC
ACAGCTCAACTGTGGAACTGCCCTGGATACTGTCAGACTTGAGGGTAGACGAGGTTGGCGGAATAGAAGGTGTAGCGGTG
AAATGCATAGATACCTTCTAGAACCCCGATTGCGTAGGCAGCTGACTAGGCTACACCTGACACTGAGGCACGAAAGCGTG
GGGAGCGAACAGG
>OTU_1222
TACAGAGGCCCCAAGCGTTAGGCGGAATCACTGGGCTTAAAGCGTgtgtAGGCGGGTTGGTAAGTACTTTGTGAAATCCC
ACGGCTCAACTGTGGAATTGCTTGGTATACTGCCGATCTTGAGTCATTTAGGGGCAGCCGGAACAGATGGTGGAGCGGTG
AAATGCGTAGATATCATCTGGAACGCCAATGGTGCAGACAGGCTGCTGGGAATGAACTGACGCTGAGGCACGAAAGCTAG
GGGAGCGAACGGG
>OTU_1223
TACGGAGGATGCAAGCGTTATCCGGAATTATTGGGCGTAAAGCGTCCGCAGGTGGCACTTCAAGTCTGCTGTCAAAGGTC
GGGGCTTAACCCCGGAAAGGCAGTGGAAACTGAAGCGCTAGAGTGTCGTAGGGGTAGAGGGAATTCCCGGTGTAGCGGTG
AAATGCGTAGAGATCGGGAAGAACATCGGTGGCGAAAGCGCTCTACTGGACGACAACTGACACTCAGGGACGAAAGCTAG
GGGAGCGAATGGG
>OTU_1224
TACGGAGGGTGCAAGCGTTAATCGGATTTATTGGGCGTAAAGGGCGCGTAGGCGGATAAGAAAGTTAATTGTGAAATCCC
GAGTCTCAAGCTCGGAAATGCAGTTAAAACTCCTTGTCTAGAGGGTGAGCGGAGAAAGGGGAATTCCACGTGTAGCGGTG
AAATGCGTAGATATGTGGAAGAACACCAGTGGCGAAGGCGCCTTTCTAGTTTATACCTGACGCTGAGGCGCGAAAGCGAG
GGGAGCAAACAGG
>OTU_1225
TACGAACTGTGCGAACGTTATTCGGAATCACTGGGCTTAAAGGGTGCGTAGGCGGTTTTCTAAGTCACGTGTGAAATCTT
CCGGCTCAACCGGAAAACTGCGCGTGATACTGGATAACTTGAGTGAGGTAGGGGTgtgtgGAACTTCCGGTGGAGCGGTG
AAATGTGTAGAGATCGGAAGGAACGCCAGCAGCGAAAGCGGCACACTGGGCCTTTTCTGACGCTGAGGCACGAAAGCTAG
GGGAGTGAACGGG
>OTU_1226
TACGTAGGGTGCAAGCGTTGTCCGGAATTATTGGGCGTAAAGAGCTCGTAGGCGGTCTGTCGCGTCTGGTGTGAAAATCC
AGGGCTTAACCCTGGACCTGCATCGGGTACGGGCAGACTAGAGTGCGGTAGGGGAGATCGGAATTCCTGGTGTAGCGGTG
AAATGCGCAGATATCAGGAGGAACACCGGTGGCGAAGGCGGATCTCTGGGCCGTAACTGACGCTGAGGAGCGAAAGCATG
GGGAGCGAACAGG
>OTU_1227
TACAGAGGTCTCGAGCGTTGTTCGGATTCATTGGGCGTAAAGGGTGCGTAGGTGGCGAGGCAAGTCGGATGTGAAATCCC
GGAGCTTAACTCCGGAACTGCATTCGATACTGCTTTGCTGGAGTGCTGGAGAGGAGATCGGAATTTACGGTGTAGCAGTG
AAATGCGTAGATATCGTAAGGAAGACCAGTGGCGAAGGCGGATCTCTGGACAGTTACTGACACTGAGGCACGAAGGCCAG
GGGAGCAAACGGG
>OTU_1228
TACAGAGGTCTCAAGCGTTGTTCGGATTCATTGGGCGTAAAGGGTGCGTAGGTGGCGGGGCAAGTCTGGTGTGAAATCCC
GGGGCTCAACCCCGGAACTGCACTGGATACTGCCTTGCTAGAGCACTGGAGAGGGAACTGGAATTTACGGTGTAGCAGTG
AAATGCGTAGATATCGTAAGGAAGACCAGTGGCGAAGGCGAGTTCCTGGACAGTTGCTGACACTGAGGCACGAAGGCTAG
GGGAGCAAACGGG
>OTU_1229
TACGTAGGGTGCGAGCGTTGTCCGGAATTATTGGGCGTAAAGAGCTCGTAGGCGGTCTGTCGCGTCGAATGTGAAAACCC
GGGGCTCAACTCCGGGCTTGCATTCGATACGGGCAGGCTAGAGTTCGGTAGGGGAGTCTGGAATTCCTGGTGTAGCGGTG
AAATGCGCAGATATCAGGAGGAACACCGGTGGCGAAGGCGGGACTCTGGGCCGATACTGACGCTGAGGAGCGAAAGCGTG
GGGAGCGAACAGG
>OTU_1230
CACGTAGGAGGCGAGCGTTGTCCGGAATCATTGGGCGTAAAGAGCgcgcAGGCGGCTTGGCAAGTCGGGTGTGAAATCCC
GGGGCTCAACCCCGTGACTGCATCCGATACTGTCAGGCTAGAGGTAGGTAGGGGAGATCGGAATTCCTGGTGTAGCGGTG
AAATGCGCAGATATCAGGAGGAACACCGGTGGCGAAGGCGGATCTCTGGGCCTTACCTGACGCTCAGGCGCGAAAGCTAG
GGGAGCGAACAGG
>OTU_1231
TACGGAGGATCCAAGCGTTATCCGGATTTATTGGGTTTAAAGGGTGCGTAGGTGGAATTATAAGTCAGAGGTGAAAGCTA
GCAGCTTAACTGTTAAATTGCCTTTGATACTGTTtttCTTGAGTGTAGTTGGCGTTGGCGGAATGTGACATGTAGCGGTG
AAATGCGTAGATATGTCACAGAACACCGATCGCGAAGGCAGCTAACGAAGCTATCACTGACACTGATGCACGAAAGCGTG
GGGAGCAAACAGG
>OTU_1232
TACAGAGGCCTCAAGCGTTGTTCGGATTCATTGGGCGTAAAGGGTGCGTAGGTGGCTTGTTAAGTTGAAGGTGAAATCTC
GGGGCTCAACTCCGAAACTGCCTTCAATACTGGCGAGCTCGAGGATTGTAGAGGAGAATGGAATTCACGGTGTAGCAGTG
AAATGCGTAGATATCGTGAGGAAGACCAGTGGCGAAGGCGATTCTCTGGGCAATTCCTGACACTGAGGCACGAAGGCCAG
GGGAGCAAACGGG
>OTU_1233
TACGAAGGGTGCAAACGTTGCTCGGAATTATTGGGCGTAAAGCGCACGTAGGCGGCTTTGCAAGTTCGATGTGAAATCCC
TCGGCTCAACCAAGGAAGTGCATCGAAAACTGCAGAGCTTGAGTAGTTAAGAGGATCGCGGAATTCCCGGTGTAGAGGTG
AAATTCGTAGATATCGGGAGGAACACCAGTGGCGAAGGCGGCGATCTGGGAACATACTGACGCTGAGGTGCGAAAGCGTG
GGGAGCAAACAGG
>OTU_1234
TACGTAGGgggCAAGCGTTATCCGGATTTACTGGGCGTAAAGAGCGCGTAGGCGGTTCCGTAAGTTGGTTGTGAAAGTTC
GAGGCTCAACCTCGAAACTGCGTCCAATACTGCGGGGCTGGAGTGCAAGagagGCAAGTGGAATTTGCGGTGTAGTAGTG
AAATGCGTAGATATCGCAAGGAACACCAGTGGCGAAGGCGGCTTGCTAGCTTGTAACTGACGCTGAGGCGCGAAAGCTAG
GGGAGCGAACGGG
>OTU_1235
TACAGAGGTCCCAAGCGTTGTTCGGATTCACTGGGCGTAAAGGGTGCGTAGGTGGCAGGGTAAGTTTGATGTGAAATCTC
CGAGCTCAACTCGGAAACTGCATTGAATACTATCCTGCTTGAGGATTGGAGGGGAGACTGGAATTCTCGGTGTAGCAGTG
AAATGCGTAGATATCGAGAGGAACACCAGTGGCGAAGGCGAGTCTCTAGACAACTCCTGACACTGAGGCACGAAAGCTAG
GGGAGCAAACAGG
>OTU_1236
TACGAAGGTCCCGAGCGTTATCCGGATTTATTGGGTTTAAAGGGTGCGTAGGCGGGTTATTAAGTCAGTGGTGAAAGCCT
ACAGCTTAACTGTAGAATTGCCATTGATACTGATGATCTTGAGTATGATTGAGGTGGGCGGAATGTGTCATGTAGCGGTG
AAATGCTTAGATATGACACAGAACACCGATTGCGAAGGCAGCTCACTAAGTCATAACTGACGCTGATGCACGAAAGCGTG
GGGAGCAAACAGG
>OTU_1237
TACGAAGGgggCTAGCGTTGTTCGGAATTACTGGGCGTAAAGCgcgcgcAGGCGGTTCGATAAGTTGGgggTGAAATCCC
CGGGCTCAACCCGGGAATGGCCTTCAAGACTGTCGAGCTAGAGGACGAgagagGTGAGTGGAATTCCCAGTGTAGAGGTG
AAATTCGTAGATATTGGGAAGAACACCGGTGGCGAAGGCGGCTCACTGGCTCGTTTCTGACGCTGAGGCGCGAAAGCGTG
GGGAGCAAACAGG
>OTU_1238
TACGAACTGTGCGAACGTTATTCGGAATCACTGGGCTTAAAGGGTGCGTAGGCGGCGCTGTAAGTCAGGTGTGAAATCCc
ccGGCTCAACCGGGGAATGGCGCTTGAAACTGCAGTGCTTGAGTGAGGTAGGGGTGCATGGAACTTCCGGTGGAGCGGTG
AAATGTGTAGATATCGGAAGGAACGCCGGCGGCGAAAGCGGTGCACTGGGCCTTGTCTGACGCTGAGGCACGAAAGCTAG
GGTAGCGAACGGG
>OTU_1239
TACGGAGGAGGCAAGCGTTATCCGGAATTATTGGGCGTAAAGCGTCCGTAGGTGGCTAGTCAAGTCTGCGGTCAAAGACT
GGGGCTTAACCCTGGAAAGGCCGTGGAAACTGACGAGCTAGAGTGCAGTAGGGGTAGAGGGAATTCCCGGTGTAGCGGTG
AAATGCGTAGAGCTCGGGAAGAACATCGGTGGCGAAAGCGCTCTACTGGACTGCAACTGACACTCAGGGACGAAAGCTAG
GGGAGCGAATGGG
>OTU_1240
TACGGAGGATCCAAGCGTTATCCGGATTTATTGGGTTTAAAGGGTGCGTAGGTGGCCTGTTAAGTCAGGGGTGAAAGACG
GTAGCTCAACTATCGCAGTGCCCTTGATACTGATGGGCTTGAATGGACTAGAGGTAGGCGGAATGTGACAAGTAGCGGTG
AAATGCATAGATATGTCACAGAACACCGATTGCGAAGGCAGCTTACTATGGTCCGATTGACACTGAGGCACGAAAGCGTG
GGGATCAAACAGG
>OTU_1241
TACGTAGGGTGCAAGCGTTAATCGGAATTACTGGGCGTAAAGCGTGCGCAGGCGGTTTTATAAGTCTGATGTGAAATCCC
CGGGCTCAACCTGGGAACTGCATTGGAGACTGTAAGGCTAGAGTgtgtCAGAGGggggTAGAATTCCACGTGTAGCAGTG
AAATGCGTAGATATGTGGAGGAATACCGATGGCGAAGGCAGCCcccTGGGATAACACTGACGCTCAGGCACGAAAGCGTG
GGGAGCAAACAGG
>OTU_1242
TACAGAGGGTGCAAGCGTTGCTCGGAATCATTGGGCGTAAAGGGTAGGTAGGTGGTCTCGTTTGTCTGGGGTGAAAGCCC
AGGGCTTAACCCTGGAAGTGCCCCAGAAACGGCGAGACTAGAGTCTTGGAGAGGGTCGTGGAATTCCCGGTGTAGCGGTG
AAATGCGTAGAGATCGGGAGGAACACCAGAGGCGAAGGCGGCGACCTGGACAAGTACTGACACTCAACTACGAAAGCGTG
GGGAGCAAACAGG
>OTU_1243
TAAGTAATGTGAATTGCAGAATTCAGTGAATCATCGAATCTTTGAACGCACATTGCGCCcccTGGTATTCCGGggggCAT
GCCTGTCCGAGCGTCATTACAACCCTCAAGCCTAGCTTGGTGTTGGGCTCCGCGGCCTAGCGGGCCCTAAAATCAGTGGC
GGTGCCGTCCAGCTCCGAGCGTAGTAACTCTTCTCGCTCTGGAGGCCTGGGCGCGTGCTTGCCAGCAACCccccAATTTT
ATCAGGTTGACCTCGGATCAGGTAGGGATACCCGCTGAACTTAA
>OTU_1244
TACGTAGGTGGCAAGCGTTGTCCGGAATTACTGGGTGTAAAGCGCGTGTAGGCGGCAGACCAAGTCGGCGGTGAAAGCGC
CCGGCTCAACTGGGCGAGGTCCGTGGAAACTGGTCAGCTGGAGGACGGTAGAGGCGAGTGGAATTCCCGGTGTAGTGGTG
AAATGCGTAGAGATCGGGAGGAACACCTGTGGCGAAGGCGGCTCGCTGGGCCGGTCCTGACGCTGAGACGCGAAGGCGTG
GGGAGCGAACGGG
>OTU_1245
TACGGAGGATGCAAGCGTTATCCGGAATGATTGGGCGTAAAGCGTTTTAAGGTGGTTTGGTAAGTCTACTGTTAAATATC
AGGGCTTAACCCTGAACAGGCAGTGGAAACTAGCAAGCTTGAGTACGGTAGGGGCAGAGGGAATTCCCGGTGTAGCGGTG
AAATGCGTAGATATCGGGAAGAACACCAAAGGCGAAAGCACTCTGCTGGGCCGAAACTGACACTGATAGACGAAAGCTAG
GGGAGCAAATGGG
>OTU_1246
TACGTAGGGAGCAAGCGTTGTCCGGATTCACTGGGTGTAAAGGGTGCGCAGGCGGATTTGTAAGTCAGGGGTGAAATCTT
ACGGCTTAACCGTGAAACTGCCTTTGATACTGCAGATCTTGAGTTTGGGAGAGGTTGATGGAATTCCAGGTGTAGCGGTG
AAATGCGTAGATATCTGGAAGAACACCAGTGGCGAAGGCGGTCAACTGGCCCATAACTGACGCTCAGGCACGAAAGCGTG
GGTAGCAAACAGG
>OTU_1247
TACGTAGGCAGCAAGCGTTGTTCGGAATTACTGGGCGTAAAGCGTGCGTAGGCGGTGCCTCAAGTTTGGTGTGAAATCTC
CCGGCTCAACCGGGAGGGTGCGCCGAAAACTGAGGTGCTCGAGTGTGGGAGAGGTAGGCGGAATTCCTGGTGTAGCGGTG
AAATGCGTAGATATCAGGAGGAACACCGGCGGTGTAGACGGCTTACTGGACCATAACTGACGCTGAGGCACGAAAGTGTG
GGGAGCAAACAGG
>OTU_1248
TACAGAGGGTGCAAACGTTGCTCGGAATCATTGGGCGTAAAGCGCACGTAGGCGGTCCGACAAGTGGGGAGTGAAAGCCC
TCGGCTTAACCGAGGAAGTGCTTTCCAAACTGCCGGACTTGAGTACGCAAGAGGATCGCGGAATTCCCGGTGTAGAGGTG
AAATTCGTAGATATCGGGAGGAACACCAGCGGCGAAGGCGGCGATCTGGGGCGATACTGACGCTGAGGTGCGAAAGCGTG
GGGAGCAAACAGG
>OTU_1249
TACGAAGGGTGCAAGCGTTACTCGGAATTACTGGGCGTAAAGCGTGCGTAGGTGGTTCGTTAAGTCTGCCGTGAAAGCCC
CGGGCTCAACCTGGGAATGGCGGTGGATACTGGCGGGCTAGAGTGCGGTAGAGGGTGGTGGAATTCCCGGTGTAGCAGTG
AAATGCGTAGAGATCGGGAGGAACATCTGTGGCGAAGGCGGCCACCTGGACCAGCACTGACACTGAGGCACGAAAGCGTG
GGGAGCAAACAGG
>OTU_1250
TACGTAGGGTGCAAGCGTTAATCGGAATTACTGGGCGTAAAGCGTGCGCAGGCGGTTGTGCAAGACAGATGTGAAATCCC
CGGGCTTAACCTGGGAACTGCATTTGTGACTGCGCGGCTAGAGTgtgtCAGAGGggggTAGAATTCCACGTGTAGCAGTG
AAATGCGTAGATATGTGGAGGAATACCGATGGCGAAGGCAGCCcccTGGGATAACACTGACGCTCATGCACGAAAGCGTG
GGGAGCAAACAGG
>OTU_1251
TACGTAGGTGGCAAGCGTTGTCCGGATTTATTGGGTTTAAAGGGTGCGTAGGCGGCTTGATAAGTCAGTGGTGAAAGCCG
ATCGCTTAACGATCGAATTGCCATTGATACTGCCAGGCTTGAGTACAGTTGAGGTAGGCGGAATTGACAGTGTAGCGGTG
AAATGCATAGATATTGTCAAGAACACCAATTGCGAAGGCAGCTTACTAAAGTGTAACTGACGCTGAGGCACGAAAGTGCG
GGGATCAAACAGG
>OTU_1252
TACAGAGGTCCCAAGCGTTGTTCGGATTTACTGGGCGTAAAGGGTGCGTAGGCGGTTGGGTAAGTCTGACGTGAAATCTC
CGGGCCTAACCCGGAAACTGCGTTGGATACTACCTGACTAGAGGAATGGAGGGGAGACTGGAATACTTGGTGTAGCAGTG
AAATGCGTAGATATCAAGTGGAACACCAGTGGCGAAGGCGAGTCTCTGGACATTTCCTGACGCTGAGGCACGAAAGCCAG
GGGAGCAAACGGG
>OTU_1253
GACGAACCGTGCGAACGTTATTCGGAATCACTGGGCTTAAAGCGCGTGTAGGCGGGCCGCCACGTCGGCTGCTGAAATCC
cccGGCTCAACCGGGGAACGGGCACCGATACGAGCGGCCTCGAGGggggTAGGggggTCTGGAACTTCCGGTGGAGCGGT
GAAATGCGTTGAGATCGGAAGGAACGCCCGTGGCGAAAGCGAGGCCCTGGACCCTTTCTGACGCTGAGACGCGAAAGCCA
GGGGAGCGAACGGG
>OTU_1254
TACGAGGGGAGCAAGTGTTATTCGTACTGATTGGGCGTAAAGGGTGCGTAGGTGGTTAATTAAGTTTGAAGTTAAATTCT
GGAGCTCAACTCCTGTGAAACTTtttGATACTGATTAACTTAGAGTAGTTGAGAGGATAGTGGGACTCTTAGTGGAAAGA
TAAAATTTGATGATATTAAGGAGACGAAGTCGCGTAGGCAACTATCCATTTACTACTGACACTGAGGCACAAAAGTATGG
GGAGCAAATAGG
>OTU_1255
TACGGAGGGTGCAAGCGTTGTCCGGATTCATTGGGTTTAAAGGGTGCGTAGGCGGGACATTAAGTCCGAGGTGAAAGACG
GTTGCTCAACAATCGCAGTGCCTTGGATACTGGTGTTCTTGGGTGAAGTTGAGGTGGGCGGAATTCAAGGTGTAGCGGTG
AAATGCATAGATACCTTGAAGAACTCCGATTGCGAAGGCAGCCCACTGGACTTCTACCGACGCTGAGGCACGAAAGCGTG
GGGATCAAACAGG
>OTU_1256
TACGTAGGgggCAAGCGTTGTCCGGAATCATTGGGCGTAAAGAGCGCGTAGGCGGTCCGATAAGTCGGTTGTGAAAACTG
GgggCTCAACCCTCAGAGGCCGACCGATACTGTCGGGCTAGAGTCCGGAAGAGGCGAGTGGAATTCCTGGTGTAGCGGTG
AAATGCGCAGATATCAGGAGGAACACCAATGGCGAAGGCAGCTCGCTGGGACGGTACTGACGCTGAGGCGCGAAAGCGTG
GGGAGCAAACAGG
>OTU_1257
TACGGAGGGTGCAAGCGTTATCCGGATTTACTGGGTTTAAAGGGTGCGTAGGTGGGTTGGTAAGTCAGTGGTGAAATACT
TTCGCTTAACGAAGGAACTGCCATTGATACTACCAGTCTTGAATACAGTGGAGGTAGGCGGAATGCGTCATGTAGCGGTG
AAATGCTTAGATATGACGCAGAACACCAATTGCGAAGGCAGCTTGCTACACTGTTATTGACACTGAGGCACGAAAGCGTG
GGGATCAAACAGG
>OTU_1258
GACGAAGGgggCGGGCGTTACCCATGATGACTGGGCGTAAAGAGTCCGTAGGCGGCTTTTCAAGTTAAAAGTAAAATCAA
aaaGCTTAACTTtttGAGGCTTTTAATACGTTAAAGCTTGGAGTTTGAAAGGAGATAGTAGAATTTCATATGGAGGGGTG
AAATCCGTAGAATTATGAAGGAATACTGATGGCGAAGGCGACTATCTATTTCAATCTGACGCTGAGGGACGAAAGCATGG
GGAGCAAACAGG
>OTU_1259
GACAGAGGGTGCAAACGTTGTTCGGAATTACTGGGCGTAAAGCGTgtgtAGGCGGCTTGGCAAGTCGGATGTGAAAGCCC
TGGGCTCAACCCAGGAAGTGCACTCGATACTGCCGAGCTTGAGTATCGGAGAGGTGGGTGGAATTCTCGGTGTAGAGGTG
AAATTCGTAGATATCGAGAGGAACACCGGCGGCGAAGGCGGCCCACTGGACGAATACTGACGCTGAGACACGAAAGCGTG
GGGAGCAAACAGG
>OTU_1260
TACGAAGGGTGCAAACGTTGCTCGGAATTATTGGGCGTAAAGCGCACGTAGGCGGTCAGAAAAGTCGGATGTGAAATCCC
TCGGCTTAACCAAGGAAGTGCATCCGAAACTGTCTGACTTGAGTACTTAAGAGGATCGCGGAATTCCCGGTGTAGAGGTG
AAATTCGTAGATATCGGGAGGAACACCAGTGGCGAAGGCGGCGATCTGGGAAGATACTGACGCTGAGGTGCGAAAGCGTG
GGGAGCAAACAGG
>OTU_1261
GACGAGGGGTCCAAGCGTTGTTCGGAATCATTGGGCGTAAAGCGGGTGTAGGTGGCTCTATAAGTCAGAAGTGAAAGCCC
TGGGCTCAACCCAGGAAGTGCTTTTGATACTGCAGAGCTTGAATGTGGGAGAGGGTAGTGGAATTCCAGGTGTAGTGGTG
AAATACGTAGATATCTGGAGGAACACCGGTGGCGAAGGCGGCTACCTGGCCCAACATTGACACTGAGACCCGAAAGCGTG
GGGATCAAACAGG
>OTU_1262
TACGAAGGgggCTAGCGTTACTCGGAATTACTGGGCGTAAAGGGCGCGTAGGCGGCACGATTAGTCAGGCGTGAAATTCC
TGGGCTCAACCTGGGGACTGCGCTTGATACGGTCGAGCTAGAGGATGGAAGAGGGTCGTGGAATTCCCAGTGTAGAGGTG
AAATTCGTAGATATTGGGAAGAACACCGGTGGCGAAGGCGGCGACCTGGTCCATTACTGACGCTGAGGCGCGACAGCGTG
GGGAGCAAACAGG
>OTU_1263
TACGGAGGGTGCAAGCGTTGTCCGGATTTATTGGGTTTAAAGGGTGCGTAGGCGGTTTATTAAGTCAGTGGTGAAAGACG
GTCGCTCAACGATTGCAGTGCCATTGATACTGGTAGACTTGAGTATGATTGAGGTAGCTGGAATGGATAGTGTAGCGGTG
AAATGCATAGATATTATCCAGAACACCAATTGCGTAGGCAAGTTACTAAGTCATAACTGACGCTGATGCACGAAAGTGTG
GGTATCAAACAGG
>OTU_1264
TACGTAGGgggCAAGCGTTGTCCGGAATCATTGGGCGTAAAGCGCGTGTAGGCGGCTCGATAAGTCCGCTCTGAAAGTCC
GGGGCTCAACCCCGGGAGGCGGGTGGATACTGTCGAGCTAGAGTCCGGAAGGGGCGAGTGGAATTCCTGGTGTAGCGGTG
AAATGCGCAGATATCAGGAGGAACACCGATGGCGAAGGCAGCTCGCTGGGACGGTACTGACGCTGAGACGCGAAAGCGTG
GGGAGCAAACAGG
>OTU_1265
TACGTAGGgggCGAGCGTTGTCCGGATTTATTGGGCGTAAAGAGCTCGTAGGCGGTTTGGTAAGTTGGATGTGAAATCTC
CAGGCTCAACTTGGAGGGGTCATTCGATACTGCCATGACTAGAGTTCGGTAGGGGAGTGTGGAATTCCTGGTGGAGCGGT
GAAATGCGCAGATATCAGGAGGAACACCCGTAGCGAAGGCGGCACTCTGGGCCGGAACTGACGCTGAGGAGCGAAAGCGT
GGGGAGCGAACAGG
>OTU_1266
TACGTAGGGAGCGAGCGTTGTCCGGAATCATTGGGCGTAAAGAGCGCGTAGGTGGATCAATTAGTCTGCTGTGAAAGTCA
AAGGCTCAACCTTTGAAAGCCGGTGGATACTGTTGATCTAGAGTACGGAAGAGGCGAGTGGAATTCCTGGTGTAGCGGTG
GAATGCGCAGATATCAGGAGGAACACCAATAGCGAAGGCAGCTCGCTGGGACGTTACTGACACTGAGGCGCGAAAGCGTG
GGGAGCAAACAGG
>OTU_1267
TACGGggggTGCAAGCGTTGTTCGGAATTATTGGGCGTAAAGCGCGTGTAGGCGGTTTGTTAAGTCTGTTGTGAAAGCCC
TGGGCTCAACCCAGGAAGTGCACTGGATACTGGCAGACTTGAATACGGGAGAGGGTAGTGGAATTCCTGGTGTAGGAGTG
AAATCCGTAGATATCAGGAGGAACACCGGTGGCGAAGGCGGCTACCTGGACCGATATTGACGCTGAGACGCGAAAGCGTG
GGTAGCAAACAGG
>OTU_1268
TACGTAGGgggCAAGCGTTGTTCGGAATTACTGGGCGTAAAGGGCGCGTAGGCGGCACAGCAAGTCGGGAGTGAAAGCCC
GGGGCTCAACCCCGGAACTGCTTTCGAAACTGCTGAGCTAGAGTACAGAAGGGGCAACCGGAATTCCCAGTGTAGCGGTG
AAATGCGTAGATATTGGGAAGAACACCCGAGGCGAAGGCGGGTTGCTGGGCTGATACTGACGCTGAGGCGCGAAAGCCAG
GGGAGCAAACGGG
>OTU_1269
TACGAGGGGTGCAAGCGTTATTCGGATTCATTGGGCGTAAAGGGTGCGTAGACGGCTTATTAAGTCAACTGTTAAATTCT
CCGGCCTAACCGGAGGCTTGCGGTAGAAACTGATAGGATAGAGGGTGGAAGagagaAGTGGAATTCTCGGAGTAGCGGTA
AAATGCGTAGATCTCGAGAGGAACACCGATGGCGAAGGCAGCTTCTTGGTCCATACCTGACGTTGAGGCACGAAAGCGTG
GGGAGCAAACAGG
>OTU_1270
AACGTAGGAGGCAAGCGTTATCCGGAGTTACTGGGCGTAAAGCGTGCGTAGGCGGGAATGTAAGTGGGTGGTGAAAGCGC
CCGGCTAAACCGGGCGAGGACCAATCAGACTGCATTTCTAGAGGCGGATAGAGGGGTGCGGAATTCCGGGTGTAGCGGTG
AAATGTGTAGAGATCCGGAGGAACACCAGTGGTGCAAACGGCGCCCTGGGTCCGAACTGACGCTGAGGCACGAAAGCGTG
GGGAGCGAACGGG
>OTU_1271
TACAGAGACTGCAAGCGTTATTCGGATTCACTGGGCGTAAAGGGTGCGCAGGTGGCCAAGTgtgtCAGGTGTGAAATCCC
GGAGCTTAACTCCGGAACTGCGCCTGAAACTGCATGGCTAGAGCATTGGAGAGGGAAGTGGAATTCACGGTGTAGCAGTG
AAATGCGTAGATATCGTGAGGAACACCAGAGGCGAAGGCGACTTCCTGGACAATTGCTGACACTCAGGCACGAAAGCGTG
GGTAGCCAAAGGG
>OTU_1272
TACGGAGGGTGCAAGCGTTATCCGGATTCACTGGGTTTAAAGGGAGCGTAGGTGGGCAGGTAAGTCAGTGGTGAAATCTC
CGGGCTTAACCCGGAAACTGCCATTGATACTATTTGTCTTGAATGTTCTGGAGGTAAGCGGAATATGTCATGTAGCGGTG
AAATGCTTAGATATGACATAGAACACCAATTGCGAAGGCAGCTTACTACGGAACTATTGACACTGAGGCTCGAAAGCGTG
GGGATCAAACAGG
>OTU_1273
TACAGAGGTCTCAAGCGTTGTTCGGATTTATTGGGCGTAAAGGGTGCGTAGGCGGCGAGGTAAGTCTGGTGTGAAATCCT
GGGGCTCAACCCCAGAATTGCACTGGATACTGCTTTGCTAGAGGACTGGAGAGGAGATTGGAATTCACGGTGTAGCAGTG
AAATGCGTAGATATCGTGAGGAAGACCAGTGGCGAAGGCGAATCTCTGGACAGTTCCTGACGCTGAGGCACGAAGGCTAG
GGGAGCAAACGGG
>OTU_1274
TACGTAGGTGGCAAGCGTTGTCCGGATTTATTGGGTTTAAAGGGTGCGTAGGCGGTTAtataAGTCAGTGCTGAAATATC
CCGGCTTAACCGGGAGGGTGGCATTGATACTGTATGACTTGAGTAAAGTTGAGGTTGGCGGAATTGACGGTGTAGCGGTG
AAATGCTTAGATATCGTCAAGAACACCGATTGCGAAGGCAGCTAACTAAGCTTTAACTGACGCTGAGGCACGAAAGTGTG
GGGATCAAACAGG
>OTU_1275
TACGTAGGTGGCAAGCGTTGTCCGGATTTACTGGGCGTAAAGGATGCGTAGGCGGATATTTAAGTCAGATGTGAAATTCC
CGAGCTTAACTTGGGAGCTGCATTTGAAACTGGGTATCTAGAGTGTGGGAGAGGAAAGTGGAATTCCTAGTGTAGCGGTG
AAATGCGTAGAGATTAGGAAGAACCCCAGTGGCGAAGGCGACTTTCTGGACCATAACTGACGCTGAGGCATGAAAGCGTG
GGGAGCAAACAGG
>OTU_1276
TACAGAGGGTGCAAGCGTTAATCGGAATTACTGGGCGTAAAGCgcgcgTAGGCGGCTAATTAAGTCGGGTGTGAAAGCCC
CGGGCTCAACCTGGGAATTGCATCCGATACTGATTGGCTAGAGTATGAgagagGGAGGTAGAATTCCACGTGTAGCGGTG
AAATGCGTAGATATGTGGAGGAATACCGGTGGCGAAGGCGGCCTCCTGGCTTAATACTGACGCTGAGGTGCGAAAGCGTG
GGGATCAAACAGG
>OTU_1277
TACGGggggAGCAAGCGTTGTTCGGATTTACTGGGCGTAAAGGGCGCGTAGGCGGCGCAACAAGTCACTTGTGAAATCTC
CGGGCTTAACCCGGAGCGGCCAAGTGATACTGTCGTGCTAGAGTGCGGAAGGGGCTACTGGAATTCTCGGTGTAGCGGTG
AAATGCGTAGATATCGAGAGGAACACCTGCGGCGAAGGCGGGTAGCTGGGCCGACACTGACGCTGAGGCGCGAAAGCCAG
GGGAGCGAACGGG
>OTU_1278
TACGGAGGGTGCAAGCGTTGTCCGGATTTATTGGGTTTAAAGGGTGCGTAGGTGGGTTTGTAAGTCTGGTTTGAAAGCTG
GTGGCTTAACCATCAGATGTGGCTGGAAACTGCGAATCTTGAATGGGTTGGCGGTAGCTGGAACGGGTCATGTAGCGGTG
AAATGCATAGATATGACCCAGAACCCCGATTGCGAAGGCAGGCTACTACGACTTGATTGACACTGAGGCACGAGAGCATG
GGGAGCCAACAGG
>OTU_1279
TACGGAGGGAGCGAGCGTTGTCCGAAGTTACTGGGCGTAAAGCgcgcgTAGGCGGGGAATTAAGTGAGAAGTGAAAGGCT
GGGGCTCAACCTCATGCAGTGCTTCTCATACTGGTTCTCTTGAGGGCGGTAGGGAGAAGTGGAATGGCTGGTGTAGCGGT
GAAATGCGTAGATATCAGTCGGAACACCGGTGGCGAAGGCGGCTTCTTGGGCCGTTTCTGACGCTGAGGCGCGAAAGCCA
GGGGAGCGAACGGG
>OTU_1280
TAAGTAATGCGAATTGCAGAATTTCCGTGAGTCATCGAATCTTTGAACGCACATTGCGCCCATTGGTATTCCGATGGGCA
TGCCTGTTCGAGCGTCATTATCCTCCCTCAAACCTCGTGTTTGGTGTTGGACCGCGTTGGTCGAGCGACCAACTGGTCTC
AAAGATAGTGACGGCGTCCGTGGGACCCTCGGTGCAACGAGCTTTTAACGAGCACGCGTCGAGTTTCAAGGACCCTCCGG
GCCGGTCTAGACCTCTATATCTTTCTCAGGTTGACCTCGGATCAGGTAGGAATACCCGCTGAACTTAA
>OTU_1281
TACGGAGGGCGCAAGCGTTAATCGGAATTACTGGGCGTAAAGCGTGCGTAGGCTGTTTGATAAGTCAGACGTGAAATCCC
TCGGCTCAACCGGGGAACTGCGTTTGATACTGTCGAACTCGAGTCCTGGAGAGGGTGGCGGAATTCCTGGTGTAGGAGTG
AAATCCGTAGATATCAGGAGGAACACCGGTGGCGAAGGCGGCCACCTGGACAGGTACTGACGCTGAGGCACGAAAGCGTG
GGGAGCAAACAGG
>OTU_1282
TACGAAGGgggCTAGCGTTGTTCGGAATTACTGGGCGTAAAGCGCACGTAGGCGGGTTTGTAAGTAGGgggTGAAATCCC
CGGGCTCAACCCGGGAACTGCCTTCTAGACTGCAAGCCTGGAGGTCAGGAGAGGCGAGTGGAATACCGAGTGTAGAGGTG
AAATTCGTAGATATTCGGTGGAACACCAGTGGCGAAGGCGACTCGCTGGACTGATACTGACGCTGAGGTGCGAAAGCGTG
GGGAGCAAACAGG
>OTU_1283
TACGGAGGATCCAAGCGTTATCCGGAATCATTGGGTTTAAAGGGTCCGTAGGCGGCCCTGTAAGTCAGCGGTGAAATCTC
CCGGCTCAACCGGGAAATTGCCATTGATACTGCAGGGCTTGAATTATCGGGAAGCAACTAGAATATGTAGTGTAGCGGTG
AAATGCTTAGATATTACATGGAATACCGATTGCGAAGGCAGGTTGCTACCGGTGGATTGACGCTGATGGACGAAAGCGTG
GGGAGCGAACAGG
>OTU_1284
TACGTAGGgggCGAGCGTTGTCCGAAGTTACTGGGCGTAAAGCgcgcgTAGGCGGCTTCTTAAGTCTGGGGTGAAAGGTT
CAACGCTTAACGTGAACAGTGCCTTGGATACTGGGAAGCTTGAGTGTGGCAGAGGATAGTGGAATGACTGGTGTAGCGGT
GAAATGCGTAGATATCAGTCGGAACACCCATGGCGAAGGCAGCTATCTGGGCTAACACTGACGCTGAGGTGCGAAAGCGT
GGGGAGCAAACGGG
>OTU_1285
TACGTAGGATGCAAGCGTTGTCCGGATTTACTGGGCGTAAAGCgcgcgcAGGCGGCTTTACAAGTATGGCGTGAAATCTC
CCTGCTCAACGGGGAGGGTGCGTTGTAGACTGTAAGGCTTGAGGTCGGTAGAGGggggTGGAATTGCTGGTGTAGCGGTG
AAATGCGTAGAGATCAGCAGGAACACCCGTGGCGAAGGCGGCCcccTGGGCCGATAAaaaTCCTCTTCTTCGGAAGAGGT
AACCTGACGCTGAGGCGCGAAGGCTAGGGGAGCGACCCGG
>OTU_1286
TACGTAGGCAGCGAGCGTTGTTCGGAGTTACTGGGCGTAAAGAGTGCGTAGGCGGTGTTCCAAGTCTGTTGTGAAATCTC
CCGGCTCAACTGGGAGGGTGCGGCGGAAACTGGGACGCTGGAGTACGGGAGAGGTAAGCGGAATTCCTGGTGTAGCGGTG
AAATGCGTAGATATCAGGAGGAACACCTGCGGTGTAGACGGCTTACTGGACCGTAACTGACGCTGAGGCACGAAAGCGTG
GGTAGCAAACAGG
>OTU_1287
TACGTAGGATGCAAGCGTTGTCCGGATTTACTGGGCGTAAAGCgcgcgcAGGCGGCACACCAAGTACCCTATGAAATCTC
CTTGCTCAACGGGGAGGGTGTGGGGTAGACTGGTGAGCTAGAGGACGGTAGAGGggggTAGAATTGCTGGTGTAGCGGTG
AAATGCGTAGAGATCAGCAGGAATACCCGTGGCGAAGGCGGCCcccTGGGCCGTACCTGACGCTGAGGCGCGAAGGCTAG
GGGAGCGAACGGG
>OTU_1288
TACAGAGGGTGCAAGCGTTAATCAGAATGACTGGGCGTAAAGGGCGTGTAGGTGGTTGACTAGGTTTGATGTGAAATCCC
CGGGCTTAACCTGGGAATGGCGTCGAAAACGGGTTGACTAGAGTGAgagagagGGTTGTGGAATTTCCGGTGTAGCGGTG
AAATGCGTAGATATCGGAAAGAACATCAGTGGCGAAGGCGACAACCTGGCTCTTAACTGACACTGAGGCGCGAAGGCGTG
GGGAGCAAACAGG
>OTU_1289
GACAGAGGGTGCAAACGTTGTTCGGAATTACTGGGCGTAAAGCGCGTGTAGGCTGCCCTGCAAGTCAGGTGTGAAAGCCC
TGGGCTCAACCTAGGAAGTGCACTTGAAACTGCGGGGATCGAGGGCTGGAGAGGGAAGCGGAATTCTCGGTGTAGAGGTG
AAATTCGTAGATATCGAGAGGAACACCGGTGGCGAAGGCGGCTTCCTGGACAGTTACTGACGCTGAGACGCGAAAGCGTG
GGGAGCAAACAGG
>OTU_1290
TACGTAGGGACCAAGCGTTGTCCGGAATCATTGGGCGTAAAGAGCGTGTAGGCGGCCTGTTAAGTCTTGCGTGAAATCTC
GGGGCTCAACCCCGAGCGGTCGTGAGAAACTGGCAGGCTAGAGTGCGGGAGAGGAGAGTGGAATTCCTGGTGTAGCGGTG
AAATGCGCAGATATCAGGAAGAACACCCGTGGCGAAGGCGGCTctctGGAACGCAACTGACGCTGAGACGCGAAAGCGTG
GGGAGCAAACAGG
>OTU_1291
TACGTAGGATGCAAGCGTTGTCCGGAATTATTGGGCGTAAAGGGTGCGCAGGCGGTTtttCAAGTCAGATGTGAAATATC
CCGGCTTAACTGGGAGGGGCCATTTGAAACTGAAAGACTAGAGTGCAGGAGAGGATAGCGGAATTCCCGGTGTAGTGGTG
AAATGCGTAGATATCGGGAGGAACACCAGTGGCGAAGGCGGCTATCTGGCCTGCAACTGACGCTGAGGCACGAAGGCTAG
GGGAGCGAACAGG
>OTU_1292
TACGTAGAAGACTAGTGTTATTCATCTTTATTAGGTTTAAAGGGTACCTAGACGGTATAATTAGTCCAAACCAGGATACG
ATTATTACTAGAGTTATATGTGAGAAGGCGAGAACTTGTGGAGTAGAGTTGATATTttttGATACCATGGGGACTGACAA
CGGCGAAAGCAACCTTTTATGTAATAACTGACGTTGAGGGACGAAGGCTTGGGTAACGAATAGG
>OTU_1293
TACGTAAAAGACTAGTGTTATTCATCTTTAGTAGGTTTAAAGGGTACCTAGACGGTTTAATTAGTCCAGAATAGGATACG
GTTAAACTAGAGTTAtatatGAGAAGGTGAGAATTTATGGAGTAGAGATGAAATGTTGTTATACCTTAAGGACTGGCAGA
GGCGAAAGCAACCTTTTATCTATTAACTGACGTTGAGGGACGAAGGCTTGGGTAGCAAACAGG
>OTU_1294
GACAGAGGGTGCAAGCGTTGTTCGGAATCATTGGGCGTAAAGGGCGCGTAGGCGGTTTTGTAAGTCGAATGTGAAAGCCC
AGGGCTCAACCTTGGAAGTGCATCCGAAACTGCGAAACTTGAATCCTGGAGAGGGTGGTGGAATTCCCAGTGTAGAGGTG
AAATTCGTAGATATTGGGAGGAACACCGGTGGCGAAGGCGACCACCTGGACAGAGATTGACGCTGAGGCGCGAGAGCGTG
GGGAGCAAACAGG
>OTU_1295
TACAGAGGGTGCGAGCGTTGTTCGGAATTACTGGGCGTAAAGCgcgcgcAGGCGGCCTTTTAAGTCTGACGGTGAAATGC
CGGGGCTCAACCCCGTGCCCGCCGGAGATACTGGGAGGCTGGAGACGAGTAGAGGCAAGCGGAATTCCGGGTGTAGCGGT
GGAATGCGTAGAGATCCGGAAGAACACCGGAGGCGAAGGCGGCTTGCTGGGCTCGGTCTGACGCTGAGGCGCGAAAGCGT
GGGGAGCGAACAGG
>OTU_1296
TACGAGGGTGTCAAACGTTGTCCGGAATTATTGGGCGTAAAGGGCGCGTAGGCGGCCAAGTAAGTCAGATGTGAAATCGC
TGGGCTCAACCCAGCAATTGCATTTGAAACTGCTAGGCTAGAGATCGGTAGAGGAGGGCGGAATTCCTGGTGTAGCGGTG
AAATGCGTTGATATCAGGAGGAACACCCGTGGCGAAGGCGGCTctctGGACCGATTCTGACGCTGAGGCGCGAAAGCTAG
GGGAGCAAACAGG
>OTU_1297
AACGTAGGAGGCGAGCGTTATCCGGAGTTACTGGGCGTAAAGAGCGTGTAGGCGGATGTGCAAGTCTGGCGTGAAAGCTC
CCGGCTAAACTGGGAGAGTGCGCTGGAGACTGCAGATCTAGAGGCAGGTAGAGGGACGTGGAATTCCGGGTGTAGTGGTG
AAATGCGTAGAGATCCGGAGGAACACCAGTGGCGAAGGCGACGTCCTGGGCCTGACCTGACGCTGAGACGCGACAGCACG
GGGAGCGAACGGG
>OTU_1298
TACGTAGGTGGCAAGCGTTGTCCGGATTTATTGGGTTTAAAGGGTGCGTAGGCGGTTTTCTAAGTCAGCAGTGAAATACG
GCAGCTCAACTGTCGAGGTGCTGTTGATACTGGGGAACTTGAGTACTGATGAGGTAGGCGGAATGGACGGTGTAGCGGTG
AAATGCTTAGAGATCGTCCAGAACACCGATAGCGAAGGCAGCTTACTAAGGAGTAACTGACGCTGAGGCACGAAAGTGTG
GGGATCAAACAGG
>OTU_1299
CACGTAGGgggCAAGCGTTGTCCGGATTTATTGGGCGTAAAGGGCTCGTAGGCGGTTCGACAAGTCGGGTGTGAAACCTC
CAGGCTCAACCTGGAGTCGCCGCTCGAAACTGTTGTGACTAGAGTCCGGTAGAGGAGCATGGAATTTGTGGTGTAGCGGT
GGAATGCGCAGATATCACAAGGAACACCAGTAGCGAAGGCGATGCTCTGGGCCGGTACTGACGCTGAGGAGCGAAAGCAT
GGGGAGCGAACAGG
>OTU_1300
TACGGAGGGTGCAAGCGTTATCCGGATTTACTGGGTTTAAAGGGTGCGTAGGCGGGCCCTTAAGTCAGTGGTGAAAGCTC
CGAGCTTAACTCGGAAACTGCCATTGATACTATAGGTCTTGAATTCGGTCGAGGTTGGCGGAATGTGTCGTGTAGCGGTG
AAATGCTTAGATATGACACAGAACACCGATTGCGAAGGCAGCTAGCTAGACCGACATTGACGCTGAGGCACGAAAGCGTG
GGGATCAAACAGG
>OTU_1301
TACAGAGGTCCCGAGCGTTGTTCGGATTCATTGGGCGTAAAGGGTGCGTAGGCGGCGGGGTAAGTCTGATGTGAAATCCT
GGGGCTCAACCCCAGAACTGCATTGGATACTGCCTTGCTAGAGTACTGGAGAGGAAACTGGAATTTACGGTGTAGCAGTG
AAATGCGTAGAGATCGTAAGGAAGACCAGTGGCGAAGGCGAGTTTCTGGACAGTAACTGACGCTGAGGCACGAAGGCCAG
GGGAGCAAACGGG
>OTU_1302
TACGTAGGTGGCAAGCGTTGTCCGGATTTACTGGGCGTAAAGGATGCGTAGGCGGATatataAGTCAGATGTGAAATACC
CGGGCTCAACTTGGGTGCTGCATTTGAAACTGTATATCTAGAGTGCGGGAGAGGTAAGTGGAATTCCTAGTGTAGCGGTG
AAATGCGTAGAGATTAGGAAGAACACCAGTGGCGAAGGCGACTTACTGGACCGTAACTGACGCTGAGGCATGAAAGCGTG
GGGAGCAAACAGG
>OTU_1303
TACGTAGGgggCAAGCGTTATCCGGATTTACTGGGCGTAAAGAGCGCGTAGGCGGTTCTGTAAGTTGGTTGTGAAAGTTC
GAGGCTTAACCTCGAAACTGCGTCCAATACTGCAGGGCTGGAGTGCAAGagagGCAAGTGGAATTCCAGGTGTAGTAGTG
AAATGCGTAGATATCTGGAGGAACACCAGTGGCGAAGGCGGCTTGCTAGCTTGTAACTGACGCTGAGGCGCGAAAGCTAG
GGGAGCGAACGGG
>OTU_1304
TACGTAGGATGCAAGCGTTGTCCGGAATTATTGGGCGTAAAGAGTTCGTAGGTGGTTATCTAAGTCTGGTGTTAAAGACG
GGAGCTCAACTCCCGCATGGCATCGGAAACTGGATGGCTAGAGTGTGAAAGAGGTAACTGGAATTCCTGGTGTAGCGGTG
AAATGCGCAGATATCAGGAGGAACACCTGTGGCGAAAGCGAGTTACTGGTTCATTACTGACACTGAGGAACGAAAGCTAG
GGTAGCAAAAGGG
>OTU_1305
TACGTAGGATGCAAGCGTTGTCCGGAATTACTGGGCGTAAAGGGCGAGCAGGTGGCACTACAAGTCTGATGTGAAATCTC
CCGGCTTAACTGGGAGGGGTCATTGGAAACTGTAGAGCTGGAGTGCAGGAGAGGCTAACGGAATTCCCGGTGTAGTGGTG
AAATGCGTAGATATCGGGAGGAACACCAGTGGCGAAGGCGGTTAGCTGGCCTGTAACTGACACTGAGGCGCGAAGGCTAG
GGGAGCGAACAGG
>OTU_1306
TACGGAGGGTGCAAGCGTTGTCCGGATTTATTGGGTTTAAAGGGTGCGTAGGTGGCCTTATAAGTCAGTGGTGAAAGCCT
GTCGCTTAACGATAGGACTGCCATTGATACTGCAAGGCTTGAGTACTGATGAGGTAGGCGGAATTGATAGTGTAGCGGTG
AAATGCATAGATATTATCAAGAACACCGATTGCGAAGGCAGCTTACTAAGGAGTTACTGACACTGAGGCACGAAAGCGTG
GGGATCAAACAGG
>OTU_1307
TACGTAGGGTGCAGGCGTTAATCGGAATTACTGGGCGTAAAGCGTGCGCAGGCGGTTTGTTAAGACAGATGTGAAATCCC
CGGGCTTAACCTGGGAACTGCGTTTGTAACTGGCAAGCTAGAGTGTGGCAGAGGggggTGGAATTCCAAGTGTAGCAGTG
AAATGCGTAGATATTTGGAGGAACACCAATGGCGAAGGCAGCCcccTGGGTTAACACTGACGCTCATGCACGAAAGCGTG
GGGAGCAAACAGG
>OTU_1308
TACAGAGGTCTCGAGCGTTGTTCGGATTCATTGGGCGTAAAGGGTGCGTAGGCGGCGTGGCAAGTCTGATGTGAAATCCC
GGGGCTCAACCCCGGAACTGCATTGGATACTGCCATGCTAGAGTACTGGAGAGGAGATTGGAATTTACGGTGTAGCAGTG
AAATGCGTAGATATCGTAAGGAAGACCAGTGGCGAAGGCGAATCTCTGGACAGTTACTGACGCTGAGGCACGAAGGCCAG
GGGAGCAAACGGG
>OTU_1309
TACGTAGAAGACTAGTGTTATTCATCTTTAGTAGGTTTAAAGGGTACCTAGACGGTAAAATTAATCTCTAACCGGGATAT
GTTtttACTAGAGTTATATCTGAGGAGGGGAGTATTTATGGAGTAGAGTTGAAATTTGTTGATCCCATAACGACTGGTAA
CGGCGAAAGCAACCTTTTATCTAATAACTGACGTTGAGGGACGAAGGCTCGGGTCACGAACAGG
>OTU_1310
TATGTAATGTGAATTGCAGATCTACAGTGAATCATCGAATCTTTGAACGCACCTTGCGCTCCTCGGTGTTCCGAGGAGCA
TGCCTGTTTGAGTGTCAGTAAATTCTCAACCCCTCTCGATTAGCTTCGAGAGGGCGCTTGGATAGTGGAGGTTGCCGGAG
ACTTGGATTCGTCCGAGACTCGGGCTCTTCTGAAATGCATTGGCTTGTGGTCGACTTTCGACTATGTGCGACAAGGCTTT
CGGCGTGATAATGATCGCCGTTCGCTGAAGCGCATGACTGAATGTCCCGTGCCTCTAATATGTCGACCGCTTATTATCtc
tcCGGAgagaACAGGGTCTTCCTTATTGACTTTTGACCTCAAATCAGGTAGGACTACCCGCTGAACTTAA
>OTU_1311
TACGAAGGGTGCAAGCGTTATTCGGAATCACTGGGCGTAAAGAGCTCGTAGGCTGTTAATTAAGTCGAATGTGAAATCCC
TGGACTCAATCCAGGACGTGCATCCGATACTGATTGACTAGAGTGCAGGAGAGGAAAGCGGAATTCCAGGTGTAGAGGTG
AAATTCGTAGATATCTGGAGGAACAACAGAGGCGAAGGCGGCTTTCTGGACTGTCACTGACGCTGAGGAGCGAAAGCGTG
GGGAGCAAACAGG
>OTU_1312
GACGAAGGATCCAAGCGTTATCCGGATTCATTGGGTTTAAAGGGTGCGTAGGCGGACTTATAAGTCAGTGGTGAAAGCCG
ATAGCTTAACTATCGAACTGCCATTGATACTGTAGGTCTAGAGTACAGATGATGTTGGCGGAATATGACATGTAGCGGTG
AAATGCATAGATATGTCATAGAACACCGATTGCGAAGGCAGCTGACAAAACTGTAACTGACGCTGATGCACGAAAGTGCG
GGGATCAAACAGG
>OTU_1313
TAAGTAATGTGAATTGCAGAATTCAGTGAATCATCGAATCTTTGAACGCACATTGCGCCCCTTGGTATTCCGAGGGGCAT
GCCTATTCGAGCGTCATTATCACCCCTCAAGCCTAGCTTGGTGTTGAGACCTGCTGTCAAGGCAGTCTCTAAAATCAGTG
GCAGTGCTGTCAGGCTCTAAGCGTAGTAAATTCGTCGCTATAGGGTCCTGGTGGATACTCGTCAAAACCcccccATTttt
tAATGATTGACCTCGGATTAGGTAGGGATACCCGCTGAACTTAA
>OTU_1314
TACGTAGGGTGCAAGCGTTGTCCGGAATTATTGGGCGTAAAGAGCTCGTAGGTGGTCTGTCACGTCGGCTGTGAAAACCT
GGGGCTCAACCCCGGGCCTGCAGCCGATACGGGCAGACTAGAGTTCGGCAGGGGAGACTGGAATTCCTGGTGTAGCGGTG
AAATGCGCAGATATCAGGAGGAACACCGGTGGCGAAGGCGGGTCTCTGGGCCGATACTGACACTGAGGAGCGAAAGCGTG
GGGAGCAAACAGG
>OTU_1315
TACGGAGGGTGCAAGCATTAATCGGATTTATTGGGCGTAAAGGGCGCGTAGGTGGGAAAGAAAGTCAGATGTGAAATCCC
GGAGCTCAACTCCGGAACTGCATCTGAAACTCCTTTTCTTGAGGGTAGGCGGAGAAAATAGAATTCCACAAGTAGCGGTG
AAATGCGTAGATATGTGGAAGAATACCGGTGGCGAAGGCGATTTTCTAGCTTATTCCTGACACTGAGGCGCGAAAGCAAG
GGGATCAAACAGG
>OTU_1316
TACGAAGGGTGCAAGCGTTACTCGGAATTACTGGGCGTAAAGGGTGCGTAGGTGGTTTGTTAAGTTTGCTGTGAAAGCCC
CGGGCTCAACCTGGGAATGGCAGTGAATACTGGCAAGCTAGAGTGCGGTAGAGGGTAGTGGAATTCCCGGTGTAGCAGTG
AAATGCGTAGAGATCGGGAGGAACACCAGTGGCGAAGGCGGCTACCTGGACCAGCACTGACACTGAAGCACGAAAGCGTG
GGGAGCAAACAGG
>OTU_1317
GACGAACCGTGCAAACGTTATTCGGAATCACTGGGCTTAAAGGGCGCGTAGGCGGGCCACCAAGTCCGGGGTGAAATCCT
CCAGCTTAACTGGAGAACTGCCTCGGATACTGGAGGTCTCGAGGATGATAGGGGCATGCGGAACTGTAGGTGGAGCGGTG
AAATGCGTTGATATCTACAGGAACTCCGGTGGCGAAGGCGGCATGCTGGATCATTTCTGACGCTGAGGCGCGAAAGCCAG
GGGAGCGAACGGG
>OTU_1318
TACGGAGGGTGCAAGCGTTATCCGGATTCACTGGGTTTAAAGGGTGCGTAGGTGGAGAGGTAAGTCAGTGGTGAAATCTC
CGGGCTTAACCCGGAAACTGCCATTGATACTATCTTTCTTGAATACCGTGGAGGTGAGCGGAATATGTCATGTAGCGGTG
AAATGCTTAGATATGACATAGAACACCAATTGCGAAGGCAGCTCACTACACGAATATTGACACTGAGGCACGAAAGCGTG
GGGATCAAACAGG
>OTU_1319
GACAGAGGGTGCAAACGTTGCTCGGAATCACTGGGCGTAAAGGGCGTGTAGGCGGGAAGGAAAGTCAGATGTGAAATCCC
CAGGCTCAACCTGGGAACTGCATTTGAAACTCCCTTTCTTGAGTACCGGAGAGGAAAGTGGAATTCCTGGTGTAGAGGTG
AAATTCGTAGATATCAGGAGGAACACCAGTGGCGAAGGCGGCTTTCTGGACGGTAACTGACGCTGAGACGCGAAAGCGTG
GGGAGCAAACAGG
>OTU_1320
TACGAAGGgggCGAGCGTTGTTCGGATTTACTGGGCGTAAAGGGCgcgcAGGCGGCTCATTTTGTCAGGCGTGAAAGCCC
CGGGCTTAACCTGGGAACTGCGTTTGATACGGATGGGCTAGAGTTCGGGAGAGGAGAGTGGAATTCCCAGTGTAGAGGTG
AAATTCGTAGATATTGGGAAGAACACCGGTGGCGAAGGCGGCTctctGGACCGATACTGACGCTGAGGCGCGAAAGCGTG
GGGAGCAAACAGG
>OTU_1321
AACGTAGGAGGCGAGCGTTATCCGGATTCACTGGGCGTAAAGCGCGTGCAGGCGGTTCGATAAGTTGGATATGAAATCTC
CTGGCTTAACTGGGAGAGGCTATTCAATACTACCGGACTAGagagTGGTAGAGGAAGATGGAATTCCAGGTGTAGTGGTG
AAATGCGTAGATATCTGGAGGAACACCAGTGGCGAAAGCGATCTTCTGGACCATTTCTGACGCTCAGACGCGAAAGCTAG
GGTAGTAAACGGG
>OTU_1322
TAAGTAGTGTGAATTGCAGAATTCAGTGAATCATCGAATCTTTGAACGCACATTGCGCCCCTTGGTATTCCATGGGGCAT
GCCTGTTCGAGCGTCATTTGTATCCTCAAGCTTTGCTTGGTGTTGGGTGTTTGTCTTGCACATTTGTGTAGACTCGCCTT
AAATCAATTGGCAGCCGGCATGTTAGCCTGGAGCGCAGCACATTTTGCGCCTCTTGCTAGCTTTTGTTGGCCcccATCAA
GTCTAtatatTTGCTCTTGACCTCGGATCAGGTAGGGATACCCGCTGAACTTAA
>OTU_1323
TACGTAGGACGCAAGCGTTATCCGGATTCATTGGGTTTAAAGGGTGCGTAGGCGGGCCTTTAAGTCAGTGGTGAAAGTTT
GCCGCTTAACGGTAAGATTGCCATTGATACTGGAGGCCTTGAGTGCAGATGAGGTAGGCGGAATGTGTAGTGTAGTGGTG
AAATACTTAGATATTACACAGAACACCGATTGCGAAGGCAGCTTACTAAATTGCAACTGACGCTGAGGCACGAAAGCGTG
GGGATCAAACAGG
>OTU_1324
TACGTAGGGACCAAGCGTTGTTCGGATTTACTGGGCGTAAAGGGCGCGTAGGCGGCATTATAAGTCACTTGTGAAATCTC
CGGGCTTAACTCGGAGCGGCCAAGTGATACTGTAAAGCTAGAGTGCAGAAAGGGCAATCGGAATTCTTGGTGTAGCGGTG
AAATGCGTAGATATCAAGAGGAACACCTGAGGCGAAGGCGGGTTGCTAGGCTGACACTGACGCTGAGGCGCGAAAGCTAG
GGTAGCAAACGGG
>OTU_1325
TACGTAGGGACCAAGCGTTGTTCGGATTTACTGGGCGTAAAGGGCGCGTAGGCGGTGCGGTAAGTCACTTGTGAAATCTC
CGAGCTTAACTCGGAACGGCCAAGTGATACTGCAGTACTAGAGTGCGGAAGGGGCAATCGGAATTCTTGGTGTAGCGGTG
AAATGCGTAGATATCAAGAGGAACACCTGAGGTGAAGACGGGTTGCTGGGCCGACACTGACGCTGATGCGCGAAAGCCAG
GGGAGCAAACGGG
>OTU_1326
GACGTAGGGTGCAAGCGTTATCCGGATTTACTGGGCGTAAAGAGCGCGTAGGCGGCTCGTTAAGTGTGAAGTGAAATCTT
CGGGCTCAACCCGAAAACTGCTTCGCATACTGGCGAGCTTGAGGGGCACAGAGGCAACTGGAATTCCTGGTGAAGCGGTG
AAATGCGTAGATATCAGGAGGAACTCCCATGGCGAAGGCAGGTTGCTGGGTGCCATCTGACGCTGAGGCGCGAAAGCGTG
GGTAGCAAACAGG
>OTU_1327
TACGTAGGgggCAAGCGTTGTCCGGATTTATTGGGCGTAAAGCGCTCGCAGGTGGTTCGTCGCGTCGTGCGTGAAAGACC
CCGGCTCAACTGGgggAGGTCGTGCGATACGGGCGAACTGGAGGCCAGTAGGgggATGCGGAATTCCGGGTGTAGTGGTG
GAATGCGTAGAGATCCGGAGGAACACCAGCGGCGAAGGCGGCATCCTGGACTGGTCCTGACACTCATGAGCGAAAGCGTG
GGGAGCGATCCGG
>OTU_1328
TACGAAGGgggCTAGCGTTGTTCGGAATCACTGGGCGTAAAGCGCACGTAGGCGGACACTTAAGTCAGAGGTGAAATCCC
AAGGCTCAACCTTGGAACTGCCTTTGATACTGGGTGTCTTGAGGTCGAgagagGTGAGTGGAACTGCGAGTGTAGAGGTG
AAATTCGTAGATATTCGCAAGAACACCAGTGGCGAAGGCGGCTCACTGGCTCGATTCTGACGCTGAGGTGCGAAAGCGTG
GGGAGCAAACAGG
>OTU_1329
TACAGAGGGTGCAAGCGTTGTTCGGAATTACTGGGCGTAAAGCGCGTGTAGGCGGTCTCGCAAGTCGGGTGTGAAAGCCC
TTGGCTCAACCAAGGAACTGCATTCGAAACTACGAGACTAGAGTATCGGAGGgggTGGCGGAATTCCCGGTGTAGAGGTG
AAATTCGTAGATATCGGGAGGAACACCTGTGGCGAAGGCGGCCACCTGGAAGATTACTGACGCTGAGACGCGAAAGCGTG
GGGAGCAAACAGG
>OTU_1330
TACGTAGGGTGCGAGCGTTAATCGGAATTACTGGGCGTAAAGTGTGCGCAGGCGGCTTGGCAAGTCGAGTGTGAAATCCC
CGAGCTTAACTTGGGAATTGCGCTCGAAACTACCTGGCTTGAGTGTGGCAGAGGAAGGTGGAATTCCACGTGTAGCGGTG
AAATGCGTAGATATGTGGAGGAACACCGATGGCGAAGGCAGCCTTCTGGGCCAACACTGACGCTCATGCACGAAAGCGTG
GGGAGCAAACAGG
>OTU_1331
TACAGAGGTCCCAAGCGTTGTTCGGATTCACTGGGCGTAAAGGGTGCGTAGGCGGTTTGATAAGTCTGATGTGAAATCCC
GCAGCTTAACTGCGGAACTGCATTGGAAACTATTTGACTAGAGGAATGGAGGGGAGACTGGAATACTTGGTGTAGCAGTG
AAATGCGTAGATATCAAGTGGAACACCAGTGGCGAAGGCGAGTCTCTGGACATTTCCTGACGCTGAGGCACGAAAGCCAG
GGGAGCAAACGGG
>OTU_1332
TACGAAGGgggCTAGCGTTGCTCGGAATCACTGGGCGTAAAGGGCGCGTAGGCGGCCTGATCAGTCGGgggTGAAAGCCT
GTGGCTCAACCACAGAATGGCCTTCGATACTGTCGGGCTTGAGACCGGAAGAGGTAAGTGGAACTGCGAGTGTAGAGGTG
AAATTCGTAGATATTCGCAAGAACACCAGTGGCGAAGGCGGCTTACTGGTCCGGATCTGACGCTGAGGCGCGAAAGCGTG
GGGAGCAAACAGG
>OTU_1333
TACAGAGGTCCCAAGCGTTGTTCGGATTCACTGGGCGTAAAGGGTGCGTAGGCGGTTTGGTAAGTTTGGCGTGAAAGCCC
CGGGCCTAACCCGGGAATGGCGCTGAAAACTGTCGAACTTGAGGATTGGAGGggggACTGGAATTCTTGGTGTAGCAGTG
AAATGCGTAGATATCAAGAGGAACATCAGTGGCGAAGGCGGGTCCCTGGACAAATCCTGACGCTGAGGCACGAAAGCTAG
GGGAGCAAACAGG
>OTU_1334
GACGAGGGATCCTAGCGTTGTTCGGAATCATTGGGCGTAAAGCGGATGTAGGTGGCTTTGTAAGTCAGGTGTGAAAGCCC
CGGGCTCAACCCGGGAAGTGCATTTGATACTGCGAAGCTTGAGTGCTAGagagGTTACTAGAATACCTGGTGTAGTGGTG
AAATACGTAGATATCAGGTGGAATACCGGAGGCGAAGGCGGGTAACCAGCTAGACACTGACACTCAGATCCGAAAGTGTG
GGGATCAAACAGG
>OTU_1335
TACGTAGGGGCCAAGCGTTGTCCGGATTTATTGGGCGTAAAGAGCTCGTAGGCGGTTTGGATAGTCGGGTGTGAAAACTC
CGAGCTTAACTCGGAGACGCCACCCGATACTGCCATGACTAGAGTCCGGTAGGGGAGCAGGGAATTCCTGGTGTAGCGGT
GAAATGCGCAGATATCAGGAGGAACACCGGTGGCGAAGGCGCTGCTCTGGGCCGGTACTGACGCTGAGGAGCGAAAGCGT
GGGTAGCAAACAGG
>OTU_1336
TACAGAGGTCTCAAGCGTTGTTCGGATTTATTGGGCGTAAAGGGCGCGTAGGCGGCGGGGTAAGTCGGGTGTGAAATCTC
AGGGCTCAACCCTGAAACTGCACTTGATACTGCTCTGCTTGAGGACTGGAGAGGAGACTGGAATTCACGGTGTAGCAGTG
AAATGCGTAGATATCGTGAGGAAGACCAGTGGCGAAGGCGGGTCTCTGGACAGTTCCTGACGCTGAGGCGCGAAGGCCAG
GGGAGCAAACGGG
>OTU_1337
TACGGAGGGTGCAAGCGTTATCCGGATTTACTGGGTTTAAAGGGTGCGTAGGTGGGCAGTTAAGTCAGTGGTGAAATCTC
CGAGCTTAACTCGGAAACTGCCATTGATACTATCTGTCTTGAATTATCTGGAGGTGAGCGGAATATGTCATGTAGCGGTG
AAATGCTTAGATATGACATAGAACACCAATTGCGAAGGCAGCTCACTACGGATTTATTGACACTGAGGCACGAAAGCGTG
GGGATCAAACAGG
>OTU_1338
TACGTAGGAGACGAGCGTTGTCCGGAATTACTGGGCGTAAAGCGCGTGTAGGCGGATGAGCAAGTCTGCTGTGAAAGCTC
CTGGCTTAACCGGGAGTGGTCGGTGGAAACTGCTCGTCTGGAGGACGGTAGAGGTAGGTAGAATTCCCGGTGTAGTGGTG
AAATGCGTAGAGATCGGGAGGAATACCTGTGGCGAAGGCGGCCTACTGGGCCGGACCTGACGCTGAGACGCGAAGGCGTG
GGGAGCGAACGGG
>OTU_1339
GACGTAGGgggCGAGCGTTGTCCGGATTTATTGGGCGTAAAGAGCTCGTAGGTGGCTTGTCACGTCGGTTGTGAAAACCT
GCAGCTTAACTGTGGGCGTGCAGCCGATACGGGCGAGCTAGAGGCAGGTAGGGGAGAGTGGAACTCCTGGTGTAGCGGTG
AAATGCGCAGATATCAGGAAGAACACCGGTGGCGAAGGCGGCTctctGGACCTGTTCTGACGCTGAGGAGCGAAAGCGTG
GGGAGCGAACAGG
>OTU_1340
TACATGGGGTGCAAACGTTGCTCGGAATCATTGGGCGTAAAGCgcgcgTAGGCGGTTACACAAGTTGGATGTGAAAGCCC
TCGGCTTAACTGAGGAAGTGCATCCAAAACTGTGCAGCTAGAGTACTAAAGAGGGTCGCGGAATTCCCGGTGTAGAGGTG
AAATTCGTAGATATCGGGAGGAACACCGGTGGCGAAGGCGGCGACCTGGGTAGATACTGACGCTGAGGCGCGAAAGCGTG
GGGAGCAAACAGG
>OTU_1341
TAAGTAGTGTGAATTGCAGAATTCAGTGAATCATCGAATCTTTGAACGCACATTGCGCCCCTTGGTATTCCATGGGGCAT
GCTTGTTCGAGCGTCATTTGTACCCTCAAGCTTTGCTTGGTGTTGGGTGTTTGTCCTTGCCTCTGTGTCTGGACTCGCCT
TAAATTCATTGGCAGCTAATGTATTGGTCTGAAGCGCAGCACAATTTGCGGTTCTGACTGGTTATCATTTGCGTCCATAA
AGCACAATTAACACTTTTGACCTCGGATCAAGTAGGGATACCCGCTGAACTTAA
>OTU_1342
TACGAAGGGTGCAAACGTTGCTCGGAATCATTGGGCGTAAAGCGCACGTAGGCGGCGCAACAAGTCGGACGTGAAATCCC
TCGGCTCAACCGAGGACGTGCATCCGAAACTGTTGTGCTCGAGTATGGAAGAGGGTCGCGGAATTCTCGGTGTAGAGGTG
AAATTCGTAGATATCGGGAGGAACACCAGTGGCGAAGGCGGCGACCTGGGCCAATACTGACGCTGAGGTGCGAAAGCGTG
GGGAGCAAACAGG
>OTU_1343
GACGAGCCTCACAAACGTTATTCGGAATTACTGGGCTTAAAGGGTGCGTAGGCGGTGCGGAAAGTTGGGTGTGAAATCCC
TCGGCTCAACCGAGGAACTGCGCTCAAAACTACCGCACTCGAGGAAGATAGAGGTGAGCGGAACTTACGGTGGAGCGGTG
AAATGCGTTGATATCGTAAGGAACACCCGTGGCGAAAGCGGCTCACTGGGTCTTATCTGACGCTGATGCACGAAAGCTAG
GGGAGCAAACGGG
>OTU_1344
TAAGTAATGTGAATTGCAGAATTCAGTGAATCATCGAATCTTTGAACGCACATTGCGCCCCTTGGTATTCCGGggggCAT
GCCTGTTCGAGCGTCATTATAACCCCTCAAGCTCAGCTTGGTGTTGGGGCCTGCCGTTTGGCAGCCCTTAAAATCAGTGG
CGGTGCCATCTGGCTCTAAGCGTAGTAATTCTTCTCGCTATGGAGACCTGGTGGATGCTTGCCATCAACCcccAATTTTC
TATGGTTGACCTCGGATCAGGTAGGGATACCCGCTGAACTTAA
>OTU_1345
TACGTAGGTGGCAAGCGTTGTCCGGATTTACTGGGCGTAAAGCGTATGCAGGCGGATACTTAAGTAGGAAGTGAAAGGTG
GGAGCTCAACTCCCACATTGCTCCCTATACTGGGTGTCTTGAGTGGCGGAGAGGGAGATGGAACGACACGTGTAGCGGTG
AAATGCGTTGATATGTGTCGGAACACCAATGGCGAAAGCAATCTCCTGGACGCAAACTGACGCTGAGATACGAAAGCCAA
GGTAGCAAACAGG
>OTU_1346
TACAGAGGgggCAAGCGTTGTCCGGACTGACTGGGCGTAAAGCGCACGCAGGCGGTTGTGGGCGTCGGTGCTGAAAGTCC
ACTGCTTAACAGTGGGATGCGTGCCGATACGCCATAACTGGAGCGATGCAGAGGCCAGTGGAATTGCCGGTGTAGTGGTG
AAATGCGTAGAGATCGGCAGGAACACCCAAGGGGAAGCCAGCTGGCTGGGCATTTGCTGACGCTCATGTGCGACAGCGTG
GGGAGCGAACTGG
>OTU_1347
GACGTAGGTGGCGAACGTTATCCGGAATCATTGGGCGTAAAGGGTGCGTAGATGGCATGATAAGTTATTAGTGGGAAATC
GAGGCTCAACCTCGTGGAAGCTAGTAATACTGTTTTGCTTGAGTACAGAAGAGGTTAACGGAACTCCATGTGGAGCGGTA
AAATGCGTAGATatatGGAAGAACACCAATAACGGCGAAGGCAGTTAACTATTCTGTTACTGACATTGAGGCACGAAAGC
GTGGGGAGCAAAACGG
>OTU_1348
TACAGAGGTGCCGAGCGTTAGGCGGAATCACTGGGCTTAAAGCGCGTGTAGGTGGATCGTTAAGTGTCTTGTGAAATCCC
ACGGCTCAACCGTGGAACTGCTGGGCATACTGACGATCTTGAGGCACTCAGGGGCTGTCGGAACAAATGGTGGAGCGGTG
AAATGCGTAGATATCATTTGGAACGCCAATGGTGAAAACAGACAGCTGGgggTGTCCTGACACTGAGACGCGAAAGCCAG
GGGAGCAAACGGG
>OTU_1349
TACGGAGGGTGCAAGCGTTATCCGGATTCACTGGGTTTAAAGGGTgtgtAGGCGGGTATTTAAGTCAGTGGTGAAATCTC
TGAGCTCAACTCAGAAACTGCCATTGATACTATTTATCTTGAATATCGTTGAGGTTGGCGGAATatatCATGTAGCGGTG
AAATGCATAGATATGATATAGAACACCGATTGCGAAGGCAGCTAACTAAGCGATGATTGACGCTGAGGCACGAAAGCGTG
GGGATCAAACAGG
>OTU_1350
TACGAAGGGTCCAAGCGTTATCCGGATTTATTGGGTTTAAAGGGTGCGCAGGCGGGGCCTTAAGTCAGTGGTGAAATCTC
GTAGCTCAACTACGAAACTGCCATTGATACTGAGGTTCTTGAATGTAGTTGACGTTAGTGGAATGTGTCATGTAGCGGTG
AAATGCTTAGATATGACACAGAACACCGATCGCGAAGGCAGCTAACGAAGCTATTATTGACGCTCAGGCACGACAGCATG
GGGAGCAAACAGG
>OTU_1351
TACGGAGGgggCTAGCGTTGTTCGGAATTACTGGGCGTAAAGCgcgcgTAGGCGGACCTGCAAGTCGGgggTGAAAGCCC
GAGGCTCAACCTCGGAACTGCCTTCGATACTGCGGGTCTCGAGTCCGGGAGAGGTGAGTGGAATTCCTAGTGTAGAGGTG
AAATTCGTAGATATTAGGAAGAACACCAGTGGCGAAGGCGGCTCACTGGCCCGGTACTGACGCTGAGGCGCGAAAGCGTG
GGGAGCAAACAGG
>OTU_1352
AACGTAGGAGACAAACGTTATCCGGAGTTACTGGGCGTAAAGGGCGTGCAGGTGGTCTGTTAAGTCTGGCGTGAAAGCTC
TCGGCTAAACCGGGAGAGGTCGTTGGATACTGGCGGACTAGAGGACGGTAGAGGCGAGTGGAATTCCGGGTGTAGTGGTG
AAATGCGTAGAGATCCGGAGGAACACCAGTGGCGAAGGCGACTCGCTGGGCCGTACCTGACACTCAAACGCGACAGCATG
GGGAGCGAACGGG
>OTU_1353
TACAGAGGgggCTAGCGTTATTCGGAATTATTGGGCGTAAAGGGCGCGTAGGCGGCCATGCGTGTCTTCCGTGAAATCCC
TCGGCTTAACTGAGGACGTGCGGAAGAAACTGCAAGGCTCGAGTCCGGGAGAGGggggTGGAATTCCCAGTGTAGCGGTG
AAATGCGTAGATATTGGGAGGAACACCGGTGGCGAAGGCGGCCcccTGGACCGGTACTGACGCTGAGGCGCGAAAGCGTG
GGTAGCAAACGGG
>OTU_1354
TACGGggggTGCGAGCGTTAATCGGAATAACTGGGCGTAAAGGGCATGTAGGCGGCAAGTTAAGTCAGATGTGAAATCCC
CGAGCTTAACTTGGGAACGGCATTTGAGACTGGCTGGCTAGAGTTTTGTAGAGGggggTAGAATTCCAGGTGTAGCGGTG
AAATGCGTAGAGATCTGGAGGAATACCAGTAGCGAAGGCGGCCcccTGGACAAAGACTGACGCTGAGGTGCGAAAGCGTG
GGTAGCAAACAGG
>OTU_1355
TACGGAGGGTGCAAGCGTTGTCCGGATTTATTGGGTTTAAAGGGTGCGTAGGCGGTCTTTTAAGTCAGTGGTGAAAGCCT
CCAGCTCAACTGGAGAAATGCCATTGATACTGGGAGACTTGAGTACAGACGAGGTAGGCGGAATTGACGGTGTAGCGGTG
AAATGCATAGATATCGTCAAGAACACCGATTGCGAAGGCAGCTTACTAGACTGTAACTGACGCTGAGGCACGAAAGTGCG
GGGATCAAACAGG
>OTU_1356
TACGAAGGgggCTAGCGTTGTTCGGATTTACTGGGCGTAAAGCGCACGTAGGTGGATAGTTAAGTGAGGGGTGAAATCCC
GAGGCTCAACCTCGGAACTGCCTTTCATACTGGCTGTCTTGAGTTCGGAAGAGGTGAGTGGAATTCCAAGTGTAGAGGTG
AAATTCGTAGATATTTGGAAGAACACCGGTGGCGAAGGCGGCTCACTGGTCCGATACTGACACTGAGGTGCGAAAGCGTG
GGGAGCAAACAGG
>OTU_1357
TACGTAGGCAGCGAGCGTTGTTCGGAGTTACTGGGCGTAAAGGGTGCGTAGGCGGTTTTCCAAGTTTGGTGTGAAATCTC
CCGGCTCAACTGGGAGGGTGCGCCGAAAACTAGGAGACTGGAGTACCGGAGAGGTAAGCGGAATTCCTGGTGTAGCGGTG
AAATGCGTAGAGATCAGGAGGAACACCTGTGGTGTAGACAGCTTACTGGACGGTCACTGACGCTGAGGCACGAAAGCGTG
GGTAGCAAACAGG
>OTU_1358
TACAGAGGGTGCAAGCGTTAATCGGAATTACTGGGCGTAAAGGGTGCGTAGGTGGTTTGATAAGTTAGATGTGAAAGTCC
TGGGCTCAACCTGGGGACTGCGTCTGATACTGTCAGGCTAGAGTTCTGTAGAGGAAGGTGGAATTTCCGGAGTAGCGGTG
AAATGCGTAGATATCGGAAGGAACATCGGTGGCGAAAGCGGCCTTCTGGACAGAAACTGACACTGAGGCACGAAAGCGTG
GGGAGCAAACAGG
>OTU_1359
GACAGAGGAGCCAAGCGTTGTCCGGATTGACTGGGCGTAAAGCGCACGCAGGCGGCTGGGCGCGTGGGGTGTGAAAGCTG
GCGGCTTAACTGCCAGATGCCATCCCATACGGCTCGGCTCGAGCCATGCAGAGGTCCACGGAATTGCCGGTGTAGTGGTG
AAATGCGTAGAGATCGGCAGGAACACCTAGGgggAAACCAGTGGACTGGGCATTGGCTGACGCTCAGGTGCGAAAGCGTG
GGGAGCGAACCGG
>OTU_1360
TACGTAGGGTGCGAGCGTTATCCGGATTTATTGGGCGTAAAGGGCTCGTAGGCGGTTCGTCGCGTCTGGTGTGAAAGCCC
ATCGCTTAACGGTGGGTCTGCGCCGGGTACGGGCGGGCTGGAGTGCGGTAGGGGAGACTGGAATTCCCGGTGTAACGGTG
GAATGTGTAGATATCGGGAAGAACACCAATGGCGAAGGCAGGTCTCTGGGCCGTTACTGACGCTGAGGAGCGAAAGCGTG
GGGAGCGAACAGG
>OTU_1361
GACAGGGGTCTCGAGCGTTAATCGGAATCACTGGGCTTAAAGGGTGCGTAGGCGGACCAGTAAGCGTCCTGTGAAATCCC
ATGGCTCAACCATGGAATTGCAGGGCGAACTGCTGGTCTTGAGGAAGCTAGAGGCTGGCAGAACGATTGGTGGAGCGGTG
GAATGCGTAGATATCAATCGGAATGCCGAAAGTGAAGACAGCCAGCTGGGGCTTTCCTGACGCTGAGGCACGAAAGCGTG
GGTAGCAAACCGG
>OTU_1362
TACGAAGGgggCTAGCGTTGCTCGGAATTACTGGGCGTAAAGGGAGCGTAGGCGGACATTTAAGTCAGGGGTGAAATCCC
GGGGCTCAACCTCGGAATTGCCTTTGATACTGGGTGTCTTGAGTATGAgagagGTgtgtgGAACTCCGAGTGTAGAGGTG
AAATTCGTAGATATTCGGAAGAACACCAGTGGCGAAGGCGACacacTGGCTCATTACTGACGCTGAGGCTCGAAAGCGTG
GGGAGCAAACAGG
>OTU_1363
GACGAACCGTACGAGCGTTATTCGGAATTACTGGGCTTAAAGGGTGCGTAGGCTGTGCGGAAAGTTGGGCGTGAAATACC
TCAGCTTAACTGAGGAACTGCGTTCAAAACTACCGTGCTCGAGGGAGACAGAGGTAAGCGGAACTGAGGGTGGAGCGGTG
AAATGCGTTGATATCCTCAGGAACACCGGTGGCGAAAGCGGCTTACTGGGTCTCTTCTGACGCTGATGCACGAAAGCTAG
GGTAGCAAACGGG
>OTU_1364
TACGGAGGATCCAAGCGTTATCCGGATTTATTGGGTTTAAAGGGTGCGTAGGCGGGATAGTAAGTCAGTGGTGAAAGCCC
GCAGCTCAACTGCGGAACTGCCATTGATACTGCTAACCTTGAGTATGTATGATGTGGGCGGAATGTGTAGTGTAGCGGTG
AAATGCTTAGATATTACACAGAACACCAATTGCGAAGGCAGCTCACAAAACCATAACTGACGCTGAGGCACGAAAGCGTG
GGGATCAAACAGG
>OTU_1365
TACGAAGGGTGCAAGCGTTACTCGGAATTACTGGGCGTAAAGCGTGCGTAGGTGGTTGTTTAAGTCTGTCGTGAAAGCCC
TGGGCTCAACCTGGGAATTGCGATGGAAACTGGGCGACTAGAGTGTGGCAGAGGGTAGTGGAATTCCTGGTGTAGCAGTG
AAATGCGTAGAGATCAGGAGGAACATCCGTGGCGAAGGCGACTGCCTGGGCCAACACTGACACTGAGGCACGAAAGCGTG
GGGAGCAAACAGG
>OTU_1366
TACGTAGGGTGCGAGCGTTAATCGGAATTACTGGGCGTAAAGCGTGCGCAGGCGGTTCGTTGTGTCGGTGGTGAAATCCC
CGGGCTTAACCTGGGAATGGCCATGGAAACTGGCGAACTGGAGTGTGGCAGAGGggggTGGAATTCCGCGTGTAGCAGTG
AAATGCGTAGAGATGCGGAGGAACACCGATGGCGAAGGCAGCCcccTGGGCTAGCACTGACGCTCAGGCACGAAAGCGTG
GGGAGCAAACAGG
>OTU_1367
TACGTAGGCAGCAAGCGTTGTTCGGAGTTACTGGGCGTAAAGAGTCTGTAGGCGGTGCTCTAAGTTTGGTGTGAAATCTC
CCGGCTTAACCGGGAGGGTGCGCCGAAGACTGGGGTGCTGGAGTCTGGGAGAGGAAAGCGGAATTCCTGGTGTAGCGGTG
AAATGCGTAGATATCAGGAGGAACACCGGTGGTGTAGACGGCTTTCTGGACCAGTACTGACGCTGAgagaCGAAAGCGTG
GGGAGCAAACAGG
>OTU_1368
TACGAAGGGTGCAAGCGTTGTTCGGAATTATTGGGCGTAAAGGGTTTGTAGGCGGGAAGACAAGTTAAGTGTAAAATCCC
TGGGCTAAACCCAGGACTGTCATTTAAGACTGTTtttCTTGAGTCTCAGagagGGTGGTGGAATTGTTGGTGTAGGAGTG
ACATCCGTAGAGATCAGCAGGAACACCGGAGGCGAAGGCGACCACCTGGCTGAAGACTGACGCTGAGGAACGAAAGCGTG
GGGAGCAAACAGG
>OTU_1369
TACGTAGGCAGCAAGCGTTGTTCGGAGTTACTGGGCGTAAAGGGTgtgtAGGCGGCCTTCTAAGTTTGGTGTGAAATCTC
CCGGCTCAACCGGGAGGGTGCGCCGAAGACTGGggggCTAGAGTATGGGATGGGAAAGTGGAATTCCTGGTGTAGCGGTG
AAATGCGTAGATATCAGGAGGAACACCTGCGGTGTAGACGGCTTTCTGGACCATAACTGACGCTGAGACACGAAAGCGTG
GGTAGCAAACAGG
>OTU_1370
TACGTAAGAGACTAGTGTTATTCATCTTAATTAGGTTTAAAGGGTACCTAGACGGTCAATATAGCTTCTAAAATGTTAGT
ACTTGACTAGAGTTTTATGTAAGAGGGCAGTACTTGAGGAGGAgagaTGAAATTCTATGATACCAAAGGGACTCGGTAAA
GGCGAAGGCAGCCCTCTATGTGAAAACTGACGTTAAAGGACGAAGGCACAGAGCACAAACAGG
>OTU_1371
TACAGAGGGTGCAAGCGTTAATCGGATTTACTGGGCGTAAAGGGTGCGTAGGTGGTTATTTAAGTTTGATGTGAAAGCCC
TGGGCTTAACCTAGGAACTGCATTGAAAACTGGGTAACTTGAGTACTGTAGAGGGTAGTGGAATTTCCGGTGTAGCGGTG
AAATGCGTAGAGATCGGAAGGAACACCAGTGGCGAAGGCGGCTACCTGGACAGATACTGACACTGAGGCACGAGAGCGTG
GGGAGCAAACAGG
>OTU_1372
TACAGAGGGTGCGAGCGTTGTCCGGAATTACTGGGCGTAAAGGGCGCGTAGGCGGCCCGATAAGTAGGACGTGAAATTCC
GTGGCTTAACCACGGAACTGCGTTCTAGACTGTCAGGCTTGAGCACGGTAGAGGCAGATGGAATTCCCGGTGTAGCGGTG
GAATGCGTAGAGATCGGGAAGAACACCAGTGGCGAAGGCGGTCTGCTGGGCCGTTGCTGACGCTGAGGCGCGACAGCGTG
GGGAGCAAACAGG
>OTU_1373
TAAGTAATGTGAATTGCAGAATTCAGTGAATCATCGAATCTTTGAACGCACATTGCGCCCTGTGGTATTCCGCAGGGCAT
GCCTGTTCGAGCGTCATTTAACCACTCACGCCTAGCGTGGTATTGGGGCACGCGGTCTCCGCGGCCCTCAAAATGAGTGG
CGGCGCCGGTGGGCTCTAAGCGTAGTACATACTCCCGCTATAGAGTTCCcccGGTGGCTCGCCAGAACCcccAATTtttC
ACAGGTTGACCTCGGATCAGGTAGGGATACCCGCTGAACTTAA
>OTU_1374
TACGAAGGGTGCAAGCGTTAATCGGAATTACTGGGCGTAAAGCGTGCGTAGACGGCCTGTTAAGTCGGATGTGAAAGCCC
CGGGCTCAACCTGGGAATGGCATCCGATACTGGTGGGCTAGAGTGCGGTAGAGGAGAGCGGAATTCCCGGTGTAGCGGTG
AAATGCGTAGAGATCGGGAGGAACATCCGTGGCGAAGGCGGCTctctGGACCAGCACTGACGTTGAGGCACGAAAGCGTG
GGGAGCAAACAGG
>OTU_1375
TACGGGAGGGGCAAGCGTTATTCATCATAAACGGGCGTAAAGGGTGAGTAGGCTGTGGTAGATAGTTTATGGGAAaaaaC
AAAATACACTTTGTTACCTCATTTTCTAGATACTAGTTAATAGAGATTATGGCGGGAGGATAGAATTACTAATGGAAAGG
TAAAATCTTCTGAGATTAGTACGAATACCAGAGGCGAAGGCGATTTTCGGTCTAATCTAACGCTGAGGTGCTAAAGCTTG
GGAATCAAACGGG
>OTU_1376
GACGAGGGGTCCAAGCGTTGTTCGGAATTATTGGGCGTAAAGCGGGTGTAGGTGGCTCTGTAAGTCAGGAGTGAAAGCCC
CGAGCTTAACTTGGGAAGTGCTTTTGATACTGCAGAGCTTGAGTGTGGGAGAGGATCGTGGAATTCCAGGTGTAGTGGTG
AAATACGTAGATATCTGGAGGAACACCGGTGGCGAAGGCGGCGATCTGGCCCAACACTGACACTGAGACCCGAAAGCGTG
GGGATCAAACAGG
>OTU_1377
TACGTAGGCAGCAAGCGTTGTTCGGAGTTACTGGGCGTAAAGAGTGCGTAGGCGGTTTCGTAAGTTTGGTGTGAAATCTC
CCGGCTTAACTGGGAGGGTGCGCCGAAAACTGCGGGGCTGGAGTGTGGGAGAGGTAAGCGGAATTCCCGGTGTAGCGGTG
AAATGCGTAGATATCGGGAGGAACACCAGCGGTGTAGACGGCTTACTGGACCATGACTGACGCTGAGGCACGAAAGCGTG
GGGAGCAAACAGG
>OTU_1378
TACGAAGGgggCTAGCGTTGTTCGGAATTACTGGGCGTAAAGCGCGTGTAGGCGGGCGAATAAGTCAGGGGTGAAATGCC
AAGGCTCAACCTTGGAACTGCCTTTGATACTGTTCGTCTTGAGTCCGGGAGAGGTGAGTGGAACTGCGAGTGTAGAGGTG
AAATTCGTAGATATTCGCAAGAACACCAGTGGCGAAGGCGGCTCACTGGCCCGGAACTGACGCTGAGACGCGAAAGCGTG
GGGAGCAAACAGG
>OTU_1379
TACGGAGGGTGCAAGCGTTAATCGGAATTACTGGGCGTAAAGGGCACGCAGGCGGCTGATTAAGTCAGATGTGAAATCCC
CGGGCTCAACCTGGGAACTGCATTTGAAACTGGTGAGCTGGAGTCTTGTAGAGGggggTAGAATTCCAGGTGTAGCGGTG
AAATGCGTAGAGATCTGGAGGAATACCGGTGGCGAAGGCGGCCcccTGGACAAAGACTGACGCTGAGGTGCGAAAGCGTG
GGGAGCAAACAGG
>OTU_1380
TAAGTAATGTGAATTGCAGAATTCAGTGAATCATCGAATCTTTGAACGCACCTTGCGCCCTTTGGTATTCCGAAGGGCAT
GCCTGTTTGAGTGTCATTAAATTATCAACCTTGCTCGCTTTTACCGGCTTGAGTTAGGCTTGGATGTGGgggTTtttGCT
GGCTTCCTTCAGTGGATGGTCTGCTCCCCTTAAATGCATTAGCGGGATCTCTTGTGGACCGTCACTTGGTGTGATAATTA
TCTATGCCAGTTGACTTTGAAGCAAAACTTATGGGAATCCGCTCATAACCGTCCACTCGTGGACAACTCTTGACATTTTG
ACCTCAAATCAGGTAGGACTACCCGCTGAACTTAA
>OTU_1381
TACGGAGGgggCGAGCGTTGTCCGAAGTTACTGGGCGTAAAGCgcgcgTAGGCGGGCTGGCAAGTCCGCTGTGAAAGCCT
GCGGCTTAACCGCAGAGGGTCGGTGGATACTGCCAGTCTTGAAGGTGCTAGGGAgagaTGGAATTACCGGTGTAGCGGTG
AAATGCGTAGAGATCGGTAGGAACACCAGTGGCGAAGGCGGTCTCTTGGAGCACTCTTGACGCTGAGGCGCGAAAGCTGG
gggAGCGAACGGG
>OTU_1382
TACGTAGGgggCAAGCGTTGTCCGGATTTATTGGGCGTAAAGCGCTCGCAGGCGGCTCGATGCGTCGTGCGTGAAACACC
CCGGCTCAACTGGGGAGGGTCGTGCGATACGGTCGGGCTTGAGGCCAGTAGGgggATGCGGAATTCCGGGTGTAGTGGTG
GAATGCGTAGAGATCCGGAGGAACACCAGCGGCGAAGGCGGCATCCTGGACTGGTACTGACGCTCAGGAGCGAAAGCGTG
GGGAGCGATCCGG
>OTU_1383
TACGAAGGgggCAAGCGTTGTTCGGAATTACTGGGCGTAAAGGGCGCGTAGGCGGCTTATCAAGTCAGGCGTGAAATTCC
CGGGCTCAACCTGGgggCTGCGCTTGATACTGATGAGCTTGAATGCGGGAGAGGATAGTGGAATTCCCAGTGTAGAGGTG
AAATTCGTAGATATTGGGAAGAACACCGGTGGCGAAGGCGGCTATCTGGCCCGTAATTGACGCTGAGGCGCGAAAGCGTG
GGGAGCAAACAGG
>OTU_1384
TACGTAGGGAGCAAGCGTTGTCCGGAATCATTGGGCGTAAAGCgcgcgTAGGCGGCCTCATAAGTCCGTTGTGAAAGTCA
AAGGCTCAACCTTTGAAAGCCGATGGATACTGTGAGGCTAGAGTTCGGAAGAGGCGAGTGGAATTCCTGGTGTAGCGGTG
GAATGCGCAGATATCAGGAGGAACACCAATAGCGAAGGCAGCTCGCTGGGACGATACTGACGCTAAGGCGCGAAAGCGTG
GGGAGCGAACAGG
>OTU_1385
TACGTAGGgggCAAGCGTTGTCCGGAATCATTGGGCGTAAAGAGCGTGTAGGCGGTCCGGTAAGTCGGCTGTGAAAGTCC
AGGGCTCAACCCTGGGATGCCGGTCGATACTGCCGGACTAGAGTTCGGAAGAGGCGAGTGGAATTCCCGGTGTAGCGGTG
AAATGCGCAGATATCGGGAGGAACACCTATGGCGAAGGCAGCTCGCTGGGACGTTACTGACGCTGAGACGCGAAAGCGTG
GGGAGCAAACAGG
>OTU_1386
GACGGAGGATGCAAGCGTTATCCGGAATGATTGGGCGTAAAGCGTCCGCAGGTGGCAATTCAAGTCTGCTGTTAAAGCGC
AGGGCTTAACTCTGTAAAGGCAGTGGAAACTGAATAGCTAGAGTGTGGTAGGGGCAGAGGGAATTCCCAGTGTAGCGGTG
AAATGCGTAGAGATTGGGAAGAACATCGGTGGCGAAGGCGCTCTGCTGGACCATAACTGACACTCACAGGACGAAAGCTA
GGGGAGCGAATGGG
>OTU_1387
TACGTAGGgggCAAGCGTTGTCCGGAATCATTGGGCGTAAAGCGCGTGTAGGCGGCTCAGTAAGTCCGCTCTGAAAGCCC
GGGGCTCAACCCCGGGAGGCGGGTGGATACTGCTGAGCTTGAGTCCGGAAGAGGCGAGTGGAATTCCCGGTGTAGCGGTG
AAATGCGCAGATATCGGGAGGAACACCAATGGCGAAGGCAGCTCGCTGGGACGTGACTGACGCTGAGACGCGAAAGCGTG
GGGAGCAAACAGG
>OTU_1388
TACAGAGGGTGCAAACGTTGCTCGGAATTATTGGGCGTAAAGCGCATGTAGGCGGCACGGTAAGTTCGCTGTGAAAGCCC
TTGGCTCAACCAAGGAAGTGCAGCGAAAACTGCCGAGCTCGAGTTCTGAAGAGGGTCGCGGAATGGCCAGTGTAGAGGTG
AAATTCGTAGATATTGGCTAGAACACCAGTGGCGAAGGCGGCGACCTGGGAAGATACTGACGCTGAGATGCGAAAGCGTG
GGGAGCAAACAGG
>OTU_1389
CACGTAGGGGCCAAGCGTTGTCCGGATTTATTGGGCGTAAAGAGCTCGTAGGCGGTTGGGTAAGTCGGGTGTGAAAACTC
CAGGCTCAACTTGGAGACGCCACCCGATACTGCTCTGACTTGAGTTCGGTAGGGGAGTGGGGAATTCCTGGTGTAGCGGT
GAAATGCGCAGATATCAGGAGGAACACCGGTGGCGAAGGCGCCACTCTGGGCCGAAACTGACGCTGAGGAGCGAAAGCGT
GGGTAGCAAACAGG
>OTU_1390
GACGAGTCTCACAAACGTTATTCGGAATTACTGGGCTTAAAGGGTGCGTAGGCGGTGGAGTAAGTCGGATGTGAAATACC
TTAGCTTAACTAGGGAACTGCACTCGATACTACTTTGCTAGAGTAAGACAGAGGTGAGTGGAACTGAGGGTGGAGCGGTG
AAATGCGTTGATATCCTCAGGAACACCGGTGGCGAAGGCGACTCACTGGGTCTTTACTGACGCTGATGCACGAAAGCTAG
GGTAGCAAACGGG
>OTU_1391
TACGTAGGTGGCAAGCGTTGTCCGGATTTATTGGGTTTAAAGGGTGCGTAGGCGGTCATGTAAGTCAGCGGTGAAATCCG
GCAGCTCAACTGTCGATGTGCCATTGATACTGCATGACTTGAGTACTGATGAGGTAGGCGGAATTGACGGTGTAGCGGTG
AAATGCTTAGATATCGTCAAGAACACCGATAGCGAAGGCAGCTTACTAAAGAGTAACTGACGCTGAGGCACGAAAGTGTG
GGGATCAAACAGG
>OTU_1392
TACGAACTGTGCAAACGTTATTCGGAATCACTGGGCTTACAGGGTGCGTAGGCGGTCTGTTAAGTAGGGTGTGAAAGCCc
ccGGCTCAACCGGGGAATTGCGCCCTAAACTGGCGGACTGGAGTGAGATAGGGGTGTGCGGAACTTCCGGTGGAGCGGTG
AAATGTGTTGATATCGGAAGGAACGCCGGTGGCGAAAGCGGCACACTGGATCTCAACTGACGCTGAGGCACGAAAGCCAG
GGGAGCGAACGGG
>OTU_1393
TACGTAGGTGGCAAGCGTTGTCCGGATTTACTGGGCGTAAAGCgcgcgcAGGCGGATGGTTAAGTAGGAAGTGAAAGGTT
GGAGCTCAACTCCAACATTGCTCCCTATACTGGCCGTCTTGAGTCCCGGAGAGGAAAGCGGAACGACACGTGGAGCGGTG
AAATGCGTTGATATGTGTCGGAACACCAATGGCGAAGGCAGCTTTCTGGACGGGTACTGACGCTCAGGCGCGAAAGCCGA
GGTAGCGAACAGG
>OTU_1394
TACGGAGGGTGCAAGCGTTATCCGGATTTACTGGGTTTAAAGGGAGCGCAGGCGGATTGGTAAGTCAGTGGTGAAATACC
CGTGCTTAACATGGGAACTGCCATTGATACTATCAGTCTTGAATGTTGTTGAGGTTTGCGGAATGGGTCATGTAGCGGTG
AAATGCATAGATATGACCCGGAACACCTATTGCGAAGGCAGCAGGCTAAACAAATATTGACGCTGAGGCTCGAAAGCGTG
GGGATCAAACAGG
>OTU_1395
TACGGAGGGTGCAAGCGTTGTCCGGATTTATTGGGTTTAAAGGGTGCGTAGGCGGCTTATTAAGTCAGGGGTGAAAGACT
GCAGCTCAACTGTAGCAGTGCCTTTGATACTGATGAGCTTGAGTACAGATGAGGCTGGCGGAATGGGTGGTGTAGCGGTG
AAATGCATAGATACCATCCAGAACACCGATTGCGAAGGCAGCCGGCTAAACTGTAACTGACGCTGAGGCACGAAAGCGTG
GGGATCGAACAGG
>OTU_1396
TACAGAGGGTGCAAGCGTTGTTCGGAATCATTGGGCGTAAAGGGCGCGTAGGCGGTTGATCAAGTTGAATGTGAAAGCCC
GGGGCTCAACCTCGGAAGTGCATTCAAAACTGGTCGACTAGAGTTCCGCAGAGGATGGTAGAATTCCCAGTGTAGAGGTG
AAATTCGTAGATATTGGGAGGAATACCAGTGGCGAAGGCGACCATCTGGACGGATACTGACGCTGAGGCGCGAAAGCGTG
GGTAGCAAACAGG
>OTU_1397
TACGAGGGATCCTAGCGTTGTTCGGAATCATTGGGCGTAAAGGGTgtgtAGGCGGCCATGTAAGTCAGTTGTGAAAGCCC
CGGGCTCAACCCGGGAAGTGCTTCTGATACTGCTTGGCTTGAGTATTGGATAGGTGAGTGGAATTCCAGGTGTAGTGGTG
AAATACGTAGATATCTGGAGGAACACCGGCGGCGAAGGCGGCTCACTGGCCATATACTGACGCTGAAACACGAAAGCGTG
GGTAGCAAACAGG
>OTU_1398
TACGTAGGTGGCAAGCGTTGTCCGGATTTATTGGGCGTAAAGCgcgcgcAGGCGGCTATGTAAGTCTGGTGTTAAAGCCC
GGAGCTCAACTCCGGTTCGCATCGGAAACTGTGTAGCTTGAGTGCAGAAGAGGAAAGCGGTATTCCACGTGTAGCGGTGA
AATGCGTAGAGATGTGGAGGAACACCAGTGGCGAAGGCGGCTTTCTGGTCTGTAACTGACGCTGAGGCGCGAAAGCGTGG
GGAGCAAACAGG
>OTU_1399
TACGGAGGGTGCGAGCGTTGTCCGGAATCACTGGGCGTAAAGGGCGCGTAGGTGGCCTGTGGAAGTCTGCGGTGAAAGTC
CGGCGCTCAACGCCGGATCGGCCGTGGATACTCTCGGGCTTGAGCTTACTAGAGGCAGATGGAATTCCGGGTGTAGCGGT
GGAATGCGTAGAGATCCGGAAGAACACCGGTGGCGAAGGCGGTCTGCTGGGGTAATGCTGACACTGATGCGCGACAGCGT
GGGGAGCAAACAGG
>OTU_1400
TACGGAGGGTCCAAGCGTTATCCGGAATCATTGGGTTTAAAGGGTCCGTAGGCGGGCCAGTAAGTCAGTGGTGAAATCTC
CCGGCTCAACCGGGAAATGGCCATTGATACTGCTGGTCTTGAATTATTGGGAAGTAACTAGAATATGTAGTGTAGCGGTG
AAATGCTTAGAGATTACATGGAATACCAATTGCGAAGGCAGGTTACTATCAATatatTGACGCTGATGGACGAAAGCGTG
GGTAGCGAACAGG
>OTU_1401
TACAGAGGgggCAAGCGTTGTTCGGAATTACTGGGCGTAAAGGGCGCGTAGGCGGCCTGTTAAGTCGAACGTGAAATCCC
CGGGCTCAACCCGGGAACTGCGTCCGAAACTGGCAGGCTCGAATTCGGGAGAGGGATGCGGAATTCCAGGTGTAGCGGTG
AAATGCGTAGATATCTGGAGGAACATCGGTGGCGAAGGCGGCATCCTGGACCGATATTGACGCTGAGGCGCGAAAGCCAG
GGGAGCAAACGGG
>OTU_1402
TACAGAGGTCCCAAGCGTTGTTCGGATTCACTGGGCGTAAAGGGTGCGTAGGTGGCCGGTTAAGTCTGACGTGAAATCTC
CGAGCCTAACTCGGAAACTGCATCGGAAACTATCCGGCTCGAGGGTTGGAGGggggACTGGAATACTTGGTGTAGCAGTG
AAATGCGTAGATATCAAGTGGAACACCAGTGGCGAAGGCGAGTCCCTGGACAACTCCTGACACTGAGGCACGAAAGCTAG
GGGAGCAAACAGG
>OTU_1403
TACGGAGGGTGCGAGCGTTGTCCGGAATCACTGGGCGTAAAGGGCGCGTAGGCGGCGCGGAAAGTCAACGGTGAAAGCTT
GGGGCTCAACCCCGAGTCGGCCGTCGATACTTCCGTGCTCGAGCACTGTAGAGGCAGGTGGAATTCCGGGTGTAGCGGTG
GAATGCGTAGAGATCCGGAAGAACACCGGTGGCGAAGGCGGCCTGCTGGGCAGTAGCTGACGCTGATGCGCGACAGCGTG
GGGAGCAAACAGG
>OTU_1404
TACGTAGGTGGCAAGCGTTGTCCGGATTTACTGGGCGTAAAGGGCAAGCAGGCGGACTGTTAAGTAGAAAGTGAAAGGTT
GGGGCTCAACCCCAACACTGCTTTCTATACTGGCAGTCTTGAATCCCGGAGGGGAAAGCGGAACAATACGTGTAGCGGTG
AAATGCGTTGATATGTATTGGAACACCAATGGCGAAGGCAGCTTTCTGGACGGGGATTGACGCTCATTTGCGAAAGCCGA
GGTAGCGAACAGG
>OTU_1405
TACAGAGGGTGCAAACGTTGCTCGGAATCATTGGGCGTAAAGCGCACGTAGGCGGCTCGATAAGCGGGGAGTGAAAGCCC
ACGGCTTAACCGTGGAAGTGCTTTCCGAACTGTCGAGCTTGAGTACCCAAGAGGATCGCGGAATTCCCGGTGTAGAGGTG
AAATTCGTAGATATCGGGAGGAACACCAGCGGCGAAGGCGGCGATCTGGggggATACTGACGCTGAGGTGCGAAAGCGTG
GGGAGCAAACAGG
>OTU_1406
TACGTAGGAGGCGAGCGTTGTCCGGAATTACTGGGCGTAAAGAGCGCGTAGGCGGCACTGTACGACGTATGTGAAAGCCc
ccGGCTCAACTGGGGAGGGTCATAGGTAACGGCAGAGCTAACGAGTGCAGGAGAGGGAAGTGGAACTCCGGGAGTAGCGG
TGAAATGCGTAGAGACCCGGAGGAACACCAGTGGCGAAGGCGGCTTCCTGGCCTGCAACTGACGCTGTGGCGCGAAAGCT
AGGGGAGCAAACGGG
>OTU_1407
TACGTAGGGACCGAGCGTTGTCCGGAATCATTGGGCGTAAAGCGCGTGTAGGCGGCTTGGTAGGTTTCGTGTTAAATCCC
TCGGCTCAACCGAGGAATCGCACGGAAAACCACCTCGCTAGAGTCCGGAAGAGGGAAACGGAATTCCAGGTGTAGCGGTG
AAATGCGCAGATATCTGGAAGAACACCCGTGGCGAAGGCGGTTTCCTGGGACGGTACTGACGCTGAGACGCGAAAGCGTG
GGGAGCGAACAGG
>OTU_1408
TACGTAGGCAGCAAGCGTTGTTCGGAGTTACTGGGCGTAAAGAGTGCGTAGGCGGTTCACCAAGTCTGCTGTGAAATCTC
CCGGCTTAACTGGGAGGGTGCGGTGGAAACTGGTGGGCTTGAGTGTGGGAGAGGTAAGCGGAATTCCTGGTGTAGCGGTG
AAATGCGTAGATATCAGGAGGAACACCGGTGGTGTAGACGGCTTACTGGACCACGACTGACGCTGAGGCACGAAAGCGTG
GGTAGCAAACAGG
>OTU_1409
TACGAAGGgggCTAGCGTTGCTCGGAATGACTGGGCGTAAAGGGCGCGTAGGCGGCAcacacaGTCAGACGTGAAATTCC
TGGGCTTAACCTGGgggCTGCGTTTGATACATGTGAGCTAGAGGATGGAAGAGGCTCGTGGAATTCCCAGTGTAGAGGTG
AAATTCGTAGATATTGGGAAGAACACCGGTGGCGAAGGCGGCGAGCTGGTCCATTACTGACGCTGAGGCGCGAAAGCGTG
GGGAGCAAACAGG
>OTU_1410
TAAGTAATGTGAATTGCAGAATTCAGTGAATCATCGAATCTTTGAACGCACATTGCGCCCCTTGGTATTCCGAGGGGCAT
GCCCGTTCGAGCGTCATTATAACCCCTCAAGCCTAGCTTGGTGTTGGGGCCTGCTGTTACCGGCAGCCCTTAAAATCAGT
GGCGGTGCCATCTGGCTCTAAGCGTAGTAATACTCCTCGCTACAGGGTCCGGGTGGATGCTTGCCATCAACCCCTAATTT
TCTATGGTTGACCTCGGATCGGGTAGGGATACCCGCTGAACTTAA
>OTU_1411
GACAAGGGAGACTAGCGTTtttCATCTTTATTAGGTTTAAAGGGTACCTAGACGGTTTATCTAGCCTCACAAAGGAAACA
GATTAAACTAGAGTTAAATATGGGAGGTATATTTAGTATTGAAAGAGAAGGGATGAAATTtttttATACTTTCGAGACTG
ATAATGGTGAAAACAATCCTCTATGTAATAACTGACGTTAAGGGACGAAGGCATGGTTAGCGAATAGG
>OTU_1412
TACGAGGGGCGCAAGTGTTGTTCGGAATCACTGGGCGTAAAGGGAGCGTAGGCGGGCTTTTAAGTTAGGTGTTTAATCCC
GGGGCCCAACCCCGGACCGGCACCTAAAACTGGGAGTCTTGAATAGTGGAGAGGTCAGTGGAATTGGgggTGTAGCGGTG
GAATGCGTAGAGATCCCCAAGAACACCAGTTGCGAAGGCGGCTGACTGGACACATATTGACGCTGAGGCTCGAAAGCATG
GGGAGCAAACAGG
>OTU_1413
TACAGAGGGTGCGAGCGTTAATCGGAATTACTGGGCGTAAAGGGTGCGTAGGTGGTTTGATAAGTTAGGTGTGAAAGTCC
TGGGCTTAACCTGGGGACTGCGCCTAATACTGTCAGGCTAGAGTACTGTAGAGGAAGGTGGAATTTCCGGTGTAGCAGTG
AAATGCGTAGATATCGGAAGGAACATCAGTGGCGAAGGCGACTTTCTGGACAGATACTGACACTGAGGCACGAAAGCGTG
GGGAGCAAACAGG
>OTU_1414
TAAGTAATGTGAATTGCAGAATTCAGTGAACCATCGAATCTTTGAACGCACATTGCGCCCAGGAGTAATCTCCTGGGCAT
GCCTGTCCGAGCGTCATTTCAACCCTCGAGCCGCTTTTAGTGGATCGGTGTTGGGGCACTACGGTAAAACGTAGGCCCCG
AAATGAAGTGGCGGTCCCGTCGCGGCGTCCTATGCGTAGTAACTTTCAGTCTCGCATCGGGTCCCGGCGGTGACCTGCCG
TCAACCTAATTATTTTCTATGGTTTGACCTCGGATCAGGTAGGGTTACCCGCTGAACTTAA
>OTU_1415
TACGGAGGgggCAAGCGTTGTCCGGACTTACTGGGCGTAAAGGGTGCGTAGGCGGTTGGGTGCGTCGGCGCTGAAATCCG
TGGGCTCAACCCACGGGCGCGTGCCGATACGACCCAACTCGAGGCTCGGAGAGGGTGGGAGAACTCCTGGTGTAGTGGTG
AAATGCGTAGAGATCAGGAAGAATACCCGTGGCGCAAGCGCCCACCTGGCCGAGACCTGACGCTAAGGCACGAAAGCGTG
GGGAGCGAACCGG
>OTU_1416
TACAGAGGGTGCAAGCGTTAATCGGATTTACTGGGCGTAAAGCGTgtgtAGGTGGTCAAGAAAGTCGGTTGTGAAATCCC
TGGGCTCAACCCGGGAACTGCTTCCGATACTTCATGACTCGAATTCGGTAGAGGGAGGCGGAACTCCAGGTGTAGCGGTG
AAATGCGTAGATATCTGGAAGAACACCAATGGCGAAGGCAACCTCCTGGGCCTGAATTGACACTGAGACACGAAAGCGTG
GGGATCAAACAGG
>OTU_1417
TACGTAGGGTGCAAGCGTTATCCGGAATCACTGGGCGTAAAGCGTACGTAGGCGGAAGCTTAAGTGTGATGTTAAATCGT
GTGGCTCAACCATATCGATGCATCGCATACTGGGTTTCTAGAGAACGGCAGAGGCAAGTGGAACTCGTAGTGTAGCGGTA
AAATGCGTAGATATTACGAAGAACACCAATGGCGAAGGCAGCTTGCTGGGCCATTTCTGACGCTGAGGTACGAAAGCGTG
GGGAGCGAACAGG
>OTU_1418
TACGTAGGCAGCGAGCGTTGTTCGGAGTTACTGGGCGTAAAGCGTGCGTAGGCGGTGTCTTAAGTTTGTTGTGAAATCTC
CCGGCTTAACCGGGAGGGTGCGGCGAATACTGAGATGCTGGAGTGCGGGAGAGGTAAGCGGAATTCCCGGTGTAGCGGTG
AAATGCGTAGATATCGGGAGGAACACCTGCGGTGTAGACGGCTTACTGGACCGTAACTGACGCTGAGGCACGAAAGCGTG
GGTAGCAAACAGG
>OTU_1419
TACGTAGAAGACTAGTGTTATTCATCTTTAGTAGGTTTAAAGGGTACCTAGACGGTAAAATTAATCCTCAGGATATGTTt
ttACTAGAGTTATATGGGAGAAGGGGAGTATTTATGGTGTAGAGTTGAAATTCGTTGATCCCATAACGACTGGTAACGGC
GAAAGCAACCTTTTATCTAATAACTGACGTTGAGGGACGAAGGCTCGGGTCACGAACAGG
>OTU_1420
TACGGggggggCAAGCGTTGTTCGGAATTACTGGGCGTAAAGCgcgcgTAGGCGGCTTTTCAAGTCAGACGTGAAAGCCC
CAGGCTTAACCTGGGAACTGCGTTTGATACTGTTGAGCTAGAGTGTGGAAGGGGCTACTGGAATTCCGTgtgtAGCGGTG
AAATGCGTAGATATACGGAGGAACACCAGCGGCGAAGGCGGGTAGCTGGGCCAACACTGACGCTGAGGCGCGAAAGCTAG
GGTAGCAAACGGG
>OTU_1421
TACGAAGGgggCTAGCGTTGCTCGGAATCACTGGGCGTAAAGCGCACGTAGGTGGGTCGTTAAGTCGGgggTGAAATCCT
GGAGCTCAACTCCAGAACTGCCTTCGATACTGGCGATCTTGGAGTCCGGGAGAGGTGAGTGGAACTGCGAGTGTAGAGGT
GAAATTCGTAGATATTCGCAAGAACACCAGTGGCGAAGGCGGCTCACTGGCCCGGTACTGACACTGAGGTGCGAAAGCGT
GGGGAGCAAACAGG
>OTU_1422
TACGAAGGTCCCAAGCGTTATCCGGATTTATTGGGTTTAAAGGGTGCGTAGGCGGTCTATTAAGTCAGTGGTGAAAGCCC
CAAGCTCAACTTGGGAACTGCCATTGATACTGATGGACTTGAGTACATTTGAGGTGGGCGGAATGTGTCATGTAGCGGTG
AAATGCTTAGATATGACACAGAACACCGATTGCGAAGGCAGCTCACTAAACTGTAACTGACGCTGAGGCACGAAAGCGTG
GGGAGCAAACAGG
>OTU_1423
TACAGAGGTCCCAAGCGTTGTTCGGATTTATTGGGCGTAAAGGGTGCGTAGGCGGCAGTGTAAGTTGGACGTGAAATCCT
GGGGCTCAACCTCAGAATTGCGTACAATACTGCATTGCTAGGGCGCTGTAGAGGAGATTGGAATTTACGGTGTAGCAGTG
AAATGCGTAGATATCGTAAGGAAGACCAGTGGCGAAAGCGAATCTCTGGGCAGCAGCCGACGCTGAGGCACGAAGGCCAG
GGGAGCAAACGGG
>OTU_1424
TACGTAGGGTGCAAGCGTTAATCGGAATTACTGGGCGTAAAGCGTGCGCAGGTGGTTGTGTAAGCTTGATGTGAAATCCC
CGGGCTTAACCTGGGAATGGCATTGAGGACTGCACGGCTAGAGTGCGTCAGAGGggggTGGAATTCCGCGTGTAGCAGTG
AAATGCGTAGAGATGCGGAGGAACACCGATGGCGAAGGCAGCCcccTGGGATGACACTGACACTCATGCACGAAAGCGTG
GGGAGCAAACAGG
>OTU_1425
TACGGAGGGTGCAAGCGTTGTCCGGATTTATTGGGTTTAAAGGGTGCGTAGGCGGCCTATTAAGTCAGTGGTGAAATCCT
GCAGCTTAACTGTAGAATTGCCATTGATACTGATGGGCTTGAATTCAGGCGAGGTAGGCGGAATTGACGGTGTAGCGGTG
AAATGCATAGATATCGTCAAGAACACCGATTGCGAAGGCAGCTTACTAGACTGACATTGACGCTGAGGCACGAAAGTGTG
GGGATCAAACAGG
>OTU_1426
TACGAAGGgggCTAGCGTTGTTCGGAATCACTGGGCGTAAAGCGCACGTAGGCGGGCCGTTAAGTCGGgggTGAAATCCT
GGAGCTCAACTCCAGAACTGCCTTCGATACTGGCGGCCTTGAGTCCGGGAGAGGTGAGTGGAACTGCTAGTGTAGAGGTG
AAATTCGTAGATATTAGCAAGAACACCAGTGGCGAAGGCGGCTCACTGGCCCGGTACTGACGCTGAGGTGCGAAAGCGTG
GGGAGCAAACAGG
>OTU_1427
TACAGAGGAGCCAAGCGTTGTCCGGATTGACTGGGCGTAAAGCGCACGCAGGCGGCCTGGCGCGTGGGGTGTGAAATCTG
GCCGCTTAACGGCCAGGCGCCATCCCATACGGCTAGGCTGGAGGGCTGCAGAGGTCGATGGAATTGCCGGTGTAGTGGTG
AAATGCGTAGAGATCGGCAGGAACACCCAGGgggAAACCAGTCGACTGGGCAGCACCTGACGCTGAGGTGCGAGAGCGTG
GGGAGCGAACCGG
>OTU_1428
TACGGAGGATGCAAGCGTTGTCCGGAATCATTGGGCGTAAAGGGTCCTGAGGTGGTTTGCTCAGTCCACTGTGAAAGTTC
AGGGCTTACCCTTGAAAATGCGGTGGAAACTAGTAGGCTAGAGTACGGTGGgggCAGAGGGAATTCCCGATGTAGCGGTG
AAATGCATAGATATCGGGAAGAACACCGATGGCGAAGGCACTCTGCTGGGCCGACACTGACACTGAAAGACGAAAGCCAG
GGGAGCGAATGGG
>OTU_1429
TACGGAGGGTGCAAGCGTTGTCCGGATTTATTGGGTTTAAAGGGTGCGTAGGTGGTCTCCTAAGTCTGGTTTGAAAGCAG
GCGGCTTAACCGTCTGATGTGGCTGGAAACTGGgggACTTGAATGGGTTGGCGGTCGCCGGAACGGGTCATGTAGCGGTG
AAATGCATAGATATGACCCAGAACCCCGATTGCGAAGGCAGGCGACTAGGACCCGATTGACACTGAGGCACGAGAGCATG
GGGAGCGAACAGG
>OTU_1430
TACGTAGGGTGCGAGCGTTGTCCGGAATTACTGGGCGTAAAGAGCTTGTAGGCGGTCTGTCGCGTCGATTGTGAAAACTT
GGGGCTCAACCCCAAGCTTGCAGGCGATACGGGCAGACTAGAGTACTTCAGGGGAGACTGGAATTCCTGGTGTAGCGGTG
AAATGCGCAGATATCAGGAGGAACACCGGTGGCGAAGGCGGGTCTCTGGGAAGTAACTGACGCTGAGAAGCGAAAGCGTG
GGTAGCGAACAGG
>OTU_1431
TACGAAGGgggCTAGCGTTGTTCGGAATTACTGGGCGTAAAGCgcgcgcAGGCGGCCATTCAAGTCAGGGGTGAAAGCCC
AGAGCTCAACTCTGGAACTGCCCTTGAAACTGTATGGCTTGAGTATGAgagagGTGAGTGGAATTCCCAGTGTAGAGGTG
AAATTCGTAGATATTGGGAAGAACACCGGTGGCGAAGGCGGCTCACTGGCTCATTACTGACGCTCAGGCGCGACAGCGTG
GGGATCAAACAGG
>OTU_1432
GACGAACCGTGCGAACGTTATTCGGAATCATTGGGCTTAAAGCGCGTGTAGGCGGATGGGAACGTCGGTCGCTGAAATAC
CCCGGCTCAACCGGGGAACTGGCATCGAAACGACCCGTCTCGAGGGGCATAGGgggAGCTGGAACTTCCGGTGGAGCGGT
GAAATGCGTTGAGATCGGAAGGAACGCCCGTGGCGAAAGCGAGCTCCTGGATGTCTTCTGACGCTGAGACGCGAAAGCTA
GGGTAGCGAACGGG
>OTU_1433
TACGTAGAAGACTAGTGTTATTCATCTTTATTAGGTTTAAAGGGTACCTAGACGGTTATATTAGCCCAAAACAGGGAACG
TTATGACTAGAGTTTTATATGAGAAGGGAGAATTTATGGAGTAGAGATAAAATTCGTTGATACCATAAAGACGGATGACG
GCGAAAGCGACCTTCTATCTAATAACTGACGTTGAGGGACGAAGGCTCGGGTAGCAAATAGG
>OTU_1434
AACGTAGGACACAAGCGTTATCCGGAGTTACTGGGCGTAAAGGGCGTTTAGGCGGGTGATTAAGTTCGCTATGAAAGCGC
CAGGCTAAACCTGGCGAGGCTGGCGGATACTGGTCATCTGGAGTAAGGAAGAGGGAGGTAGAATTCCGCGTGTAGTGGTG
AAATGCGTAGAGATGCGGAGGAATACCAGTGGCGAAGGCGGCCTCCTGGTCCTTAACTGACGCTGAAGCGCGAAAGCATG
GGGAGCGAACGGG
>OTU_1435
TACGTAGGCAGCAAGCGTTGTTCGGAATTACTGGGCGTAAAGAGTgtgtAGGCGGTGCGCTAAGTTCGGTGTGAAATCTC
CCGGCTCAACTGGGAGGGTGCGCCGGAAACTGGCGGACTGGAGCGTGGGAGAGGAAAGCGGAATTCCTGGTGTAGCGGTG
AAATGCGTAGAGATCAGGAGGAACACCAGCGGTGTAGACGGCTTTCTGGACCACAGCTGACGCTGAGACACGAAAGCGTG
GGTAGCAAACAGG
>OTU_1436
TACGGAGGATCCAAGCGTTATCCGGATTTATTGGGTTTAAAGGGTGCGTAGGTGGCCTGGTAAGTCAGGGGTGAAAGACG
GTAGCTTAACTATCGCAGTGCCTTTGATACTGCCGGGCTTGAATGAACTAGAGGTAGGCGGAATGTGACAAGTAGCGGTG
AAATGCATAGATATGTCACAGAACACCGATTGCGAAGGCAGCTTACTATGGTTCTATTGACACTGAGGCACGAAAGCGTG
GGGATCAAACAGG
>OTU_1437
TACGGAGGGTGCAAGCATTGATCGGAATTACTGGGCGTAAAGGGCGCGTAGGCGGCCTGAAAAGTCAGATGTGAAATTCC
GGGGCTCAACCCCGGAGCTGCATTTGAAACTTTCAGGCTAGAGGACAGTAAGGGAAAACGGAATTCCACGTGTAGCGGTG
AAATGCGTAGATATGTGGAAGAACACCGGTGGTGAAGACGGTTTTCTGTGCTGTAACTGACGCTGAGGCGCGAAAGCTAG
GGGAGCAAACAGG
>OTU_1438
TACGTAGGGTCCGAGCGTTGTCCGGAATTACTGGGCGTAAAGCGTGCGCAGGCGGCCCGTGAGGTGTCACGTGAAAGCCC
CGGGCTCAACCCGGGAGGGTCGTGGCAAACCGGCGGGCTTGAGGCCGGTAGAGGTGGGTGGAACTCCTGGTGGAGTGGTG
AAATGCGTAGAGATCAGGAAGAACACCCGTGGCGAAGGCGGCCCACTGGGCCGGTACTGACGCTGAGGCACGAAGGCGTG
GGGAGCGAACGGG
>OTU_1439
TACGGAGGGTGCGAGCGTTATCCGGAATCACTGGGTTTAAAGGGTGCGTAGGCGGTCTGATAAGTCAGTTGTGAAATTCC
TCGGCTTAACCGAGTGGACTGCGATTGATACTGTCAGACTTGAATCAGGTTGAGGTAGGCGGAATGTGACATGTAGCGGT
GAAATGCTTAGATATGTCATAGAACACCGATTGCGAAGGCAGCTTGCTGGGCTTAGATTGACGCTGAGGCACGAAAGCGT
GGGGAGCAAACAGG
>OTU_1440
TAAGTAATGTGAATTGCAGAATTCAGTGAATCATCGAATCTTTGAACGCACCTTGCGCTCCTTGGTATTCCGAGGAGCAT
GCCTGTTTGAGTGTCATGAAAACCCTCAACCTTAGATTGGTTATTTGACCTTTCTTTGGCTTGGATTTGGACGTTTGCCG
ATGTCAAGTCGGCTCGTCTTAAAAGTAATAGCTGGATCTGTCTCGCGACATGGTTTGACTTGGCGTAATAAGTATTTCGC
TAAGGACATCTTCGGATGGCCCTGTTGCAGGACTAAAGACCGCTTTCTAATCCATTGATCTTCGGATTAATATTCATAAC
ATCTGGCCTCAAATCAGGTAGGACTACCCGCTGAACTTAA
>OTU_1441
TACGGAGGGTGCGAGCGTTGTCCGGAATCACTGGGCGTAAAGGGCGCGTAGGTGGCCCCTTAAGTgtgtgGTGAAAGCCC
GGGGCTCAACCCCGGGTCGGCCGCGCAGACTGGggggCTGGAGCACTGTAGAGGCAGGCGGAATTCCGGGTGTAGCGGTG
GAATGCGTAGAGATCCGGAAGAACACCGGTGGCGAAGGCGGCCTGCTGGGCAGTTGCTGACACTGAGGCGCGACAGCGTG
GGGAGCAAACAGG
>OTU_1442
TACGTAGGgggCGAGCGTTGTCCGGATTCATTGGGCGTAAAGCgcgcgcAGGCGGTTGCGAGAGCCCGGCGTGAAAGCCc
ccAGCTCAACTGGgggAGGCCGTCGGAGACCTCGTGACTTGAGGCCGGTAGGGGAGAGCGGAATTCCCGGTGTAGTGGTG
GAATGCGTAGATATCGGGAGGAACACCAGTGGCGAAGGCGGCTctctGGACCGGTTCTGACGCTCAGGCGCGAAAGCGTG
GGGAGCGATCCGG
>OTU_1443
TAAGTAATGTGAATTGCAGAATTCAGTGAATCATCGAATCTTTGAACGCACATTGCGCCcccTGGTATTCCGGggggCAT
GCCTGTTCGAGCGTCATTATGACCAATCCCGCAAGGGGTCTTGGGGTCCGCGGTTTGCTGCGGCCCTTAAAATCAGTGGC
GGCGCCAGCGGTGCTCTCAGCGTAGTAATACTCCTCGCTTGGGAACCACGGTGGATGCTTGCCAGCAACTCAAACTTATA
TTAGGTTGACCTCGGATCAGGTAGGGATACCCGCTGAACTTAA
>OTU_1444
TACGGggggggCAAGCGTTGTTCGGAATTACTGGGCGTAAAGGGTTCGTAGGTGGCCAACTAAGTCATACGTGAAATCCC
TCAGCTTAACTGGGGAACTGCGTCTGATACTGGTTGGCTTGAGTGCAGGAGAGGAACGCGGAATTCCAGGTGTAGCGGTG
AAATGCGTAGATATCTGGAGGAACACCGGTGGCGAAGGCGGCGTTCTGGACTGCAACTGACACTGAGGAACGAAAGCCAG
GGGAGCAAACGGG
>OTU_1445
TACGTAGGgggCGAGCGTTGTCCGGAATCATTGGGCGTAAAGCGCGTGTAGGCGGCTTGGTAAGTCCGGTGTGAAACCTT
GGGGCTCAACCCCAAGCCTGCACTGGATACTGCCTCGCTTGAGTCCGGGAGGGGAGAGCGGAATTCCTAGTGTAGCGGTG
AAATGCGCAGATATTAGGAAGAACACCGGTGGCGAAGGCGGCTctctGGAACGGTACTGACGCTGAGACGCGAAAGCGTG
GGGAGCGAACAGG
>OTU_1446
TACGTAGGAGGCGAGCGTTGTCCGGAATTACTGGGCGTAAAGAGCGCGTAGGCGGCGCGATACGACAGGTGTGAAAGCCc
ccGGCTCAACTGGGGAGGGTCATCTGTAACGGTCGTGCTACGAGTGCAGGAGAGGGACGTGGAACTCCGGGAGTAGCGGT
GAAATGCGTAGAGACCCGGAGGAACACCAGTGGCGAAGGCGGCGTCCTGGCCTGCGACTGACGCTGTGGCGCGAAAGCTA
GGGGAGCGAACGGG
>OTU_1447
CACGTGGAAGACTAGTGTTATTCATGTTTAATCGGTTTAAAGGGTACCTAGACGGTCGATCAAGCCTAGTAAAGGGACTG
TTGACTTGAGTGTTATGTAAGAAAATAGAATGATGCGAGTAGAGATTTAATTCTTTGATACCATACGGACTGATAAAGGC
AAAGGCAATTTTCTATGTAGACACTGACGTTGAGGGACGAAGGCTTTTCATCGCGAAAAGG
>OTU_1448
TACAGAGGTCCCGAGCGTTGTTCGGATTCACTGGGCGTAAAGGGTGCGTAGGTGGCCTGGTAAGTTTGATGTGAAAGCCC
GCAGCTTAACTGCGGAATGGCATTGAATACTATCAGGCTCGAGGGTTGGAGGGGAGACTGGAATTCTCGGTGTAGCAGTG
AAATGCGTAGATATCGAGAGGAACACCGGTGGCGAAGGCGAGTCTCTGGACAACCCCTGACACTGAGGCACGAAAGCTAG
GGGAGCAAACAGG
>OTU_1449
TACGAAGGGTGCAAACGTTGCTCGGAATCATTGGGCGTAAAGCGCACGTAGGCGGCCTGTTAAGTCGGATGTGAAATCCC
TCGGCTCAACCGAGGACGTGCATTCGAAACTGGCAAGCTCGAGTATGGAAGAGGGTCGCGGAATTCCCGGTGTAGAGGTG
AAATTCGTAGATATCGGGAGGAACACCAGTGGCGAAGGCGGCGACCTGGGCCAATACTGACGCTGAGGTGCGAAAGCGTG
GGGAGCAAACAGG
>OTU_1450
TACGGAGGGTGCAAGCGTTGCTCGGAATTACTGGGCGTAAAGGGCGTGTAGGCGGTTTCGTATGTCTGGCGTGAAAGCCC
CGGGCTCACCTCGGGAAGTGCGTCGGAAACTGCGAGACTAGAGTCCCGGAGAGGGAGGTGGAATTCCAGGTGTAGCGGTG
AAATGCGTAGATATCTGGAAGAACACCGGTGGCGAAAGCGGCCTCCTGGACGGTGACTGACGCTGAGACGCGAAAGCGTG
GGGAGCAAACAGG
>OTU_1451
TACGTAGGCAGCAAGCGTTGTTCGGAATTACTGGGCGTAAAGAGTGCGTAGGCGGTTTCGTAAGTTTGTTGTGAAATCTC
CCGGCTTAACTGGGAGGGTGCGGCGAAAACTGCGGGGCTGGAGTATGGGAGAGGTAGGCGGAATTCCTGGTGTAGCGGTG
AAATGCGTAGATATCAGGAGGAACACCGGTGGTGTAGACGGCTTACTGGACCATGACTGACGCTGAGGCACGAAAGCGTG
GGGAGCAAACAGG
>OTU_1452
TACGTAGGgggCAAGCGTTGTCCGGAATCATTGGGCGTAAAGAGCGTGTAGGCGGCCCGGTAAGTCCGTTGTGAAAGTCG
AGGGCTCAACCCTCGAATGCCGGCGGATACTGTCGGGCTAGAGTCCGGAAGAGGCGAGTGGAATTCCTGGTGTAGCGGTG
AAATGCGCAGATATCAGGAGGAACACCTATGGCGAAGGCAGCTCGCTGGGACGGTACTGACGCTGAGACGCGAAAGCGTG
GGGAGCAAACAGG
>OTU_1453
GACGTAGGGTCCGAGCGTTGTCCGGATTTACTGGGCGTAAAGAGCGCGTAGGCGGCTCGTTAAGTGTAGAGTGAAATCTC
TGGGCTCACCCCAGAAACCGCTCTGCATACTGGCGAGCTAGAGGGTCGGAGAGGCTTGTGGAATTCCCGGTGTAGCGGTG
AAATGCGTTGATATCGGGAGGAACACCCATGGCGAAGGCAGCAAGCTGGCCGGCATCTGACGCTGAGGCGCGAAAGCGTG
GGTAGCAAACAGG
>OTU_1454
TACGGAGGgggCTAGCGTTGTTCGGAATTACTGGGCGTAAAGCgcgcgTAGGCGGCTTTGCAAGTTAGAGGTGAAAGCCC
GAAGCTCAACTTCGGAATTGCCTTTAAAACTGCATCGCTAGAATTGTGGAGAGGTGAGTGGAATTCCGAGTGTAGAGGTG
AAATTCGTAGATATTCGGAAGAACACCAGTGGCGAAGGCGACTCACTGGACACATATTGACGCTGAGGTGCGAAAGCGTG
GGGAGCAAACAGG
>OTU_1455
TACGGAGGATCCAAGCGTTATCCGGAATCATTGGGTTTAAAGGGTCCGTAGGCGGTTTAATAAGTCAGTGGTGAAAGCCC
ATCGCTCAACGATGGAACGGCCATTGATACTGTTAGACTTGAATTACAAGGAAGTAACTAGAATATGTAGTGTAGCGGTG
AAATGCTTAGATATTACATGGAATACCAATTGCGAAGGCAGGTTACTACTTGTGGATTGACGCTGATGGACGAAAGCGTG
GGGAGCGAACAGG
>OTU_1456
TACGGAGGGTGCAAGCGTTATCCGGATTTATTGGGTTTAAAGGGTCCGTAGGCGGACTGTTAAGTCAGCGGTGAAAGCCC
ACAGCTCAACTGTGGAACTGCCGTTGATACTGACAGTCTTGAGTACAAGTGAGGTTGGCGGAATGtgtgGTGTAGCGGTG
AAATGCTTAGATATCAcacaGAACACCGATTGCGAAGGCAGCTGGCCAACTTGTAACTGACGCTGAGGGACGAAAGTGTG
GGGATCAAACAGG
>OTU_1457
TACGGAGGgggCTAGCGTTGTTCGGAATTACTGGGCGTAAAGCGTGCGTAGGCGGCTTtttAAGTTAGAGGTGAAAGCCC
AGTGCTCAACACTGGAATTGCCTTTAAGACTGGATCGCTTGAACGTCGGAGAGGTGAGTGGAATTCCGAGTGTAGAGGTG
AAATTCGTAGATATTCGGAAGAACACCAGTGGCGAAGGCGGCTCACTGGACGACTGTTGACGCTGAGGTACGAAAGCGTG
GGGAGCAAACAGG
>OTU_1458
TACTTGGTGTGAATTGCAGAATCCCGCAAGTTGCGCCCCAAGCCTTCTGGCCGAGGGCACGTCTGCCTGGGTGTCACAAA
TCGTCGTCCcccACTCATCCTTTAAGGATTCGGGACGGAAGCTGGTCTCCCGTgtgtTACCGCACGCGGTTGGCCAAAAT
CCGAGCCAAGGACGCAGGGAGCGTCCCGACATGCGGTGGTGAACTCGATCCACTTTCCTATCGTCGGCCGCTCCTGTCCG
GAAGCTCTAGATGACCCAAAGTCCTCAAAGCGACCCCAGGTCAGGCGGGATCACCCGCTGAGTTTAA
>OTU_1459
TACCAGCACCCCGAGTGGTCGGGACGATTATTGGGCCTAAAGCATCCGTAGCCGGTCATGCAAGTCCTCCGTTAAATCCA
CCTGCTTAACAGATGGGCTGCGGAGGATACTACAAGGCTAGGAGGCGGAAGAGGCAAGCGGTACTCAGTGGGTAGGGGTA
AAATCCTCTGATCCATTGAAGACCACCAGTGGCGAAGGCGGCTTGCCAATACGCGCTCGACGGTGAGGGATGAAAGCTGG
gggAGCAAACCGG
>OTU_1460
GACGAGCCTCACAAACGTTATTCGGAATCACTGGGCTTAAAGGGTGCGTAGGCGGTGTGGATAGTCGGGTGTGAAATACC
TCAGCTTAACTGAGGAACTGCACTCGATACTTCCATGCTAGAGTAAGACAGAGGTGAGTGGAACTGAGGGTGGAGCGGTG
AAATGCGTTGATATCCTCAGGAACACCGGTGGCGAAGGCGACTCACTGGGTCTTTACTGACGCTGATGCACGAAAGCTAG
GGTAGCAAACGGG
>OTU_1461
GACGTAGGAGGCGAGCGTTGTCCGGATTCATTGGGCGTAAAGAGCgcgcAGGCGGCTTGGTAAGTCGGATGTGAAATCCC
GAGGCTCAACCTCGGGTCTGCATCCGATACTGCCCGGCTAGAGGTAGGTAGGGGAGATCGGAATTCCTGGTGTAGCGGTG
AAATGCGCAGATATCAGGAGGAACACCGGTGGCGAAGGCGGATCTCTGGGCCTTACCTGACGCTCAGGCGCGAAAGCTAG
GGGAGCGAACTGG
>OTU_1462
TACGGAGGGTGCAAGCATTAATCGGATTTATTGGGCGTAAAGGGCGCGTAGGCGGGCATGTAAGTCAGATGTGAAATTCC
GGAGCTCAACTCCGGAACTGCATTTGAAACTGtgtgtCTAGAGGGTAGGgggAGAAAATAGAATTCCACAAGTAGCGGTG
AAATGCGTAGATATGTGGAAGAATACCGGTGGCGAAGGCGATTTTCTACCTTACACCTGACGCTGAGGCGCGAAAGCAAG
GGGATCAAACAGG
>OTU_1463
TACAGAGGGTGCAAGCGTTGTTCGGAATTACTGGGCGTAAAGCGTGCGTAGTCGGTATTGAGAGTCACGGGTGAAATCCC
CACGCTTAACGTGGGAACTGCCTGTGAGACCTCAGTACTAGAGTGTGAGAGGGGATAGTGGAATGCCAAGTGTAGCGGTG
AAATGCGTAGAGATTTGGCGGAACACCGGTGGCGAAGGCGGCTATCTGGCTCACAACTGACGATCAGGCACGAAAGCGTG
GGGAGCAAACAGG
>OTU_1464
TACGGAGGGTGCAAGCGTTATCCGGATTCACTGGGTTTAAAGGgggCGCAGGCGGGGCTGTAAGTCAGTGGTGAAATACC
CGAGCTCAACTCGGGAACTGCCATTGATACTATAGCCCTTGAATGACGTTGAGGTTTGCGGAATGGGTCATGTAGCGGTG
AAATGCATAGATATGACCCGGAACACCGATTGCGAAGGCAGCAGGCTAAACGTAAATTGACGCTGAGGCCCGAAAGCGTG
GGGATCAAACAGG
>OTU_1465
TACCAGCACCCCGAGTGGTCGGGACGATTATTGGGCCTAAAGCATCCGTAGCCGGTTCTGCAAGTCTTCCGTTAAATCCA
GCCGCTCAACGGATGGGCCGCGGAGGATACTACAGGACTAGGAGGCGGGAGAGGCAAGCGGTACTCAGTGGGTAGGGGTA
AAATCCTTTGATCCATTGAAGACCACCAGTGGCGAAGGCGGCTTGCCAGAACGCGCTCGACGGTGAGGGATGAAAGCTGG
gggAGCAAACCGG
>OTU_1466
TACGAAGGgggCAAGCGTTGTTCGGAATGACTGGGCGTAAAGGGCGCGTAGGCGGTTCGTTGCGTCAGATGTGAAAGCCC
CGGGCTCAACCTGGGAACTGCATTTGATACGGGCGAGCTTGAATCCAAGagagGGTGGTGGAATTCCCAGTGTAGAGGTG
AAATTCGTAGATATTGGGAAGAACACCAGTGGCGAAGGCGGCCACCTGGCTTGGTATTGACGCTGAGGCGCGAAAGCGTG
GGGAGCAAACAGG
>OTU_1467
GACAAGGGAGACTAGTGTTATTCATCTTTATTAGGTAtataGGGTACCTAGACGGATTATTTGGCCTTAACTGGTACTAA
TAATACTTGAGTTTTATGCGTGAGGGATATGTCAGAACTACTGGAGTAGAGATGAAATATTTTGATACCTTTAGGACGGG
TAATGGCGAAGGCAAACCTCTATGTAAaaaCTGACGTTGAGGGACGAAGGCTTGGAAAGTGAAAAGG
>OTU_1468
TACGGAGGGTGCAAGCGTTGTCCGGATTTATTGGGTTTAAAGGGTGCGTAGGTGGTGCTTTAAGTCTGGTTTGAAAGCAG
GCGGCTTAACCGTCTGATGTGGCTGGAAACTGGAGCACTTGAATGAGTTGGCGGTAGCCGGAATGGGTCATGTAGCGGTG
AAATGCATAGATATGCCCCGGAACACCGATTGCGAAGGCAGGCTACTACGACTTGATTGACACTGAGGCACGAGAGCATG
GGTAGCGAACAGG
>OTU_1469
TACAGAGGTCCCAAGCGTTGTTCGGATTCATTGGGCGTAAAGGGTGCGTAGGCGGTGGGGTAAGTTGGATGTGAAATCTT
GGGGCTTAACCTCAAAATTGCATTCAATACTGCTCCGCTCGAGTTCTGTAGAGGAGATTGGAATTTACGGTGTAGCAGTG
AAATGCGTAGATATCGTAAGGAACGCCAGTGGCGAAAGCGAATCTCTGGGCAGCAACTGACGCTGAGGCACGAAGGCCAG
GGGAGCAAACGGG
>OTU_1470
GACGTACCACCCGAACGTTATTCGGATTCACTGGGCTTACAGAGTCCGTAGGCGGTCAAGAAAGTTAGGCGTGAAATCCC
TCAGCTCAACTGAGGAATAGCGCTTAAAACTACTTGGCTAGagagagTCAGAGGTGAGCGGAACTGATGGTGGAGCGGTG
AAATGCGTTGATATCATCAGGAACACCGGTGGCGAAAGCGGCTCACTGGGGCTTTTCTGACGCTGAGGGACGAAAGCTAG
GGGAGCGAACGGG
>OTU_1471
TACGAAGGgggCTAGCGTTGTTCGGAGTTACTGGGCGTAAAGGGCGCGTAGGCGGCCCTCCAAGTCGGGCGTGAAAGCCC
ACGGCTCAACCGTGGAATTGCGCTCGAGACTGAAGGGCTCGAGGACGGGAGAGGATGGTGGAATTCCCAGTGTAGAGGTG
AAATTCGTAGATATTGGGAAGAACACCGGTGGCGAAGGCGGCCATCTGGACCGTATCTGACGCTGAGGCGCGAAAGCGTG
GGGAGCAAACAGG
>OTU_1472
TACGGAGGGTGCAAGCATTAATCGGATTTATTGGGCGTAAAGGGCGCGTAGGCGGGGATATAAGTCAGATGTGAAATCCT
GGGGCTCAACCTCAGAACTGCATTTGAAACTGTATCTCTAGAGGATAGGAGGAGAAAACGGAATTCCACAAGTAGCGGTG
AAATGCGTAGATATGTGGAAGAACACCGGTGGCGAAGGCGGTTTTCTATCTTATTCCTGACGCTGAGGCGCGAAAGCAAG
GGGATCAAACAGG
>OTU_1473
GACAGAGGTTGCAAACGTTGTTCGGAATCACTGGGCATAAAGCGCACGTAGGCGGTCTGTTAAGTCAGGTGTGAAAGCCc
ccGGCTCAACCGGGGAACAGCATTTGATACTGGCAGACTCGAGGATGGTAGGGGTGAGTGGAACTCCAGGTGGAGCGGTG
AAATGCGTAGATATCTGGAGGAACACCGGTGGCGAAAGCGGCTCACTGGACCATAACTGACGCTGAGGTGCGAAAGCTAG
GGTAGCAAACGGG
>OTU_1474
TACGTAGGgggCGAGCGTTGTCCGGAATTATTGGGCGTAAAGCGCGTGTAGGCGGCTCAGCAAGTCCGCTCTGAAAGCCC
AGGGCTTAACCCTGGGATGCGGGTGGATACTGCTGAGCTCGAGTCCGGAAGAGGCGAGTGGAATTCCTGGTGTAGCGGTG
AAATGCGCAGATATCAGGAGGAACACCAATGGCGAAGGCAGCTCGCTGGGACGTGACTGACGCTGAGACGCGAAAGCGTG
GGGAGCAAACAGG
>OTU_1475
GACGTTAAAGACTAGTGTTATTCATCTTTATTAGGTTTAAAGGGTACCTAGACGGCAAAACAAGCCTTAAaaaGGTACGG
TTTAGCTAGAGTTAtatataAGAAGGATAGAATTTATAGTGGAGAGTTAATATTCATTGATACTATGAGGACTGTTAAAG
GCGAAGGCAATCTTCTATCTAATAACTGACGTTGAGGGACGAAGGCCTGGGGAGCGAATAGG
>OTU_1476
TACGTAGGgggCAAGCGTTGTCCGGAATCATTGGGCGTAAAGAGCGTGTAGGCGGCCCGATAAGTCCGCTGTGAAAGTCC
AGGGCTCAACCCTGGAATGCCGGTGGATACTGTCGGGCTCGAATCCGGAAGAGGTGAGTGGAATTCCTGGTGTAGCGGTG
AAATGCGCAGATATCAGGAGGAACACCAATGGCGAAGGCAGCTCACTGGGACGGTATTGACGCTGAGACGCGAAAGCGTG
GGGAGCAAACAGG
>OTU_1477
GACGAACCGTGCGAACGTTATTCGGAATTACTGGGCTTAAAGCGCGTGTAGGCGGGCCGGCACGTCCGACGCTGAAATCC
cccGGCTCAACCGGGGAAGTGGCGGGGATACGACCGGCCTCGAGGggggTAGGgggACCTGGAACTTCCGGTGGAGCGGT
GAAATGCGTTGAGATCGGAAGGAACGCCCGTGGCGAAAGCGAGGTCCTGGACCCTTTCTGACGCTGAGACGCGAAAGCCA
GGGGAGCGAACGGG
>OTU_1478
GACGAACCGTGCGAACGTTGTTCGGAATCACTGGGCTTAAAGGGCGCGTAGGCGGGTCGCCAAGTCTGGGGTGAAATCCT
CCCGCTTAACGGGAGAACTGCCTCAGATACTGGCGACCTCGAGGgggATAGGGGCATGCGGAACTACGGGTGGAGCGGTG
AAATGCGTTGATATCCGTAGGAACTCCGGTGGCGAAGGCGGCGTGCTGGATCCCTTCTGACGCTGAGGCGCGAAAGCCAG
GGGAGCAAACGGG
>OTU_1479
TAAGTAATGTGAATTGCAGAATTCAGTGAATCATCGAATCTTTGAACGCACCTTGCGCCCTTTGGTATTCCGAAGGGCAT
GCCTGTTTGAGTGTCATTAAATTCTCAAACCTCTTGCTAGTTTACTCTAGTCTCGAGGCTTTGGATATGGGAGTCTTTGC
TGGAACCTATTCATTTAGGGTTCAGCTCTCCTTAAATGCATTAGCGGTTAACTTGATCCCTTTCATTGGTGTGATAATTA
TCTACGCCTTTCGAAATGGATCAGCAGAATGTTAATAGCTTCTAATCAGTCCCTAGTCGGACAACCTTATATGACCATTT
GACCTCAAATCAGGTAGGACTACCCGCTGAACTTAA
>OTU_1480
GACAGAGGTCCCAAGCGTTAGGCGGAATCACTGGGCTTAAAGCGTgtgtAGGCGGATGTCTAAGTACCTTGTGAAATCCC
ACGGCTCAACCGTGGAACTGCTTGGTATACTGGATGTCTTGAGCCATCTAGGGGCTACTGGAACAAATGGTGGAGCGGTG
AAATGCGTAGATATCATTTGGAACGCCAATGGTGAAAACAAGTAGCTGGGGATGTGCTGACGCTGAGACACGAAAGCCAG
GGGAGCAAACGGG
>OTU_1481
TACAGAGGGTGCAAGCGTTAATCGGAATTACTGGGCGTAAAGCGTGCGTAGACGGTTCCGTAAGTCGGGTGTGAAAGCCC
CGGGCTCAACCTGGGAATTGCATTCGAGACTGCGAAGCTAGGGTACGGAAGAGGGAAGCGGAATTTCTGGTGTAGCGGTG
AAATGCGTAGATATCAGAAGGAACATCAGTGGCGAAAGCGGCTTCCTGGTCCAGTGCCGACGTTCAAGCACGAAAGCGTG
GGGAGCAAACAGG
>OTU_1482
TACGGAGGGTGCAAGCGTTATCCGGATTCACTGGGTTTAAAGGGTGCGTAGGCTGATTTGTAAGTCCGTGGTGAAATCTC
CAGGCTTAACCTGGAAACTGCCCTGGATACTATAAGTCTTGAATATTGTGGAGGTTAGCGGAATATGTCATGTAGCGGTG
AAATGCATAGATATGACATAGAACACCAATTGCGAAGGCAGCTGGCTACACAAATATTGACGCTGAGGCACGAAAGCGTG
GGGATCAAACAGG
>OTU_1483
TAAGTAATGTGAATTGCAGAATTCAGTGAATCATCGAATCTTTGAACGCACCTTGCGCTCCTTGGTATTCCGAGGAGCAT
GCCTGTTTGAGTGTCATTAAATTCTCAACCTTACCAGCTTTTGCGAGCTTGGTAATGGCTTGGATGTGGgggTCTTTTGC
TGGCTTCGTCAAGAGGTCAGCTCCCCTTAAATGCATTAGCCGGTGCCCCGCGTGGATCGTCTATTGGTGTGATAATTATC
TACGCCGTGGATGTCTGCTTTTAATGGGTTTGCGCTGCTTCTAACCGTCTATTAAGTTGGACAATCAATGACAATTTGAC
CTCAAATCAGGTAGGACTACCCGCTGAACTTAA
>OTU_1484
TACAAGGAAGACTAGTGTTATTCATCTTTATTAGGTTTAAAGGGTACCTAGACGGTATTTTCACCCTCAAaaaGGTACGG
ATTTACTAGAGTTTTATGGGAGAGGTAAATATTAGGGCTATTGGTGTAGAGATGAAATTttttGATACTAATGGAACGGA
TAATGGCGAAGGCAACCCTCTATGTATAAACTGACGTTGAGGGACGAAGGCTTGGGGAGCGAATAGG
>OTU_1485
TACAAGGGAGACTAGTGTTATTCATCTTTATTAGGTTTAAAGGGTACCTAGACAGTGTATTTAGCCCTACAAAGGGTACG
AATACGACTAGAGTTTTATGTGGGAGGTAAATATTGGTACTACTAGTGTAGAGATGAAATTCTTTGATACTTTTAGGACA
GGTAATGGTGAAAACAATCCTCTATGTACAAACTGACGTTGAGGGACGAAGGCTTGGATATCGAACAGG
>OTU_1486
TACGAAGGGTGCAAGCGTTATTCGGAATGATTGGGCGTAAAGGGTGCGCAGACGGTCTACTAAGTCAACTGTTAAATTTC
CCAGCTTAACTGGGAGCCCGCAGTAGAAACTGGTGGACTAGAGGATGGAAGagagaAGTGGAATTCTCGGAGTAGCGGTA
AAATGCGTAGATCTCGAGAGGAACACCGATGGCGAAGGCAGCTTCTTGGTCCATATCTGACGTTCATGCACGAAAGCGTG
GGGAGCAAACAGG
>OTU_1487
TACGGAGGGAGCGAGCGTTGTCCGAAGTTACTGGGCGTAAAGCgcgcgTAGGCGGGAAATTAAGTGAGAAGTGAAAGGCT
GGGGCTTAACCCCATGCAGTGCTTCTCATACTGGTTTTCTTGAGGGTGGTAGagagaAGTGGAATGGCTGGTGTAGCGGT
GAAATGCGTAGATATCAGTCGGAACACCAGTGGCGAAGGCGGCTTCTTGGGCCATTACTGACGCTGAGGCGCGAAAGCCA
GGGGAGCAAACGGG
>OTU_1488
GACGAACCGTGCGAACGTTATTCGGAATCACTGGGCTTAAAGCGCGTGTAGGCGGCCCGGCACGTCCGTCGCTGAAATCC
cccGGCTCAACCGGGGAAGTGGCGTGGATACGACCGGGCTGGAGGggggTAGGgggAGCCGGAACTTCCGGTGGAGCGGT
GAAATGCGTTGAGATCGGAAGGAACGCCCGTGGCGAAAGCGGGCTCCTGGACCCCACCTGACGCTGAGACGCGAAAGCCA
GGGGAGCGAACGGG
>OTU_1489
TACAGAGGTGCCAAGCGTTAGGCGGAATCACTGGGCTTAAAGCGCGTGTAGGTGGGTCGTTAAGTGTCCGCGTGAAATCC
CACGGCTCAACCGTGGAACTGCCGGGCATACTGGCGATCTTGAGGCATTCAGGGGCGAGCGGAACAAATGGTGGAGCGGT
GAAATGCGTAGATATCATTTGGAACGCCAATGGTGAAAACAGCTCGCTGGGAATGATCTGACACTGAGACGCGAAAGCCA
GGGGAGCGAACGGG
>OTU_1490
TACGGAGGgggTTAGCGTTGTTCGGAATGACTGGGCGTAAAGCgcgcgTAGGCGGATCAGGAAGTTGGgggTGAAATCCC
GGGGCTCAACCCCGGAATGGCCTTCAAAACTCCTGGTCTTGAGTTCGAgagagGTGAGTGGAATTCCGAGTGTAGAGGTG
AAATTCGTAGATATTCGGAGGAACACCAGTGGCGAAGGCGGCTCACTGGCTCGACACTGACGCTGAGGTGCGAAAGCGTG
GGGAGCAAACAGG
>OTU_1491
TACGGAGGgggCAAGCGTTGTCCGGACTTACTGGGCGTAAAGGGTGCGTAGGCGGTTGCATGCGTCAGCGCTGAAATCGA
TGGGCTCAACCCATCGGCGCGTGCTGATACGATGCGACTTGAGGCTCGGAGAGGGTGGTAGAACTCCTGGTGTAGTGGTG
AAATGCGTAGAGATCAGGAAGAATACCCGTGGCGCAAGCGACCACCTGGCCGAGACCTGACGCTAAGGCACGAAAGCGTG
GGGAGCGAACCGG
>OTU_1492
TACGTAGGGTGCAAGCGTTATCCGGAATCACTGGGCGTAAAGCGTGCGTAGGCGGGAATTTAAGTGAGATGTTAAATCGT
GTGGCTCAACCATATCGATGCATCTCATACTGGATACCTAGAGGAAAGCAGAGGCAAGTGGAATTGGTAGTGTAGCAGTG
AAATGCGTAGATATTACCAGGAACACCAATGGCGAAGGCAGCTTGCTGGGCTTtttCTGACGCTGAGGTACGAAAGCGTG
GGGAGCGAACAGG
>OTU_1493
TACGTAGGgggCAAGCGTTGTCCGGATTTATTGGGCGTAAAGAGCGTGTAGGCGGCCAGGTAGGTCTGCTGTGAAAACTC
GAGGCTTAACCTCGAGCTGTCGGCGGAAACCATCTGGCTAGAGTCCGGAAGAGGAGAATGGAATTCCCGGTGTAGCGGTG
AAATGCGCAGATATCGGGAAGAACACCCGTGGCGAAGGCGGTTCTCTGGGACGGTACTGACGCTGAGACGCGAAAGCGTG
GGGAGCGAACAGG
>OTU_1494
GACGAAGGATGCAAGCGTTATCCGGATTCATTGGGTTTAAAGGGAGCGTAGGTGGTCTTATAAGTCAGTGGTGAAATCTC
TGGGCTTAACCCAGAAATTGCCATTGATACTGTAGGACTTGAGTACAGTTGCCGTTGGCGGAATATGACATGTAGTGGTG
AAATACATAGAGATGTCATAGAACACCGATTGCGAAGGCAGCTAACGAAACTGTAACTGACACTGAGGCTCGAAAGTGCG
GGGATCAAACAGG
>OTU_1495
TACGTAGGGCGCAAGCGTTGTCCGGAATTATTGGGCGTAAAGAGCTCGTAGGCGGTCTGTCACGTCGGTTGTGAAAACCC
AAGGCTCAACCTTGGGCCTGCAATCGATACGGGCAGACTAGAGTACTGCAGGGGAGACTGGAATTCCTGGTGTAGCGGTG
GAATGCGCAGATATCAGGAGGAACACCGGTGGCGAAGGCGGGTCTCTGGGCAGTAACTGACGCTGAGGAGCGAAAGCGTG
GGGAGCAAACAGG
>OTU_1496
TACAGAGGGTGCAAGCGTTGTTCGGAATTATTGGGCGTAAAGGGCGCGTAGGCGGTGCGGTAAGTCTTTTGTGAAATCTC
CGGGCTCAACTCGGAGTCTGCAGGAGAAACTGCCGTGCTGGAGTATGGGAGAGGTGAGTGGAATTCCCGGTGTAGCGGTG
[truncated: 12,580,050 more chars]
