# Supplementary material for: Impact of Seriphium plumosum densification on Mesic Highveld Grassland biodiversity in South Africa
Source: R Soc Open Sci. 2020 Apr 15;7(4):192025. doi: 10.1098/rsos.192025 (PMC7211835; doi:10.1098/rsos.192025)
Supplement: Vegetation Data [file rsos192025supp4.zip › taxAssignments99.txt]

OTU_ID	Kingdom	Phylum	Class	Order	Family
OTU_433571	Bacteria	Bacteroidetes	Sphingobacteriia	Sphingobacteriales	Sphingobacteriaceae
OTU_433570	Unassigned	Unassigned	Unassigned	Unassigned	Unassigned
OTU_433573	Bacteria	Bacteroidetes	[Saprospirae]	[Saprospirales]	Chitinophagaceae
OTU_433572	Bacteria	Actinobacteria	Actinobacteria	Actinomycetales	Streptomycetaceae
OTU_433575	Bacteria	Firmicutes	Bacilli	Bacillales	Bacillaceae
OTU_433574	Bacteria	Acidobacteria	Solibacteres	Solibacterales	
OTU_433577	Bacteria	Proteobacteria	Alphaproteobacteria	Rhizobiales	Methylobacteriaceae
OTU_433576	Bacteria	Proteobacteria	Alphaproteobacteria	Sphingomonadales	Sphingomonadaceae
OTU_433579	Bacteria	Proteobacteria	Alphaproteobacteria	Sphingomonadales	Sphingomonadaceae
OTU_433578	Bacteria	Proteobacteria	Gammaproteobacteria	Pseudomonadales	Pseudomonadaceae
OTU_378689	Bacteria	Proteobacteria	Betaproteobacteria	Burkholderiales	Comamonadaceae
OTU_378688	Bacteria	Acidobacteria	Acidobacteriia	Acidobacteriales	Acidobacteriaceae
OTU_378687	Bacteria	Proteobacteria	Deltaproteobacteria	Desulfobacterales	Desulfobulbaceae
OTU_378686	Bacteria	Bacteroidetes	[Saprospirae]	[Saprospirales]	Chitinophagaceae
OTU_378685	Bacteria	Proteobacteria	Gammaproteobacteria	Xanthomonadales	Xanthomonadaceae
OTU_378684	Bacteria	Proteobacteria	Alphaproteobacteria	Rhizobiales	Hyphomicrobiaceae
OTU_378683	Bacteria	Proteobacteria	Alphaproteobacteria	Sphingomonadales	Sphingomonadaceae
OTU_378682	Bacteria	Proteobacteria	Alphaproteobacteria	Rhizobiales	Rhizobiaceae
OTU_378681	Bacteria	Proteobacteria	Alphaproteobacteria	Sphingomonadales	Sphingomonadaceae
OTU_378680	Bacteria	Proteobacteria	Alphaproteobacteria	Sphingomonadales	Sphingomonadaceae
OTU_282379	Bacteria	Proteobacteria	Betaproteobacteria	Burkholderiales	Oxalobacteraceae
OTU_282378	Bacteria	Bacteroidetes	Cytophagia	Cytophagales	Cytophagaceae
OTU_282375	Bacteria	Proteobacteria	Betaproteobacteria	Burkholderiales	Comamonadaceae
OTU_282374	Unassigned	Unassigned	Unassigned	Unassigned	Unassigned
OTU_282377	Unassigned	Unassigned	Unassigned	Unassigned	Unassigned
OTU_282376	Unassigned	Unassigned	Unassigned	Unassigned	Unassigned
OTU_282371	Bacteria	Proteobacteria	Betaproteobacteria	Burkholderiales	Comamonadaceae
OTU_282370	Bacteria	Actinobacteria	Actinobacteria	Actinomycetales	Streptomycetaceae
OTU_282373	Bacteria	Verrucomicrobia	Opitutae	Opitutales	Opitutaceae
OTU_282372	Bacteria	Proteobacteria	Alphaproteobacteria	Rhizobiales	Hyphomicrobiaceae
OTU_326256	Bacteria	Proteobacteria	Betaproteobacteria	Burkholderiales	Oxalobacteraceae
OTU_52260	Bacteria	Proteobacteria	Gammaproteobacteria	Legionellales	Coxiellaceae
OTU_337703	Bacteria	Proteobacteria	Deltaproteobacteria	Myxococcales	
OTU_337702	Bacteria	Proteobacteria	Root;k__Bacteria;p__Proteobacteria	Root;k__Bacteria;p__Proteobacteria	Root;k__Bacteria;p__Proteobacteria
OTU_337701	Bacteria	Proteobacteria	Betaproteobacteria	Ellin6067	
OTU_337700	Bacteria	Firmicutes	Bacilli	Bacillales	Bacillaceae
OTU_337707	Bacteria	Acidobacteria	Solibacteres	Solibacterales	
OTU_337706	Unassigned	Unassigned	Unassigned	Unassigned	Unassigned
OTU_337705	Bacteria	Actinobacteria	Acidimicrobiia	Acidimicrobiales	TK06
OTU_337704	Bacteria	Cyanobacteria	Chloroplast	Streptophyta	
OTU_337709	Bacteria	Proteobacteria	Alphaproteobacteria	Rickettsiales	mitochondria
OTU_337708	Bacteria	Proteobacteria	Alphaproteobacteria	Sphingomonadales	
OTU_326252	Bacteria	Actinobacteria	Actinobacteria	Actinomycetales	Kineosporiaceae
OTU_444736	Bacteria	Proteobacteria	Gammaproteobacteria	Xanthomonadales	Xanthomonadaceae
OTU_280993	Bacteria	Acidobacteria	Acidobacteria-6	iii1-15	
OTU_280992	Bacteria	Proteobacteria	Gammaproteobacteria	Alteromonadales	Alteromonadaceae
OTU_280991	Bacteria	Actinobacteria	Thermoleophilia	Gaiellales	Gaiellaceae
OTU_280990	Bacteria	Verrucomicrobia	[Pedosphaerae]	[Pedosphaerales]	
OTU_280997	Bacteria	Proteobacteria	Gammaproteobacteria	Xanthomonadales	Xanthomonadaceae
OTU_280996	Bacteria	Proteobacteria	Alphaproteobacteria	Rhizobiales	Rhizobiaceae
OTU_280995	Bacteria	Proteobacteria	Betaproteobacteria	Burkholderiales	Comamonadaceae
OTU_280994	Bacteria	Proteobacteria	Alphaproteobacteria	Rhodospirillales	Rhodospirillaceae
OTU_340929	Bacteria	Proteobacteria	Betaproteobacteria	Burkholderiales	Comamonadaceae
OTU_340928	Bacteria	Proteobacteria	Alphaproteobacteria	Caulobacterales	Caulobacteraceae
OTU_280999	Bacteria	Actinobacteria	Actinobacteria	Actinomycetales	Micromonosporaceae
OTU_280998	Bacteria	Proteobacteria	Alphaproteobacteria	Rhizobiales	Rhizobiaceae
OTU_412347	Bacteria	Gemmatimonadetes	Gemm-1		
OTU_412346	Bacteria	Bacteroidetes	Cytophagia	Cytophagales	Cytophagaceae
OTU_412345	Bacteria	Proteobacteria	Alphaproteobacteria	Rhodospirillales	Acetobacteraceae
OTU_412344	Bacteria	Proteobacteria	Gammaproteobacteria	Pseudomonadales	Pseudomonadaceae
OTU_231922	Bacteria	Gemmatimonadetes	Gemm-1		
OTU_231923	Bacteria	Actinobacteria	Actinobacteria	Actinomycetales	Microbacteriaceae
OTU_231920	Bacteria	Verrucomicrobia	[Spartobacteria]	[Chthoniobacterales]	[Chthoniobacteraceae]
OTU_231921	Unassigned	Unassigned	Unassigned	Unassigned	Unassigned
OTU_231926	Bacteria	Proteobacteria	Deltaproteobacteria	Myxococcales	
OTU_231927	Unassigned	Unassigned	Unassigned	Unassigned	Unassigned
OTU_231924	Bacteria	Actinobacteria	Thermoleophilia	Solirubrobacterales	
OTU_231925	Bacteria	Proteobacteria	Betaproteobacteria	A21b	EB1003
OTU_231928	Bacteria	Proteobacteria	Deltaproteobacteria		
OTU_231929	Bacteria	Proteobacteria	Alphaproteobacteria	Rhizobiales	
OTU_354645	Bacteria	Bacteroidetes	Cytophagia	Cytophagales	Cytophagaceae
OTU_375979	Unassigned	Unassigned	Unassigned	Unassigned	Unassigned
OTU_447958	Bacteria	Proteobacteria	Alphaproteobacteria	Caulobacterales	Caulobacteraceae
OTU_375972	Bacteria	Acidobacteria	[Chloracidobacteria]	RB41	Ellin6075
OTU_375973	Bacteria	Bacteroidetes	Cytophagia	Cytophagales	Cytophagaceae
OTU_375970	Bacteria	Proteobacteria	Gammaproteobacteria	Pseudomonadales	Pseudomonadaceae
OTU_375971	Bacteria	Proteobacteria	Gammaproteobacteria	Alteromonadales	Alteromonadaceae
OTU_73415	Bacteria	Proteobacteria	Alphaproteobacteria	Rhizobiales	Hyphomicrobiaceae
OTU_375977	Bacteria	Bacteroidetes	Bacteroidia	Bacteroidales	
OTU_375974	Bacteria	Proteobacteria	Deltaproteobacteria	Myxococcales	
OTU_375975	Bacteria	Bacteroidetes	Cytophagia	Cytophagales	Cytophagaceae
OTU_163533	Bacteria	Proteobacteria	Alphaproteobacteria	Rhizobiales	Methylocystaceae
OTU_163532	Bacteria	Actinobacteria	Actinobacteria	Actinomycetales	Pseudonocardiaceae
OTU_163531	Bacteria	Acidobacteria	[Chloracidobacteria]	RB41	Ellin6075
OTU_163530	Bacteria	Bacteroidetes	[Saprospirae]	[Saprospirales]	Chitinophagaceae
OTU_163537	Bacteria	Proteobacteria	Gammaproteobacteria	Legionellales	
OTU_163536	Unassigned	Unassigned	Unassigned	Unassigned	Unassigned
OTU_163535	Bacteria	Actinobacteria	Acidimicrobiia	Acidimicrobiales	EB1017
OTU_163534	Bacteria	Actinobacteria	Thermoleophilia	Solirubrobacterales	
OTU_417645	Unassigned	Unassigned	Unassigned	Unassigned	Unassigned
OTU_417644	Bacteria	Acidobacteria	Acidobacteriia	Acidobacteriales	Acidobacteriaceae
OTU_163539	Bacteria	Proteobacteria	Alphaproteobacteria	Root;k__Bacteria;p__Proteobacteria;c__Alphaproteobacteria	Root;k__Bacteria;p__Proteobacteria;c__Alphaproteobacteria
OTU_163538	Bacteria	Bacteroidetes	[Saprospirae]	[Saprospirales]	Chitinophagaceae
OTU_417641	Bacteria	Proteobacteria	Alphaproteobacteria	Rhizobiales	Rhizobiaceae
OTU_417640	Bacteria	Bacteroidetes	[Saprospirae]	[Saprospirales]	Chitinophagaceae
OTU_417643	Bacteria	Actinobacteria	Actinobacteria	Actinomycetales	Root;k__Bacteria;p__Actinobacteria;c__Actinobacteria;o__Actinomycetales
OTU_417642	Bacteria	Bacteroidetes	[Saprospirae]	[Saprospirales]	Chitinophagaceae
OTU_71279	Bacteria	Chlamydiae	Chlamydiia	Chlamydiales	
OTU_71278	Bacteria	Actinobacteria	Actinobacteria	Actinomycetales	Streptosporangiaceae
OTU_71275	Bacteria	Armatimonadetes	Armatimonadia	Armatimonadales	Armatimonadaceae
OTU_71274	Bacteria	Bacteroidetes	Cytophagia	Cytophagales	Cytophagaceae
OTU_71277	Bacteria	Verrucomicrobia	[Spartobacteria]	[Chthoniobacterales]	[Chthoniobacteraceae]
OTU_71276	Bacteria	Actinobacteria	Thermoleophilia	Solirubrobacterales	Solirubrobacteraceae
OTU_71271	Bacteria	Planctomycetes	Planctomycetia	Gemmatales	Gemmataceae
OTU_71270	Bacteria	Planctomycetes	Planctomycetia	Gemmatales	Gemmataceae
OTU_71273	Bacteria	Chloroflexi	C0119		
OTU_71272	Bacteria	Proteobacteria	Alphaproteobacteria	Rhizobiales	Methylocystaceae
OTU_379068	Unassigned	Unassigned	Unassigned	Unassigned	Unassigned
OTU_370221	Bacteria	Actinobacteria	Thermoleophilia	Gaiellales	Gaiellaceae
OTU_370220	Bacteria	Bacteroidetes	Flavobacteriia	Flavobacteriales	Flavobacteriaceae
OTU_370223	Bacteria	Bacteroidetes	[Saprospirae]	[Saprospirales]	Chitinophagaceae
OTU_370222	Bacteria	Acidobacteria	Solibacteres	Solibacterales	
OTU_370225	Bacteria	Proteobacteria	Betaproteobacteria	Burkholderiales	Comamonadaceae
OTU_370224	Bacteria	Bacteroidetes	[Saprospirae]	[Saprospirales]	Chitinophagaceae
OTU_370227	Bacteria	Proteobacteria	Deltaproteobacteria		
OTU_370226	Bacteria	Actinobacteria	Actinobacteria	Actinomycetales	Nocardioidaceae
OTU_370229	Bacteria	Proteobacteria	Deltaproteobacteria	Myxococcales	
OTU_111778	Bacteria	Bacteroidetes	Sphingobacteriia	Sphingobacteriales	Sphingobacteriaceae
OTU_111779	Bacteria	Proteobacteria	Alphaproteobacteria	Sphingomonadales	Sphingomonadaceae
OTU_91479	Bacteria	Aquificae	Aquificae	Aquificales	Aquificaceae
OTU_379069	Bacteria	Proteobacteria	Gammaproteobacteria	Legionellales	
OTU_91478	Bacteria	Proteobacteria	Deltaproteobacteria	Syntrophobacterales	Syntrophobacteraceae
OTU_86138	Bacteria	Actinobacteria	Actinobacteria	Actinomycetales	Micromonosporaceae
OTU_86139	Bacteria	Proteobacteria	Betaproteobacteria	Rhodocyclales	Rhodocyclaceae
OTU_408813	Bacteria	Armatimonadetes	0319-6E2		
OTU_246495	Bacteria	Actinobacteria	Actinobacteria	Actinomycetales	Actinospicaceae
OTU_86130	Bacteria	Actinobacteria	Actinobacteria	Actinomycetales	Nocardioidaceae
OTU_86131	Bacteria	Proteobacteria	Alphaproteobacteria	Rhizobiales	Rhizobiaceae
OTU_86132	Bacteria	Gemmatimonadetes	Gemmatimonadetes	Gemmatimonadales	
OTU_86133	Unassigned	Unassigned	Unassigned	Unassigned	Unassigned
OTU_86134	Bacteria	Actinobacteria	Thermoleophilia	Solirubrobacterales	Solirubrobacteraceae
OTU_86135	Bacteria	Actinobacteria	Thermoleophilia	Solirubrobacterales	
OTU_86136	Bacteria	Proteobacteria	Alphaproteobacteria	Rhodospirillales	Acetobacteraceae
OTU_86137	Bacteria	Proteobacteria	Deltaproteobacteria	Myxococcales	
OTU_246497	Bacteria	Proteobacteria	Alphaproteobacteria	Rhodospirillales	Acetobacteraceae
OTU_246490	Unassigned	Unassigned	Unassigned	Unassigned	Unassigned
OTU_246491	Bacteria	Actinobacteria	Actinobacteria	Actinomycetales	Nocardioidaceae
OTU_91471	Bacteria	Proteobacteria	Betaproteobacteria	Ellin6067	
OTU_246492	Bacteria	Proteobacteria	Alphaproteobacteria	Rhizobiales	Rhizobiaceae
OTU_91470	Bacteria	Acidobacteria	Solibacteres	Solibacterales	AKIW659
OTU_246493	Bacteria	Actinobacteria	Actinobacteria	Actinomycetales	Nocardioidaceae
OTU_447959	Bacteria	Proteobacteria	Deltaproteobacteria	Myxococcales	
OTU_246636	Bacteria	Proteobacteria	Alphaproteobacteria	Rhizobiales	Root;k__Bacteria;p__Proteobacteria;c__Alphaproteobacteria;o__Rhizobiales
OTU_139501	Bacteria	Bacteroidetes	[Saprospirae]	[Saprospirales]	Chitinophagaceae
OTU_139500	Bacteria	Proteobacteria	Alphaproteobacteria	Sphingomonadales	Sphingomonadaceae
OTU_139503	Bacteria	Proteobacteria	Betaproteobacteria	Burkholderiales	Comamonadaceae
OTU_139502	Bacteria	Proteobacteria	Betaproteobacteria	Burkholderiales	Oxalobacteraceae
OTU_139505	Bacteria	WS3	PRR-12	Sediment-1	PRR-10
OTU_139504	Bacteria	Proteobacteria	Gammaproteobacteria	Oceanospirillales	Oceanospirillaceae
OTU_139507	Unassigned	Unassigned	Unassigned	Unassigned	Unassigned
OTU_139506	Bacteria	Proteobacteria	Deltaproteobacteria	Myxococcales	
OTU_139509	Bacteria	Acidobacteria	Sva0725	Sva0725	
OTU_139508	Bacteria	Proteobacteria	Alphaproteobacteria	Rhizobiales	Methylobacteriaceae
OTU_330869	Bacteria	Proteobacteria	Deltaproteobacteria	Myxococcales	
OTU_330868	Bacteria	Actinobacteria	Actinobacteria	Actinomycetales	Streptomycetaceae
OTU_91474	Bacteria	Bacteroidetes	[Saprospirae]	[Saprospirales]	Chitinophagaceae
OTU_91477	Bacteria	Actinobacteria	Actinobacteria	Actinomycetales	Nocardioidaceae
OTU_91476	Unassigned	Unassigned	Unassigned	Unassigned	Unassigned
OTU_132703	Bacteria	Proteobacteria	Deltaproteobacteria	Myxococcales	
OTU_161599	Bacteria	Proteobacteria	Alphaproteobacteria	Rhizobiales	Bradyrhizobiaceae
OTU_161598	Bacteria	Proteobacteria	Alphaproteobacteria	Sphingomonadales	Sphingomonadaceae
OTU_161597	Unassigned	Unassigned	Unassigned	Unassigned	Unassigned
OTU_161596	Bacteria	Planctomycetes	Planctomycetia	Gemmatales	Gemmataceae
OTU_161595	Bacteria	Actinobacteria	Actinobacteria	Actinomycetales	Nakamurellaceae
OTU_161594	Bacteria	Proteobacteria	Deltaproteobacteria	Spirobacillales	
OTU_161593	Bacteria	Bacteroidetes	Cytophagia	Cytophagales	Cytophagaceae
OTU_161592	Bacteria	Proteobacteria	Gammaproteobacteria	Enterobacteriales	Enterobacteriaceae
OTU_161591	Bacteria	Proteobacteria	Gammaproteobacteria	Xanthomonadales	Xanthomonadaceae
OTU_161590	Bacteria	Chloroflexi	Chloroflexi	[Roseiflexales]	Root;k__Bacteria;p__Chloroflexi;c__Chloroflexi;o__[Roseiflexales]
OTU_82182	Bacteria	Bacteroidetes	[Saprospirae]	[Saprospirales]	Chitinophagaceae
OTU_365719	Bacteria	Bacteroidetes	[Saprospirae]	[Saprospirales]	Chitinophagaceae
OTU_31839	Bacteria	Proteobacteria	Gammaproteobacteria	Legionellales	Coxiellaceae
OTU_31838	Unassigned	Unassigned	Unassigned	Unassigned	Unassigned
OTU_31833	Bacteria	Actinobacteria	Actinobacteria	Actinomycetales	Nocardioidaceae
OTU_31832	Bacteria	Bacteroidetes	[Saprospirae]	[Saprospirales]	Chitinophagaceae
OTU_31831	Bacteria	Acidobacteria	Solibacteres	Solibacterales	
OTU_31830	Bacteria	Bacteroidetes	[Saprospirae]	[Saprospirales]	Chitinophagaceae
OTU_31837	Bacteria	Proteobacteria	Deltaproteobacteria	MIZ46	
OTU_31836	Bacteria	Proteobacteria	Deltaproteobacteria	[Entotheonellales]	[Entotheonellaceae]
OTU_31835	Bacteria	Proteobacteria	Gammaproteobacteria	Xanthomonadales	Xanthomonadaceae
OTU_31834	Bacteria	Proteobacteria	Alphaproteobacteria	Rickettsiales	
OTU_348436	Bacteria	Actinobacteria	Thermoleophilia	Solirubrobacterales	
OTU_365718	Bacteria	Proteobacteria	Deltaproteobacteria	Myxococcales	
OTU_385717	Bacteria	Proteobacteria	Alphaproteobacteria	Caulobacterales	Caulobacteraceae
OTU_406674	Bacteria	Proteobacteria	Deltaproteobacteria	Myxococcales	
OTU_206209	Bacteria	Acidobacteria	Acidobacteria-6	iii1-15	
OTU_206208	Bacteria	Actinobacteria	Thermoleophilia	Solirubrobacterales	Conexibacteraceae
OTU_355679	Bacteria	Actinobacteria	Actinobacteria	Actinomycetales	Nocardiaceae
OTU_355678	Bacteria	Proteobacteria	Alphaproteobacteria	Sphingomonadales	Sphingomonadaceae
OTU_206201	Bacteria	Gemmatimonadetes	Gemmatimonadetes	Gemmatimonadales	Ellin5301
OTU_206200	Bacteria	Gemmatimonadetes	Gemm-1		
OTU_206203	Bacteria	Chlamydiae	Chlamydiia	Chlamydiales	Parachlamydiaceae
OTU_206202	Bacteria	Actinobacteria	Actinobacteria	Actinomycetales	Geodermatophilaceae
OTU_206205	Bacteria	Proteobacteria	Alphaproteobacteria	Sphingomonadales	Sphingomonadaceae
OTU_206204	Bacteria	Bacteroidetes	Cytophagia	Cytophagales	Cytophagaceae
OTU_206207	Bacteria	Proteobacteria	Deltaproteobacteria	Myxococcales	Haliangiaceae
OTU_206206	Bacteria	Bacteroidetes	Cytophagia	Cytophagales	Cytophagaceae
OTU_379060	Bacteria	Proteobacteria	Gammaproteobacteria	Xanthomonadales	Xanthomonadaceae
OTU_423571	Bacteria	Proteobacteria	Alphaproteobacteria	Sphingomonadales	Sphingomonadaceae
OTU_343641	Bacteria	Planctomycetes	Planctomycetia	Gemmatales	Gemmataceae
OTU_343640	Bacteria	Proteobacteria	Deltaproteobacteria	Myxococcales	
OTU_343643	Bacteria	Actinobacteria	Actinobacteria	Actinomycetales	Streptomycetaceae
OTU_343642	Bacteria	Proteobacteria	Betaproteobacteria	Burkholderiales	Comamonadaceae
OTU_343645	Bacteria	Acidobacteria	Acidobacteria-6	CCU21	
OTU_343644	Bacteria	Verrucomicrobia	Opitutae	Opitutales	Opitutaceae
OTU_234299	Bacteria	Proteobacteria	Betaproteobacteria	Burkholderiales	Comamonadaceae
OTU_234298	Bacteria	Actinobacteria	Thermoleophilia	Gaiellales	Gaiellaceae
OTU_234297	Bacteria	Proteobacteria	Alphaproteobacteria	Caulobacterales	Caulobacteraceae
OTU_234296	Bacteria	Actinobacteria	Actinobacteria	Actinomycetales	Nocardioidaceae
OTU_234295	Unassigned	Unassigned	Unassigned	Unassigned	Unassigned
OTU_234294	Bacteria	Proteobacteria	Alphaproteobacteria	Sphingomonadales	Sphingomonadaceae
OTU_234293	Bacteria	Proteobacteria	Betaproteobacteria	Burkholderiales	Comamonadaceae
OTU_234292	Bacteria	Verrucomicrobia	Opitutae	Opitutales	Opitutaceae
OTU_234291	Bacteria	Proteobacteria	Gammaproteobacteria	Pseudomonadales	Pseudomonadaceae
OTU_234290	Bacteria	Proteobacteria	Alphaproteobacteria	Rhizobiales	Hyphomicrobiaceae
OTU_258382	Bacteria	Proteobacteria	Betaproteobacteria	Burkholderiales	Comamonadaceae
OTU_379062	Bacteria	Actinobacteria	Actinobacteria	Actinomycetales	Nocardioidaceae
OTU_444731	Bacteria	Bacteroidetes	Cytophagia	Cytophagales	Cytophagaceae
OTU_444730	Bacteria	Verrucomicrobia	Opitutae	Opitutales	Opitutaceae
OTU_444733	Bacteria	Actinobacteria	Actinobacteria	Actinomycetales	Microbacteriaceae
OTU_444732	Bacteria	Bacteroidetes	Sphingobacteriia	Sphingobacteriales	
OTU_444735	Bacteria	Bacteroidetes	Sphingobacteriia	Sphingobacteriales	Sphingobacteriaceae
OTU_379063	Bacteria	Proteobacteria	Alphaproteobacteria	Sphingomonadales	Sphingomonadaceae
OTU_444734	Bacteria	Actinobacteria	Actinobacteria	Actinomycetales	
OTU_231113	Bacteria	Proteobacteria	Deltaproteobacteria	Myxococcales	Polyangiaceae
OTU_231112	Bacteria	Cyanobacteria	Chloroplast	Stramenopiles	
OTU_231111	Bacteria	Chloroflexi	C0119		
OTU_231110	Bacteria	Actinobacteria	Actinobacteria	Actinomycetales	Streptomycetaceae
OTU_28798	Bacteria	Proteobacteria	Alphaproteobacteria	Rickettsiales	Rickettsiaceae
OTU_28799	Bacteria	Proteobacteria	Alphaproteobacteria	Rhodospirillales	Acetobacteraceae
OTU_231115	Bacteria	Actinobacteria	Actinobacteria	Actinomycetales	Geodermatophilaceae
OTU_231114	Bacteria	Actinobacteria	Actinobacteria	Actinomycetales	Microbacteriaceae
OTU_28794	Unassigned	Unassigned	Unassigned	Unassigned	Unassigned
OTU_28795	Bacteria	Proteobacteria	Gammaproteobacteria	Chromatiales	Halothiobacillaceae
OTU_28796	Bacteria	Proteobacteria	Alphaproteobacteria		
OTU_28797	Bacteria	Planctomycetes	Planctomycetia	Gemmatales	Isosphaeraceae
OTU_28790	Bacteria	Proteobacteria	Deltaproteobacteria	Myxococcales	
OTU_28791	Bacteria	Cyanobacteria	Chloroplast	Streptophyta	
OTU_28792	Bacteria	Proteobacteria	Alphaproteobacteria	Rhizobiales	Rhizobiaceae
OTU_28793	Bacteria	Actinobacteria	Actinobacteria	Actinomycetales	Microbacteriaceae
OTU_418183	Bacteria	Proteobacteria	Betaproteobacteria	Burkholderiales	Comamonadaceae
OTU_418182	Bacteria	Planctomycetes	Planctomycetia	Planctomycetales	Planctomycetaceae
OTU_418181	Bacteria	Actinobacteria	Actinobacteria	Actinomycetales	
OTU_418180	Bacteria	Proteobacteria	Gammaproteobacteria	Xanthomonadales	Sinobacteraceae
OTU_418187	Unassigned	Unassigned	Unassigned	Unassigned	Unassigned
OTU_418186	Bacteria	Actinobacteria	Actinobacteria	Actinomycetales	Micromonosporaceae
OTU_418185	Bacteria	Proteobacteria	Alphaproteobacteria	Sphingomonadales	Sphingomonadaceae
OTU_418184	Bacteria	Proteobacteria	Alphaproteobacteria	Sphingomonadales	Sphingomonadaceae
OTU_418189	Bacteria	Actinobacteria	Actinobacteria	Actinomycetales	Intrasporangiaceae
OTU_418188	Bacteria	Actinobacteria	Actinobacteria	Actinomycetales	Micrococcaceae
OTU_379064	Bacteria	Bacteroidetes	Cytophagia	Cytophagales	Cytophagaceae
OTU_133578	Bacteria	Actinobacteria	Actinobacteria	Actinomycetales	Actinosynnemataceae
OTU_133579	Bacteria	Proteobacteria	Alphaproteobacteria	Rhizobiales	Methylobacteriaceae
OTU_133572	Bacteria	TM6	SJA-4		
OTU_133573	Bacteria	Proteobacteria	Alphaproteobacteria	Rhizobiales	Rhizobiaceae
OTU_133570	Bacteria	Acidobacteria	Sva0725	Sva0725	
OTU_133571	Bacteria	Verrucomicrobia	[Pedosphaerae]	[Pedosphaerales]	auto67_4W
OTU_133576	Bacteria	Proteobacteria	Betaproteobacteria	Burkholderiales	Comamonadaceae
OTU_133577	Bacteria	Firmicutes	Bacilli	Bacillales	Paenibacillaceae
OTU_133574	Unassigned	Unassigned	Unassigned	Unassigned	Unassigned
OTU_133575	Bacteria	Bacteroidetes	Flavobacteriia	Flavobacteriales	Cryomorphaceae
OTU_102086	Bacteria	Bacteroidetes	Cytophagia	Cytophagales	Cytophagaceae
OTU_102087	Bacteria	Proteobacteria	Gammaproteobacteria	Xanthomonadales	Xanthomonadaceae
OTU_102084	Bacteria	Actinobacteria	Actinobacteria	Actinomycetales	Root;k__Bacteria;p__Actinobacteria;c__Actinobacteria;o__Actinomycetales
OTU_102085	Bacteria	Chloroflexi	Ellin6529		
OTU_102082	Bacteria	Proteobacteria	Betaproteobacteria	Burkholderiales	Burkholderiaceae
OTU_102083	Bacteria	Verrucomicrobia	[Spartobacteria]	[Chthoniobacterales]	[Chthoniobacteraceae]
OTU_102080	Bacteria	Actinobacteria	Actinobacteria	Actinomycetales	Intrasporangiaceae
OTU_102081	Bacteria	Bacteroidetes	Cytophagia	Cytophagales	Cytophagaceae
OTU_102088	Bacteria	Proteobacteria	Alphaproteobacteria	Rhizobiales	Hyphomicrobiaceae
OTU_102089	Bacteria	Cyanobacteria	Nostocophycideae	Nostocales	Nostocaceae
OTU_193581	Bacteria	Actinobacteria	Actinobacteria	Actinomycetales	Microbacteriaceae
OTU_135382	Bacteria	Acidobacteria	[Chloracidobacteria]	RB41	
OTU_379066	Unassigned	Unassigned	Unassigned	Unassigned	Unassigned
OTU_135381	Bacteria	Actinobacteria	Actinobacteria	Actinomycetales	Nakamurellaceae
OTU_175952	Bacteria	Actinobacteria	Thermoleophilia	Gaiellales	Gaiellaceae
OTU_175953	Bacteria	Proteobacteria	Alphaproteobacteria	Rhizobiales	Hyphomicrobiaceae
OTU_175950	Bacteria	Proteobacteria	Deltaproteobacteria	Myxococcales	
OTU_175951	Bacteria	Proteobacteria	Alphaproteobacteria	Rhizobiales	Hyphomicrobiaceae
OTU_175956	Bacteria	Actinobacteria	Actinobacteria	Actinomycetales	Nocardioidaceae
OTU_175957	Bacteria	Actinobacteria	Actinobacteria	Actinomycetales	Frankiaceae
OTU_175954	Bacteria	Proteobacteria	Alphaproteobacteria	Caulobacterales	Caulobacteraceae
OTU_175955	Bacteria	Bacteroidetes	[Saprospirae]	[Saprospirales]	Chitinophagaceae
OTU_135387	Unassigned	Unassigned	Unassigned	Unassigned	Unassigned
OTU_175958	Bacteria	Proteobacteria	Deltaproteobacteria	Myxococcales	
OTU_175959	Bacteria	Proteobacteria	Betaproteobacteria	Burkholderiales	Burkholderiaceae
OTU_135386	Bacteria	Actinobacteria	Actinobacteria	Actinomycetales	Nocardioidaceae
OTU_135385	Bacteria	Acidobacteria	Sva0725	Sva0725	
OTU_379067	Bacteria	Proteobacteria	Alphaproteobacteria	Sphingomonadales	Sphingomonadaceae
OTU_135384	Bacteria	Proteobacteria	Alphaproteobacteria	Rhizobiales	
OTU_140660	Bacteria	Actinobacteria	Actinobacteria	Actinomycetales	Streptomycetaceae
OTU_140661	Bacteria	Actinobacteria	Actinobacteria	Actinomycetales	Streptomycetaceae
OTU_140662	Bacteria	Actinobacteria	Actinobacteria	Actinomycetales	Nocardioidaceae
OTU_140663	Bacteria	Proteobacteria	Alphaproteobacteria	Rhizobiales	Rhizobiaceae
OTU_140664	Bacteria	Proteobacteria	Gammaproteobacteria	Alteromonadales	OM60
OTU_140665	Bacteria	Actinobacteria	MB-A2-108	0319-7L14	
OTU_140666	Bacteria	Acidobacteria	[Chloracidobacteria]	RB41	Ellin6075
OTU_140667	Bacteria	Actinobacteria	Acidimicrobiia	Acidimicrobiales	
OTU_140668	Bacteria	Proteobacteria	Gammaproteobacteria	Legionellales	Coxiellaceae
OTU_140669	Bacteria	Gemmatimonadetes	Gemmatimonadetes	N1423WL	
OTU_430946	Bacteria	Proteobacteria	Gammaproteobacteria	Xanthomonadales	Sinobacteraceae
OTU_364888	Unassigned	Unassigned	Unassigned	Unassigned	Unassigned
OTU_364889	Bacteria	Proteobacteria	Alphaproteobacteria	Sphingomonadales	Sphingomonadaceae
OTU_25047	Bacteria	Planctomycetes	Planctomycetia	Gemmatales	Gemmataceae
OTU_28422	Bacteria	Proteobacteria	Alphaproteobacteria		
OTU_430941	Bacteria	Proteobacteria	Alphaproteobacteria		
OTU_364884	Bacteria	Proteobacteria	Alphaproteobacteria	Sphingomonadales	Sphingomonadaceae
OTU_270556	Bacteria	Bacteroidetes	[Saprospirae]	[Saprospirales]	Chitinophagaceae
OTU_364885	Bacteria	Gemmatimonadetes	Gemmatimonadetes		
OTU_364886	Bacteria	Actinobacteria	Actinobacteria	Actinomycetales	Micromonosporaceae
OTU_364887	Bacteria	Proteobacteria	Betaproteobacteria	Burkholderiales	Oxalobacteraceae
OTU_364880	Bacteria	Actinobacteria	Actinobacteria	Actinomycetales	Microbacteriaceae
OTU_364881	Bacteria	Proteobacteria	Gammaproteobacteria	Xanthomonadales	Sinobacteraceae
OTU_364882	Bacteria	Proteobacteria	Alphaproteobacteria	Sphingomonadales	Sphingomonadaceae
OTU_360934	Bacteria	Verrucomicrobia	[Spartobacteria]	[Chthoniobacterales]	[Chthoniobacteraceae]
OTU_364883	Bacteria	Acidobacteria	[Chloracidobacteria]	RB41	Ellin6075
OTU_208342	Bacteria	Proteobacteria	Alphaproteobacteria	Rhizobiales	Rhizobiaceae
OTU_208343	Bacteria	Chloroflexi	Anaerolineae	SBR1031	A4b
OTU_208340	Bacteria	Bacteroidetes	[Saprospirae]	[Saprospirales]	Chitinophagaceae
OTU_208341	Unassigned	Unassigned	Unassigned	Unassigned	Unassigned
OTU_208346	Bacteria	Cyanobacteria	Chloroplast	Stramenopiles	
OTU_208347	Bacteria	Proteobacteria	Deltaproteobacteria	Myxococcales	
OTU_208344	Bacteria	Proteobacteria	Betaproteobacteria	Burkholderiales	Burkholderiaceae
OTU_208345	Bacteria	Bacteroidetes	[Saprospirae]	[Saprospirales]	Chitinophagaceae
OTU_67016	Bacteria	Bacteroidetes	[Saprospirae]	[Saprospirales]	Chitinophagaceae
OTU_208348	Bacteria	Proteobacteria	Gammaproteobacteria	Xanthomonadales	Xanthomonadaceae
OTU_208349	Bacteria	Proteobacteria	Betaproteobacteria	Burkholderiales	Comamonadaceae
OTU_408773	Bacteria	Actinobacteria	Actinobacteria	Actinomycetales	Nocardioidaceae
OTU_366367	Bacteria	Proteobacteria	Deltaproteobacteria	Myxococcales	
OTU_366366	Bacteria	Proteobacteria	Betaproteobacteria	Ellin6067	
OTU_366365	Bacteria	Proteobacteria	Betaproteobacteria	Burkholderiales	Comamonadaceae
OTU_366364	Bacteria	Proteobacteria	Deltaproteobacteria	Myxococcales	
OTU_366363	Bacteria	Acidobacteria	Acidobacteria-6	iii1-15	
OTU_366362	Bacteria	Cyanobacteria	Chloroplast	Stramenopiles	
OTU_67017	Bacteria	Bacteroidetes	Sphingobacteriia	Sphingobacteriales	Sphingobacteriaceae
OTU_366360	Bacteria	Proteobacteria	Betaproteobacteria	Rhodocyclales	Rhodocyclaceae
OTU_366369	Bacteria	Actinobacteria	Actinobacteria	Actinomycetales	Streptomycetaceae
OTU_366368	Bacteria	Proteobacteria	Alphaproteobacteria	Rhizobiales	Bradyrhizobiaceae
OTU_270551	Bacteria	Proteobacteria	Betaproteobacteria	Burkholderiales	Comamonadaceae
OTU_420482	Bacteria	Proteobacteria	Deltaproteobacteria	Myxococcales	
OTU_385710	Bacteria	Bacteroidetes	Cytophagia	Cytophagales	Cytophagaceae
OTU_272130	Bacteria	Proteobacteria	Betaproteobacteria	Burkholderiales	Comamonadaceae
OTU_134268	Bacteria	Proteobacteria	Gammaproteobacteria	Xanthomonadales	Xanthomonadaceae
OTU_152143	Bacteria	Actinobacteria	Acidimicrobiia	Acidimicrobiales	
OTU_152140	Bacteria	Proteobacteria	Deltaproteobacteria	Myxococcales	
OTU_272133	Bacteria	Actinobacteria	Actinobacteria	Actinomycetales	Microbacteriaceae
OTU_152146	Bacteria	Proteobacteria	Alphaproteobacteria		
OTU_152147	Bacteria	Proteobacteria	Alphaproteobacteria	Sphingomonadales	Erythrobacteraceae
OTU_152144	Bacteria	Armatimonadetes	[Fimbriimonadia]	[Fimbriimonadales]	[Fimbriimonadaceae]
OTU_272137	Bacteria	Chloroflexi	Chloroflexi	[Roseiflexales]	[Kouleothrixaceae]
OTU_228289	Bacteria	Bacteroidetes	[Saprospirae]	[Saprospirales]	Saprospiraceae
OTU_228288	Bacteria	Proteobacteria	Deltaproteobacteria	Myxococcales	
OTU_423569	Bacteria	Actinobacteria	Actinobacteria	Actinomycetales	Micromonosporaceae
OTU_423568	Bacteria	Bacteroidetes	Sphingobacteriia	Sphingobacteriales	Sphingobacteriaceae
OTU_228285	Bacteria	Acidobacteria	Acidobacteria-6	iii1-15	
OTU_228284	Bacteria	Proteobacteria	Alphaproteobacteria	Rhizobiales	Methylobacteriaceae
OTU_228287	Bacteria	Proteobacteria	Betaproteobacteria	SC-I-84	
OTU_228286	Bacteria	Actinobacteria	Actinobacteria	Actinomycetales	Microbacteriaceae
OTU_228281	Bacteria	Proteobacteria	Gammaproteobacteria	Pseudomonadales	Moraxellaceae
OTU_228280	Bacteria	Bacteroidetes	[Saprospirae]	[Saprospirales]	Chitinophagaceae
OTU_228283	Bacteria	Actinobacteria	Thermoleophilia	Gaiellales	Gaiellaceae
OTU_228282	Bacteria	Proteobacteria	Deltaproteobacteria	NB1-j	NB1-i
OTU_316867	Bacteria	Acidobacteria	Acidobacteria-6	iii1-15	
OTU_316866	Bacteria	Actinobacteria	Actinobacteria	Actinomycetales	Nocardioidaceae
OTU_316865	Bacteria	Proteobacteria	Alphaproteobacteria	Caulobacterales	Caulobacteraceae
OTU_316864	Bacteria	Proteobacteria	Betaproteobacteria	Burkholderiales	Comamonadaceae
OTU_316863	Bacteria	Proteobacteria	Deltaproteobacteria	Bdellovibrionales	Bdellovibrionaceae
OTU_316862	Bacteria	Proteobacteria	Gammaproteobacteria	Legionellales	
OTU_316861	Bacteria	Cyanobacteria	Chloroplast	Streptophyta	
OTU_316860	Bacteria	Bacteroidetes	Cytophagia	Cytophagales	Cytophagaceae
OTU_411867	Bacteria	Proteobacteria	Alphaproteobacteria	Caulobacterales	Caulobacteraceae
OTU_411866	Bacteria	Actinobacteria	Thermoleophilia	Solirubrobacterales	
OTU_411865	Bacteria	Actinobacteria	Thermoleophilia	Solirubrobacterales	Patulibacteraceae
OTU_411864	Bacteria	Proteobacteria	Betaproteobacteria	SC-I-84	
OTU_411863	Bacteria	Verrucomicrobia	[Methylacidiphilae]	Methylacidiphilales	
OTU_411862	Bacteria	Proteobacteria	Gammaproteobacteria	Pseudomonadales	Pseudomonadaceae
OTU_316869	Bacteria	Actinobacteria	Actinobacteria	Actinomycetales	Micromonosporaceae
OTU_316868	Bacteria	Proteobacteria	Betaproteobacteria	Burkholderiales	Comamonadaceae
OTU_146037	Bacteria	Acidobacteria	Solibacteres	Solibacterales	
OTU_146036	Bacteria	Cyanobacteria	Chloroplast	Streptophyta	
OTU_146035	Bacteria	Proteobacteria	Alphaproteobacteria	Sphingomonadales	Sphingomonadaceae
OTU_6813	Bacteria	Proteobacteria	Alphaproteobacteria	Rhodospirillales	Rhodospirillaceae
OTU_197259	Bacteria	Tenericutes	Mollicutes	Anaeroplasmatales	Anaeroplasmataceae
OTU_197258	Bacteria	Bacteroidetes	Cytophagia	Cytophagales	Cytophagaceae
OTU_197255	Bacteria	Proteobacteria	Alphaproteobacteria	Sphingomonadales	Sphingomonadaceae
OTU_197254	Bacteria	Bacteroidetes	Cytophagia	Cytophagales	Flammeovirgaceae
OTU_197257	Bacteria	OP8	OP8_2		
OTU_197256	Bacteria	Proteobacteria	Betaproteobacteria	Burkholderiales	Comamonadaceae
OTU_197251	Bacteria	Proteobacteria	Alphaproteobacteria		
OTU_197250	Bacteria	Acidobacteria	[Chloracidobacteria]	RB41	
OTU_197253	Unassigned	Unassigned	Unassigned	Unassigned	Unassigned
OTU_197252	Bacteria	Proteobacteria	Alphaproteobacteria	Sphingomonadales	Erythrobacteraceae
OTU_110197	Bacteria	Proteobacteria	Alphaproteobacteria	Rhizobiales	Root;k__Bacteria;p__Proteobacteria;c__Alphaproteobacteria;o__Rhizobiales
OTU_110196	Bacteria	Proteobacteria	Gammaproteobacteria	Legionellales	Coxiellaceae
OTU_110195	Bacteria	Chloroflexi	Anaerolineae	GCA004	
OTU_110194	Bacteria	Proteobacteria	Alphaproteobacteria	Rhizobiales	Hyphomicrobiaceae
OTU_110193	Bacteria	Gemmatimonadetes	Gemmatimonadetes	Gemmatimonadales	Ellin5301
OTU_110192	Bacteria	Proteobacteria	Alphaproteobacteria	Sphingomonadales	Erythrobacteraceae
OTU_110191	Bacteria	Proteobacteria	Deltaproteobacteria	Myxococcales	
OTU_110190	Bacteria	Proteobacteria	Betaproteobacteria	SC-I-84	
OTU_6817	Bacteria	Actinobacteria	Thermoleophilia	Solirubrobacterales	
OTU_361904	Bacteria	Proteobacteria	Betaproteobacteria	Burkholderiales	Comamonadaceae
OTU_110199	Bacteria	Actinobacteria	Nitriliruptoria	Euzebyales	Euzebyaceae
OTU_110198	Unassigned	Unassigned	Unassigned	Unassigned	Unassigned
OTU_361905	Unassigned	Unassigned	Unassigned	Unassigned	Unassigned
OTU_361902	Bacteria	Proteobacteria	Betaproteobacteria	Burkholderiales	Comamonadaceae
OTU_361903	Bacteria	Proteobacteria	Alphaproteobacteria	Rhodospirillales	Rhodospirillaceae
OTU_216583	Bacteria	Actinobacteria	Thermoleophilia	Solirubrobacterales	Conexibacteraceae
OTU_216582	Unassigned	Unassigned	Unassigned	Unassigned	Unassigned
OTU_216581	Bacteria	Chloroflexi	Chloroflexi	[Roseiflexales]	[Kouleothrixaceae]
OTU_216580	Bacteria	Actinobacteria	Acidimicrobiia	Acidimicrobiales	EB1017
OTU_216587	Bacteria	Bacteroidetes	[Saprospirae]	[Saprospirales]	Chitinophagaceae
OTU_216586	Bacteria	Proteobacteria	Betaproteobacteria	Burkholderiales	Comamonadaceae
OTU_216585	Bacteria	Actinobacteria	Actinobacteria	Actinomycetales	Microbacteriaceae
OTU_216584	Bacteria	Bacteroidetes	Cytophagia	Cytophagales	Cytophagaceae
OTU_216589	Bacteria	Proteobacteria	Deltaproteobacteria	Myxococcales	
OTU_216588	Bacteria	Proteobacteria	Deltaproteobacteria	Myxococcales	Polyangiaceae
OTU_386937	Bacteria	Bacteroidetes	[Saprospirae]	[Saprospirales]	Chitinophagaceae
OTU_420488	Bacteria	Proteobacteria	Betaproteobacteria	Methylophilales	Methylophilaceae
OTU_124198	Bacteria	Proteobacteria	Alphaproteobacteria	Sphingomonadales	Sphingomonadaceae
OTU_124199	Bacteria	Proteobacteria	Betaproteobacteria	Burkholderiales	Comamonadaceae
OTU_128018	Bacteria	Actinobacteria	Actinobacteria	Actinomycetales	Micromonosporaceae
OTU_124190	Bacteria	Proteobacteria	Alphaproteobacteria	Rhizobiales	Hyphomicrobiaceae
OTU_124191	Bacteria	Proteobacteria	Alphaproteobacteria	Rhizobiales	Rhizobiaceae
OTU_124192	Bacteria	Actinobacteria	Actinobacteria	Actinomycetales	Micromonosporaceae
OTU_124193	Bacteria	Actinobacteria	Actinobacteria	Actinomycetales	Thermomonosporaceae
OTU_124194	Bacteria	Actinobacteria	Actinobacteria	Actinomycetales	Streptomycetaceae
OTU_124195	Bacteria	Bacteroidetes	[Saprospirae]	[Saprospirales]	Chitinophagaceae
OTU_124196	Bacteria	Actinobacteria	Actinobacteria	Actinomycetales	Micromonosporaceae
OTU_124197	Unassigned	Unassigned	Unassigned	Unassigned	Unassigned
OTU_13208	Bacteria	Actinobacteria	Actinobacteria	Actinomycetales	Root;k__Bacteria;p__Actinobacteria;c__Actinobacteria;o__Actinomycetales
OTU_13209	Unassigned	Unassigned	Unassigned	Unassigned	Unassigned
OTU_175161	Bacteria	Gemmatimonadetes	Gemm-3		
OTU_175160	Bacteria	Proteobacteria	Alphaproteobacteria	Rickettsiales	mitochondria
OTU_175167	Bacteria	Planctomycetes	Planctomycetia	Gemmatales	Isosphaeraceae
OTU_175166	Bacteria	Cyanobacteria	Chloroplast	Streptophyta	
OTU_175165	Bacteria	Proteobacteria	Betaproteobacteria	Burkholderiales	Comamonadaceae
OTU_175164	Bacteria	Bacteroidetes	[Saprospirae]	[Saprospirales]	Chitinophagaceae
OTU_13200	Bacteria	Planctomycetes	Phycisphaerae	WD2101	
OTU_13201	Bacteria	Firmicutes	Clostridia	Clostridiales	Root;k__Bacteria;p__Firmicutes;c__Clostridia;o__Clostridiales
OTU_13202	Bacteria	Bacteroidetes	Cytophagia	Cytophagales	Cytophagaceae
OTU_13203	Bacteria	Bacteroidetes	Cytophagia	Cytophagales	Cytophagaceae
OTU_13204	Bacteria	Actinobacteria	Thermoleophilia	Solirubrobacterales	
OTU_13205	Bacteria	Actinobacteria	Actinobacteria	Actinomycetales	Streptomycetaceae
OTU_13206	Bacteria	Firmicutes	Clostridia	Clostridiales	Veillonellaceae
OTU_13207	Bacteria	Bacteroidetes	Flavobacteriia	Flavobacteriales	Blattabacteriaceae
OTU_340921	Bacteria	Actinobacteria	Actinobacteria	Actinomycetales	Intrasporangiaceae
OTU_340920	Bacteria	Verrucomicrobia	[Pedosphaerae]	[Pedosphaerales]	
OTU_340923	Bacteria	Actinobacteria	Actinobacteria	Actinomycetales	Microbacteriaceae
OTU_310018	Bacteria	Bacteroidetes	Cytophagia	Cytophagales	
OTU_310019	Bacteria	Proteobacteria	Betaproteobacteria	Burkholderiales	Comamonadaceae
OTU_340922	Bacteria	Actinobacteria	Actinobacteria	Actinomycetales	Actinosynnemataceae
OTU_310010	Bacteria	Proteobacteria	Alphaproteobacteria	Sphingomonadales	Sphingomonadaceae
OTU_310011	Bacteria	Proteobacteria	Alphaproteobacteria	Rhizobiales	Hyphomicrobiaceae
OTU_310012	Unassigned	Unassigned	Unassigned	Unassigned	Unassigned
OTU_310013	Bacteria	Acidobacteria	Acidobacteriia	Acidobacteriales	Acidobacteriaceae
OTU_310014	Bacteria	Bacteroidetes	[Saprospirae]	[Saprospirales]	Chitinophagaceae
OTU_310015	Bacteria	Bacteroidetes	Cytophagia	Cytophagales	Cytophagaceae
OTU_310016	Bacteria	Proteobacteria	Deltaproteobacteria	Myxococcales	
OTU_310017	Bacteria	Bacteroidetes	Sphingobacteriia	Sphingobacteriales	Sphingobacteriaceae
OTU_340927	Bacteria	Actinobacteria	Actinobacteria	Actinomycetales	Microbacteriaceae
OTU_340926	Bacteria	Proteobacteria	Betaproteobacteria	Burkholderiales	Comamonadaceae
OTU_412343	Bacteria	Actinobacteria	Actinobacteria	Actinomycetales	Actinosynnemataceae
OTU_412342	Bacteria	Proteobacteria	Deltaproteobacteria	Myxococcales	
OTU_412341	Bacteria	Proteobacteria	Betaproteobacteria	Burkholderiales	Comamonadaceae
OTU_424691	Bacteria	Proteobacteria	Alphaproteobacteria	Rhodospirillales	Rhodospirillaceae
OTU_16360	Bacteria	Proteobacteria	Deltaproteobacteria	Bdellovibrionales	Bdellovibrionaceae
OTU_16361	Unassigned	Unassigned	Unassigned	Unassigned	Unassigned
OTU_16362	Bacteria	Planctomycetes	Phycisphaerae	WD2101	
OTU_16363	Bacteria	Proteobacteria	Alphaproteobacteria	Rhodospirillales	Rhodospirillaceae
OTU_16364	Bacteria	Proteobacteria	Alphaproteobacteria	Rhizobiales	
OTU_16365	Bacteria	Bacteroidetes	Cytophagia	Cytophagales	Cytophagaceae
OTU_16366	Unassigned	Unassigned	Unassigned	Unassigned	Unassigned
OTU_16367	Bacteria	Proteobacteria	Alphaproteobacteria	Rickettsiales	
OTU_16368	Bacteria	Actinobacteria	Thermoleophilia	Solirubrobacterales	Root;k__Bacteria;p__Actinobacteria;c__Thermoleophilia;o__Solirubrobacterales
OTU_16369	Bacteria	Acidobacteria	Acidobacteria-6	CCU21	
OTU_32614	Unassigned	Unassigned	Unassigned	Unassigned	Unassigned
OTU_32615	Bacteria	Proteobacteria	Betaproteobacteria	Burkholderiales	Comamonadaceae
OTU_32612	Bacteria	Bacteroidetes	[Saprospirae]	[Saprospirales]	Chitinophagaceae
OTU_32613	Bacteria	Verrucomicrobia	[Pedosphaerae]	[Pedosphaerales]	
OTU_32610	Bacteria	Proteobacteria	Deltaproteobacteria	Myxococcales	Cystobacterineae
OTU_32611	Bacteria	Bacteroidetes	Sphingobacteriia	Sphingobacteriales	Sphingobacteriaceae
OTU_410704	Bacteria	Acidobacteria	Acidobacteria-6	iii1-15	
OTU_398451	Unassigned	Unassigned	Unassigned	Unassigned	Unassigned
OTU_305715	Bacteria	Actinobacteria	Actinobacteria	Actinomycetales	Nocardioidaceae
OTU_333665	Bacteria	Proteobacteria	Alphaproteobacteria	Sphingomonadales	Sphingomonadaceae
OTU_305717	Bacteria	Cyanobacteria	Chloroplast	Streptophyta	
OTU_305716	Bacteria	Chloroflexi	Dehalococcoidetes	Dehalococcoidales	Dehalococcoidaceae
OTU_305711	Unassigned	Unassigned	Unassigned	Unassigned	Unassigned
OTU_305710	Unassigned	Unassigned	Unassigned	Unassigned	Unassigned
OTU_305713	Bacteria	Bacteroidetes	Cytophagia	Cytophagales	Cytophagaceae
OTU_305712	Bacteria	Actinobacteria	Actinobacteria	Actinomycetales	Streptomycetaceae
OTU_305719	Bacteria	Proteobacteria	Betaproteobacteria	A21b	EB1003
OTU_305718	Bacteria	Actinobacteria	Actinobacteria	Actinomycetales	Nocardioidaceae
OTU_365049	Bacteria	Acidobacteria	iii1-8	DS-18	
OTU_365048	Unassigned	Unassigned	Unassigned	Unassigned	Unassigned
OTU_205091	Bacteria	Actinobacteria	Actinobacteria	Actinomycetales	Micromonosporaceae
OTU_205090	Bacteria	Bacteroidetes	Cytophagia	Cytophagales	Cytophagaceae
OTU_205093	Unassigned	Unassigned	Unassigned	Unassigned	Unassigned
OTU_205092	Bacteria	Proteobacteria	Gammaproteobacteria	Xanthomonadales	Sinobacteraceae
OTU_205095	Bacteria	Proteobacteria	Gammaproteobacteria	Xanthomonadales	Xanthomonadaceae
OTU_205094	Bacteria	Proteobacteria	Gammaproteobacteria	Xanthomonadales	Sinobacteraceae
OTU_205097	Bacteria	Actinobacteria	Actinobacteria	Actinomycetales	Microbacteriaceae
OTU_205096	Bacteria	Actinobacteria	Actinobacteria	Actinomycetales	
OTU_205099	Bacteria	Proteobacteria	Alphaproteobacteria	Sphingomonadales	Sphingomonadaceae
OTU_205098	Bacteria	Proteobacteria	Alphaproteobacteria	Caulobacterales	Caulobacteraceae
OTU_115477	Bacteria	Actinobacteria	Actinobacteria	Actinomycetales	Cellulomonadaceae
OTU_115476	Bacteria	Actinobacteria	Actinobacteria	Actinomycetales	Sporichthyaceae
OTU_115475	Bacteria	OD1	ZB2		
OTU_115474	Bacteria	Cyanobacteria	Chloroplast	Streptophyta	
OTU_41359	Unassigned	Unassigned	Unassigned	Unassigned	Unassigned
OTU_41358	Bacteria	Chloroflexi	C0119		
OTU_115471	Bacteria	Proteobacteria	Gammaproteobacteria	Pseudomonadales	Pseudomonadaceae
OTU_115470	Bacteria	Chloroflexi	Anaerolineae	SBR1031	SJA-101
OTU_41355	Bacteria	Proteobacteria	Gammaproteobacteria	Legionellales	Coxiellaceae
OTU_41354	Bacteria	Proteobacteria	Gammaproteobacteria	Legionellales	Coxiellaceae
OTU_41357	Bacteria	Proteobacteria	Deltaproteobacteria	Syntrophobacterales	Syntrophobacteraceae
OTU_41356	Bacteria	Actinobacteria	Actinobacteria	Actinomycetales	Microbacteriaceae
OTU_41351	Bacteria	Planctomycetes	Planctomycetia	Gemmatales	Gemmataceae
OTU_41350	Bacteria	Bacteroidetes	[Saprospirae]	[Saprospirales]	Chitinophagaceae
OTU_41353	Bacteria	Cyanobacteria	Synechococcophycideae	Pseudanabaenales	Pseudanabaenaceae
OTU_41352	Bacteria	Elusimicrobia	Elusimicrobia	IIb	
OTU_88499	Bacteria	Actinobacteria	Actinobacteria	Actinomycetales	Microbacteriaceae
OTU_88498	Bacteria	Acidobacteria	Acidobacteriia	Acidobacteriales	Koribacteraceae
OTU_88491	Bacteria	Firmicutes	Bacilli	Bacillales	Alicyclobacillaceae
OTU_88490	Bacteria	Bacteroidetes	[Saprospirae]	[Saprospirales]	Chitinophagaceae
OTU_88493	Bacteria	Bacteroidetes	Sphingobacteriia	Sphingobacteriales	Sphingobacteriaceae
OTU_88492	Bacteria	Proteobacteria	Alphaproteobacteria	Rhodospirillales	Rhodospirillaceae
OTU_88495	Bacteria	Proteobacteria	Betaproteobacteria	Burkholderiales	Comamonadaceae
OTU_88494	Bacteria	Verrucomicrobia	Opitutae	Opitutales	Opitutaceae
OTU_88497	Bacteria	Actinobacteria	Actinobacteria	Actinomycetales	Streptomycetaceae
OTU_88496	Bacteria	TM7	TM7-3	I025	
OTU_375978	Bacteria	Actinobacteria	Actinobacteria	Actinomycetales	Pseudonocardiaceae
OTU_191846	Bacteria	Proteobacteria	Alphaproteobacteria	Rhizobiales	Hyphomicrobiaceae
OTU_191847	Bacteria	Proteobacteria	Gammaproteobacteria	Xanthomonadales	Xanthomonadaceae
OTU_191844	Bacteria	Planctomycetes	Planctomycetia	Gemmatales	Gemmataceae
OTU_191845	Bacteria	Actinobacteria	Actinobacteria	Actinomycetales	Pseudonocardiaceae
OTU_191842	Bacteria	Proteobacteria	Deltaproteobacteria	Myxococcales	
OTU_191843	Bacteria	Proteobacteria	Betaproteobacteria	SC-I-84	
OTU_191840	Unassigned	Unassigned	Unassigned	Unassigned	Unassigned
OTU_191841	Bacteria	Proteobacteria	Alphaproteobacteria	Rhizobiales	Hyphomicrobiaceae
OTU_262750	Bacteria	Proteobacteria	Gammaproteobacteria	Xanthomonadales	Sinobacteraceae
OTU_191848	Bacteria	Proteobacteria	Gammaproteobacteria	Xanthomonadales	Xanthomonadaceae
OTU_191849	Bacteria	Proteobacteria	Alphaproteobacteria	Sphingomonadales	Sphingomonadaceae
OTU_429396	Bacteria	Verrucomicrobia	[Spartobacteria]	[Chthoniobacterales]	[Chthoniobacteraceae]
OTU_183438	Unassigned	Unassigned	Unassigned	Unassigned	Unassigned
OTU_183439	Bacteria	Bacteroidetes	Cytophagia	Cytophagales	Cytophagaceae
OTU_183434	Bacteria	Proteobacteria	Betaproteobacteria	Burkholderiales	Root;k__Bacteria;p__Proteobacteria;c__Betaproteobacteria;o__Burkholderiales
OTU_183435	Unassigned	Unassigned	Unassigned	Unassigned	Unassigned
OTU_183436	Bacteria	Proteobacteria	Betaproteobacteria	Burkholderiales	Comamonadaceae
OTU_183437	Bacteria	Verrucomicrobia	Opitutae	Opitutales	Opitutaceae
OTU_183430	Bacteria	Proteobacteria	Deltaproteobacteria	Myxococcales	
OTU_183431	Bacteria	Actinobacteria	Thermoleophilia	Solirubrobacterales	
OTU_183432	Bacteria	Actinobacteria	Actinobacteria	Actinomycetales	Nocardioidaceae
OTU_183433	Bacteria	Acidobacteria	Acidobacteria-6	iii1-15	
OTU_398457	Bacteria	Proteobacteria	Deltaproteobacteria	Myxococcales	
OTU_360529	Bacteria	Actinobacteria	Actinobacteria	Actinomycetales	Geodermatophilaceae
OTU_360528	Bacteria	Proteobacteria	Alphaproteobacteria	Rhizobiales	Hyphomicrobiaceae
OTU_352930	Bacteria	Actinobacteria	MB-A2-108	0319-7L14	
OTU_360526	Bacteria	Proteobacteria	Betaproteobacteria	Methylophilales	Methylophilaceae
OTU_360525	Bacteria	Proteobacteria	Alphaproteobacteria	Rhizobiales	Rhizobiaceae
OTU_360524	Bacteria	Bacteroidetes	Cytophagia	Cytophagales	Cytophagaceae
OTU_360523	Bacteria	Verrucomicrobia	[Methylacidiphilae]	Methylacidiphilales	
OTU_360522	Bacteria	Actinobacteria	Thermoleophilia	Solirubrobacterales	
OTU_360521	Bacteria	Proteobacteria	Betaproteobacteria	Burkholderiales	Oxalobacteraceae
OTU_360520	Bacteria	Bacteroidetes	Flavobacteriia	Flavobacteriales	Flavobacteriaceae
OTU_429395	Bacteria	Verrucomicrobia	[Spartobacteria]	[Chthoniobacterales]	[Chthoniobacteraceae]
OTU_54731	Bacteria	Proteobacteria	Alphaproteobacteria	Rickettsiales	
OTU_54730	Bacteria	Bacteroidetes	[Saprospirae]	[Saprospirales]	Chitinophagaceae
OTU_54733	Bacteria	Proteobacteria	Gammaproteobacteria	Legionellales	Coxiellaceae
OTU_54732	Bacteria	Proteobacteria	Alphaproteobacteria	Rhodospirillales	Rhodospirillaceae
OTU_54735	Bacteria	Chloroflexi	Anaerolineae	SBR1031	A4b
OTU_54734	Unassigned	Unassigned	Unassigned	Unassigned	Unassigned
OTU_54737	Bacteria	Actinobacteria	Actinobacteria	Actinomycetales	Streptomycetaceae
OTU_54736	Bacteria	Proteobacteria	TA18	CV90	
OTU_54739	Bacteria	Proteobacteria	Deltaproteobacteria	Myxococcales	
OTU_54738	Bacteria	Bacteroidetes	Flavobacteriia	Flavobacteriales	Flavobacteriaceae
OTU_417647	Bacteria	Proteobacteria	Alphaproteobacteria	Rickettsiales	mitochondria
OTU_336490	Bacteria	Proteobacteria	Alphaproteobacteria	Caulobacterales	Caulobacteraceae
OTU_417646	Bacteria	Proteobacteria	Deltaproteobacteria	Myxococcales	
OTU_336491	Unassigned	Unassigned	Unassigned	Unassigned	Unassigned
OTU_336492	Bacteria	Proteobacteria	Alphaproteobacteria	Rhizobiales	Bradyrhizobiaceae
OTU_262757	Bacteria	Proteobacteria	Deltaproteobacteria	Myxococcales	Polyangiaceae
OTU_227543	Bacteria	Verrucomicrobia	[Pedosphaerae]	[Pedosphaerales]	
OTU_227542	Bacteria	Proteobacteria	Betaproteobacteria	Burkholderiales	Oxalobacteraceae
OTU_227541	Bacteria	Acidobacteria	[Chloracidobacteria]	RB41	
OTU_227540	Bacteria	Proteobacteria	Betaproteobacteria	Rhodocyclales	Rhodocyclaceae
OTU_227547	Bacteria	Proteobacteria	Deltaproteobacteria	Myxococcales	Polyangiaceae
OTU_227546	Bacteria	Chloroflexi	SHA-26		
OTU_227545	Bacteria	Bacteroidetes	Cytophagia	Cytophagales	Cytophagaceae
OTU_227544	Bacteria	Acidobacteria	Acidobacteria-5		
OTU_336494	Bacteria	Proteobacteria	Alphaproteobacteria	Rhodospirillales	Acetobacteraceae
OTU_227549	Bacteria	Proteobacteria	Alphaproteobacteria	Rickettsiales	mitochondria
OTU_227548	Bacteria	Proteobacteria	Deltaproteobacteria	Myxococcales	Haliangiaceae
OTU_336495	Bacteria	Proteobacteria	Betaproteobacteria	Burkholderiales	Oxalobacteraceae
OTU_416112	Bacteria	Acidobacteria	Solibacteres	Solibacterales	Solibacteraceae
OTU_336496	Unassigned	Unassigned	Unassigned	Unassigned	Unassigned
OTU_416113	Bacteria	Proteobacteria	Betaproteobacteria	Burkholderiales	Oxalobacteraceae
OTU_302556	Bacteria	Proteobacteria	Betaproteobacteria	Methylophilales	Methylophilaceae
OTU_336497	Bacteria	Acidobacteria	Acidobacteria-6	iii1-15	
OTU_262756	Bacteria	Acidobacteria	[Chloracidobacteria]	RB41	Ellin6075
OTU_416110	Bacteria	Actinobacteria	Thermoleophilia	Solirubrobacterales	Conexibacteraceae
OTU_99555	Bacteria	Planctomycetes	Planctomycetia	Gemmatales	Gemmataceae
OTU_336498	Bacteria	TM7	TM7-1		
OTU_416111	Bacteria	Bacteroidetes	[Saprospirae]	[Saprospirales]	Chitinophagaceae
OTU_336499	Bacteria	Actinobacteria	Thermoleophilia	Solirubrobacterales	Solirubrobacteraceae
OTU_416116	Bacteria	Acidobacteria	Acidobacteriia	Acidobacteriales	Koribacteraceae
OTU_416117	Bacteria	Proteobacteria	Gammaproteobacteria	Legionellales	
OTU_416114	Bacteria	Proteobacteria	Alphaproteobacteria	Rhizobiales	Hyphomicrobiaceae
OTU_262759	Bacteria	Gemmatimonadetes	Gemmatimonadetes		
OTU_416115	Bacteria	Chloroflexi	Anaerolineae	SBR1031	A4b
OTU_15040	Bacteria	Bacteroidetes	Sphingobacteriia	Sphingobacteriales	Sphingobacteriaceae
OTU_15041	Unassigned	Unassigned	Unassigned	Unassigned	Unassigned
OTU_15042	Bacteria	Chloroflexi	Chloroflexi	[Roseiflexales]	[Kouleothrixaceae]
OTU_15043	Bacteria	Planctomycetes	vadinHA49	p04_C01	
OTU_15044	Bacteria	Verrucomicrobia	[Spartobacteria]	[Chthoniobacterales]	[Chthoniobacteraceae]
OTU_15045	Bacteria	OP3	koll11	GIF10	kpj58rc
OTU_15046	Bacteria	Proteobacteria	Alphaproteobacteria	Rickettsiales	Rickettsiaceae
OTU_15047	Bacteria	Proteobacteria	Gammaproteobacteria	Pseudomonadales	Pseudomonadaceae
OTU_15048	Bacteria	Planctomycetes	Planctomycetia	Gemmatales	Gemmataceae
OTU_15049	Bacteria	Bacteroidetes	[Saprospirae]	[Saprospirales]	Chitinophagaceae
OTU_424082	Bacteria	Bacteroidetes	Cytophagia	Cytophagales	Cytophagaceae
OTU_262758	Bacteria	Actinobacteria	MB-A2-108	0319-7L14	
OTU_376322	Bacteria	Armatimonadetes	[Fimbriimonadia]	[Fimbriimonadales]	[Fimbriimonadaceae]
OTU_376323	Bacteria	Actinobacteria	Actinobacteria	Actinomycetales	Nocardioidaceae
OTU_376320	Bacteria	Proteobacteria	Deltaproteobacteria	Myxococcales	
OTU_376321	Bacteria	Acidobacteria	[Chloracidobacteria]	DS-100	
OTU_376326	Bacteria	Proteobacteria	Alphaproteobacteria	Rickettsiales	Rickettsiaceae
OTU_376327	Bacteria	Actinobacteria	Actinobacteria	Actinomycetales	Sporichthyaceae
OTU_376324	Bacteria	Proteobacteria	Betaproteobacteria	Rhodocyclales	Rhodocyclaceae
OTU_376325	Bacteria	Proteobacteria	Betaproteobacteria	Burkholderiales	Comamonadaceae
OTU_376328	Bacteria	Proteobacteria	Alphaproteobacteria	Rickettsiales	mitochondria
OTU_376329	Unassigned	Unassigned	Unassigned	Unassigned	Unassigned
OTU_438778	Bacteria	Proteobacteria	Gammaproteobacteria	Pseudomonadales	Pseudomonadaceae
OTU_438779	Unassigned	Unassigned	Unassigned	Unassigned	Unassigned
OTU_416745	Bacteria	Chloroflexi	TK10	AKYG885	Dolo_23
OTU_438773	Bacteria	Proteobacteria	Alphaproteobacteria	Rhizobiales	Rhizobiaceae
OTU_438770	Bacteria	Proteobacteria	Betaproteobacteria	Burkholderiales	Comamonadaceae
OTU_438771	Bacteria	Acidobacteria	Acidobacteria-6	iii1-15	
OTU_438776	Bacteria	Actinobacteria	Thermoleophilia	Solirubrobacterales	
OTU_438777	Bacteria	Proteobacteria	Deltaproteobacteria	Myxococcales	
OTU_438774	Bacteria	Proteobacteria	Alphaproteobacteria	Caulobacterales	Caulobacteraceae
OTU_438775	Bacteria	Firmicutes	Clostridia	Clostridiales	Veillonellaceae
OTU_58567	Bacteria	Proteobacteria	Alphaproteobacteria	Rhizobiales	Hyphomicrobiaceae
OTU_158030	Bacteria	Proteobacteria	Epsilonproteobacteria	Campylobacterales	Campylobacteraceae
OTU_158031	Bacteria	Actinobacteria	Actinobacteria	Actinomycetales	Microbacteriaceae
OTU_158032	Bacteria	Planctomycetes	Phycisphaerae	WD2101	
OTU_158033	Bacteria	Actinobacteria	Actinobacteria	Actinomycetales	Kineosporiaceae
OTU_158034	Bacteria	Bacteroidetes	Bacteroidia	Bacteroidales	
OTU_158035	Bacteria	Firmicutes	Bacilli	Bacillales	Pasteuriaceae
OTU_158036	Bacteria	Proteobacteria	Gammaproteobacteria	Pseudomonadales	Pseudomonadaceae
OTU_158037	Bacteria	Actinobacteria	Actinobacteria	Actinomycetales	Nocardioidaceae
OTU_158038	Bacteria	Planctomycetes	Phycisphaerae	Phycisphaerales	
OTU_158039	Unassigned	Unassigned	Unassigned	Unassigned	Unassigned
OTU_375439	Bacteria	Actinobacteria	Actinobacteria	Actinomycetales	Actinosynnemataceae
OTU_375438	Bacteria	Chloroflexi	Anaerolineae	SBR1031	A4b
OTU_362389	Bacteria	Proteobacteria	Gammaproteobacteria	Xanthomonadales	Sinobacteraceae
OTU_362388	Bacteria	Proteobacteria	Alphaproteobacteria	Sphingomonadales	Sphingomonadaceae
OTU_243057	Bacteria	Acidobacteria	Acidobacteria-6	iii1-15	
OTU_243056	Bacteria	Cyanobacteria	Synechococcophycideae	Pseudanabaenales	Pseudanabaenaceae
OTU_243055	Bacteria	Actinobacteria	Actinobacteria	Actinomycetales	Nocardioidaceae
OTU_243054	Bacteria	Proteobacteria	Deltaproteobacteria	Myxococcales	
OTU_243053	Bacteria	Proteobacteria	Betaproteobacteria	Burkholderiales	Oxalobacteraceae
OTU_243052	Bacteria	Proteobacteria	Gammaproteobacteria	Pseudomonadales	Pseudomonadaceae
OTU_243051	Bacteria	Proteobacteria	Alphaproteobacteria	Rhizobiales	Hyphomicrobiaceae
OTU_243050	Bacteria	Proteobacteria	Alphaproteobacteria	Sphingomonadales	Sphingomonadaceae
OTU_243059	Bacteria	Actinobacteria	Actinobacteria	Actinomycetales	Micromonosporaceae
OTU_243058	Bacteria	Actinobacteria	Actinobacteria	Actinomycetales	Microbacteriaceae
OTU_380653	Bacteria	Verrucomicrobia	[Spartobacteria]	[Chthoniobacterales]	[Chthoniobacteraceae]
OTU_417376	Bacteria	Proteobacteria	Alphaproteobacteria	Rhizobiales	Methylocystaceae
OTU_267873	Bacteria	Bacteroidetes	Cytophagia	Cytophagales	Cytophagaceae
OTU_243940	Bacteria	Cyanobacteria	Chloroplast	Chlorophyta	
OTU_243943	Bacteria	Proteobacteria	Alphaproteobacteria	Rhizobiales	Hyphomicrobiaceae
OTU_277476	Bacteria	Bacteroidetes	Cytophagia	Cytophagales	Cytophagaceae
OTU_380652	Bacteria	Actinobacteria	Thermoleophilia	Gaiellales	Gaiellaceae
OTU_267870	Bacteria	Proteobacteria	Gammaproteobacteria	Xanthomonadales	Sinobacteraceae
OTU_267877	Bacteria	Proteobacteria	Alphaproteobacteria	Kiloniellales	
OTU_267876	Bacteria	Proteobacteria	Betaproteobacteria	Rhodocyclales	Rhodocyclaceae
OTU_422960	Bacteria	Proteobacteria	Alphaproteobacteria	Rhizobiales	Rhizobiaceae
OTU_422961	Bacteria	Proteobacteria	Deltaproteobacteria	Myxococcales	
OTU_74469	Bacteria	Planctomycetes	Planctomycetia	Gemmatales	Isosphaeraceae
OTU_74468	Bacteria	Actinobacteria	Actinobacteria	Actinomycetales	Actinosynnemataceae
OTU_422964	Unassigned	Unassigned	Unassigned	Unassigned	Unassigned
OTU_267875	Bacteria	Proteobacteria	Gammaproteobacteria	Xanthomonadales	Xanthomonadaceae
OTU_422966	Bacteria	Proteobacteria	Betaproteobacteria	Burkholderiales	Oxalobacteraceae
OTU_422967	Bacteria	Proteobacteria	Alphaproteobacteria	Sphingomonadales	Sphingomonadaceae
OTU_74463	Unassigned	Unassigned	Unassigned	Unassigned	Unassigned
OTU_74462	Bacteria	Proteobacteria	Deltaproteobacteria	Syntrophobacterales	Syntrophobacteraceae
OTU_74461	Bacteria	Proteobacteria	Gammaproteobacteria	Xanthomonadales	Sinobacteraceae
OTU_74460	Bacteria	Proteobacteria	Deltaproteobacteria		
OTU_74467	Bacteria	Proteobacteria	Alphaproteobacteria	Rhizobiales	Bradyrhizobiaceae
OTU_74466	Bacteria	Cyanobacteria	Chloroplast	Stramenopiles	
OTU_74465	Unassigned	Unassigned	Unassigned	Unassigned	Unassigned
OTU_74464	Bacteria	Verrucomicrobia	[Pedosphaerae]	[Pedosphaerales]	Ellin517
OTU_380651	Bacteria	Chloroflexi	Anaerolineae	A31	S47
OTU_231689	Bacteria	Proteobacteria	Alphaproteobacteria	Rickettsiales	
OTU_231688	Unassigned	Unassigned	Unassigned	Unassigned	Unassigned
OTU_36364	Bacteria	Proteobacteria	Deltaproteobacteria	Spirobacillales	
OTU_231683	Bacteria	Proteobacteria	Gammaproteobacteria	Xanthomonadales	Sinobacteraceae
OTU_231682	Bacteria	Proteobacteria	Deltaproteobacteria	Myxococcales	
OTU_231681	Bacteria	Chloroflexi	Chloroflexi	[Roseiflexales]	Root;k__Bacteria;p__Chloroflexi;c__Chloroflexi;o__[Roseiflexales]
OTU_36365	Bacteria	Gemmatimonadetes	Gemmatimonadetes	Gemmatimonadales	Ellin5301
OTU_231687	Bacteria	Bacteroidetes	Cytophagia	Cytophagales	Cytophagaceae
OTU_231686	Bacteria	BRC1	PRR-11		
OTU_231685	Bacteria	Bacteroidetes	Cytophagia	Cytophagales	Cytophagaceae
OTU_231684	Bacteria	Firmicutes	Bacilli	Bacillales	Paenibacillaceae
OTU_28804	Bacteria	Proteobacteria	Betaproteobacteria	Rhodocyclales	Rhodocyclaceae
OTU_28805	Bacteria	Planctomycetes	Planctomycetia	Pirellulales	Pirellulaceae
OTU_28806	Bacteria	Proteobacteria	Alphaproteobacteria	Rhizobiales	Aurantimonadaceae
OTU_28807	Bacteria	Planctomycetes	Planctomycetia	Gemmatales	Gemmataceae
OTU_28800	Bacteria	Bacteroidetes	[Saprospirae]	[Saprospirales]	Chitinophagaceae
OTU_28801	Bacteria	Actinobacteria	Actinobacteria	Actinomycetales	Pseudonocardiaceae
OTU_28802	Bacteria	TM7	TM7-1		
OTU_28803	Bacteria	Actinobacteria	Actinobacteria	Actinomycetales	Streptomycetaceae
OTU_84008	Bacteria	Cyanobacteria	Chloroplast	Stramenopiles	
OTU_84009	Bacteria	Actinobacteria	Actinobacteria	Actinomycetales	Nocardiaceae
OTU_28808	Bacteria	Verrucomicrobia	[Pedosphaerae]	[Pedosphaerales]	Ellin517
OTU_28809	Bacteria	Actinobacteria	Actinobacteria	Actinomycetales	Root;k__Bacteria;p__Actinobacteria;c__Actinobacteria;o__Actinomycetales
OTU_380650	Bacteria	Proteobacteria	Gammaproteobacteria	Xanthomonadales	Sinobacteraceae
OTU_36369	Bacteria	Proteobacteria	Betaproteobacteria	Burkholderiales	
OTU_9684	Bacteria	Actinobacteria	Acidimicrobiia	Acidimicrobiales	
OTU_9685	Bacteria	Bacteroidetes	[Saprospirae]	[Saprospirales]	Saprospiraceae
OTU_9686	Bacteria	Tenericutes	Mollicutes	Anaeroplasmatales	Anaeroplasmataceae
OTU_9687	Bacteria	Planctomycetes	Planctomycetia	Planctomycetales	Planctomycetaceae
OTU_9680	Unassigned	Unassigned	Unassigned	Unassigned	Unassigned
OTU_9681	Bacteria	Planctomycetes	Planctomycetia	Gemmatales	Gemmataceae
OTU_9682	Bacteria	Acidobacteria	Acidobacteria-6	iii1-15	
OTU_9683	Bacteria	Chloroflexi	C0119		
OTU_9688	Bacteria	Proteobacteria	Betaproteobacteria	SC-I-84	
OTU_9689	Bacteria	Bacteroidetes	Sphingobacteriia	Sphingobacteriales	
OTU_179848	Bacteria	Actinobacteria	Actinobacteria	Actinomycetales	Streptomycetaceae
OTU_179849	Bacteria	Actinobacteria	Thermoleophilia	Solirubrobacterales	Conexibacteraceae
OTU_179844	Bacteria	Proteobacteria	Betaproteobacteria	Burkholderiales	Burkholderiaceae
OTU_179845	Bacteria	Proteobacteria	Alphaproteobacteria	Sphingomonadales	Sphingomonadaceae
OTU_179846	Bacteria	Proteobacteria	Betaproteobacteria	Burkholderiales	Oxalobacteraceae
OTU_179847	Bacteria	Acidobacteria	Acidobacteria-6	iii1-15	
OTU_179840	Bacteria	Proteobacteria	Betaproteobacteria	Burkholderiales	Oxalobacteraceae
OTU_179841	Unassigned	Unassigned	Unassigned	Unassigned	Unassigned
OTU_179842	Bacteria	Proteobacteria	Alphaproteobacteria	Rhizobiales	Rhizobiaceae
OTU_179843	Bacteria	Proteobacteria	Betaproteobacteria	Burkholderiales	Comamonadaceae
OTU_410700	Bacteria	Acidobacteria	[Chloracidobacteria]	RB41	Ellin6075
OTU_4108	Bacteria	Gemmatimonadetes	Gemmatimonadetes	Gemmatimonadales	Ellin5301
OTU_4109	Bacteria	Armatimonadetes	Armatimonadia	Armatimonadales	Armatimonadaceae
OTU_341999	Bacteria	Verrucomicrobia	[Spartobacteria]	[Chthoniobacterales]	[Chthoniobacteraceae]
OTU_341998	Bacteria	Proteobacteria	Betaproteobacteria	Burkholderiales	Comamonadaceae
OTU_4100	Bacteria	Cyanobacteria	Chloroplast	Stramenopiles	
OTU_4101	Bacteria	Cyanobacteria	Synechococcophycideae	Pseudanabaenales	Pseudanabaenaceae
OTU_4102	Bacteria	Bacteroidetes	[Saprospirae]	[Saprospirales]	Chitinophagaceae
OTU_4103	Bacteria	Actinobacteria	Acidimicrobiia	Acidimicrobiales	Root;k__Bacteria;p__Actinobacteria;c__Acidimicrobiia;o__Acidimicrobiales
OTU_4104	Bacteria	Actinobacteria	Thermoleophilia	Gaiellales	Gaiellaceae
OTU_4105	Unassigned	Unassigned	Unassigned	Unassigned	Unassigned
OTU_4106	Bacteria	Proteobacteria	Gammaproteobacteria	Pseudomonadales	Moraxellaceae
OTU_4107	Bacteria	Cyanobacteria	Synechococcophycideae	Root;k__Bacteria;p__Cyanobacteria;c__Synechococcophycideae	Root;k__Bacteria;p__Cyanobacteria;c__Synechococcophycideae
OTU_44455	Bacteria	Chloroflexi	C0119		
OTU_44454	Bacteria	Proteobacteria	Deltaproteobacteria	Bdellovibrionales	Bdellovibrionaceae
OTU_44457	Bacteria	Verrucomicrobia	Verrucomicrobiae	Verrucomicrobiales	Verrucomicrobiaceae
OTU_44456	Bacteria	Proteobacteria	Deltaproteobacteria	Desulfuromonadales	Geobacteraceae
OTU_44451	Bacteria	Cyanobacteria	Chloroplast	Chlorophyta	Chlamydomonadaceae
OTU_44450	Bacteria	Chlamydiae	Chlamydiia	Chlamydiales	Parachlamydiaceae
OTU_44453	Bacteria	Planctomycetes	Phycisphaerae	CPla-3	
OTU_44452	Unassigned	Unassigned	Unassigned	Unassigned	Unassigned
OTU_44459	Bacteria	Planctomycetes	Planctomycetia	Gemmatales	Isosphaeraceae
OTU_44458	Bacteria	Chlorobi			
OTU_444802	Bacteria	Chloroflexi	C0119		
OTU_372002	Bacteria	Actinobacteria	Actinobacteria	Actinomycetales	Cellulomonadaceae
OTU_327409	Bacteria	Proteobacteria	Deltaproteobacteria	Syntrophobacterales	Syntrophobacteraceae
OTU_327408	Bacteria	Actinobacteria	Thermoleophilia	Solirubrobacterales	Patulibacteraceae
OTU_141567	Bacteria	Proteobacteria	Gammaproteobacteria	Xanthomonadales	Sinobacteraceae
OTU_327401	Unassigned	Unassigned	Unassigned	Unassigned	Unassigned
OTU_327400	Bacteria	Actinobacteria	Actinobacteria	Actinomycetales	Micromonosporaceae
OTU_327403	Bacteria	Actinobacteria	Actinobacteria	Actinomycetales	Streptomycetaceae
OTU_327402	Bacteria	Proteobacteria	Betaproteobacteria	Ellin6067	
OTU_327405	Bacteria	Proteobacteria	Deltaproteobacteria	Bdellovibrionales	Bacteriovoracaceae
OTU_327404	Bacteria	Proteobacteria	Deltaproteobacteria	Myxococcales	
OTU_327407	Bacteria	Proteobacteria	Gammaproteobacteria	Xanthomonadales	Xanthomonadaceae
OTU_327406	Bacteria	Proteobacteria	Deltaproteobacteria	Myxococcales	
OTU_237029	Bacteria	Proteobacteria	Deltaproteobacteria	Spirobacillales	
OTU_237028	Unassigned	Unassigned	Unassigned	Unassigned	Unassigned
OTU_237021	Bacteria	Acidobacteria	[Chloracidobacteria]	RB41	
OTU_237020	Bacteria	Actinobacteria	Actinobacteria	Actinomycetales	Micrococcaceae
OTU_237023	Bacteria	Proteobacteria	Alphaproteobacteria	Sphingomonadales	Sphingomonadaceae
OTU_237022	Bacteria	Firmicutes	Bacilli	Bacillales	Bacillaceae
OTU_237025	Unassigned	Unassigned	Unassigned	Unassigned	Unassigned
OTU_237024	Unassigned	Unassigned	Unassigned	Unassigned	Unassigned
OTU_237027	Bacteria	Actinobacteria	Actinobacteria	Actinomycetales	Microbacteriaceae
OTU_237026	Bacteria	Chloroflexi	Ellin6529		
OTU_82879	Bacteria	Proteobacteria	Alphaproteobacteria	Rhodospirillales	Acetobacteraceae
OTU_72446	Bacteria	Proteobacteria	Gammaproteobacteria	Legionellales	Coxiellaceae
OTU_72445	Bacteria	Chlamydiae	Chlamydiia	Chlamydiales	Parachlamydiaceae
OTU_72444	Bacteria	Proteobacteria	Betaproteobacteria	Root;k__Bacteria;p__Proteobacteria;c__Betaproteobacteria	Root;k__Bacteria;p__Proteobacteria;c__Betaproteobacteria
OTU_72443	Bacteria	Actinobacteria	Actinobacteria	Actinomycetales	Microbacteriaceae
OTU_72442	Bacteria	Bacteroidetes	[Saprospirae]	[Saprospirales]	Chitinophagaceae
OTU_72441	Bacteria	Actinobacteria	Thermoleophilia	Solirubrobacterales	Solirubrobacteraceae
OTU_72440	Bacteria	Proteobacteria	Alphaproteobacteria	Rickettsiales	mitochondria
OTU_82871	Bacteria	Proteobacteria	Gammaproteobacteria	Xanthomonadales	Xanthomonadaceae
OTU_82870	Unassigned	Unassigned	Unassigned	Unassigned	Unassigned
OTU_82873	Bacteria	Proteobacteria	Betaproteobacteria	Ellin6067	
OTU_82872	Bacteria	Proteobacteria	Betaproteobacteria	Burkholderiales	Alcaligenaceae
OTU_82875	Bacteria	Actinobacteria	Actinobacteria	Actinomycetales	Streptomycetaceae
OTU_82874	Bacteria	Proteobacteria	Betaproteobacteria	Burkholderiales	Comamonadaceae
OTU_72449	Bacteria	Bacteroidetes	[Saprospirae]	[Saprospirales]	Chitinophagaceae
OTU_72448	Bacteria	Actinobacteria	Actinobacteria	Actinomycetales	Root;k__Bacteria;p__Actinobacteria;c__Actinobacteria;o__Actinomycetales
OTU_379699	Bacteria	Acidobacteria	[Chloracidobacteria]	RB41	
OTU_379698	Bacteria	Actinobacteria	Thermoleophilia	Solirubrobacterales	Conexibacteraceae
OTU_373499	Bacteria	Proteobacteria	Gammaproteobacteria	Pseudomonadales	Pseudomonadaceae
OTU_373498	Bacteria	Proteobacteria	Betaproteobacteria	Burkholderiales	Comamonadaceae
OTU_89713	Bacteria	Chlamydiae	Chlamydiia	Chlamydiales	Parachlamydiaceae
OTU_373496	Bacteria	Actinobacteria	Actinobacteria	Actinomycetales	Micrococcaceae
OTU_373495	Bacteria	Proteobacteria	Alphaproteobacteria	Ellin329	
OTU_373494	Bacteria	Actinobacteria	Thermoleophilia	Solirubrobacterales	Patulibacteraceae
OTU_373493	Bacteria	Proteobacteria	Alphaproteobacteria	Caulobacterales	Caulobacteraceae
OTU_373492	Unassigned	Unassigned	Unassigned	Unassigned	Unassigned
OTU_373491	Bacteria	Proteobacteria	Betaproteobacteria	Burkholderiales	Comamonadaceae
OTU_373490	Bacteria	Proteobacteria	Deltaproteobacteria	Myxococcales	Cystobacterineae
OTU_155318	Bacteria	Proteobacteria	Betaproteobacteria	Ellin6067	
OTU_155319	Bacteria	Chloroflexi	Anaerolineae	Anaerolineales	Anaerolinaceae
OTU_155312	Bacteria	Actinobacteria	Actinobacteria	Actinomycetales	Pseudonocardiaceae
OTU_155313	Bacteria	Proteobacteria	Betaproteobacteria	Burkholderiales	Comamonadaceae
OTU_155310	Bacteria	Acidobacteria	[Chloracidobacteria]	RB41	
OTU_155311	Bacteria	Acidobacteria	Acidobacteriia	Acidobacteriales	Acidobacteriaceae
OTU_155316	Bacteria	Proteobacteria	Alphaproteobacteria	Rhizobiales	Hyphomicrobiaceae
OTU_155317	Bacteria	Actinobacteria	Actinobacteria	Actinomycetales	Sporichthyaceae
OTU_155314	Bacteria	Proteobacteria	Deltaproteobacteria	Myxococcales	
OTU_155315	Bacteria	Chlamydiae	Chlamydiia	Chlamydiales	Parachlamydiaceae
OTU_81522	Bacteria	Gemmatimonadetes	Gemmatimonadetes	Gemmatimonadales	Ellin5301
OTU_81523	Bacteria	Gemmatimonadetes	Gemmatimonadetes	Ellin5290	
OTU_81520	Bacteria	Bacteroidetes	Cytophagia	Cytophagales	Cytophagaceae
OTU_81521	Bacteria	Bacteroidetes	Flavobacteriia	Flavobacteriales	Flavobacteriaceae
OTU_81526	Bacteria	Planctomycetes	Phycisphaerae	WD2101	
OTU_81527	Bacteria	Proteobacteria	Deltaproteobacteria	Myxococcales	
OTU_81524	Bacteria	Proteobacteria	Deltaproteobacteria	Myxococcales	
OTU_81525	Bacteria	Acidobacteria	iii1-8	32-20	
OTU_287974	Bacteria	Bacteroidetes	Sphingobacteriia	Sphingobacteriales	Sphingobacteriaceae
OTU_287975	Bacteria	Actinobacteria	Acidimicrobiia	Acidimicrobiales	TK06
OTU_81528	Unassigned	Unassigned	Unassigned	Unassigned	Unassigned
OTU_81529	Bacteria	Planctomycetes	Planctomycetia	Gemmatales	Isosphaeraceae
OTU_287970	Bacteria	Proteobacteria	Gammaproteobacteria	Legionellales	
OTU_287971	Bacteria	Acidobacteria	Acidobacteria-5		
OTU_287972	Bacteria	Actinobacteria	Actinobacteria	Actinomycetales	Actinosynnemataceae
OTU_287973	Bacteria	Proteobacteria	Gammaproteobacteria	Xanthomonadales	Sinobacteraceae
OTU_254516	Bacteria	Chlamydiae	Chlamydiia	Chlamydiales	Parachlamydiaceae
OTU_383178	Bacteria	Proteobacteria	Alphaproteobacteria	Sphingomonadales	Sphingomonadaceae
OTU_429190	Bacteria	Verrucomicrobia	[Pedosphaerae]	[Pedosphaerales]	
OTU_429191	Bacteria	Proteobacteria	Gammaproteobacteria	Legionellales	Coxiellaceae
OTU_354061	Bacteria	Bacteroidetes	Cytophagia	Cytophagales	Cytophagaceae
OTU_354060	Bacteria	Bacteroidetes	VC2_1_Bac22		
OTU_354063	Bacteria	Chloroflexi	Chloroflexi	AKIW781	
OTU_354062	Bacteria	Bacteroidetes	Sphingobacteriia	Sphingobacteriales	
OTU_354065	Bacteria	Proteobacteria	Alphaproteobacteria	Rhodospirillales	
OTU_354064	Bacteria	Chloroflexi	Ktedonobacteria	B12-WMSP1	
OTU_354067	Bacteria	Verrucomicrobia	[Spartobacteria]	[Chthoniobacterales]	[Chthoniobacteraceae]
OTU_354066	Bacteria	Actinobacteria	Actinobacteria	Actinomycetales	Frankiaceae
OTU_354069	Bacteria	Proteobacteria	Alphaproteobacteria	Rhizobiales	Methylocystaceae
OTU_354068	Bacteria	Actinobacteria	Actinobacteria	Actinomycetales	Micromonosporaceae
OTU_429193	Bacteria	Planctomycetes	Planctomycetia	Gemmatales	Gemmataceae
OTU_422038	Bacteria	Spirochaetes	[Leptospirae]	[Leptospirales]	Leptospiraceae
OTU_411690	Bacteria	Chloroflexi	Anaerolineae	SBR1031	A4b
OTU_422039	Bacteria	Bacteroidetes	[Saprospirae]	[Saprospirales]	Chitinophagaceae
OTU_101838	Bacteria	Actinobacteria	Actinobacteria	Actinomycetales	Streptomycetaceae
OTU_101839	Bacteria	Chloroflexi	Anaerolineae	envOPS12	
OTU_101836	Bacteria	Proteobacteria	Gammaproteobacteria	Legionellales	
OTU_101837	Bacteria	OD1	ZB2		
OTU_101834	Bacteria	Proteobacteria	Alphaproteobacteria	Rhizobiales	Rhizobiaceae
OTU_101835	Bacteria	Proteobacteria	Alphaproteobacteria	Rhizobiales	Rhizobiaceae
OTU_101832	Bacteria	Bacteroidetes	[Saprospirae]	[Saprospirales]	Chitinophagaceae
OTU_101833	Bacteria	Proteobacteria	Alphaproteobacteria	Rhodospirillales	Rhodospirillaceae
OTU_101830	Bacteria	Gemmatimonadetes			
OTU_101831	Bacteria	Verrucomicrobia	[Pedosphaerae]	[Pedosphaerales]	
OTU_372004	Bacteria	Actinobacteria	Acidimicrobiia	Acidimicrobiales	
OTU_383170	Bacteria	Proteobacteria	Betaproteobacteria	Rhodocyclales	Rhodocyclaceae
OTU_411694	Bacteria	Proteobacteria	Alphaproteobacteria	Sphingomonadales	Sphingomonadaceae
OTU_411695	Bacteria	Actinobacteria	Actinobacteria	Actinomycetales	Microbacteriaceae
OTU_145906	Bacteria	Verrucomicrobia	[Pedosphaerae]	[Pedosphaerales]	
OTU_411696	Bacteria	Proteobacteria	Alphaproteobacteria	Sphingomonadales	Sphingomonadaceae
OTU_171171	Bacteria	Proteobacteria	Betaproteobacteria	Burkholderiales	Comamonadaceae
OTU_145907	Bacteria	Proteobacteria	Alphaproteobacteria	Caulobacterales	Caulobacteraceae
OTU_411697	Bacteria	Actinobacteria	Thermoleophilia	Solirubrobacterales	Conexibacteraceae
OTU_145904	Bacteria	Bacteroidetes	[Saprospirae]	[Saprospirales]	Chitinophagaceae
OTU_133833	Bacteria	Acidobacteria			
OTU_133832	Bacteria	Proteobacteria	Alphaproteobacteria	Rhizobiales	Bradyrhizobiaceae
OTU_133831	Bacteria	Acidobacteria	DA052	Ellin6513	
OTU_133830	Bacteria	Proteobacteria	Gammaproteobacteria	Enterobacteriales	Enterobacteriaceae
OTU_133837	Bacteria	Proteobacteria	Gammaproteobacteria	Xanthomonadales	Xanthomonadaceae
OTU_133836	Bacteria	Bacteroidetes	Sphingobacteriia	Sphingobacteriales	
OTU_133835	Bacteria	Proteobacteria	Betaproteobacteria	Burkholderiales	Oxalobacteraceae
OTU_133834	Unassigned	Unassigned	Unassigned	Unassigned	Unassigned
OTU_398157	Bacteria	Cyanobacteria	Chloroplast	Chlorophyta	
OTU_145902	Bacteria	Actinobacteria	Actinobacteria	Actinomycetales	Microbacteriaceae
OTU_133839	Bacteria	Proteobacteria	Gammaproteobacteria	Legionellales	Coxiellaceae
OTU_133838	Bacteria	Proteobacteria	Deltaproteobacteria	Myxococcales	
OTU_334444	Bacteria	Firmicutes	Bacilli	Bacillales	Root;k__Bacteria;p__Firmicutes;c__Bacilli;o__Bacillales
OTU_171172	Bacteria	Planctomycetes	Planctomycetia	Gemmatales	Gemmataceae
OTU_145900	Bacteria	Bacteroidetes	Cytophagia	Cytophagales	Cytophagaceae
OTU_401075	Bacteria	Proteobacteria	Betaproteobacteria	Burkholderiales	Oxalobacteraceae
OTU_145901	Bacteria	Proteobacteria	Alphaproteobacteria	Rickettsiales	mitochondria
OTU_180817	Bacteria	Proteobacteria	Deltaproteobacteria	Myxococcales	
OTU_180816	Bacteria	Proteobacteria	Gammaproteobacteria	Xanthomonadales	Sinobacteraceae
OTU_180815	Bacteria	Bacteroidetes	[Saprospirae]	[Saprospirales]	Chitinophagaceae
OTU_180814	Bacteria	Acidobacteria	Acidobacteriia	Acidobacteriales	Acidobacteriaceae
OTU_180813	Bacteria	Proteobacteria	Alphaproteobacteria	Rickettsiales	mitochondria
OTU_180812	Bacteria	Proteobacteria	Deltaproteobacteria	MIZ46	
OTU_180811	Bacteria	Proteobacteria	Betaproteobacteria	Burkholderiales	Comamonadaceae
OTU_180810	Bacteria	Actinobacteria	Actinobacteria	Actinomycetales	
OTU_349539	Bacteria	Actinobacteria	Actinobacteria	Actinomycetales	Root;k__Bacteria;p__Actinobacteria;c__Actinobacteria;o__Actinomycetales
OTU_349538	Bacteria	Proteobacteria	Alphaproteobacteria	Rhizobiales	Bradyrhizobiaceae
OTU_429259	Bacteria	Proteobacteria	Deltaproteobacteria	Myxococcales	
OTU_429258	Bacteria	Proteobacteria	Alphaproteobacteria		
OTU_89719	Bacteria	Proteobacteria	Deltaproteobacteria	Myxococcales	
OTU_180819	Bacteria	Planctomycetes	Planctomycetia	Gemmatales	Gemmataceae
OTU_180818	Bacteria	Planctomycetes	Planctomycetia	Gemmatales	Gemmataceae
OTU_201770	Bacteria	Actinobacteria	Actinobacteria	Actinomycetales	Streptomycetaceae
OTU_171173	Bacteria	Proteobacteria	Alphaproteobacteria	Rickettsiales	mitochondria
OTU_201771	Bacteria	Actinobacteria	Actinobacteria	Actinomycetales	Streptomycetaceae
OTU_201772	Bacteria	Proteobacteria	Alphaproteobacteria	Sphingomonadales	Sphingomonadaceae
OTU_391817	Unassigned	Unassigned	Unassigned	Unassigned	Unassigned
OTU_391816	Bacteria	Proteobacteria	Alphaproteobacteria	Sphingomonadales	Sphingomonadaceae
OTU_391815	Bacteria	Proteobacteria	Alphaproteobacteria	Rhodospirillales	Rhodospirillaceae
OTU_201773	Bacteria	Proteobacteria	Gammaproteobacteria	Legionellales	Coxiellaceae
OTU_391813	Bacteria	Proteobacteria	Deltaproteobacteria	Myxococcales	
OTU_391812	Bacteria	Chlorobi	OPB56		
OTU_391811	Bacteria	Acidobacteria	[Chloracidobacteria]	RB41	
OTU_391810	Bacteria	Proteobacteria	Gammaproteobacteria	Xanthomonadales	Xanthomonadaceae
OTU_201774	Bacteria	Actinobacteria	Actinobacteria	Actinomycetales	Streptomycetaceae
OTU_89718	Bacteria	Actinobacteria	Actinobacteria	Actinomycetales	
OTU_444939	Bacteria	Proteobacteria	Betaproteobacteria	Burkholderiales	Burkholderiaceae
OTU_391819	Bacteria	Proteobacteria	Alphaproteobacteria	Sphingomonadales	Sphingomonadaceae
OTU_201775	Bacteria	Proteobacteria	Gammaproteobacteria	Xanthomonadales	Sinobacteraceae
OTU_171174	Bacteria	Tenericutes	Mollicutes	Anaeroplasmatales	Anaeroplasmataceae
OTU_201776	Bacteria	Proteobacteria	Alphaproteobacteria	Rhizobiales	Hyphomicrobiaceae
OTU_201777	Bacteria	Proteobacteria	Deltaproteobacteria	Myxococcales	
OTU_171175	Bacteria	Acidobacteria	Acidobacteria-6	iii1-15	
OTU_171176	Bacteria	WS3	PRR-12	Sediment-1	PRR-10
OTU_384950	Bacteria	Proteobacteria	Betaproteobacteria	Burkholderiales	Comamonadaceae
OTU_384951	Bacteria	Planctomycetes	Planctomycetia	Pirellulales	Pirellulaceae
OTU_384952	Bacteria	Acidobacteria	Solibacteres	Solibacterales	
OTU_384953	Bacteria	Firmicutes	Bacilli	Bacillales	Paenibacillaceae
OTU_384954	Bacteria	Bacteroidetes	Sphingobacteriia	Sphingobacteriales	
OTU_384955	Unassigned	Unassigned	Unassigned	Unassigned	Unassigned
OTU_384956	Bacteria	Acidobacteria	Sva0725	Sva0725	
OTU_384957	Bacteria	Gemmatimonadetes	Gemmatimonadetes	N1423WL	
OTU_384958	Bacteria	Actinobacteria	Actinobacteria	Actinomycetales	Frankiaceae
OTU_384959	Bacteria	Proteobacteria	Alphaproteobacteria	Rhizobiales	Bradyrhizobiaceae
OTU_414919	Unassigned	Unassigned	Unassigned	Unassigned	Unassigned
OTU_171177	Unassigned	Unassigned	Unassigned	Unassigned	Unassigned
OTU_401074	Bacteria	Proteobacteria	Alphaproteobacteria	Rhizobiales	Phyllobacteriaceae
OTU_401567	Bacteria	Proteobacteria	Alphaproteobacteria	Rhizobiales	Rhizobiaceae
OTU_330863	Bacteria	Proteobacteria	Alphaproteobacteria	Sphingomonadales	Sphingomonadaceae
OTU_401565	Bacteria	Actinobacteria	Actinobacteria	Actinomycetales	Microbacteriaceae
OTU_401564	Unassigned	Unassigned	Unassigned	Unassigned	Unassigned
OTU_401563	Bacteria	Proteobacteria	Deltaproteobacteria	Spirobacillales	
OTU_401562	Bacteria	Actinobacteria	Actinobacteria	Actinomycetales	Frankiaceae
OTU_401561	Bacteria	Firmicutes	Bacilli	Bacillales	Planococcaceae
OTU_330862	Bacteria	Bacteroidetes	[Saprospirae]	[Saprospirales]	Chitinophagaceae
OTU_171178	Bacteria	OD1	ZB2		
OTU_330861	Bacteria	Proteobacteria	Deltaproteobacteria	Myxococcales	
OTU_401569	Bacteria	Proteobacteria	Gammaproteobacteria	Xanthomonadales	Sinobacteraceae
OTU_401568	Bacteria	Chloroflexi	Anaerolineae	SBR1031	A4b
OTU_330860	Bacteria	Proteobacteria	Betaproteobacteria	Burkholderiales	Comamonadaceae
OTU_330867	Bacteria	Proteobacteria	Betaproteobacteria	Burkholderiales	Comamonadaceae
OTU_330866	Bacteria	Actinobacteria	Actinobacteria	Actinomycetales	Root;k__Bacteria;p__Actinobacteria;c__Actinobacteria;o__Actinomycetales
OTU_66824	Bacteria	Cyanobacteria	Chloroplast	Stramenopiles	
OTU_66825	Bacteria	Firmicutes	Bacilli	Bacillales	Thermoactinomycetaceae
OTU_66826	Bacteria	Proteobacteria	Alphaproteobacteria	Rhizobiales	Rhizobiaceae
OTU_66827	Unassigned	Unassigned	Unassigned	Unassigned	Unassigned
OTU_66820	Bacteria	Actinobacteria	Actinobacteria	Actinomycetales	Microbacteriaceae
OTU_66821	Bacteria	Proteobacteria	Alphaproteobacteria	Rickettsiales	mitochondria
OTU_66822	Bacteria	Chloroflexi	Anaerolineae		
OTU_66823	Bacteria	Proteobacteria	Betaproteobacteria	IS-44	
OTU_330864	Bacteria	Proteobacteria	Gammaproteobacteria	Xanthomonadales	Sinobacteraceae
OTU_66828	Unassigned	Unassigned	Unassigned	Unassigned	Unassigned
OTU_66829	Bacteria	Bacteroidetes	[Saprospirae]	[Saprospirales]	Chitinophagaceae
OTU_216879	Bacteria	Proteobacteria	Deltaproteobacteria	Myxococcales	
OTU_216878	Bacteria	Acidobacteria	[Chloracidobacteria]	RB41	Ellin6075
OTU_216873	Bacteria	Actinobacteria	Actinobacteria	Actinomycetales	Streptomycetaceae
OTU_216872	Bacteria	Verrucomicrobia	[Pedosphaerae]	[Pedosphaerales]	
OTU_216871	Bacteria	Proteobacteria	Betaproteobacteria	Burkholderiales	Comamonadaceae
OTU_216870	Bacteria	Armatimonadetes	0319-6E2		
OTU_216877	Bacteria	Proteobacteria	Gammaproteobacteria	Legionellales	Coxiellaceae
OTU_216876	Bacteria	Actinobacteria	Actinobacteria	Actinomycetales	Pseudonocardiaceae
OTU_216875	Bacteria	Acidobacteria	Sva0725	Sva0725	
OTU_216874	Bacteria	Verrucomicrobia	[Spartobacteria]	[Chthoniobacterales]	[Chthoniobacteraceae]
OTU_7645	Bacteria	Actinobacteria	Actinobacteria	Actinomycetales	Micromonosporaceae
OTU_353789	Bacteria	Proteobacteria	Alphaproteobacteria	Rhizobiales	Hyphomicrobiaceae
OTU_353788	Bacteria	Proteobacteria	Gammaproteobacteria	Root;k__Bacteria;p__Proteobacteria;c__Gammaproteobacteria	Root;k__Bacteria;p__Proteobacteria;c__Gammaproteobacteria
OTU_353785	Bacteria	Proteobacteria	Gammaproteobacteria	Xanthomonadales	Xanthomonadaceae
OTU_353784	Bacteria	Actinobacteria	Actinobacteria	Actinomycetales	Frankiaceae
OTU_353787	Bacteria	Bacteroidetes	Cytophagia	Cytophagales	Cytophagaceae
OTU_353786	Bacteria	Proteobacteria	Deltaproteobacteria	Myxococcales	
OTU_353781	Bacteria	Proteobacteria	Deltaproteobacteria	Myxococcales	
OTU_353780	Bacteria	Actinobacteria	Actinobacteria	Actinomycetales	Root;k__Bacteria;p__Actinobacteria;c__Actinobacteria;o__Actinomycetales
OTU_353783	Bacteria	Proteobacteria	Alphaproteobacteria	Kiloniellales	
OTU_353782	Bacteria	Bacteroidetes	[Saprospirae]	[Saprospirales]	Chitinophagaceae
OTU_177279	Bacteria	Gemmatimonadetes	Gemm-3		
OTU_177278	Bacteria	Proteobacteria	Deltaproteobacteria	Myxococcales	
OTU_177271	Bacteria	Tenericutes	Mollicutes	Anaeroplasmatales	Anaeroplasmataceae
OTU_177270	Bacteria	Verrucomicrobia	[Pedosphaerae]	[Pedosphaerales]	
OTU_177273	Bacteria	Bacteroidetes	Sphingobacteriia	Sphingobacteriales	Sphingobacteriaceae
OTU_177272	Bacteria	Actinobacteria	Actinobacteria	Actinomycetales	Intrasporangiaceae
OTU_177275	Bacteria	Proteobacteria	Alphaproteobacteria	Rhizobiales	Bradyrhizobiaceae
OTU_177274	Bacteria	Acidobacteria	Acidobacteria-6	iii1-15	
OTU_177277	Bacteria	Planctomycetes	Phycisphaerae	WD2101	
OTU_177276	Bacteria	Actinobacteria	Actinobacteria	Actinomycetales	Streptomycetaceae
OTU_334435	Bacteria	Actinobacteria	Acidimicrobiia	Acidimicrobiales	EB1017
OTU_444740	Bacteria	Proteobacteria	Alphaproteobacteria	Caulobacterales	Caulobacteraceae
OTU_417371	Bacteria	Actinobacteria	Actinobacteria	Actinomycetales	Actinosynnemataceae
OTU_195729	Unassigned	Unassigned	Unassigned	Unassigned	Unassigned
OTU_195728	Bacteria	Actinobacteria	Actinobacteria	Actinomycetales	Nocardioidaceae
OTU_195723	Unassigned	Unassigned	Unassigned	Unassigned	Unassigned
OTU_195722	Bacteria	Proteobacteria	Betaproteobacteria	Burkholderiales	Comamonadaceae
OTU_195721	Bacteria	Bacteroidetes	[Saprospirae]	[Saprospirales]	Chitinophagaceae
OTU_195720	Bacteria	Chloroflexi	Ellin6529		
OTU_195727	Unassigned	Unassigned	Unassigned	Unassigned	Unassigned
OTU_195726	Bacteria	Proteobacteria	Alphaproteobacteria	Rickettsiales	
OTU_195725	Bacteria	Proteobacteria	Deltaproteobacteria	Myxococcales	
OTU_195724	Bacteria	Proteobacteria	Betaproteobacteria	Burkholderiales	Comamonadaceae
OTU_308509	Bacteria	Proteobacteria	Deltaproteobacteria	Desulfobacterales	Desulfobulbaceae
OTU_308508	Bacteria	Planctomycetes	Planctomycetia	Gemmatales	Gemmataceae
OTU_98169	Bacteria	Proteobacteria	Alphaproteobacteria	Rhizobiales	Rhizobiaceae
OTU_308503	Bacteria	Proteobacteria	Betaproteobacteria	Burkholderiales	Comamonadaceae
OTU_308502	Bacteria	Proteobacteria	Deltaproteobacteria	Myxococcales	
OTU_308501	Bacteria	Proteobacteria	Deltaproteobacteria	Myxococcales	Haliangiaceae
OTU_308500	Bacteria	Proteobacteria	Alphaproteobacteria	Sphingomonadales	Sphingomonadaceae
OTU_308507	Bacteria	Chloroflexi	Chloroflexi	[Roseiflexales]	[Kouleothrixaceae]
OTU_308506	Bacteria	Proteobacteria	Betaproteobacteria	Burkholderiales	Comamonadaceae
OTU_308505	Unassigned	Unassigned	Unassigned	Unassigned	Unassigned
OTU_308504	Bacteria	Proteobacteria	Betaproteobacteria	Burkholderiales	Oxalobacteraceae
OTU_365159	Bacteria	Proteobacteria	Alphaproteobacteria	Sphingomonadales	Sphingomonadaceae
OTU_444806	Bacteria	Proteobacteria	Alphaproteobacteria	Sphingomonadales	Sphingomonadaceae
OTU_172739	Bacteria	Actinobacteria	Thermoleophilia	Solirubrobacterales	Solirubrobacteraceae
OTU_172738	Bacteria	Proteobacteria	Gammaproteobacteria	Xanthomonadales	Sinobacteraceae
OTU_392614	Bacteria	Proteobacteria	Deltaproteobacteria	Myxococcales	
OTU_172733	Bacteria	Actinobacteria	Actinobacteria	Actinomycetales	
OTU_172732	Bacteria	Proteobacteria	Alphaproteobacteria	Caulobacterales	Caulobacteraceae
OTU_172731	Bacteria	Proteobacteria	Betaproteobacteria	Rhodocyclales	Rhodocyclaceae
OTU_172730	Bacteria	Planctomycetes	Planctomycetia	Gemmatales	Gemmataceae
OTU_172737	Bacteria	Planctomycetes	Planctomycetia	Gemmatales	Gemmataceae
OTU_172736	Unassigned	Unassigned	Unassigned	Unassigned	Unassigned
OTU_172735	Bacteria	Proteobacteria	Alphaproteobacteria	Rhodospirillales	Rhodospirillaceae
OTU_172734	Bacteria	Proteobacteria	Gammaproteobacteria	Legionellales	Legionellaceae
OTU_26011	Bacteria	Verrucomicrobia	[Pedosphaerae]	[Pedosphaerales]	Ellin517
OTU_26010	Bacteria	Proteobacteria	Gammaproteobacteria	Legionellales	Legionellaceae
OTU_26013	Bacteria	Actinobacteria	Actinobacteria	Actinomycetales	Root;k__Bacteria;p__Actinobacteria;c__Actinobacteria;o__Actinomycetales
OTU_26012	Bacteria	Actinobacteria	Thermoleophilia	Gaiellales	Gaiellaceae
OTU_26015	Bacteria	Actinobacteria	Acidimicrobiia	Acidimicrobiales	
OTU_26014	Bacteria	Proteobacteria	Deltaproteobacteria	Spirobacillales	
OTU_26017	Bacteria	Actinobacteria	Actinobacteria	Actinomycetales	
OTU_26016	Bacteria	WS3	PRR-12	Sediment-1	PRR-10
OTU_26019	Bacteria	Proteobacteria	Deltaproteobacteria	Myxococcales	
OTU_26018	Bacteria	Proteobacteria	Alphaproteobacteria		
OTU_218086	Bacteria	Proteobacteria	Deltaproteobacteria	Myxococcales	Haliangiaceae
OTU_218087	Bacteria	Proteobacteria	Betaproteobacteria	Burkholderiales	Comamonadaceae
OTU_218080	Bacteria	Proteobacteria	Alphaproteobacteria	Sphingomonadales	Sphingomonadaceae
OTU_218081	Bacteria	Bacteroidetes	[Saprospirae]	[Saprospirales]	Chitinophagaceae
OTU_218082	Bacteria	Bacteroidetes	[Saprospirae]	[Saprospirales]	Chitinophagaceae
OTU_218083	Bacteria	Proteobacteria	Gammaproteobacteria	Xanthomonadales	Sinobacteraceae
OTU_344338	Bacteria	Actinobacteria	Actinobacteria	Actinomycetales	Nocardioidaceae
OTU_392615	Bacteria	OD1			
OTU_344339	Bacteria	Chlamydiae	Chlamydiia	Chlamydiales	Rhabdochlamydiaceae
OTU_78986	Bacteria	Proteobacteria	Betaproteobacteria	MND1	
OTU_183984	Bacteria	Proteobacteria	Betaproteobacteria	Methylophilales	Methylophilaceae
OTU_183985	Bacteria	WPS-2			
OTU_183986	Bacteria	Proteobacteria	Alphaproteobacteria	Sphingomonadales	Sphingomonadaceae
OTU_183987	Bacteria	Actinobacteria	Actinobacteria	Actinomycetales	Streptomycetaceae
OTU_183980	Bacteria	Bacteroidetes	[Saprospirae]	[Saprospirales]	Chitinophagaceae
OTU_183981	Bacteria	Proteobacteria	Gammaproteobacteria	Pseudomonadales	Pseudomonadaceae
OTU_183982	Unassigned	Unassigned	Unassigned	Unassigned	Unassigned
OTU_183983	Bacteria	Actinobacteria	Acidimicrobiia	Acidimicrobiales	
OTU_367715	Bacteria	Bacteroidetes	Cytophagia	Cytophagales	Cytophagaceae
OTU_367714	Bacteria	Proteobacteria	Betaproteobacteria	Burkholderiales	Comamonadaceae
OTU_367717	Bacteria	Verrucomicrobia	[Spartobacteria]	[Chthoniobacterales]	[Chthoniobacteraceae]
OTU_161338	Bacteria	Acidobacteria	Acidobacteria-6	iii1-15	
OTU_183988	Bacteria	Proteobacteria	Gammaproteobacteria	Xanthomonadales	Xanthomonadaceae
OTU_183989	Bacteria	Actinobacteria	Actinobacteria	Actinomycetales	Microbacteriaceae
OTU_367713	Bacteria	Proteobacteria	Alphaproteobacteria	Caulobacterales	Caulobacteraceae
OTU_367712	Bacteria	Proteobacteria	Alphaproteobacteria	Caulobacterales	Caulobacteraceae
OTU_408929	Bacteria	Proteobacteria	Alphaproteobacteria	Rhodospirillales	Acetobacteraceae
OTU_6438	Bacteria	Planctomycetes	Phycisphaerae	WD2101	
OTU_186008	Bacteria	Actinobacteria	Actinobacteria	Actinomycetales	Nocardioidaceae
OTU_186009	Bacteria	Bacteroidetes	Sphingobacteriia	Sphingobacteriales	Sphingobacteriaceae
OTU_186002	Bacteria	Actinobacteria	Actinobacteria	Actinomycetales	
OTU_186003	Bacteria	Bacteroidetes	[Saprospirae]	[Saprospirales]	Chitinophagaceae
OTU_186000	Bacteria	Actinobacteria	Actinobacteria	Actinomycetales	Pseudonocardiaceae
OTU_186001	Bacteria	Bacteroidetes	[Saprospirae]	[Saprospirales]	Chitinophagaceae
OTU_186006	Bacteria	Actinobacteria	Actinobacteria	Actinomycetales	Microbacteriaceae
OTU_186007	Bacteria	Proteobacteria	Deltaproteobacteria	Myxococcales	
OTU_186004	Bacteria	Actinobacteria	Acidimicrobiia	Acidimicrobiales	
OTU_186005	Bacteria	Proteobacteria	Alphaproteobacteria	Sphingomonadales	Sphingomonadaceae
OTU_360097	Bacteria	Proteobacteria	Gammaproteobacteria	Xanthomonadales	Sinobacteraceae
OTU_360096	Bacteria	Proteobacteria	Betaproteobacteria	Burkholderiales	Comamonadaceae
OTU_360095	Bacteria	Actinobacteria	Actinobacteria	Actinomycetales	Thermomonosporaceae
OTU_360094	Bacteria	Proteobacteria	Betaproteobacteria	Burkholderiales	Oxalobacteraceae
OTU_360093	Unassigned	Unassigned	Unassigned	Unassigned	Unassigned
OTU_360092	Bacteria	Proteobacteria	Gammaproteobacteria	Alteromonadales	Colwelliaceae
OTU_360091	Bacteria	Proteobacteria	Deltaproteobacteria	Myxococcales	
OTU_360090	Bacteria	Actinobacteria	Actinobacteria	Actinomycetales	Thermomonosporaceae
OTU_360099	Bacteria	Proteobacteria	Betaproteobacteria	Burkholderiales	Comamonadaceae
OTU_360098	Bacteria	Proteobacteria	Deltaproteobacteria	Myxococcales	Haliangiaceae
OTU_227039	Unassigned	Unassigned	Unassigned	Unassigned	Unassigned
OTU_227038	Bacteria	Actinobacteria	Actinobacteria	Actinomycetales	Nocardioidaceae
OTU_227033	Bacteria	Bacteroidetes	[Saprospirae]	[Saprospirales]	Chitinophagaceae
OTU_227032	Bacteria	Proteobacteria	Alphaproteobacteria	Rhizobiales	Rhizobiaceae
OTU_227031	Unassigned	Unassigned	Unassigned	Unassigned	Unassigned
OTU_227030	Bacteria	Proteobacteria	Gammaproteobacteria	Pseudomonadales	Pseudomonadaceae
OTU_227037	Bacteria	Acidobacteria	Acidobacteriia	Acidobacteriales	Koribacteraceae
OTU_227036	Bacteria	Actinobacteria	Actinobacteria	Actinomycetales	Pseudonocardiaceae
OTU_227035	Bacteria	Bacteroidetes	Sphingobacteriia	Sphingobacteriales	
OTU_227034	Bacteria	Actinobacteria	Thermoleophilia	Solirubrobacterales	Patulibacteraceae
OTU_406647	Bacteria	Acidobacteria	Acidobacteria-6	iii1-15	
OTU_406646	Bacteria	Acidobacteria	Solibacteres	Solibacterales	
OTU_406645	Bacteria	Actinobacteria	Thermoleophilia	Solirubrobacterales	Patulibacteraceae
OTU_406644	Bacteria	Bacteroidetes	Sphingobacteriia	Sphingobacteriales	Sphingobacteriaceae
OTU_406643	Bacteria	Proteobacteria	Deltaproteobacteria	Myxococcales	
OTU_406642	Bacteria	Verrucomicrobia	[Pedosphaerae]	[Pedosphaerales]	Root;k__Bacteria;p__Verrucomicrobia;c__[Pedosphaerae];o__[Pedosphaerales]
OTU_406641	Bacteria	Verrucomicrobia	[Spartobacteria]	[Chthoniobacterales]	[Chthoniobacteraceae]
OTU_406640	Bacteria	Actinobacteria	Actinobacteria	Actinomycetales	Microbacteriaceae
OTU_406649	Bacteria	Bacteroidetes	Cytophagia	Cytophagales	Cytophagaceae
OTU_406648	Bacteria	Planctomycetes	Phycisphaerae	WD2101	
OTU_10472	Unassigned	Unassigned	Unassigned	Unassigned	Unassigned
OTU_10473	Bacteria	Actinobacteria	Actinobacteria	Actinomycetales	Microbacteriaceae
OTU_10470	Unassigned	Unassigned	Unassigned	Unassigned	Unassigned
OTU_10471	Bacteria	Acidobacteria	[Chloracidobacteria]	RB41	
OTU_10476	Bacteria	Verrucomicrobia	[Pedosphaerae]	[Pedosphaerales]	
OTU_10477	Bacteria	Bacteroidetes	[Saprospirae]	[Saprospirales]	Chitinophagaceae
OTU_10474	Bacteria	Chloroflexi	Anaerolineae	SBR1031	A4b
OTU_10475	Bacteria	Gemmatimonadetes	Gemmatimonadetes	Gemmatimonadales	Ellin5301
OTU_320699	Bacteria	Proteobacteria	Alphaproteobacteria	Sphingomonadales	Sphingomonadaceae
OTU_320698	Bacteria	Proteobacteria	Gammaproteobacteria	Xanthomonadales	Xanthomonadaceae
OTU_10478	Bacteria	Bacteroidetes	[Saprospirae]	[Saprospirales]	Chitinophagaceae
OTU_10479	Bacteria	Proteobacteria	Alphaproteobacteria	Rhodospirillales	Rhodospirillaceae
OTU_196409	Bacteria	Gemmatimonadetes	Gemmatimonadetes	Gemmatimonadales	Ellin5301
OTU_196408	Bacteria	Chloroflexi	TK10	B07_WMSP1	
OTU_368493	Bacteria	Proteobacteria	Betaproteobacteria	Burkholderiales	Comamonadaceae
OTU_196403	Bacteria	Proteobacteria	Betaproteobacteria	Burkholderiales	Comamonadaceae
OTU_196402	Bacteria	Proteobacteria	Alphaproteobacteria	Rhizobiales	
OTU_196401	Bacteria	Actinobacteria	Thermoleophilia	Solirubrobacterales	
OTU_196400	Bacteria	Proteobacteria	Alphaproteobacteria	Rickettsiales	mitochondria
OTU_196407	Bacteria	Proteobacteria	Betaproteobacteria	Burkholderiales	Comamonadaceae
OTU_196406	Bacteria	Bacteroidetes	Cytophagia	Cytophagales	Cytophagaceae
OTU_196405	Bacteria	Actinobacteria	Actinobacteria	Actinomycetales	
OTU_196404	Unassigned	Unassigned	Unassigned	Unassigned	Unassigned
OTU_15538	Bacteria	Verrucomicrobia	[Spartobacteria]	[Chthoniobacterales]	[Chthoniobacteraceae]
OTU_15539	Bacteria	Firmicutes	Bacilli	Bacillales	Sporolactobacillaceae
OTU_113549	Bacteria	Proteobacteria	Betaproteobacteria	Burkholderiales	Comamonadaceae
OTU_113548	Unassigned	Unassigned	Unassigned	Unassigned	Unassigned
OTU_15530	Bacteria	Proteobacteria	Betaproteobacteria	Burkholderiales	Comamonadaceae
OTU_15531	Bacteria	Chloroflexi	Ellin6529		
OTU_15532	Bacteria	Proteobacteria	Alphaproteobacteria	Rhodospirillales	Rhodospirillaceae
OTU_15533	Bacteria	Proteobacteria	Deltaproteobacteria		
OTU_15534	Bacteria	Proteobacteria	Alphaproteobacteria	Rhodobacterales	Hyphomonadaceae
OTU_15535	Bacteria	Proteobacteria	Betaproteobacteria	Burkholderiales	Comamonadaceae
OTU_15536	Bacteria	Planctomycetes	Planctomycetia	Gemmatales	Isosphaeraceae
OTU_15537	Bacteria	Acidobacteria	Solibacteres	Solibacterales	
OTU_79576	Bacteria	Proteobacteria	Alphaproteobacteria	Sphingomonadales	Sphingomonadaceae
OTU_79577	Bacteria	Proteobacteria	Gammaproteobacteria	Legionellales	Legionellaceae
OTU_79574	Bacteria	Armatimonadetes	Armatimonadia	FW68	
OTU_79575	Unassigned	Unassigned	Unassigned	Unassigned	Unassigned
OTU_79572	Bacteria	Armatimonadetes	[Fimbriimonadia]	[Fimbriimonadales]	[Fimbriimonadaceae]
OTU_79573	Unassigned	Unassigned	Unassigned	Unassigned	Unassigned
OTU_79570	Bacteria	Verrucomicrobia	[Spartobacteria]	[Chthoniobacterales]	[Chthoniobacteraceae]
OTU_79571	Bacteria	Planctomycetes	Planctomycetia	Gemmatales	Gemmataceae
OTU_79578	Bacteria	Verrucomicrobia	[Pedosphaerae]	[Pedosphaerales]	
OTU_79579	Bacteria	Planctomycetes	Planctomycetia	Planctomycetales	Planctomycetaceae
OTU_286551	Bacteria	Bacteroidetes	Cytophagia	Cytophagales	Cytophagaceae
OTU_286550	Bacteria	Proteobacteria	Alphaproteobacteria	Rhizobiales	Hyphomicrobiaceae
OTU_286553	Unassigned	Unassigned	Unassigned	Unassigned	Unassigned
OTU_286552	Unassigned	Unassigned	Unassigned	Unassigned	Unassigned
OTU_286555	Bacteria	Armatimonadetes	Chthonomonadetes	SJA-22	
OTU_286554	Bacteria	Actinobacteria	Thermoleophilia	Solirubrobacterales	
OTU_286557	Bacteria	Proteobacteria	Alphaproteobacteria	Rickettsiales	mitochondria
OTU_286556	Bacteria	Bacteroidetes	[Saprospirae]	[Saprospirales]	Chitinophagaceae
OTU_286559	Bacteria	Proteobacteria	Betaproteobacteria	SC-I-84	
OTU_286558	Bacteria	Verrucomicrobia	Opitutae	Opitutales	Opitutaceae
OTU_106356	Bacteria	Proteobacteria	Alphaproteobacteria	Rhodospirillales	Acetobacteraceae
OTU_106357	Bacteria	Chloroflexi	Anaerolineae	SBR1031	A4b
OTU_106354	Bacteria	Actinobacteria	Acidimicrobiia	Acidimicrobiales	
OTU_106355	Bacteria	Proteobacteria	Gammaproteobacteria	Legionellales	Coxiellaceae
OTU_106352	Bacteria	Proteobacteria	Betaproteobacteria	Burkholderiales	Comamonadaceae
OTU_106353	Bacteria	Proteobacteria	Deltaproteobacteria	MIZ46	
OTU_106350	Bacteria	Proteobacteria	Deltaproteobacteria	Syntrophobacterales	Syntrophobacteraceae
OTU_106351	Unassigned	Unassigned	Unassigned	Unassigned	Unassigned
OTU_452258	Bacteria	Proteobacteria	Alphaproteobacteria	Sphingomonadales	Sphingomonadaceae
OTU_106358	Bacteria	Proteobacteria	Alphaproteobacteria	Ellin329	
OTU_106359	Bacteria	Proteobacteria	Deltaproteobacteria	Myxococcales	Haliangiaceae
OTU_174199	Bacteria	Cyanobacteria	Synechococcophycideae	Pseudanabaenales	Pseudanabaenaceae
OTU_174198	Bacteria	Verrucomicrobia	[Spartobacteria]	[Chthoniobacterales]	[Chthoniobacteraceae]
OTU_174191	Bacteria	Proteobacteria	Alphaproteobacteria	Rhizobiales	Bradyrhizobiaceae
OTU_174190	Bacteria	Actinobacteria	Actinobacteria	Actinomycetales	Microbacteriaceae
OTU_174193	Bacteria	Actinobacteria	Actinobacteria	Actinomycetales	Nocardioidaceae
OTU_174192	Bacteria	Actinobacteria	Actinobacteria	Actinomycetales	Micromonosporaceae
OTU_174195	Bacteria	Actinobacteria	Actinobacteria	Actinomycetales	
OTU_174194	Bacteria	Verrucomicrobia	[Spartobacteria]	[Chthoniobacterales]	[Chthoniobacteraceae]
OTU_174197	Bacteria	Actinobacteria	Actinobacteria	Actinomycetales	Micromonosporaceae
OTU_174196	Bacteria	Proteobacteria	Alphaproteobacteria	Sphingomonadales	Sphingomonadaceae
OTU_94991	Unassigned	Unassigned	Unassigned	Unassigned	Unassigned
OTU_94990	Bacteria	Bacteroidetes	Bacteroidia	Bacteroidales	VC21_Bac22
OTU_94993	Bacteria	Planctomycetes	Phycisphaerae	WD2101	
OTU_94992	Bacteria	Cyanobacteria	Chloroplast	Streptophyta	
OTU_94995	Bacteria	Actinobacteria	Thermoleophilia	Gaiellales	Gaiellaceae
OTU_94994	Bacteria	Proteobacteria	Alphaproteobacteria	Rhizobiales	Hyphomicrobiaceae
OTU_94997	Bacteria	Proteobacteria	Alphaproteobacteria	Rhodospirillales	Rhodospirillaceae
OTU_94996	Bacteria	Planctomycetes	Planctomycetia	Gemmatales	Isosphaeraceae
OTU_94999	Bacteria	Bacteroidetes	Cytophagia	Cytophagales	[Amoebophilaceae]
OTU_94998	Bacteria	Proteobacteria	Alphaproteobacteria	Rhodospirillales	Rhodospirillaceae
OTU_249541	Bacteria	Proteobacteria	Betaproteobacteria	Burkholderiales	Comamonadaceae
OTU_249540	Bacteria	Proteobacteria	Betaproteobacteria	Burkholderiales	Comamonadaceae
OTU_249547	Bacteria	Proteobacteria	Gammaproteobacteria	Legionellales	Coxiellaceae
OTU_249546	Bacteria	Firmicutes	Bacilli	Bacillales	Thermoactinomycetaceae
OTU_249545	Bacteria	Proteobacteria	Alphaproteobacteria	Rhizobiales	Hyphomicrobiaceae
OTU_249544	Bacteria	Proteobacteria	Betaproteobacteria	Burkholderiales	Comamonadaceae
OTU_307350	Bacteria	Proteobacteria	Alphaproteobacteria	Rickettsiales	mitochondria
OTU_251999	Bacteria	Chloroflexi	Ellin6529		
OTU_251998	Bacteria	Proteobacteria	Deltaproteobacteria	Myxococcales	
OTU_251995	Bacteria	Proteobacteria	Alphaproteobacteria	Rhizobiales	Hyphomicrobiaceae
OTU_251994	Bacteria	Proteobacteria	Betaproteobacteria	Burkholderiales	Comamonadaceae
OTU_251997	Bacteria	Proteobacteria	Gammaproteobacteria	Xanthomonadales	Sinobacteraceae
OTU_251996	Bacteria	Actinobacteria	Thermoleophilia	Solirubrobacterales	
OTU_251991	Bacteria	Proteobacteria	Gammaproteobacteria	Alteromonadales	211ds20
OTU_251990	Bacteria	Proteobacteria	Alphaproteobacteria	Rhizobiales	Hyphomicrobiaceae
OTU_251993	Bacteria	Proteobacteria	Alphaproteobacteria	Caulobacterales	Caulobacteraceae
OTU_251992	Bacteria	Proteobacteria	Deltaproteobacteria	Myxococcales	
OTU_267600	Bacteria	Bacteroidetes	[Saprospirae]	[Saprospirales]	Chitinophagaceae
OTU_307355	Bacteria	Proteobacteria	Alphaproteobacteria		
OTU_267601	Bacteria	Verrucomicrobia	[Spartobacteria]	[Chthoniobacterales]	[Chthoniobacteraceae]
OTU_307354	Unassigned	Unassigned	Unassigned	Unassigned	Unassigned
OTU_215063	Bacteria	Proteobacteria	Alphaproteobacteria	Rhodospirillales	Rhodospirillaceae
OTU_355945	Bacteria	Chloroflexi	Ktedonobacteria	B12-WMSP1	
OTU_355944	Bacteria	Proteobacteria	Betaproteobacteria	Burkholderiales	
OTU_355947	Bacteria	Proteobacteria	Alphaproteobacteria	Rhizobiales	Hyphomicrobiaceae
OTU_243335	Bacteria	Actinobacteria	Actinobacteria	Actinomycetales	Pseudonocardiaceae
OTU_355941	Bacteria	Cyanobacteria	Chloroplast	Streptophyta	
OTU_355940	Bacteria	Proteobacteria	Alphaproteobacteria	Rickettsiales	mitochondria
OTU_355943	Bacteria	Proteobacteria	Alphaproteobacteria	Rhizobiales	Rhizobiaceae
OTU_355942	Bacteria	Bacteroidetes	[Saprospirae]	[Saprospirales]	Chitinophagaceae
OTU_243332	Unassigned	Unassigned	Unassigned	Unassigned	Unassigned
OTU_98166	Bacteria	Bacteroidetes	Flavobacteriia	Flavobacteriales	Flavobacteriaceae
OTU_190297	Bacteria	Proteobacteria	Gammaproteobacteria	Legionellales	Coxiellaceae
OTU_355948	Bacteria	Proteobacteria	Gammaproteobacteria	Legionellales	Legionellaceae
OTU_455421	Bacteria	Bacteroidetes	[Saprospirae]	[Saprospirales]	Chitinophagaceae
OTU_215064	Bacteria	Proteobacteria	Alphaproteobacteria	Rhodospirillales	Rhodospirillaceae
OTU_33048	Bacteria	Proteobacteria	Gammaproteobacteria	Legionellales	Coxiellaceae
OTU_33049	Unassigned	Unassigned	Unassigned	Unassigned	Unassigned
OTU_61319	Bacteria	Actinobacteria	Actinobacteria	Actinomycetales	Nocardiaceae
OTU_61318	Bacteria	Chloroflexi	Chloroflexi	[Roseiflexales]	[Kouleothrixaceae]
OTU_267606	Bacteria	Proteobacteria	Alphaproteobacteria	Rhizobiales	Methylobacteriaceae
OTU_33040	Bacteria	Proteobacteria	Deltaproteobacteria	Myxococcales	
OTU_33041	Bacteria	Bacteroidetes	Cytophagia	Cytophagales	Cytophagaceae
OTU_33042	Bacteria	Proteobacteria	Deltaproteobacteria	Syntrophobacterales	Syntrophobacteraceae
OTU_33043	Bacteria	Elusimicrobia	Elusimicrobia	IIb	
OTU_33044	Bacteria	Actinobacteria	Actinobacteria	Actinomycetales	Streptomycetaceae
OTU_33045	Bacteria	Bacteroidetes	Cytophagia	Cytophagales	Cytophagaceae
OTU_33046	Bacteria	Proteobacteria	Gammaproteobacteria	Xanthomonadales	Sinobacteraceae
OTU_33047	Bacteria	Proteobacteria	Alphaproteobacteria	Rickettsiales	
OTU_119536	Bacteria	Chloroflexi	Ellin6529		
OTU_119537	Bacteria	Proteobacteria	Betaproteobacteria	Burkholderiales	Root;k__Bacteria;p__Proteobacteria;c__Betaproteobacteria;o__Burkholderiales
OTU_119534	Bacteria	Bacteroidetes	[Saprospirae]	[Saprospirales]	Chitinophagaceae
OTU_119535	Bacteria	Proteobacteria	Alphaproteobacteria	Rhodospirillales	Acetobacteraceae
OTU_119532	Bacteria	Proteobacteria	Alphaproteobacteria	Rhizobiales	
OTU_119533	Bacteria	Actinobacteria	Acidimicrobiia	Acidimicrobiales	
OTU_119530	Unassigned	Unassigned	Unassigned	Unassigned	Unassigned
OTU_119531	Bacteria	Actinobacteria	Actinobacteria	Actinomycetales	Microbacteriaceae
OTU_98167	Bacteria	Actinobacteria	Thermoleophilia	Solirubrobacterales	Patulibacteraceae
OTU_190290	Bacteria	Verrucomicrobia	[Pedosphaerae]	[Pedosphaerales]	Ellin515
OTU_392619	Bacteria	Proteobacteria	Betaproteobacteria	Burkholderiales	Oxalobacteraceae
OTU_119538	Bacteria	Bacteroidetes	Cytophagia	Cytophagales	Cytophagaceae
OTU_119539	Bacteria	Chloroflexi	C0119		
OTU_254819	Bacteria	Proteobacteria	Deltaproteobacteria	Myxococcales	
OTU_254818	Bacteria	Proteobacteria	Alphaproteobacteria	Rhizobiales	
OTU_412072	Bacteria	Proteobacteria	Betaproteobacteria	Burkholderiales	Burkholderiaceae
OTU_254813	Bacteria	AD3	JG37-AG-4		
OTU_254812	Bacteria	Proteobacteria	Alphaproteobacteria	Rhizobiales	Methylobacteriaceae
OTU_254811	Bacteria	Actinobacteria	Actinobacteria	Actinomycetales	Micromonosporaceae
OTU_254810	Bacteria	TM7	SC3		
OTU_254817	Bacteria	Actinobacteria	Thermoleophilia	Solirubrobacterales	
OTU_254816	Bacteria	Verrucomicrobia	Opitutae	Opitutales	Opitutaceae
OTU_254815	Bacteria	Gemmatimonadetes	Gemmatimonadetes		
OTU_254814	Bacteria	Proteobacteria	Deltaproteobacteria	FAC87	
OTU_306343	Bacteria	Bacteroidetes	[Saprospirae]	[Saprospirales]	Chitinophagaceae
OTU_306342	Bacteria	Proteobacteria	Betaproteobacteria	Burkholderiales	Oxalobacteraceae
OTU_306341	Bacteria	Proteobacteria	Betaproteobacteria	Burkholderiales	Comamonadaceae
OTU_306340	Unassigned	Unassigned	Unassigned	Unassigned	Unassigned
OTU_306347	Bacteria	Proteobacteria	Alphaproteobacteria	Root;k__Bacteria;p__Proteobacteria;c__Alphaproteobacteria	Root;k__Bacteria;p__Proteobacteria;c__Alphaproteobacteria
OTU_306346	Bacteria	Proteobacteria	Alphaproteobacteria	Sphingomonadales	Sphingomonadaceae
OTU_38748	Bacteria	Planctomycetes	Planctomycetia	Gemmatales	Gemmataceae
OTU_38749	Bacteria	Acidobacteria	Acidobacteria-6	iii1-15	RB40
OTU_38746	Unassigned	Unassigned	Unassigned	Unassigned	Unassigned
OTU_38747	Bacteria	Planctomycetes	028H05-P-BN-P5		
OTU_38744	Bacteria	TM7	TM7-1		
OTU_38745	Bacteria	Bacteroidetes	[Saprospirae]	[Saprospirales]	Chitinophagaceae
OTU_38742	Unassigned	Unassigned	Unassigned	Unassigned	Unassigned
OTU_38743	Bacteria	Proteobacteria	Betaproteobacteria	Burkholderiales	Comamonadaceae
OTU_38740	Bacteria	Acidobacteria	Acidobacteriia	Acidobacteriales	Koribacteraceae
OTU_38741	Bacteria	Bacteroidetes	Flavobacteriia	Flavobacteriales	Flavobacteriaceae
OTU_388019	Bacteria	Proteobacteria	Betaproteobacteria	Burkholderiales	Comamonadaceae
OTU_388018	Bacteria	Proteobacteria	Betaproteobacteria	Burkholderiales	Comamonadaceae
OTU_204249	Bacteria	Actinobacteria	Acidimicrobiia	Acidimicrobiales	
OTU_204248	Bacteria	Proteobacteria	Betaproteobacteria	Burkholderiales	Comamonadaceae
OTU_204247	Bacteria	Acidobacteria	Acidobacteria-6	iii1-15	
OTU_204246	Bacteria	Chloroflexi	Ellin6529		
OTU_204245	Bacteria	Chloroflexi	Thermomicrobia	JG30-KF-CM45	
OTU_204244	Bacteria	Acidobacteria	Solibacteres	Solibacterales	
OTU_204243	Unassigned	Unassigned	Unassigned	Unassigned	Unassigned
OTU_204242	Bacteria	Actinobacteria	Actinobacteria	Actinomycetales	Mycobacteriaceae
OTU_204241	Bacteria	Proteobacteria	Alphaproteobacteria	Rhizobiales	
OTU_204240	Bacteria	Actinobacteria	Thermoleophilia	Solirubrobacterales	
OTU_382440	Bacteria	Proteobacteria	Betaproteobacteria	Root;k__Bacteria;p__Proteobacteria;c__Betaproteobacteria	Root;k__Bacteria;p__Proteobacteria;c__Betaproteobacteria
OTU_114669	Bacteria	Proteobacteria	Alphaproteobacteria	Rhizobiales	Rhizobiaceae
OTU_114668	Bacteria	Actinobacteria	Actinobacteria	Actinomycetales	Streptomycetaceae
OTU_114665	Unassigned	Unassigned	Unassigned	Unassigned	Unassigned
OTU_114664	Bacteria	Proteobacteria	Betaproteobacteria	Burkholderiales	Comamonadaceae
OTU_114667	Bacteria	Actinobacteria	Actinobacteria	Actinomycetales	Cellulomonadaceae
OTU_114666	Bacteria	Actinobacteria	Actinobacteria	Actinomycetales	Frankiaceae
OTU_114661	Unassigned	Unassigned	Unassigned	Unassigned	Unassigned
OTU_114660	Bacteria	Verrucomicrobia	[Spartobacteria]	[Chthoniobacterales]	[Chthoniobacteraceae]
OTU_114663	Bacteria	Proteobacteria	Gammaproteobacteria	Legionellales	Coxiellaceae
OTU_114662	Bacteria	Proteobacteria	Gammaproteobacteria	Legionellales	Coxiellaceae
OTU_40767	Bacteria	Proteobacteria	Alphaproteobacteria	Rickettsiales	mitochondria
OTU_40766	Bacteria	Proteobacteria	Alphaproteobacteria	Rhizobiales	
OTU_40765	Bacteria	Proteobacteria	Alphaproteobacteria	Rhodospirillales	Acetobacteraceae
OTU_40764	Bacteria	Proteobacteria	Deltaproteobacteria	Desulfarculales	Desulfarculaceae
OTU_40763	Bacteria	Proteobacteria	Alphaproteobacteria	Rhizobiales	Hyphomicrobiaceae
OTU_40762	Bacteria	Proteobacteria	Betaproteobacteria	Burkholderiales	Oxalobacteraceae
OTU_40761	Bacteria	Proteobacteria	Betaproteobacteria		
OTU_40760	Bacteria	Proteobacteria	Betaproteobacteria	Burkholderiales	Oxalobacteraceae
OTU_48510	Bacteria	Bacteroidetes	Cytophagia	Cytophagales	Cytophagaceae
OTU_48511	Bacteria	Planctomycetes	Planctomycetia	Gemmatales	Gemmataceae
OTU_48512	Bacteria	Bacteroidetes	Cytophagia	Cytophagales	Cytophagaceae
OTU_48513	Unassigned	Unassigned	Unassigned	Unassigned	Unassigned
OTU_48514	Bacteria	Actinobacteria	Actinobacteria	Actinomycetales	Nocardioidaceae
OTU_48515	Bacteria	Proteobacteria	Alphaproteobacteria	Caulobacterales	Caulobacteraceae
OTU_40769	Unassigned	Unassigned	Unassigned	Unassigned	Unassigned
OTU_40768	Bacteria	OD1			
OTU_339576	Bacteria	Proteobacteria	Betaproteobacteria	Burkholderiales	Comamonadaceae
OTU_339577	Unassigned	Unassigned	Unassigned	Unassigned	Unassigned
OTU_339574	Bacteria	Proteobacteria	Deltaproteobacteria	Syntrophobacterales	Syntrophobacteraceae
OTU_339575	Unassigned	Unassigned	Unassigned	Unassigned	Unassigned
OTU_339572	Bacteria	Proteobacteria	Betaproteobacteria	Burkholderiales	Comamonadaceae
OTU_339573	Bacteria	Proteobacteria	Deltaproteobacteria	Myxococcales	
OTU_339570	Unassigned	Unassigned	Unassigned	Unassigned	Unassigned
OTU_339571	Bacteria	Chloroflexi	C0119		
OTU_339578	Bacteria	Proteobacteria	Alphaproteobacteria	Sphingomonadales	Sphingomonadaceae
OTU_339579	Bacteria	Actinobacteria	MB-A2-108	0319-7L14	
OTU_283071	Bacteria	Planctomycetes	Phycisphaerae	WD2101	
OTU_283070	Bacteria	Proteobacteria	Deltaproteobacteria	Bdellovibrionales	Bdellovibrionaceae
OTU_283073	Bacteria	Actinobacteria	Rubrobacteria	Rubrobacterales	Rubrobacteraceae
OTU_283072	Bacteria	Proteobacteria	Betaproteobacteria	Methylophilales	Methylophilaceae
OTU_283075	Bacteria	Tenericutes	Mollicutes	Anaeroplasmatales	Anaeroplasmataceae
OTU_283074	Bacteria	Proteobacteria	Betaproteobacteria	Burkholderiales	Comamonadaceae
OTU_283077	Bacteria	Actinobacteria	Actinobacteria	Actinomycetales	Streptomycetaceae
OTU_283076	Bacteria	Actinobacteria	Thermoleophilia	Solirubrobacterales	
OTU_283079	Bacteria	Actinobacteria	Thermoleophilia	Solirubrobacterales	
OTU_283078	Bacteria	Bacteroidetes	[Saprospirae]	[Saprospirales]	Chitinophagaceae
OTU_70602	Bacteria	Actinobacteria	Actinobacteria	Actinomycetales	Streptomycetaceae
OTU_341609	Bacteria	Chloroflexi	Ellin6529		
OTU_341608	Bacteria	Proteobacteria	Gammaproteobacteria	Xanthomonadales	Xanthomonadaceae
OTU_355673	Bacteria	Proteobacteria	Alphaproteobacteria	Rhodospirillales	Rhodospirillaceae
OTU_355672	Bacteria	Proteobacteria	Gammaproteobacteria	Thiotrichales	Piscirickettsiaceae
OTU_355671	Unassigned	Unassigned	Unassigned	Unassigned	Unassigned
OTU_368498	Bacteria	Proteobacteria	Deltaproteobacteria	Myxococcales	Haliangiaceae
OTU_355670	Bacteria	Chlamydiae	Chlamydiia	Chlamydiales	Rhabdochlamydiaceae
OTU_355677	Bacteria	Firmicutes	Bacilli	Bacillales	Bacillaceae
OTU_355676	Bacteria	Proteobacteria	Betaproteobacteria	Burkholderiales	Oxalobacteraceae
OTU_355675	Bacteria	Proteobacteria	Betaproteobacteria	Burkholderiales	Comamonadaceae
OTU_355674	Bacteria	Bacteroidetes	Cytophagia	Cytophagales	Cytophagaceae
OTU_258524	Bacteria	Proteobacteria	Alphaproteobacteria	Sphingomonadales	Sphingomonadaceae
OTU_452252	Bacteria	Cyanobacteria	4C0d-2	MLE1-12	
OTU_389988	Bacteria	Proteobacteria	Gammaproteobacteria	Legionellales	Coxiellaceae
OTU_389989	Bacteria	Planctomycetes	Planctomycetia	Gemmatales	Isosphaeraceae
OTU_241169	Bacteria	Bacteroidetes	[Saprospirae]	[Saprospirales]	Chitinophagaceae
OTU_241168	Bacteria	Actinobacteria	Actinobacteria	Actinomycetales	Nocardioidaceae
OTU_241165	Bacteria	Proteobacteria	Betaproteobacteria	Burkholderiales	Comamonadaceae
OTU_241164	Bacteria	Proteobacteria	Alphaproteobacteria	Sphingomonadales	Sphingomonadaceae
OTU_241167	Bacteria	Proteobacteria	Alphaproteobacteria	Rhizobiales	Methylobacteriaceae
OTU_241166	Bacteria	Acidobacteria	[Chloracidobacteria]	Nov-24	
OTU_241161	Bacteria	Chloroflexi	Ellin6529		
OTU_241160	Bacteria	Proteobacteria	Gammaproteobacteria	Xanthomonadales	Xanthomonadaceae
OTU_241163	Bacteria	Proteobacteria	Alphaproteobacteria	Sphingomonadales	Erythrobacteraceae
OTU_241162	Bacteria	Chloroflexi	C0119		
OTU_407820	Bacteria	Proteobacteria	Betaproteobacteria	Burkholderiales	Comamonadaceae
OTU_389985	Bacteria	Proteobacteria	Betaproteobacteria	Burkholderiales	Oxalobacteraceae
OTU_394919	Bacteria	Proteobacteria	Alphaproteobacteria	Rhizobiales	Methylobacteriaceae
OTU_394918	Bacteria	Proteobacteria	Alphaproteobacteria	Ellin329	
OTU_453149	Bacteria	Verrucomicrobia	[Pedosphaerae]	[Pedosphaerales]	auto67_4W
OTU_394911	Bacteria	Actinobacteria	Thermoleophilia	Gaiellales	Gaiellaceae
OTU_394910	Bacteria	Proteobacteria	Alphaproteobacteria	Rhizobiales	Hyphomicrobiaceae
OTU_394913	Bacteria	Bacteroidetes	[Saprospirae]	[Saprospirales]	Chitinophagaceae
OTU_394912	Bacteria	Proteobacteria	Alphaproteobacteria	Rhizobiales	Methylobacteriaceae
OTU_394915	Bacteria	Actinobacteria	Actinobacteria	Actinomycetales	Pseudonocardiaceae
OTU_394914	Bacteria	Actinobacteria	Actinobacteria	Actinomycetales	Nocardioidaceae
OTU_394917	Bacteria	Proteobacteria	Betaproteobacteria	Burkholderiales	Oxalobacteraceae
OTU_394916	Bacteria	Proteobacteria	Alphaproteobacteria	Rhizobiales	Rhizobiaceae
OTU_429785	Bacteria	Proteobacteria	Gammaproteobacteria	Xanthomonadales	Sinobacteraceae
OTU_389982	Bacteria	Proteobacteria	Deltaproteobacteria	Myxococcales	Root;k__Bacteria;p__Proteobacteria;c__Deltaproteobacteria;o__Myxococcales
OTU_429784	Bacteria	Actinobacteria	Thermoleophilia	Solirubrobacterales	Conexibacteraceae
OTU_258528	Bacteria	Proteobacteria	Gammaproteobacteria	Xanthomonadales	Xanthomonadaceae
OTU_429787	Bacteria	Acidobacteria	Acidobacteria-6	iii1-15	
OTU_429786	Bacteria	Proteobacteria	Deltaproteobacteria	Myxococcales	
OTU_93428	Bacteria	Planctomycetes	Planctomycetia	Pirellulales	Pirellulaceae
OTU_93429	Unassigned	Unassigned	Unassigned	Unassigned	Unassigned
OTU_93424	Bacteria	Acidobacteria	Acidobacteria-6	iii1-15	
OTU_93425	Unassigned	Unassigned	Unassigned	Unassigned	Unassigned
OTU_93426	Bacteria	Gemmatimonadetes	Gemmatimonadetes		
OTU_93427	Bacteria	Proteobacteria	Alphaproteobacteria	Caulobacterales	Caulobacteraceae
OTU_93420	Bacteria	TM6	SJA-4		
OTU_93421	Bacteria	Proteobacteria	Alphaproteobacteria		
OTU_93422	Bacteria	Chloroflexi	Anaerolineae	SBR1031	A4b
OTU_93423	Bacteria	Proteobacteria	Alphaproteobacteria	Rhizobiales	Rhizobiaceae
OTU_407822	Bacteria	Actinobacteria	Acidimicrobiia	Acidimicrobiales	
OTU_429783	Bacteria	Verrucomicrobia	[Spartobacteria]	[Chthoniobacterales]	[Chthoniobacteraceae]
OTU_355310	Bacteria	Bacteroidetes	[Saprospirae]	[Saprospirales]	Chitinophagaceae
OTU_366129	Unassigned	Unassigned	Unassigned	Unassigned	Unassigned
OTU_120428	Bacteria	Bacteroidetes	[Saprospirae]	[Saprospirales]	Chitinophagaceae
OTU_128234	Bacteria	Acidobacteria	Acidobacteria-6	iii1-15	
OTU_128237	Bacteria	Proteobacteria	Gammaproteobacteria	Legionellales	Coxiellaceae
OTU_128236	Bacteria	Actinobacteria	Actinobacteria	Actinomycetales	Root;k__Bacteria;p__Actinobacteria;c__Actinobacteria;o__Actinomycetales
OTU_128231	Bacteria	Proteobacteria	Betaproteobacteria	Rhodocyclales	Rhodocyclaceae
OTU_128230	Bacteria	Actinobacteria	Thermoleophilia	Solirubrobacterales	Solirubrobacteraceae
OTU_128233	Bacteria	Acidobacteria	Acidobacteriia	Acidobacteriales	Koribacteraceae
OTU_128232	Bacteria	Planctomycetes	Planctomycetia	Gemmatales	Isosphaeraceae
OTU_120420	Bacteria	Proteobacteria	Betaproteobacteria	MND1	
OTU_120421	Bacteria	Verrucomicrobia	Opitutae	Opitutales	Opitutaceae
OTU_120422	Bacteria	Acidobacteria	[Chloracidobacteria]	DS-100	
OTU_120423	Bacteria	WPS-2			
OTU_120424	Bacteria	Proteobacteria	Gammaproteobacteria	Root;k__Bacteria;p__Proteobacteria;c__Gammaproteobacteria	Root;k__Bacteria;p__Proteobacteria;c__Gammaproteobacteria
OTU_128238	Unassigned	Unassigned	Unassigned	Unassigned	Unassigned
OTU_120426	Bacteria	Proteobacteria	Betaproteobacteria	Burkholderiales	Comamonadaceae
OTU_120427	Bacteria	Proteobacteria	Alphaproteobacteria	Rhizobiales	Bradyrhizobiaceae
OTU_137734	Bacteria	Proteobacteria	Deltaproteobacteria	NB1-j	MND4
OTU_137735	Bacteria	Actinobacteria	Thermoleophilia	Solirubrobacterales	
OTU_137736	Bacteria	Proteobacteria	Alphaproteobacteria	Rhizobiales	Hyphomicrobiaceae
OTU_137737	Bacteria	Planctomycetes	Planctomycetia	Gemmatales	Isosphaeraceae
OTU_137730	Bacteria	Actinobacteria	Actinobacteria	Actinomycetales	Micromonosporaceae
OTU_137731	Bacteria	Proteobacteria	Gammaproteobacteria	Legionellales	Coxiellaceae
OTU_137732	Bacteria	Actinobacteria	Actinobacteria	Actinomycetales	Nocardioidaceae
OTU_137733	Bacteria	Proteobacteria	Deltaproteobacteria	Myxococcales	
OTU_137738	Bacteria	Proteobacteria	Deltaproteobacteria	Myxococcales	
OTU_137739	Bacteria	Proteobacteria	Deltaproteobacteria	Myxococcales	
OTU_407824	Bacteria	Proteobacteria	Deltaproteobacteria	Myxococcales	
OTU_112083	Unassigned	Unassigned	Unassigned	Unassigned	Unassigned
OTU_112082	Bacteria	Actinobacteria	Acidimicrobiia	Acidimicrobiales	
OTU_112081	Bacteria	Proteobacteria	Betaproteobacteria	Burkholderiales	Oxalobacteraceae
OTU_112080	Bacteria	Nitrospirae	Nitrospira	Nitrospirales	Nitrospiraceae
OTU_112087	Bacteria	Proteobacteria	Alphaproteobacteria	Rhodospirillales	Rhodospirillaceae
OTU_112086	Bacteria	Proteobacteria	Alphaproteobacteria	Rhodospirillales	Acetobacteraceae
OTU_112085	Bacteria	Acidobacteria	Acidobacteria-6	CCU21	
OTU_112084	Bacteria	Bacteroidetes	[Saprospirae]	[Saprospirales]	Chitinophagaceae
OTU_112089	Bacteria	Proteobacteria	Gammaproteobacteria	Legionellales	Coxiellaceae
OTU_112088	Unassigned	Unassigned	Unassigned	Unassigned	Unassigned
OTU_422666	Bacteria	Proteobacteria	Gammaproteobacteria	Xanthomonadales	Sinobacteraceae
OTU_166840	Bacteria	Bacteroidetes	[Saprospirae]	[Saprospirales]	Chitinophagaceae
OTU_166841	Bacteria	Proteobacteria	Deltaproteobacteria	Myxococcales	
OTU_166842	Bacteria	Cyanobacteria	Oscillatoriophycideae	Oscillatoriales	Phormidiaceae
OTU_166843	Bacteria	Proteobacteria	Gammaproteobacteria	Xanthomonadales	Xanthomonadaceae
OTU_166844	Bacteria	Proteobacteria	Alphaproteobacteria	Rhizobiales	Phyllobacteriaceae
OTU_166845	Bacteria	Actinobacteria	Actinobacteria	Actinomycetales	
OTU_166846	Bacteria	Cyanobacteria	Chloroplast	Streptophyta	
OTU_166847	Bacteria	Proteobacteria	Gammaproteobacteria	Xanthomonadales	Sinobacteraceae
OTU_166848	Bacteria	Proteobacteria	Betaproteobacteria	Burkholderiales	Comamonadaceae
OTU_166849	Bacteria	Verrucomicrobia	[Spartobacteria]	[Chthoniobacterales]	[Chthoniobacteraceae]
OTU_132627	Bacteria	Proteobacteria	Betaproteobacteria	Burkholderiales	Comamonadaceae
OTU_277887	Bacteria	Proteobacteria	Betaproteobacteria	Burkholderiales	Comamonadaceae
OTU_277886	Bacteria	Proteobacteria	Gammaproteobacteria	Xanthomonadales	Xanthomonadaceae
OTU_277885	Bacteria	Proteobacteria	Alphaproteobacteria	Rickettsiales	mitochondria
OTU_132626	Bacteria	Cyanobacteria	Chloroplast	Streptophyta	
OTU_277883	Bacteria	Acidobacteria	Solibacteres	Solibacterales	Solibacteraceae
OTU_277882	Bacteria	Bacteroidetes	[Saprospirae]	[Saprospirales]	Chitinophagaceae
OTU_277881	Bacteria	Firmicutes	Bacilli	Bacillales	Planococcaceae
OTU_277880	Bacteria	Proteobacteria	Alphaproteobacteria	Sphingomonadales	Sphingomonadaceae
OTU_449211	Bacteria	Proteobacteria	Betaproteobacteria	Burkholderiales	Comamonadaceae
OTU_132621	Bacteria	Actinobacteria	Actinobacteria	Actinomycetales	
OTU_449213	Bacteria	Actinobacteria	Thermoleophilia	Solirubrobacterales	
OTU_449212	Bacteria	Actinobacteria	Actinobacteria	Actinomycetales	Streptomycetaceae
OTU_449215	Bacteria	Proteobacteria	Alphaproteobacteria		
OTU_449214	Bacteria	Actinobacteria	Actinobacteria	Actinomycetales	Micromonosporaceae
OTU_277889	Bacteria	Planctomycetes	Planctomycetia	Planctomycetales	Planctomycetaceae
OTU_132620	Bacteria	Proteobacteria	Betaproteobacteria	Burkholderiales	Burkholderiaceae
OTU_422668	Bacteria	Bacteroidetes	[Saprospirae]	[Saprospirales]	Chitinophagaceae
OTU_132623	Bacteria	Bacteroidetes	Cytophagia	Cytophagales	Cytophagaceae
OTU_132622	Unassigned	Unassigned	Unassigned	Unassigned	Unassigned
OTU_374629	Bacteria	Bacteroidetes	[Saprospirae]	[Saprospirales]	Chitinophagaceae
OTU_374628	Bacteria	Proteobacteria	Alphaproteobacteria	Sphingomonadales	Sphingomonadaceae
OTU_374621	Unassigned	Unassigned	Unassigned	Unassigned	Unassigned
OTU_374620	Bacteria	Actinobacteria	Acidimicrobiia	Acidimicrobiales	
OTU_374623	Bacteria	Bacteroidetes	[Saprospirae]	[Saprospirales]	Chitinophagaceae
OTU_374622	Bacteria	Actinobacteria	MB-A2-108	0319-7L14	
OTU_374625	Bacteria	Actinobacteria	Actinobacteria	Actinomycetales	Streptomycetaceae
OTU_374624	Bacteria	Firmicutes	Clostridia	Clostridiales	
OTU_374627	Bacteria	Actinobacteria	Actinobacteria	Actinomycetales	Mycobacteriaceae
OTU_355311	Unassigned	Unassigned	Unassigned	Unassigned	Unassigned
OTU_60303	Bacteria	OP3	koll11	GIF10	kpj58rc
OTU_60302	Bacteria	Proteobacteria	Alphaproteobacteria	Caulobacterales	Caulobacteraceae
OTU_60301	Bacteria	Proteobacteria	Deltaproteobacteria	Myxococcales	
OTU_60300	Bacteria	Acidobacteria	Acidobacteria-6	CCU21	
OTU_272909	Bacteria	Proteobacteria	Gammaproteobacteria	Chromatiales	Halothiobacillaceae
OTU_272908	Bacteria	Bacteroidetes	Bacteroidia	Bacteroidales	
OTU_272905	Bacteria	Acidobacteria	[Chloracidobacteria]	RB41	Ellin6075
OTU_272904	Bacteria	Proteobacteria	Gammaproteobacteria	Xanthomonadales	Xanthomonadaceae
OTU_272907	Bacteria	Actinobacteria	Thermoleophilia	Solirubrobacterales	Solirubrobacteraceae
OTU_272906	Bacteria	Actinobacteria	Thermoleophilia	Solirubrobacterales	Solirubrobacteraceae
OTU_272901	Bacteria	Chloroflexi	Chloroflexi	[Roseiflexales]	[Kouleothrixaceae]
OTU_272900	Bacteria	Proteobacteria	Alphaproteobacteria	Caulobacterales	Caulobacteraceae
OTU_272903	Bacteria	Proteobacteria	Alphaproteobacteria	Rhizobiales	
OTU_272902	Bacteria	OP3	koll11		
OTU_434099	Bacteria	Proteobacteria	Alphaproteobacteria	Rhizobiales	Methylobacteriaceae
OTU_434098	Bacteria	Proteobacteria	Alphaproteobacteria	Ellin329	
OTU_60305	Bacteria	WS3	PRR-12	Sediment-1	PRR-10
OTU_434093	Bacteria	Actinobacteria	Actinobacteria	Actinomycetales	Micrococcaceae
OTU_434092	Bacteria	Proteobacteria	Gammaproteobacteria	Pseudomonadales	Pseudomonadaceae
OTU_434091	Bacteria	Proteobacteria	Alphaproteobacteria		
OTU_60304	Bacteria	Planctomycetes	Phycisphaerae	WD2101	
OTU_434097	Bacteria	Proteobacteria	Betaproteobacteria	Burkholderiales	Comamonadaceae
OTU_434096	Bacteria	Proteobacteria	Betaproteobacteria	Burkholderiales	Comamonadaceae
OTU_434095	Bacteria	Chloroflexi	Ellin6529		
OTU_434094	Bacteria	Actinobacteria	Thermoleophilia	Gaiellales	Gaiellaceae
OTU_330218	Bacteria	Actinobacteria	Actinobacteria	Actinomycetales	Microbacteriaceae
OTU_407829	Bacteria	Bacteroidetes	Cytophagia	Cytophagales	Cytophagaceae
OTU_343647	Bacteria	Armatimonadetes	Armatimonadia	Armatimonadales	Armatimonadaceae
OTU_365157	Unassigned	Unassigned	Unassigned	Unassigned	Unassigned
OTU_7742	Unassigned	Unassigned	Unassigned	Unassigned	Unassigned
OTU_343646	Bacteria	Actinobacteria	Actinobacteria	Actinomycetales	Streptomycetaceae
OTU_355802	Bacteria	Proteobacteria	Deltaproteobacteria	Myxococcales	Polyangiaceae
OTU_343649	Bacteria	Actinobacteria	Acidimicrobiia	Acidimicrobiales	
OTU_290518	Bacteria	Bacteroidetes	Cytophagia	Cytophagales	Cytophagaceae
OTU_290519	Bacteria	Acidobacteria	Acidobacteriia	Acidobacteriales	Acidobacteriaceae
OTU_343648	Bacteria	Actinobacteria	Actinobacteria	Actinomycetales	Streptomycetaceae
OTU_290512	Bacteria	Proteobacteria	Epsilonproteobacteria	Campylobacterales	Helicobacteraceae
OTU_290513	Unassigned	Unassigned	Unassigned	Unassigned	Unassigned
OTU_290510	Bacteria	Actinobacteria	Actinobacteria	Actinomycetales	Thermomonosporaceae
OTU_290511	Bacteria	Proteobacteria	Betaproteobacteria	Burkholderiales	Root;k__Bacteria;p__Proteobacteria;c__Betaproteobacteria;o__Burkholderiales
OTU_290516	Bacteria	Proteobacteria	Betaproteobacteria	Burkholderiales	Comamonadaceae
OTU_290517	Bacteria	Bacteroidetes	[Saprospirae]	[Saprospirales]	Chitinophagaceae
OTU_290514	Bacteria	Proteobacteria	Betaproteobacteria	Burkholderiales	Comamonadaceae
OTU_160069	Bacteria	Firmicutes	Clostridia	Clostridiales	[Acidaminobacteraceae]
OTU_75675	Bacteria	Bacteroidetes	[Saprospirae]	[Saprospirales]	Chitinophagaceae
OTU_75674	Unassigned	Unassigned	Unassigned	Unassigned	Unassigned
OTU_75677	Bacteria	Proteobacteria	Deltaproteobacteria	Spirobacillales	
OTU_75676	Unassigned	Unassigned	Unassigned	Unassigned	Unassigned
OTU_75671	Bacteria	Proteobacteria	Deltaproteobacteria	Myxococcales	
OTU_75670	Bacteria	Actinobacteria	Acidimicrobiia	Acidimicrobiales	C111
OTU_75673	Bacteria	Actinobacteria	Actinobacteria	Actinomycetales	Streptomycetaceae
OTU_75672	Bacteria	Planctomycetes	Planctomycetia	Gemmatales	Gemmataceae
OTU_358173	Bacteria	Bacteroidetes	Cytophagia	Cytophagales	Cytophagaceae
OTU_355807	Bacteria	Planctomycetes	OM190	agg27	
OTU_75679	Bacteria	Proteobacteria	Deltaproteobacteria	Myxococcales	
OTU_75678	Bacteria	Proteobacteria	Alphaproteobacteria	Rhizobiales	Rhizobiaceae
OTU_358172	Bacteria	Chlamydiae	Chlamydiia	Chlamydiales	Parachlamydiaceae
OTU_330210	Bacteria	Proteobacteria	Deltaproteobacteria	Myxococcales	
OTU_358171	Bacteria	Proteobacteria	Alphaproteobacteria	Kiloniellales	
OTU_330211	Bacteria	Actinobacteria	Actinobacteria	Actinomycetales	Pseudonocardiaceae
OTU_358170	Bacteria	Proteobacteria	Betaproteobacteria	Burkholderiales	Comamonadaceae
OTU_160066	Bacteria	Proteobacteria	Gammaproteobacteria	Chromatiales	Chromatiaceae
OTU_160067	Bacteria	Actinobacteria	Actinobacteria	Actinomycetales	Pseudonocardiaceae
OTU_398607	Bacteria	Bacteroidetes	Sphingobacteriia	Sphingobacteriales	Sphingobacteriaceae
OTU_330214	Bacteria	Proteobacteria	Deltaproteobacteria	Myxococcales	
OTU_330215	Bacteria	Proteobacteria	Alphaproteobacteria	Sphingomonadales	Sphingomonadaceae
OTU_330216	Bacteria	Actinobacteria	Actinobacteria	Actinomycetales	Geodermatophilaceae
OTU_342992	Bacteria	Bacteroidetes	Cytophagia	Cytophagales	Cytophagaceae
OTU_330217	Bacteria	Actinobacteria	Actinobacteria	Actinomycetales	Pseudonocardiaceae
OTU_342993	Bacteria	Actinobacteria	Actinobacteria	Actinomycetales	Microbacteriaceae
OTU_355312	Bacteria	Proteobacteria	Betaproteobacteria	Burkholderiales	Comamonadaceae
OTU_373214	Bacteria	Bacteroidetes	[Saprospirae]	[Saprospirales]	Chitinophagaceae
OTU_82530	Bacteria	Chlamydiae	Chlamydiia	Chlamydiales	
OTU_82531	Bacteria	Proteobacteria	Alphaproteobacteria	Rhizobiales	Hyphomicrobiaceae
OTU_82532	Bacteria	Chloroflexi	Chloroflexi	Herpetosiphonales	
OTU_82533	Bacteria	Bacteroidetes	Cytophagia	Cytophagales	Cytophagaceae
OTU_82534	Bacteria	Proteobacteria	Gammaproteobacteria	Xanthomonadales	Xanthomonadaceae
OTU_82535	Bacteria	Proteobacteria	Deltaproteobacteria	Myxococcales	
OTU_82536	Bacteria	Proteobacteria	Betaproteobacteria	Burkholderiales	Comamonadaceae
OTU_82537	Bacteria	Firmicutes	Bacilli	Bacillales	Paenibacillaceae
OTU_82538	Bacteria	TM7	SC3		
OTU_82539	Bacteria	Proteobacteria	Deltaproteobacteria	Myxococcales	
OTU_373217	Bacteria	Proteobacteria	Betaproteobacteria	Burkholderiales	Oxalobacteraceae
OTU_74171	Bacteria	Proteobacteria	Gammaproteobacteria	Xanthomonadales	Sinobacteraceae
OTU_436639	Bacteria	Proteobacteria	Alphaproteobacteria	Rhodospirillales	Acetobacteraceae
OTU_436638	Bacteria	Planctomycetes	Planctomycetia	Gemmatales	Gemmataceae
OTU_444930	Bacteria	Actinobacteria	Actinobacteria	Actinomycetales	Pseudonocardiaceae
OTU_342998	Bacteria	Gemmatimonadetes	Gemmatimonadetes	Gemmatimonadales	Ellin5301
OTU_4155	Bacteria	Proteobacteria	Alphaproteobacteria	Sphingomonadales	Sphingomonadaceae
OTU_436631	Bacteria	Bacteroidetes	[Saprospirae]	[Saprospirales]	Chitinophagaceae
OTU_436630	Bacteria	Actinobacteria	Actinobacteria	Actinomycetales	Streptomycetaceae
OTU_436633	Bacteria	Proteobacteria	Deltaproteobacteria	Myxococcales	
OTU_342999	Bacteria	Actinobacteria	Actinobacteria	Actinomycetales	Microbacteriaceae
OTU_365156	Bacteria	Gemmatimonadetes	Gemmatimonadetes	Gemmatimonadales	Ellin5301
OTU_436634	Bacteria	Proteobacteria	Betaproteobacteria	Ellin6067	
OTU_436637	Bacteria	Proteobacteria	Alphaproteobacteria	Rhodospirillales	Rhodospirillaceae
OTU_436636	Bacteria	Proteobacteria	Deltaproteobacteria	Syntrophobacterales	Syntrophobacteraceae
OTU_373216	Bacteria	Bacteroidetes	[Saprospirae]	[Saprospirales]	Chitinophagaceae
OTU_74170	Bacteria	Planctomycetes	Planctomycetia	Gemmatales	Gemmataceae
OTU_452256	Bacteria	Proteobacteria	Alphaproteobacteria	Caulobacterales	Caulobacteraceae
OTU_373211	Bacteria	Firmicutes	Bacilli	Bacillales	Bacillaceae
OTU_366127	Bacteria	Verrucomicrobia	Opitutae	Opitutales	Opitutaceae
OTU_373213	Bacteria	Proteobacteria	Alphaproteobacteria	Rhizobiales	Hyphomicrobiaceae
OTU_373212	Bacteria	Actinobacteria	Actinobacteria	Actinomycetales	Kineosporiaceae
OTU_80598	Bacteria	Firmicutes	Bacilli	Bacillales	Alicyclobacillaceae
OTU_80599	Bacteria	Proteobacteria	TA18	PHOS-HD29	
OTU_80594	Bacteria	Actinobacteria	Actinobacteria	Actinomycetales	Micrococcaceae
OTU_80595	Bacteria	Proteobacteria	Gammaproteobacteria	Xanthomonadales	Xanthomonadaceae
OTU_80596	Bacteria	Chloroflexi	Anaerolineae	SBR1031	A4b
OTU_80597	Unassigned	Unassigned	Unassigned	Unassigned	Unassigned
OTU_80590	Bacteria	Chlamydiae	Chlamydiia	Chlamydiales	Parachlamydiaceae
OTU_80591	Bacteria	Proteobacteria	Gammaproteobacteria	Xanthomonadales	Sinobacteraceae
OTU_80592	Bacteria	Proteobacteria	Deltaproteobacteria	Myxococcales	Cystobacterineae
OTU_80593	Bacteria	Acidobacteria	PAUC37f		
OTU_32968	Bacteria	Actinobacteria	Acidimicrobiia	Acidimicrobiales	
OTU_32969	Bacteria	Acidobacteria	Solibacteres	Solibacterales	[Bryobacteraceae]
OTU_32964	Bacteria	Proteobacteria	Betaproteobacteria	SC-I-84	
OTU_32965	Bacteria	Planctomycetes	Planctomycetia	Gemmatales	Gemmataceae
OTU_32966	Bacteria	Proteobacteria	Deltaproteobacteria	Bdellovibrionales	Bacteriovoracaceae
OTU_32967	Unassigned	Unassigned	Unassigned	Unassigned	Unassigned
OTU_32960	Bacteria	Planctomycetes	Planctomycetia	Pirellulales	Pirellulaceae
OTU_32961	Unassigned	Unassigned	Unassigned	Unassigned	Unassigned
OTU_32962	Bacteria	Actinobacteria	Actinobacteria	Actinomycetales	Frankiaceae
OTU_32963	Bacteria	Actinobacteria	Actinobacteria	Actinomycetales	Nocardioidaceae
OTU_303188	Bacteria	Proteobacteria	Alphaproteobacteria	Rhizobiales	Hyphomicrobiaceae
OTU_303189	Bacteria	Bacteroidetes	[Saprospirae]	[Saprospirales]	Chitinophagaceae
OTU_303186	Bacteria	Actinobacteria	Thermoleophilia	Solirubrobacterales	
OTU_303187	Bacteria	Actinobacteria	Actinobacteria	Actinomycetales	Microbacteriaceae
OTU_303184	Bacteria	Actinobacteria	Thermoleophilia	Gaiellales	Gaiellaceae
OTU_303185	Bacteria	Bacteroidetes	Cytophagia	Cytophagales	Cytophagaceae
OTU_303182	Bacteria	Proteobacteria	Alphaproteobacteria	Rickettsiales	mitochondria
OTU_303183	Bacteria	Bacteroidetes	Cytophagia	Cytophagales	Cytophagaceae
OTU_303180	Bacteria	Verrucomicrobia	[Spartobacteria]	[Chthoniobacterales]	01D2Z36
OTU_303181	Unassigned	Unassigned	Unassigned	Unassigned	Unassigned
OTU_189007	Bacteria	Actinobacteria	Thermoleophilia	Solirubrobacterales	Conexibacteraceae
OTU_189006	Bacteria	Verrucomicrobia	Opitutae	Opitutales	Opitutaceae
OTU_189005	Bacteria	Actinobacteria	Thermoleophilia	Solirubrobacterales	Solirubrobacteraceae
OTU_427156	Bacteria	Proteobacteria	Deltaproteobacteria		
OTU_419232	Bacteria	Chloroflexi	Anaerolineae	SBR1031	A4b
OTU_427154	Bacteria	Proteobacteria	Gammaproteobacteria	Xanthomonadales	Sinobacteraceae
OTU_288730	Bacteria	Proteobacteria	Alphaproteobacteria		
OTU_427152	Bacteria	Proteobacteria	Gammaproteobacteria	Xanthomonadales	Sinobacteraceae
OTU_427153	Bacteria	Proteobacteria	Betaproteobacteria	Burkholderiales	Comamonadaceae
OTU_427150	Bacteria	Actinobacteria	Actinobacteria	Actinomycetales	Micromonosporaceae
OTU_419233	Bacteria	Proteobacteria	Betaproteobacteria	Burkholderiales	Comamonadaceae
OTU_189003	Bacteria	Proteobacteria	Gammaproteobacteria	Legionellales	Legionellaceae
OTU_419230	Bacteria	Bacteroidetes	Sphingobacteriia	Sphingobacteriales	Sphingobacteriaceae
OTU_427158	Bacteria	Armatimonadetes	Armatimonadia	Armatimonadales	Armatimonadaceae
OTU_189002	Bacteria	Proteobacteria	Betaproteobacteria	IS-44	
OTU_419231	Bacteria	Gemmatimonadetes	Gemmatimonadetes	N1423WL	
OTU_189001	Bacteria	Bacteroidetes	[Saprospirae]	[Saprospirales]	Chitinophagaceae
OTU_231117	Bacteria	Proteobacteria	Deltaproteobacteria	Myxococcales	Haliangiaceae
OTU_189000	Bacteria	Proteobacteria	Betaproteobacteria	Burkholderiales	Oxalobacteraceae
OTU_231116	Bacteria	Armatimonadetes	0319-6E2		
OTU_435559	Bacteria	Verrucomicrobia	[Spartobacteria]	[Chthoniobacterales]	[Chthoniobacteraceae]
OTU_374101	Bacteria	Cyanobacteria	Chloroplast	Streptophyta	
OTU_419234	Bacteria	Actinobacteria	Acidimicrobiia	Acidimicrobiales	
OTU_435551	Bacteria	Proteobacteria	Alphaproteobacteria	Rhizobiales	Bradyrhizobiaceae
OTU_435550	Bacteria	Actinobacteria	Thermoleophilia	Solirubrobacterales	Conexibacteraceae
OTU_435553	Bacteria	Gemmatimonadetes	Gemmatimonadetes		
OTU_419235	Bacteria	Chloroflexi	Ellin6529		
OTU_435555	Bacteria	Planctomycetes	Planctomycetia	Gemmatales	Isosphaeraceae
OTU_435554	Bacteria	Proteobacteria	Gammaproteobacteria	[Marinicellales]	[Marinicellaceae]
OTU_435557	Bacteria	Bacteroidetes	[Saprospirae]	[Saprospirales]	Chitinophagaceae
OTU_435556	Bacteria	Bacteroidetes	[Saprospirae]	[Saprospirales]	Chitinophagaceae
OTU_231119	Bacteria	Proteobacteria	Deltaproteobacteria	Bdellovibrionales	Bacteriovoracaceae
OTU_428089	Bacteria	Acidobacteria	Acidobacteria-6	iii1-15	
OTU_63584	Bacteria	Proteobacteria	Deltaproteobacteria	Bdellovibrionales	Bdellovibrionaceae
OTU_231118	Bacteria	Proteobacteria	Alphaproteobacteria	Sphingomonadales	Erythrobacteraceae
OTU_428081	Bacteria	Proteobacteria	Betaproteobacteria	Burkholderiales	Comamonadaceae
OTU_428080	Bacteria	Proteobacteria	Alphaproteobacteria	Rhizobiales	Rhizobiaceae
OTU_428083	Bacteria	Proteobacteria	Gammaproteobacteria	Pseudomonadales	Pseudomonadaceae
OTU_428082	Bacteria	Chloroflexi	Ellin6529		
OTU_428085	Bacteria	Proteobacteria	Betaproteobacteria	Burkholderiales	Burkholderiaceae
OTU_428084	Bacteria	Proteobacteria	Alphaproteobacteria	Rhizobiales	Rhizobiaceae
OTU_428087	Bacteria	Proteobacteria	Deltaproteobacteria	MIZ46	
OTU_428086	Bacteria	Gemmatimonadetes	Gemmatimonadetes	Ellin5290	
OTU_373219	Bacteria	Spirochaetes	Spirochaetes	Spirochaetales	Spirochaetaceae
OTU_412189	Bacteria	Acidobacteria	Holophagae	Holophagales	Holophagaceae
OTU_412188	Bacteria	Proteobacteria	Betaproteobacteria	IS-44	
OTU_378308	Bacteria	Proteobacteria	Betaproteobacteria	Burkholderiales	Oxalobacteraceae
OTU_8560	Bacteria	Proteobacteria	Gammaproteobacteria	Xanthomonadales	Sinobacteraceae
OTU_412184	Bacteria	Proteobacteria	Betaproteobacteria	Ellin6067	
OTU_198607	Bacteria	Planctomycetes	Phycisphaerae	WD2101	
OTU_412186	Bacteria	Chloroflexi	Chloroflexi	AKIW781	
OTU_412181	Bacteria	Proteobacteria	Alphaproteobacteria	Rhizobiales	Methylobacteriaceae
OTU_412180	Unassigned	Unassigned	Unassigned	Unassigned	Unassigned
OTU_412183	Bacteria	Proteobacteria	Alphaproteobacteria	Sphingomonadales	Sphingomonadaceae
OTU_412182	Bacteria	Bacteroidetes	[Saprospirae]	[Saprospirales]	Chitinophagaceae
OTU_439227	Bacteria	Gemmatimonadetes	Gemmatimonadetes		
OTU_373218	Bacteria	Bacteroidetes	[Saprospirae]	[Saprospirales]	Chitinophagaceae
OTU_378309	Bacteria	Acidobacteria	Acidobacteriia	Acidobacteriales	Acidobacteriaceae
OTU_63586	Bacteria	Actinobacteria	Actinobacteria	Actinomycetales	Streptomycetaceae
OTU_171558	Unassigned	Unassigned	Unassigned	Unassigned	Unassigned
OTU_171559	Bacteria	Actinobacteria	Actinobacteria	Actinomycetales	Root;k__Bacteria;p__Actinobacteria;c__Actinobacteria;o__Actinomycetales
OTU_171552	Bacteria	Proteobacteria	Betaproteobacteria	Rhodocyclales	Rhodocyclaceae
OTU_171553	Bacteria	Bacteroidetes	Cytophagia	Cytophagales	Cytophagaceae
OTU_171550	Bacteria	Proteobacteria	Alphaproteobacteria	Ellin329	
OTU_171551	Bacteria	Actinobacteria	Actinobacteria	Actinomycetales	Pseudonocardiaceae
OTU_171556	Bacteria	Verrucomicrobia	Opitutae	Opitutales	Opitutaceae
OTU_171557	Bacteria	Proteobacteria	Gammaproteobacteria	Legionellales	Coxiellaceae
OTU_171554	Bacteria	Bacteroidetes	[Saprospirae]	[Saprospirales]	Chitinophagaceae
OTU_171555	Bacteria	TM7	SC3		
OTU_268739	Bacteria	Planctomycetes	Planctomycetia	Gemmatales	Gemmataceae
OTU_268738	Bacteria	Proteobacteria	Betaproteobacteria	Burkholderiales	Comamonadaceae
OTU_198605	Bacteria	Verrucomicrobia	Opitutae	Opitutales	Opitutaceae
OTU_268731	Bacteria	Actinobacteria	Acidimicrobiia	Acidimicrobiales	C111
OTU_268730	Bacteria	Proteobacteria	Alphaproteobacteria	Caulobacterales	Caulobacteraceae
OTU_268733	Bacteria	Bacteroidetes	Sphingobacteriia	Sphingobacteriales	Sphingobacteriaceae
OTU_268732	Bacteria	Proteobacteria	Alphaproteobacteria	Sphingomonadales	Sphingomonadaceae
OTU_268735	Bacteria	Proteobacteria	Betaproteobacteria	Burkholderiales	Comamonadaceae
OTU_268734	Bacteria	Actinobacteria	Actinobacteria	Actinomycetales	
OTU_268737	Bacteria	Actinobacteria	Actinobacteria	Actinomycetales	Nocardioidaceae
OTU_268736	Bacteria	Bacteroidetes	[Saprospirae]	[Saprospirales]	Chitinophagaceae
OTU_385928	Bacteria	Proteobacteria	Deltaproteobacteria	Myxococcales	
OTU_385929	Bacteria	Proteobacteria	Deltaproteobacteria	Myxococcales	
OTU_385926	Bacteria	Proteobacteria	Alphaproteobacteria	Rickettsiales	mitochondria
OTU_385927	Bacteria	Proteobacteria	Betaproteobacteria	Burkholderiales	Comamonadaceae
OTU_385924	Bacteria	Acidobacteria	Solibacteres	Solibacterales	Solibacteraceae
OTU_385925	Bacteria	Actinobacteria	Actinobacteria	Actinomycetales	Frankiaceae
OTU_385922	Unassigned	Unassigned	Unassigned	Unassigned	Unassigned
OTU_385923	Bacteria				
OTU_385920	Bacteria	Bacteroidetes	Cytophagia	Cytophagales	Cytophagaceae
OTU_385921	Bacteria	Proteobacteria	Alphaproteobacteria	Rhizobiales	Rhizobiaceae
OTU_198603	Bacteria	Planctomycetes	Planctomycetia	Pirellulales	Pirellulaceae
OTU_63581	Bacteria	Bacteroidetes	Flavobacteriia	Flavobacteriales	Flavobacteriaceae
OTU_229101	Bacteria	Proteobacteria	Alphaproteobacteria	Rhizobiales	Hyphomicrobiaceae
OTU_229100	Bacteria	Actinobacteria	Actinobacteria	Actinomycetales	Micromonosporaceae
OTU_229103	Bacteria	Proteobacteria	Deltaproteobacteria	Myxococcales	
OTU_229102	Bacteria	Actinobacteria	Actinobacteria	Actinomycetales	Microbacteriaceae
OTU_229105	Bacteria	Bacteroidetes	[Saprospirae]	[Saprospirales]	Chitinophagaceae
OTU_229104	Bacteria	Proteobacteria	Alphaproteobacteria	Rhizobiales	Hyphomicrobiaceae
OTU_229107	Bacteria	Proteobacteria	Alphaproteobacteria	Rhizobiales	Hyphomicrobiaceae
OTU_229106	Bacteria	Actinobacteria	Actinobacteria	Actinomycetales	Nocardioidaceae
OTU_229109	Bacteria	Armatimonadetes	Chthonomonadetes	Chthonomonadales	Chthonomonadaceae
OTU_229108	Bacteria	Cyanobacteria	Oscillatoriophycideae	Oscillatoriales	Phormidiaceae
OTU_198602	Bacteria	Proteobacteria	Gammaproteobacteria	Xanthomonadales	Sinobacteraceae
OTU_410762	Bacteria	Proteobacteria	Alphaproteobacteria	Rhizobiales	Hyphomicrobiaceae
OTU_410761	Bacteria	Actinobacteria	Thermoleophilia	Gaiellales	Gaiellaceae
OTU_410760	Bacteria	Verrucomicrobia	[Pedosphaerae]	[Pedosphaerales]	
OTU_410767	Bacteria	Proteobacteria	Betaproteobacteria	Burkholderiales	Comamonadaceae
OTU_410766	Bacteria	OD1	SM2F11		
OTU_410765	Bacteria	Proteobacteria	Deltaproteobacteria	Myxococcales	
OTU_410764	Bacteria	Bacteroidetes	Sphingobacteriia	Sphingobacteriales	
OTU_410769	Bacteria	Bacteroidetes	Flavobacteriia	Flavobacteriales	Blattabacteriaceae
OTU_410768	Bacteria	Proteobacteria	Alphaproteobacteria	Rhizobiales	Phyllobacteriaceae
OTU_7390	Bacteria	Proteobacteria	Deltaproteobacteria	Bdellovibrionales	Bdellovibrionaceae
OTU_7391	Bacteria	Acidobacteria	Acidobacteria-6	iii1-15	
OTU_7392	Bacteria	Proteobacteria	Alphaproteobacteria	Ellin329	
OTU_7393	Bacteria	Acidobacteria	Sva0725	Sva0725	
OTU_7394	Bacteria	Firmicutes	Clostridia	Clostridiales	Clostridiaceae
OTU_7395	Bacteria	Planctomycetes	Phycisphaerae	Phycisphaerales	Phycisphaeraceae
OTU_7396	Unassigned	Unassigned	Unassigned	Unassigned	Unassigned
OTU_7397	Bacteria	Proteobacteria	Alphaproteobacteria		
OTU_7398	Bacteria	Planctomycetes	Planctomycetia	Planctomycetales	Planctomycetaceae
OTU_7399	Bacteria	Planctomycetes	Planctomycetia	Pirellulales	Pirellulaceae
OTU_261600	Bacteria	Acidobacteria	Solibacteres	Solibacterales	Solibacteraceae
OTU_261601	Bacteria	Bacteroidetes	[Saprospirae]	[Saprospirales]	Chitinophagaceae
OTU_261606	Bacteria	Proteobacteria	Betaproteobacteria	Burkholderiales	Comamonadaceae
OTU_261607	Bacteria	Acidobacteria	Acidobacteriia	Acidobacteriales	Acidobacteriaceae
OTU_261604	Bacteria	Acidobacteria	Acidobacteria-6	iii1-15	
OTU_261605	Bacteria	Proteobacteria	Alphaproteobacteria	BD7-3	
OTU_451341	Bacteria	Proteobacteria	Alphaproteobacteria	Rhizobiales	Hyphomicrobiaceae
OTU_17402	Bacteria	Proteobacteria	Deltaproteobacteria	Myxococcales	
OTU_17403	Bacteria	Chloroflexi	C0119		
OTU_61661	Bacteria	Proteobacteria	Betaproteobacteria	Methylophilales	Methylophilaceae
OTU_17401	Unassigned	Unassigned	Unassigned	Unassigned	Unassigned
OTU_17406	Bacteria	Proteobacteria	Deltaproteobacteria	Bdellovibrionales	Bdellovibrionaceae
OTU_17407	Unassigned	Unassigned	Unassigned	Unassigned	Unassigned
OTU_17404	Bacteria	Planctomycetes	OM190	agg27	
OTU_17405	Bacteria	Chlamydiae	Chlamydiia	Chlamydiales	Parachlamydiaceae
OTU_119046	Bacteria	Proteobacteria	Alphaproteobacteria		
OTU_119047	Bacteria	Proteobacteria	Betaproteobacteria	Burkholderiales	Comamonadaceae
OTU_17408	Bacteria	Cyanobacteria	Synechococcophycideae	Pseudanabaenales	Pseudanabaenaceae
OTU_17409	Bacteria	Bacteroidetes	Cytophagia	Cytophagales	Cytophagaceae
OTU_119042	Bacteria	Proteobacteria	Deltaproteobacteria	Myxococcales	
OTU_119043	Bacteria	Verrucomicrobia	[Spartobacteria]	[Chthoniobacterales]	[Chthoniobacteraceae]
OTU_119040	Unassigned	Unassigned	Unassigned	Unassigned	Unassigned
OTU_119041	Bacteria	Actinobacteria	Actinobacteria	Actinomycetales	Kineosporiaceae
OTU_451348	Bacteria	Actinobacteria	Actinobacteria	Actinomycetales	Kineosporiaceae
OTU_306639	Bacteria	Actinobacteria	Actinobacteria	Actinomycetales	Streptomycetaceae
OTU_306638	Bacteria	Proteobacteria	Alphaproteobacteria	Rhizobiales	Rhizobiaceae
OTU_306633	Bacteria	Chloroflexi	Chloroflexi	[Roseiflexales]	[Kouleothrixaceae]
OTU_306632	Bacteria	Actinobacteria	Thermoleophilia	Solirubrobacterales	Patulibacteraceae
OTU_306631	Unassigned	Unassigned	Unassigned	Unassigned	Unassigned
OTU_306630	Bacteria	Proteobacteria	Alphaproteobacteria	Rhizobiales	Phyllobacteriaceae
OTU_306637	Bacteria	Proteobacteria	Alphaproteobacteria	Ellin329	
OTU_306636	Bacteria	Proteobacteria	Alphaproteobacteria	Rickettsiales	mitochondria
OTU_306635	Unassigned	Unassigned	Unassigned	Unassigned	Unassigned
OTU_306634	Bacteria	Actinobacteria	Actinobacteria	Actinomycetales	Frankiaceae
OTU_208957	Unassigned	Unassigned	Unassigned	Unassigned	Unassigned
OTU_208956	Bacteria	Actinobacteria	Actinobacteria	Actinomycetales	Micromonosporaceae
OTU_208955	Bacteria	Acidobacteria	[Chloracidobacteria]	RB41	Ellin6075
OTU_208954	Bacteria	Actinobacteria	Actinobacteria	Actinomycetales	Actinosynnemataceae
OTU_208953	Bacteria	Chlamydiae	Chlamydiia	Chlamydiales	Parachlamydiaceae
OTU_208952	Bacteria	Proteobacteria	Deltaproteobacteria	Myxococcales	
OTU_208951	Bacteria	Actinobacteria	Actinobacteria	Actinomycetales	Micromonosporaceae
OTU_208950	Unassigned	Unassigned	Unassigned	Unassigned	Unassigned
OTU_208959	Bacteria	Proteobacteria	Betaproteobacteria	Burkholderiales	Comamonadaceae
OTU_208958	Bacteria	Actinobacteria	Thermoleophilia	Solirubrobacterales	
OTU_410823	Bacteria	Actinobacteria	Thermoleophilia	Solirubrobacterales	
OTU_378306	Bacteria	Proteobacteria	Alphaproteobacteria	Rhodobacterales	Hyphomonadaceae
OTU_419467	Bacteria	Bacteroidetes	Sphingobacteriia	Sphingobacteriales	Sphingobacteriaceae
OTU_419466	Bacteria	Actinobacteria	Acidimicrobiia	Acidimicrobiales	EB1017
OTU_194351	Bacteria	Actinobacteria	Actinobacteria	Actinomycetales	Streptomycetaceae
OTU_194350	Bacteria	Proteobacteria	Alphaproteobacteria	Sphingomonadales	Sphingomonadaceae
OTU_194353	Bacteria	Cyanobacteria	Chloroplast	Streptophyta	
OTU_194352	Bacteria	Bacteroidetes	Cytophagia	Cytophagales	Cytophagaceae
OTU_194355	Bacteria	Proteobacteria	Betaproteobacteria	Burkholderiales	Comamonadaceae
OTU_194354	Bacteria	Proteobacteria	Betaproteobacteria	Ellin6067	
OTU_194357	Bacteria	Proteobacteria	Alphaproteobacteria	Rhizobiales	
OTU_194356	Unassigned	Unassigned	Unassigned	Unassigned	Unassigned
OTU_194359	Unassigned	Unassigned	Unassigned	Unassigned	Unassigned
OTU_194358	Bacteria	Verrucomicrobia	[Pedosphaerae]	[Pedosphaerales]	
OTU_369090	Bacteria	Actinobacteria	Actinobacteria	Actinomycetales	Root;k__Bacteria;p__Actinobacteria;c__Actinobacteria;o__Actinomycetales
OTU_369091	Bacteria	Actinobacteria	Actinobacteria	Actinomycetales	Pseudonocardiaceae
OTU_369092	Bacteria	Chlamydiae	Chlamydiia	Chlamydiales	Parachlamydiaceae
OTU_369093	Bacteria	Proteobacteria	Alphaproteobacteria	Rhizobiales	Methylocystaceae
OTU_369094	Bacteria	Proteobacteria	Gammaproteobacteria		
OTU_369095	Bacteria	Proteobacteria	Betaproteobacteria	Methylophilales	Methylophilaceae
OTU_369096	Bacteria	Proteobacteria	Alphaproteobacteria	Rickettsiales	mitochondria
OTU_369097	Bacteria	Proteobacteria	Alphaproteobacteria	Sphingomonadales	Sphingomonadaceae
OTU_369098	Bacteria	Proteobacteria	Betaproteobacteria	Burkholderiales	Oxalobacteraceae
OTU_369099	Bacteria	Actinobacteria	Actinobacteria	Actinomycetales	Micromonosporaceae
OTU_405035	Bacteria	Proteobacteria	Betaproteobacteria	Burkholderiales	Comamonadaceae
OTU_405034	Bacteria	Bacteroidetes	[Saprospirae]	[Saprospirales]	Chitinophagaceae
OTU_405037	Bacteria	Proteobacteria	Alphaproteobacteria	Rhizobiales	Hyphomicrobiaceae
OTU_405036	Bacteria	Proteobacteria	Gammaproteobacteria	Legionellales	Coxiellaceae
OTU_405031	Bacteria	Cyanobacteria	Chloroplast	Streptophyta	
OTU_405030	Bacteria	Acidobacteria	[Chloracidobacteria]	RB41	Ellin6075
OTU_405033	Bacteria	Actinobacteria	Actinobacteria	Actinomycetales	Frankiaceae
OTU_405032	Bacteria	Proteobacteria	Deltaproteobacteria	Myxococcales	Haliangiaceae
OTU_405039	Bacteria	Actinobacteria	Acidimicrobiia	Acidimicrobiales	EB1017
OTU_405038	Bacteria	Proteobacteria	Betaproteobacteria	Burkholderiales	Comamonadaceae
OTU_378899	Bacteria	Proteobacteria	Alphaproteobacteria	Rhizobiales	Hyphomicrobiaceae
OTU_378305	Bacteria	Bacteroidetes	[Saprospirae]	[Saprospirales]	Chitinophagaceae
OTU_256921	Bacteria	Proteobacteria	Alphaproteobacteria	Rickettsiales	mitochondria
OTU_256920	Bacteria	Bacteroidetes	[Saprospirae]	[Saprospirales]	Chitinophagaceae
OTU_256923	Bacteria	Bacteroidetes	[Saprospirae]	[Saprospirales]	Chitinophagaceae
OTU_256922	Bacteria	Actinobacteria	Thermoleophilia	Solirubrobacterales	Solirubrobacteraceae
OTU_256925	Bacteria	Chloroflexi	Ellin6529		
OTU_256924	Bacteria	Proteobacteria	Alphaproteobacteria	Sphingomonadales	Sphingomonadaceae
OTU_256927	Bacteria	Bacteroidetes	[Saprospirae]	[Saprospirales]	Chitinophagaceae
OTU_256926	Bacteria	Proteobacteria	Alphaproteobacteria	Rhizobiales	Rhizobiaceae
OTU_256929	Bacteria	Bacteroidetes	[Saprospirae]	[Saprospirales]	Chitinophagaceae
OTU_256928	Bacteria	Proteobacteria	Alphaproteobacteria	Rhizobiales	Hyphomicrobiaceae
OTU_304093	Bacteria	Bacteroidetes	Sphingobacteriia	Sphingobacteriales	Sphingobacteriaceae
OTU_304092	Bacteria	Proteobacteria	Deltaproteobacteria	Desulfobacterales	Desulfobacteraceae
OTU_304095	Bacteria	Actinobacteria	Thermoleophilia	Gaiellales	Gaiellaceae
OTU_304094	Bacteria	Proteobacteria	Alphaproteobacteria	Rickettsiales	mitochondria
OTU_304097	Bacteria	Cyanobacteria	Oscillatoriophycideae	Oscillatoriales	Phormidiaceae
OTU_304096	Bacteria	Actinobacteria	Thermoleophilia	Gaiellales	Gaiellaceae
OTU_266928	Bacteria	Actinobacteria	Actinobacteria	Actinomycetales	Nocardioidaceae
OTU_266929	Bacteria	Proteobacteria	Deltaproteobacteria	Myxococcales	
OTU_266922	Bacteria	Bacteroidetes	[Saprospirae]	[Saprospirales]	Chitinophagaceae
OTU_266923	Bacteria	Actinobacteria	Actinobacteria	Actinomycetales	Thermomonosporaceae
OTU_266920	Bacteria	Chlorobi			
OTU_266921	Bacteria	Actinobacteria	Actinobacteria	Actinomycetales	Nocardioidaceae
OTU_266926	Bacteria	Verrucomicrobia	Opitutae	HA64	
OTU_266927	Bacteria	Proteobacteria	Alphaproteobacteria	Rhizobiales	Bradyrhizobiaceae
OTU_266924	Bacteria	Bacteroidetes	[Saprospirae]	[Saprospirales]	Chitinophagaceae
OTU_266925	Bacteria	Proteobacteria	Betaproteobacteria	Burkholderiales	Oxalobacteraceae
OTU_387506	Bacteria	Actinobacteria	Thermoleophilia	Gaiellales	Gaiellaceae
OTU_170689	Bacteria	Actinobacteria	Actinobacteria	Actinomycetales	Pseudonocardiaceae
OTU_223978	Bacteria	Proteobacteria	Deltaproteobacteria	Desulfobacterales	Desulfobulbaceae
OTU_223979	Unassigned	Unassigned	Unassigned	Unassigned	Unassigned
OTU_387502	Bacteria	Proteobacteria	Deltaproteobacteria	Myxococcales	
OTU_387503	Bacteria	Proteobacteria	Betaproteobacteria	Methylophilales	Methylophilaceae
OTU_387500	Bacteria	Gemmatimonadetes	Gemmatimonadetes	Ellin5290	
OTU_170688	Unassigned	Unassigned	Unassigned	Unassigned	Unassigned
OTU_223972	Bacteria	Bacteroidetes	[Saprospirae]	[Saprospirales]	Chitinophagaceae
OTU_223973	Bacteria	Bacteroidetes	Flavobacteriia	Flavobacteriales	Flavobacteriaceae
OTU_223970	Bacteria	Proteobacteria	Betaproteobacteria	Burkholderiales	Comamonadaceae
OTU_223971	Unassigned	Unassigned	Unassigned	Unassigned	Unassigned
OTU_223976	Bacteria	Actinobacteria	Thermoleophilia	Solirubrobacterales	
OTU_223977	Bacteria	Actinobacteria	Actinobacteria	Actinomycetales	Kineosporiaceae
OTU_223974	Bacteria	Chloroflexi	Chloroflexi	[Roseiflexales]	Root;k__Bacteria;p__Chloroflexi;c__Chloroflexi;o__[Roseiflexales]
OTU_223975	Bacteria	Verrucomicrobia	Opitutae	Opitutales	Opitutaceae
OTU_418345	Unassigned	Unassigned	Unassigned	Unassigned	Unassigned
OTU_418344	Bacteria	Bacteroidetes	Cytophagia	Cytophagales	Cytophagaceae
OTU_418347	Bacteria	Proteobacteria	Gammaproteobacteria	Xanthomonadales	Xanthomonadaceae
OTU_418346	Bacteria	Proteobacteria	Alphaproteobacteria	Sphingomonadales	Sphingomonadaceae
OTU_361649	Bacteria	Acidobacteria	Holophagae	Holophagales	Holophagaceae
OTU_361648	Bacteria	Acidobacteria	Acidobacteriia	Acidobacteriales	Koribacteraceae
OTU_418343	Bacteria	Proteobacteria	Deltaproteobacteria	Myxococcales	
OTU_418342	Bacteria	Bacteroidetes	[Saprospirae]	[Saprospirales]	Chitinophagaceae
OTU_361645	Bacteria	Cyanobacteria	Nostocophycideae	Nostocales	Nostocaceae
OTU_361644	Unassigned	Unassigned	Unassigned	Unassigned	Unassigned
OTU_249078	Bacteria	Actinobacteria	Actinobacteria	Actinomycetales	Thermomonosporaceae
OTU_361646	Bacteria	Proteobacteria	Gammaproteobacteria	Xanthomonadales	Sinobacteraceae
OTU_361641	Bacteria	Acidobacteria	[Chloracidobacteria]	RB41	
OTU_361640	Bacteria	OD1	ZB2		
OTU_361643	Bacteria	Proteobacteria	Deltaproteobacteria	Myxococcales	
OTU_361642	Unassigned	Unassigned	Unassigned	Unassigned	Unassigned
OTU_454178	Bacteria	Bacteroidetes	Cytophagia	Cytophagales	Cytophagaceae
OTU_170681	Bacteria	Proteobacteria	Alphaproteobacteria	Rhizobiales	Bradyrhizobiaceae
OTU_331160	Bacteria	Proteobacteria	Alphaproteobacteria	Rhodospirillales	Rhodospirillaceae
OTU_331163	Bacteria	Proteobacteria	Alphaproteobacteria	Rhizobiales	Methylobacteriaceae
OTU_93194	Unassigned	Unassigned	Unassigned	Unassigned	Unassigned
OTU_93195	Bacteria	Proteobacteria	Alphaproteobacteria	Rhodospirillales	Acetobacteraceae
OTU_93196	Bacteria	Proteobacteria	Betaproteobacteria	Burkholderiales	Oxalobacteraceae
OTU_93197	Bacteria	Actinobacteria	Acidimicrobiia	Acidimicrobiales	
OTU_93190	Bacteria	Actinobacteria	Actinobacteria	Actinomycetales	Pseudonocardiaceae
OTU_93191	Bacteria	Actinobacteria	Actinobacteria	Actinomycetales	Microbacteriaceae
OTU_93192	Bacteria	Proteobacteria	Alphaproteobacteria	Rhizobiales	Rhizobiaceae
OTU_93193	Bacteria	Proteobacteria	Alphaproteobacteria	Rhizobiales	Hyphomicrobiaceae
OTU_357213	Bacteria	Proteobacteria	Betaproteobacteria	Burkholderiales	Oxalobacteraceae
OTU_170685	Bacteria	Bacteroidetes	[Saprospirae]	[Saprospirales]	Chitinophagaceae
OTU_357211	Bacteria	Proteobacteria	Deltaproteobacteria	Myxococcales	Haliangiaceae
OTU_357210	Bacteria	Actinobacteria	Actinobacteria	Actinomycetales	Pseudonocardiaceae
OTU_93198	Bacteria	Actinobacteria	Actinobacteria	Actinomycetales	Pseudonocardiaceae
OTU_93199	Bacteria	Proteobacteria	Betaproteobacteria	Root;k__Bacteria;p__Proteobacteria;c__Betaproteobacteria	Root;k__Bacteria;p__Proteobacteria;c__Betaproteobacteria
OTU_357215	Bacteria	Proteobacteria	Gammaproteobacteria	Pseudomonadales	Pseudomonadaceae
OTU_170684	Bacteria	Proteobacteria	Deltaproteobacteria	Myxococcales	
OTU_226221	Bacteria	Gemmatimonadetes	Gemmatimonadetes	N1423WL	
OTU_226220	Bacteria	Acidobacteria	Solibacteres	Solibacterales	
OTU_226223	Unassigned	Unassigned	Unassigned	Unassigned	Unassigned
OTU_226222	Bacteria	Actinobacteria	Actinobacteria	Actinomycetales	Pseudonocardiaceae
OTU_226225	Bacteria	Proteobacteria	Alphaproteobacteria	Rhizobiales	Root;k__Bacteria;p__Proteobacteria;c__Alphaproteobacteria;o__Rhizobiales
OTU_226224	Bacteria	Bacteroidetes	[Saprospirae]	[Saprospirales]	Chitinophagaceae
OTU_226227	Bacteria	Proteobacteria	Alphaproteobacteria	Sphingomonadales	Sphingomonadaceae
OTU_226226	Bacteria	Bacteroidetes	Cytophagia	Cytophagales	Cytophagaceae
OTU_226229	Bacteria	Bacteroidetes	[Saprospirae]	[Saprospirales]	Chitinophagaceae
OTU_226228	Bacteria	Actinobacteria	Actinobacteria	Actinomycetales	Pseudonocardiaceae
OTU_331166	Bacteria	Proteobacteria	Gammaproteobacteria	Pseudomonadales	Pseudomonadaceae
OTU_321849	Bacteria	Proteobacteria	Betaproteobacteria	Burkholderiales	Comamonadaceae
OTU_321848	Bacteria	Actinobacteria	Acidimicrobiia	Acidimicrobiales	
OTU_321847	Unassigned	Unassigned	Unassigned	Unassigned	Unassigned
OTU_321846	Bacteria	Actinobacteria	Acidimicrobiia	Acidimicrobiales	C111
OTU_321845	Bacteria	Acidobacteria	Acidobacteriia	Acidobacteriales	Koribacteraceae
OTU_321844	Bacteria	Proteobacteria	Alphaproteobacteria	Sphingomonadales	Sphingomonadaceae
OTU_321843	Bacteria	Proteobacteria	Deltaproteobacteria	Myxococcales	
OTU_321842	Bacteria	Proteobacteria	Betaproteobacteria	Burkholderiales	Comamonadaceae
OTU_321841	Bacteria	Proteobacteria	Deltaproteobacteria	Myxococcales	
OTU_321840	Bacteria	Acidobacteria	Acidobacteria-6	iii1-15	
OTU_441039	Bacteria	Armatimonadetes	Chthonomonadetes	Chthonomonadales	Chthonomonadaceae
OTU_168633	Bacteria	Firmicutes	Clostridia	Clostridiales	Veillonellaceae
OTU_454174	Bacteria	Actinobacteria	Actinobacteria	Actinomycetales	Pseudonocardiaceae
OTU_247468	Bacteria	Proteobacteria	Deltaproteobacteria	Myxococcales	
OTU_247469	Bacteria	Proteobacteria	Betaproteobacteria	Burkholderiales	Comamonadaceae
OTU_247466	Bacteria	Proteobacteria	Gammaproteobacteria	Pseudomonadales	Pseudomonadaceae
OTU_247467	Bacteria	Actinobacteria	Thermoleophilia	Solirubrobacterales	
OTU_247464	Bacteria	Bacteroidetes	Cytophagia	Cytophagales	Cytophagaceae
OTU_247465	Bacteria	Bacteroidetes	Cytophagia	Cytophagales	Cytophagaceae
OTU_247462	Bacteria	Bacteroidetes	Cytophagia	Cytophagales	Cytophagaceae
OTU_247463	Bacteria	Acidobacteria	[Chloracidobacteria]	RB41	
OTU_247460	Bacteria	Proteobacteria	Gammaproteobacteria	Xanthomonadales	Sinobacteraceae
OTU_247461	Bacteria	Bacteroidetes	Cytophagia	Cytophagales	Cytophagaceae
OTU_281189	Bacteria	Proteobacteria	Betaproteobacteria	Ellin6067	
OTU_281188	Bacteria	Actinobacteria	Acidimicrobiia	Acidimicrobiales	
OTU_281187	Bacteria	Firmicutes	Bacilli	Bacillales	Bacillaceae
OTU_281186	Bacteria	Proteobacteria	Alphaproteobacteria	Rhizobiales	Bradyrhizobiaceae
OTU_281185	Bacteria	Proteobacteria	Deltaproteobacteria	[Entotheonellales]	[Entotheonellaceae]
OTU_281184	Bacteria	WS3	PRR-12	Sediment-1	
OTU_281183	Bacteria	Proteobacteria	Deltaproteobacteria	Myxococcales	
OTU_281182	Bacteria	Proteobacteria	Deltaproteobacteria	Myxococcales	
OTU_281181	Bacteria	Actinobacteria	Acidimicrobiia	Acidimicrobiales	EB1017
OTU_281180	Bacteria	Actinobacteria	Acidimicrobiia	Acidimicrobiales	
OTU_351691	Bacteria	Actinobacteria	Actinobacteria	Actinomycetales	Microbacteriaceae
OTU_107768	Bacteria	Planctomycetes	Phycisphaerae	WD2101	
OTU_107769	Bacteria	Planctomycetes	Planctomycetia	Gemmatales	Isosphaeraceae
OTU_119879	Bacteria	Proteobacteria	Alphaproteobacteria	Rhizobiales	Rhizobiaceae
OTU_119878	Bacteria	Planctomycetes	Phycisphaerae	WD2101	
OTU_107764	Bacteria	Proteobacteria	Alphaproteobacteria	Rhizobiales	Bradyrhizobiaceae
OTU_107765	Unassigned	Unassigned	Unassigned	Unassigned	Unassigned
OTU_107766	Bacteria	Tenericutes	Mollicutes	Anaeroplasmatales	Anaeroplasmataceae
OTU_107767	Bacteria	Bacteroidetes	Cytophagia	Cytophagales	Cytophagaceae
OTU_107760	Bacteria	Actinobacteria	Actinobacteria	Actinomycetales	Microbacteriaceae
OTU_107761	Bacteria	Actinobacteria	Actinobacteria	Actinomycetales	
OTU_107762	Bacteria	Actinobacteria	Actinobacteria	Actinomycetales	Nocardioidaceae
OTU_107763	Bacteria	Actinobacteria	Actinobacteria	Actinomycetales	Kineosporiaceae
OTU_98999	Bacteria	Proteobacteria	Alphaproteobacteria	Rhizobiales	Rhizobiaceae
OTU_95929	Bacteria	Proteobacteria	Gammaproteobacteria	Legionellales	Coxiellaceae
OTU_95928	Bacteria	Armatimonadetes	[Fimbriimonadia]	[Fimbriimonadales]	[Fimbriimonadaceae]
OTU_95923	Bacteria	Proteobacteria	Betaproteobacteria	Ellin6067	
OTU_95922	Bacteria	Actinobacteria	MB-A2-108	0319-7L14	
OTU_95921	Bacteria	Actinobacteria	Actinobacteria	Actinomycetales	Nocardioidaceae
OTU_95920	Bacteria	Proteobacteria	Gammaproteobacteria	Pseudomonadales	Moraxellaceae
OTU_95927	Bacteria	Proteobacteria	Gammaproteobacteria	Legionellales	Legionellaceae
OTU_95926	Bacteria	Firmicutes	Bacilli	Bacillales	Bacillaceae
OTU_95925	Bacteria	Proteobacteria	Deltaproteobacteria	Myxococcales	
OTU_95924	Bacteria	Proteobacteria	Alphaproteobacteria	Rhizobiales	Methylobacteriaceae
OTU_149704	Bacteria	Proteobacteria	Betaproteobacteria	Burkholderiales	Comamonadaceae
OTU_149705	Bacteria	Proteobacteria	Deltaproteobacteria	Myxococcales	
OTU_149706	Bacteria	Bacteroidetes	[Saprospirae]	[Saprospirales]	Chitinophagaceae
OTU_149707	Bacteria	Bacteroidetes	Cytophagia	Cytophagales	Cytophagaceae
OTU_149700	Bacteria	Acidobacteria	Acidobacteria-6	iii1-15	
OTU_149701	Bacteria	Actinobacteria	Actinobacteria	Actinomycetales	Pseudonocardiaceae
OTU_149702	Bacteria	Bacteroidetes	Bacteroidia	Bacteroidales	
OTU_149703	Unassigned	Unassigned	Unassigned	Unassigned	Unassigned
OTU_441035	Bacteria	Acidobacteria	[Chloracidobacteria]	RB41	
OTU_149708	Bacteria	Proteobacteria	Gammaproteobacteria	Xanthomonadales	Sinobacteraceae
OTU_149709	Bacteria	Actinobacteria	Actinobacteria	Actinomycetales	Micromonosporaceae
OTU_152227	Bacteria	Proteobacteria	Gammaproteobacteria	Legionellales	Coxiellaceae
OTU_152226	Bacteria	Proteobacteria	Deltaproteobacteria	Myxococcales	
OTU_152225	Bacteria	Proteobacteria	Betaproteobacteria	Burkholderiales	Comamonadaceae
OTU_152224	Bacteria	Proteobacteria	Betaproteobacteria	Burkholderiales	Comamonadaceae
OTU_152223	Bacteria	Proteobacteria	Alphaproteobacteria	Caulobacterales	Caulobacteraceae
OTU_152222	Bacteria	Proteobacteria	Alphaproteobacteria	Sphingomonadales	Sphingomonadaceae
OTU_152221	Bacteria	Proteobacteria	Gammaproteobacteria	Legionellales	
OTU_152220	Bacteria	Proteobacteria	Gammaproteobacteria	Pseudomonadales	Pseudomonadaceae
OTU_244437	Bacteria	Acidobacteria	[Chloracidobacteria]	RB41	Ellin6075
OTU_152229	Bacteria	Proteobacteria	Gammaproteobacteria	Xanthomonadales	Sinobacteraceae
OTU_152228	Bacteria	Proteobacteria	Gammaproteobacteria	Xanthomonadales	Xanthomonadaceae
OTU_138209	Unassigned	Unassigned	Unassigned	Unassigned	Unassigned
OTU_138208	Bacteria	BRC1	PRR-11		
OTU_354971	Bacteria	Proteobacteria	Alphaproteobacteria	Rhizobiales	Rhizobiaceae
OTU_354970	Bacteria	Proteobacteria	Alphaproteobacteria	Sphingomonadales	Sphingomonadaceae
OTU_354977	Bacteria	Proteobacteria	Alphaproteobacteria	Rhizobiales	Methylobacteriaceae
OTU_354976	Bacteria	Acidobacteria	[Chloracidobacteria]	PK29	
OTU_354975	Bacteria	Acidobacteria	Solibacteres	Solibacterales	
OTU_354974	Bacteria	Proteobacteria	Alphaproteobacteria	Rhizobiales	Rhizobiaceae
OTU_138201	Bacteria	Acidobacteria	[Chloracidobacteria]	RB41	Ellin6075
OTU_138200	Bacteria	Actinobacteria	Thermoleophilia	Solirubrobacterales	Patulibacteraceae
OTU_138203	Bacteria	Acidobacteria	Solibacteres	Solibacterales	Solibacteraceae
OTU_138202	Bacteria	Proteobacteria	Alphaproteobacteria	Rhizobiales	Hyphomicrobiaceae
OTU_138205	Bacteria	TM6	SJA-4		
OTU_138204	Bacteria	Proteobacteria	Alphaproteobacteria	Sphingomonadales	Sphingomonadaceae
OTU_138207	Bacteria	Firmicutes	Bacilli	Bacillales	Alicyclobacillaceae
OTU_138206	Bacteria	Actinobacteria	Actinobacteria	Actinomycetales	Streptomycetaceae
OTU_96474	Bacteria	Proteobacteria	Deltaproteobacteria	Desulfobacterales	Desulfobulbaceae
OTU_96475	Bacteria	Proteobacteria	Deltaproteobacteria	MIZ46	
OTU_96476	Bacteria	Planctomycetes	Planctomycetia	Gemmatales	Gemmataceae
OTU_96477	Bacteria	Actinobacteria	Actinobacteria	Actinomycetales	Micromonosporaceae
OTU_96470	Bacteria	Bacteroidetes	Sphingobacteriia	Sphingobacteriales	Sphingobacteriaceae
OTU_96471	Unassigned	Unassigned	Unassigned	Unassigned	Unassigned
OTU_96472	Bacteria	Actinobacteria	Actinobacteria	Actinomycetales	Streptomycetaceae
OTU_96473	Bacteria	Proteobacteria	Deltaproteobacteria	Desulfuromonadales	Geobacteraceae
OTU_118584	Bacteria	Proteobacteria	Gammaproteobacteria	Alteromonadales	OM60
OTU_118585	Bacteria	Proteobacteria	Alphaproteobacteria	Rhizobiales	Methylobacteriaceae
OTU_118586	Archaea	Crenarchaeota	Thaumarchaeota	Nitrososphaerales	Nitrososphaeraceae
OTU_118587	Bacteria	Proteobacteria	Betaproteobacteria	Burkholderiales	Comamonadaceae
OTU_96478	Bacteria	Proteobacteria	Deltaproteobacteria	MIZ46	
OTU_96479	Bacteria	Proteobacteria	Gammaproteobacteria	Legionellales	Coxiellaceae
OTU_118582	Bacteria	Chloroflexi	Thermomicrobia	AKYG1722	
OTU_118583	Bacteria	Proteobacteria	Alphaproteobacteria	Rhizobiales	Methylocystaceae
OTU_244431	Bacteria	Proteobacteria	Deltaproteobacteria	Spirobacillales	
OTU_39378	Bacteria	Proteobacteria	Deltaproteobacteria	Myxococcales	
OTU_39379	Bacteria	Proteobacteria	Alphaproteobacteria	Rhizobiales	Rhizobiaceae
OTU_255643	Bacteria	Firmicutes	Clostridia	Clostridiales	Peptococcaceae
OTU_255642	Bacteria	Actinobacteria	Actinobacteria	Actinomycetales	Pseudonocardiaceae
OTU_255645	Bacteria	Proteobacteria	Gammaproteobacteria	Xanthomonadales	Sinobacteraceae
OTU_255644	Bacteria	Acidobacteria	Acidobacteria-6	iii1-15	
OTU_242179	Bacteria	Bacteroidetes	[Saprospirae]	[Saprospirales]	Chitinophagaceae
OTU_242178	Unassigned	Unassigned	Unassigned	Unassigned	Unassigned
OTU_39370	Bacteria	Proteobacteria	Alphaproteobacteria	Rhizobiales	Methylobacteriaceae
OTU_39371	Unassigned	Unassigned	Unassigned	Unassigned	Unassigned
OTU_39372	Bacteria	Proteobacteria	Alphaproteobacteria		
OTU_39373	Bacteria	Acidobacteria	Acidobacteria-6	iii1-15	
OTU_39374	Bacteria	Proteobacteria	Alphaproteobacteria	Rhizobiales	
OTU_39375	Bacteria	Actinobacteria	Acidimicrobiia	Acidimicrobiales	
OTU_39376	Bacteria	Actinobacteria	Actinobacteria	Actinomycetales	Streptomycetaceae
OTU_39377	Bacteria	Proteobacteria	Alphaproteobacteria	Sphingomonadales	Erythrobacteraceae
OTU_389249	Bacteria	Proteobacteria	Betaproteobacteria	A21b	UD5
OTU_389248	Bacteria	Proteobacteria	Gammaproteobacteria	Pseudomonadales	Pseudomonadaceae
OTU_389243	Bacteria	Proteobacteria	Betaproteobacteria	Burkholderiales	Oxalobacteraceae
OTU_389242	Bacteria	Actinobacteria	Actinobacteria	Actinomycetales	Microbacteriaceae
OTU_389241	Bacteria	Proteobacteria	Deltaproteobacteria	Myxococcales	Haliangiaceae
OTU_389240	Bacteria	Cyanobacteria	Oscillatoriophycideae	Oscillatoriales	Phormidiaceae
OTU_389247	Unassigned	Unassigned	Unassigned	Unassigned	Unassigned
OTU_389246	Bacteria	Cyanobacteria	Chloroplast	Streptophyta	
OTU_389245	Bacteria	Bacteroidetes	Cytophagia	Cytophagales	Cytophagaceae
OTU_389244	Bacteria	Proteobacteria	Alphaproteobacteria	Sphingomonadales	Sphingomonadaceae
OTU_207435	Bacteria	Proteobacteria	Alphaproteobacteria	Sphingomonadales	Sphingomonadaceae
OTU_207434	Bacteria	Proteobacteria	Gammaproteobacteria	Xanthomonadales	Xanthomonadaceae
OTU_207437	Bacteria	Actinobacteria	Acidimicrobiia	Acidimicrobiales	
OTU_207436	Bacteria	Proteobacteria	Betaproteobacteria	Burkholderiales	Comamonadaceae
OTU_207431	Bacteria	Proteobacteria	Alphaproteobacteria	Rhodospirillales	Rhodospirillaceae
OTU_207430	Bacteria	Proteobacteria	Gammaproteobacteria	HOC36	
OTU_207433	Bacteria	Acidobacteria	DA052	Ellin6513	
OTU_207432	Bacteria	Actinobacteria	Thermoleophilia	Solirubrobacterales	
OTU_207439	Bacteria	Acidobacteria	Acidobacteriia	Acidobacteriales	Koribacteraceae
OTU_207438	Bacteria	Proteobacteria	Gammaproteobacteria	Xanthomonadales	Sinobacteraceae
OTU_43371	Bacteria	Chloroflexi	Ktedonobacteria	JG30-KF-AS9	
OTU_43370	Bacteria	Bacteroidetes	[Saprospirae]	[Saprospirales]	Chitinophagaceae
OTU_43373	Bacteria	Chlamydiae	Chlamydiia	Chlamydiales	Parachlamydiaceae
OTU_43372	Bacteria	Actinobacteria	Thermoleophilia	Gaiellales	Gaiellaceae
OTU_43375	Bacteria	Bacteroidetes	Cytophagia	Cytophagales	Cytophagaceae
OTU_43374	Bacteria	Acidobacteria	Acidobacteriia	Acidobacteriales	Acidobacteriaceae
OTU_43377	Bacteria	Planctomycetes	Planctomycetia	Gemmatales	Gemmataceae
OTU_43376	Archaea	Crenarchaeota	Thaumarchaeota	Nitrososphaerales	Nitrososphaeraceae
OTU_43379	Bacteria	Planctomycetes	Planctomycetia	Gemmatales	Gemmataceae
OTU_43378	Unassigned	Unassigned	Unassigned	Unassigned	Unassigned
OTU_319640	Bacteria	Actinobacteria	Thermoleophilia	Gaiellales	Gaiellaceae
OTU_441030	Unassigned	Unassigned	Unassigned	Unassigned	Unassigned
OTU_338548	Bacteria	Actinobacteria	Actinobacteria	Actinomycetales	Nocardioidaceae
OTU_338549	Bacteria	Proteobacteria	Alphaproteobacteria	Sphingomonadales	Sphingomonadaceae
OTU_338544	Unassigned	Unassigned	Unassigned	Unassigned	Unassigned
OTU_338545	Bacteria	Proteobacteria	Alphaproteobacteria	Rhizobiales	Methylobacteriaceae
OTU_338546	Bacteria	Cyanobacteria	Chloroplast	Streptophyta	
OTU_338547	Bacteria	Proteobacteria	Betaproteobacteria	Burkholderiales	Oxalobacteraceae
OTU_338540	Bacteria	Gemmatimonadetes	Gemmatimonadetes	Gemmatimonadales	Gemmatimonadaceae
OTU_338541	Bacteria	Proteobacteria	Alphaproteobacteria	Sphingomonadales	Sphingomonadaceae
OTU_338542	Bacteria	Bacteroidetes	[Saprospirae]	[Saprospirales]	Chitinophagaceae
OTU_338543	Bacteria	Actinobacteria	Actinobacteria	Actinomycetales	Mycobacteriaceae
OTU_150885	Bacteria	Bacteroidetes	[Saprospirae]	[Saprospirales]	Chitinophagaceae
OTU_150884	Bacteria	Proteobacteria	Alphaproteobacteria	Rhizobiales	Hyphomicrobiaceae
OTU_150887	Bacteria	Proteobacteria	Alphaproteobacteria	Rhizobiales	Hyphomicrobiaceae
OTU_150886	Bacteria	Proteobacteria	Alphaproteobacteria	Sphingomonadales	Sphingomonadaceae
OTU_150881	Bacteria	Bacteroidetes	Sphingobacteriia	Sphingobacteriales	Sphingobacteriaceae
OTU_150880	Bacteria	Proteobacteria	Gammaproteobacteria	Xanthomonadales	Xanthomonadaceae
OTU_150883	Bacteria	Acidobacteria	Acidobacteria-5		
OTU_150882	Bacteria	Proteobacteria	Gammaproteobacteria	Pseudomonadales	Pseudomonadaceae
OTU_355221	Bacteria	Actinobacteria	Actinobacteria	Actinomycetales	Nocardioidaceae
OTU_150889	Bacteria	Actinobacteria	Actinobacteria	Actinomycetales	Streptomycetaceae
OTU_150888	Bacteria	Proteobacteria	Betaproteobacteria	SC-I-84	
OTU_224822	Bacteria	Proteobacteria	Deltaproteobacteria	Myxococcales	
OTU_413194	Bacteria	Planctomycetes	Planctomycetia	Gemmatales	Isosphaeraceae
OTU_13263	Bacteria	Proteobacteria	Alphaproteobacteria	Rhizobiales	Rhizobiaceae
OTU_347137	Bacteria	Chloroflexi	Anaerolineae	SBR1031	oc28
OTU_216744	Bacteria	TM7	TM7-1		
OTU_216747	Bacteria	Elusimicrobia	Elusimicrobia	IIb	
OTU_216746	Bacteria	Bacteroidetes	[Saprospirae]	[Saprospirales]	Chitinophagaceae
OTU_216741	Bacteria	Acidobacteria	Sva0725	Sva0725	
OTU_216740	Bacteria	Proteobacteria	Alphaproteobacteria	Rhizobiales	Rhizobiaceae
OTU_216743	Bacteria	Proteobacteria	Deltaproteobacteria	Myxococcales	
OTU_216742	Bacteria	Proteobacteria	Gammaproteobacteria	Xanthomonadales	Xanthomonadaceae
OTU_216749	Bacteria	Chloroflexi	Chloroflexi	[Roseiflexales]	[Kouleothrixaceae]
OTU_216748	Unassigned	Unassigned	Unassigned	Unassigned	Unassigned
OTU_347139	Bacteria	Proteobacteria	Betaproteobacteria	Burkholderiales	Oxalobacteraceae
OTU_347138	Bacteria	Planctomycetes	Planctomycetia	Pirellulales	Pirellulaceae
OTU_240159	Bacteria	Chloroflexi	Anaerolineae	SBR1031	A4b
OTU_240158	Bacteria	Verrucomicrobia	Opitutae	Opitutales	Opitutaceae
OTU_240153	Bacteria	Bacteroidetes	[Saprospirae]	[Saprospirales]	Chitinophagaceae
OTU_240152	Bacteria	Bacteroidetes	[Saprospirae]	[Saprospirales]	Chitinophagaceae
OTU_240151	Bacteria	Planctomycetes	Planctomycetia	Pirellulales	Pirellulaceae
OTU_240150	Bacteria	Proteobacteria	Alphaproteobacteria	Sphingomonadales	Sphingomonadaceae
OTU_240157	Bacteria	Proteobacteria	Betaproteobacteria	Ellin6067	
OTU_240156	Bacteria	Actinobacteria	Actinobacteria	Actinomycetales	Microbacteriaceae
OTU_240155	Bacteria	Planctomycetes	Planctomycetia	Gemmatales	Gemmataceae
OTU_240154	Bacteria	Bacteroidetes	[Saprospirae]	[Saprospirales]	Chitinophagaceae
OTU_446338	Bacteria	Proteobacteria	Betaproteobacteria	Burkholderiales	Oxalobacteraceae
OTU_408343	Bacteria	Chlamydiae	Chlamydiia	Chlamydiales	Parachlamydiaceae
OTU_379388	Bacteria	Proteobacteria	Alphaproteobacteria	Sphingomonadales	Sphingomonadaceae
OTU_436730	Bacteria	TM7	SC3		
OTU_457984	Bacteria	Actinobacteria	Actinobacteria	Actinomycetales	Mycobacteriaceae
OTU_436731	Bacteria	Firmicutes	Clostridia	Clostridiales	Symbiobacteriaceae
OTU_121636	Bacteria	Proteobacteria	Betaproteobacteria	Burkholderiales	Comamonadaceae
OTU_121637	Bacteria	Acidobacteria	Acidobacteria-6	iii1-15	
OTU_121634	Bacteria	Bacteroidetes	[Saprospirae]	[Saprospirales]	Chitinophagaceae
OTU_121635	Bacteria	Actinobacteria	Actinobacteria	Actinomycetales	Pseudonocardiaceae
OTU_121632	Bacteria	Proteobacteria	Alphaproteobacteria	Sphingomonadales	Sphingomonadaceae
OTU_121633	Bacteria	Acidobacteria	[Chloracidobacteria]	RB41	Ellin6075
OTU_121630	Unassigned	Unassigned	Unassigned	Unassigned	Unassigned
OTU_121631	Bacteria	Proteobacteria	Deltaproteobacteria	Myxococcales	
OTU_136348	Bacteria	Bacteroidetes	Cytophagia	Cytophagales	Cytophagaceae
OTU_136349	Bacteria	Gemmatimonadetes	Gemmatimonadetes		
OTU_121638	Bacteria	Proteobacteria	Deltaproteobacteria	Myxococcales	
OTU_121639	Bacteria	Proteobacteria	Deltaproteobacteria	Myxococcales	Haliangiaceae
OTU_6077	Bacteria	Bacteroidetes	Cytophagia	Cytophagales	Cytophagaceae
OTU_167618	Bacteria	Proteobacteria	Betaproteobacteria	Methylophilales	
OTU_167619	Bacteria	Actinobacteria	Actinobacteria	Actinomycetales	Streptomycetaceae
OTU_167616	Bacteria	Proteobacteria	Betaproteobacteria	Ellin6067	
OTU_167617	Bacteria	Acidobacteria	Acidobacteria-5		
OTU_167614	Bacteria	Actinobacteria	Thermoleophilia	Gaiellales	Gaiellaceae
OTU_167615	Bacteria	Actinobacteria	Actinobacteria	Actinomycetales	Mycobacteriaceae
OTU_167612	Bacteria	Actinobacteria	Thermoleophilia	Solirubrobacterales	Solirubrobacteraceae
OTU_167613	Bacteria	Bacteroidetes	Cytophagia	Cytophagales	Cytophagaceae
OTU_167610	Bacteria	Proteobacteria	Betaproteobacteria	Burkholderiales	Oxalobacteraceae
OTU_167611	Bacteria	Proteobacteria	Alphaproteobacteria	Rhizobiales	Rhizobiaceae
OTU_278679	Bacteria	Proteobacteria	Alphaproteobacteria	Sphingomonadales	Sphingomonadaceae
OTU_278678	Bacteria	Proteobacteria	Gammaproteobacteria	Pseudomonadales	Pseudomonadaceae
OTU_278675	Bacteria	Proteobacteria	Gammaproteobacteria	Xanthomonadales	Xanthomonadaceae
OTU_278674	Bacteria	Proteobacteria	Deltaproteobacteria	Myxococcales	
OTU_278677	Bacteria	Tenericutes	Mollicutes	Anaeroplasmatales	Anaeroplasmataceae
OTU_278676	Bacteria	Actinobacteria	Actinobacteria	Actinomycetales	Streptomycetaceae
OTU_278671	Unassigned	Unassigned	Unassigned	Unassigned	Unassigned
OTU_278670	Bacteria	Proteobacteria	Gammaproteobacteria	Xanthomonadales	Sinobacteraceae
OTU_278673	Bacteria	Acidobacteria	[Chloracidobacteria]	DS-100	
OTU_278672	Bacteria	Proteobacteria	Alphaproteobacteria	Rhodospirillales	Acetobacteraceae
OTU_440618	Bacteria	Actinobacteria	Actinobacteria	Actinomycetales	Micromonosporaceae
OTU_440619	Bacteria	Bacteroidetes	[Saprospirae]	[Saprospirales]	Chitinophagaceae
OTU_440612	Bacteria	Proteobacteria	Deltaproteobacteria	Myxococcales	
OTU_440613	Bacteria	Proteobacteria	Alphaproteobacteria	Rhizobiales	Rhizobiaceae
OTU_440610	Bacteria	Proteobacteria	Deltaproteobacteria	Myxococcales	Haliangiaceae
OTU_440611	Bacteria	Actinobacteria	Acidimicrobiia	Acidimicrobiales	C111
OTU_440616	Bacteria	Proteobacteria	Deltaproteobacteria	Myxococcales	Polyangiaceae
OTU_440617	Unassigned	Unassigned	Unassigned	Unassigned	Unassigned
OTU_440614	Bacteria	Proteobacteria	Deltaproteobacteria	Myxococcales	Haliangiaceae
OTU_440615	Bacteria	Proteobacteria	Deltaproteobacteria	Spirobacillales	
OTU_265729	Bacteria	Proteobacteria	Deltaproteobacteria	Myxococcales	
OTU_265728	Bacteria	Actinobacteria	Actinobacteria	Actinomycetales	Nocardioidaceae
OTU_265725	Bacteria	Proteobacteria	Deltaproteobacteria	Myxococcales	Haliangiaceae
OTU_265724	Bacteria	Actinobacteria	Actinobacteria	Actinomycetales	Pseudonocardiaceae
OTU_265727	Bacteria	Actinobacteria	Thermoleophilia	Gaiellales	Gaiellaceae
OTU_265726	Bacteria	Proteobacteria	Alphaproteobacteria	Rhodospirillales	Acetobacteraceae
OTU_265721	Bacteria	Actinobacteria	Actinobacteria	Actinomycetales	Streptomycetaceae
OTU_265720	Bacteria	Bacteroidetes	Cytophagia	Cytophagales	Cytophagaceae
OTU_265723	Bacteria	Proteobacteria	Alphaproteobacteria	Rickettsiales	mitochondria
OTU_265722	Unassigned	Unassigned	Unassigned	Unassigned	Unassigned
OTU_20664	Bacteria	Proteobacteria	Alphaproteobacteria	Rickettsiales	mitochondria
OTU_20665	Bacteria	Proteobacteria	Alphaproteobacteria	Rhizobiales	
OTU_20666	Bacteria	Proteobacteria	Gammaproteobacteria	Legionellales	Legionellaceae
OTU_20667	Bacteria	Actinobacteria	Actinobacteria	Actinomycetales	
OTU_20660	Bacteria	Gemmatimonadetes	Gemmatimonadetes	Gemmatimonadales	Ellin5301
OTU_20661	Unassigned	Unassigned	Unassigned	Unassigned	Unassigned
OTU_20662	Bacteria	Cyanobacteria	Chloroplast	Stramenopiles	
OTU_20663	Bacteria	Bacteroidetes	Sphingobacteriia	Sphingobacteriales	Sphingobacteriaceae
OTU_20668	Bacteria	TM7	SC3		
OTU_20669	Unassigned	Unassigned	Unassigned	Unassigned	Unassigned
OTU_315569	Bacteria	Proteobacteria	Alphaproteobacteria	Rhizobiales	Xanthobacteraceae
OTU_315568	Bacteria	Proteobacteria	Alphaproteobacteria	Rhizobiales	Bradyrhizobiaceae
OTU_315567	Bacteria	Proteobacteria	Alphaproteobacteria	Rhizobiales	Bradyrhizobiaceae
OTU_315566	Unassigned	Unassigned	Unassigned	Unassigned	Unassigned
OTU_315565	Bacteria	Cyanobacteria	Chloroplast	Streptophyta	
OTU_315564	Bacteria	Firmicutes	Clostridia	Thermoanaerobacterales	Thermoanaerobacteraceae
OTU_315563	Bacteria	Proteobacteria	Alphaproteobacteria	Rhizobiales	Rhizobiaceae
OTU_315562	Bacteria	Actinobacteria	Actinobacteria	Actinomycetales	Sporichthyaceae
OTU_315561	Bacteria	Actinobacteria	Actinobacteria	Actinomycetales	Micromonosporaceae
OTU_315560	Bacteria	Proteobacteria	Alphaproteobacteria	Rhizobiales	Bradyrhizobiaceae
OTU_367869	Bacteria	Acidobacteria	Acidobacteriia	Acidobacteriales	Koribacteraceae
OTU_367868	Bacteria	Proteobacteria	Betaproteobacteria	Burkholderiales	Comamonadaceae
OTU_367867	Bacteria	Proteobacteria	Betaproteobacteria	Burkholderiales	Oxalobacteraceae
OTU_367866	Bacteria	Firmicutes	Bacilli	Bacillales	Bacillaceae
OTU_367865	Bacteria	Proteobacteria	Alphaproteobacteria	Ellin329	
OTU_367864	Bacteria	Proteobacteria	Betaproteobacteria	Burkholderiales	Comamonadaceae
OTU_367863	Bacteria	Actinobacteria	Actinobacteria	Actinomycetales	Pseudonocardiaceae
OTU_367862	Bacteria	Proteobacteria	Gammaproteobacteria	Xanthomonadales	Sinobacteraceae
OTU_367861	Bacteria	Chloroflexi	Anaerolineae	SBR1031	A4b
OTU_367860	Bacteria	Actinobacteria	Actinobacteria	Actinomycetales	Pseudonocardiaceae
OTU_90184	Bacteria	Firmicutes	Clostridia	Clostridiales	Veillonellaceae
OTU_35183	Bacteria	Actinobacteria	Actinobacteria	Actinomycetales	Streptomycetaceae
OTU_35182	Bacteria	Bacteroidetes	[Saprospirae]	[Saprospirales]	Chitinophagaceae
OTU_35181	Bacteria	TM7	TM7-1		
OTU_35180	Unassigned	Unassigned	Unassigned	Unassigned	Unassigned
OTU_35187	Bacteria	Planctomycetes	Phycisphaerae	Phycisphaerales	
OTU_35186	Bacteria	Proteobacteria	TA18	PHOS-HD29	
OTU_35185	Bacteria	Bacteroidetes	[Saprospirae]	[Saprospirales]	Chitinophagaceae
OTU_35184	Bacteria	Proteobacteria	Deltaproteobacteria	Myxococcales	
OTU_35189	Bacteria	Bacteroidetes	Cytophagia	Cytophagales	Flammeovirgaceae
OTU_35188	Bacteria	Fibrobacteres	Fibrobacteria	258ds10	
OTU_127462	Bacteria	Proteobacteria	Deltaproteobacteria	MIZ46	
OTU_76849	Bacteria	Proteobacteria	Alphaproteobacteria	Caulobacterales	Caulobacteraceae
OTU_76848	Bacteria	Chloroflexi	Ellin6529		
OTU_76847	Bacteria	Proteobacteria	Betaproteobacteria	Rhodocyclales	Rhodocyclaceae
OTU_76846	Bacteria	Proteobacteria	Alphaproteobacteria	Ellin329	
OTU_76845	Bacteria	Chloroflexi	Anaerolineae	SBR1031	A4b
OTU_76844	Bacteria	Actinobacteria	Acidimicrobiia	Acidimicrobiales	EB1017
OTU_76843	Bacteria	Proteobacteria	Gammaproteobacteria	Xanthomonadales	Xanthomonadaceae
OTU_76842	Bacteria	Actinobacteria	Actinobacteria	Actinomycetales	Streptomycetaceae
OTU_76841	Bacteria	Bacteroidetes	[Saprospirae]	[Saprospirales]	Chitinophagaceae
OTU_76840	Bacteria	Actinobacteria	Thermoleophilia	Solirubrobacterales	
OTU_164149	Bacteria	Actinobacteria	Actinobacteria	Actinomycetales	Pseudonocardiaceae
OTU_164148	Bacteria	Proteobacteria	Betaproteobacteria	Burkholderiales	Burkholderiaceae
OTU_164147	Bacteria	Proteobacteria	Alphaproteobacteria	Sphingomonadales	Sphingomonadaceae
OTU_164146	Bacteria	Proteobacteria	Betaproteobacteria	Rhodocyclales	Rhodocyclaceae
OTU_164145	Bacteria	Bacteroidetes	Cytophagia	Cytophagales	Cytophagaceae
OTU_164144	Bacteria	Proteobacteria	Deltaproteobacteria	Myxococcales	
OTU_164143	Bacteria	Bacteroidetes	Cytophagia	Cytophagales	Cytophagaceae
OTU_164142	Bacteria	Proteobacteria	Deltaproteobacteria	Myxococcales	
OTU_164141	Bacteria	Proteobacteria	Alphaproteobacteria	Rickettsiales	mitochondria
OTU_164140	Bacteria	Proteobacteria	Gammaproteobacteria		
OTU_384262	Bacteria	Bacteroidetes	[Saprospirae]	[Saprospirales]	Chitinophagaceae
OTU_384263	Bacteria	Bacteroidetes	Cytophagia	Cytophagales	Cytophagaceae
OTU_384260	Bacteria	Proteobacteria	Betaproteobacteria	Burkholderiales	Comamonadaceae
OTU_384261	Bacteria	Bacteroidetes	Cytophagia	Cytophagales	Cytophagaceae
OTU_384266	Bacteria	Proteobacteria	Alphaproteobacteria	Sphingomonadales	Sphingomonadaceae
OTU_384267	Bacteria	Verrucomicrobia	[Spartobacteria]	[Chthoniobacterales]	[Chthoniobacteraceae]
OTU_384264	Bacteria	Proteobacteria	Deltaproteobacteria	Myxococcales	Cystobacterineae
OTU_384265	Bacteria	Verrucomicrobia	Verrucomicrobiae	Verrucomicrobiales	Verrucomicrobiaceae
OTU_14247	Bacteria	Verrucomicrobia	Opitutae	Opitutales	Opitutaceae
OTU_33916	Bacteria	Actinobacteria	Actinobacteria	Actinomycetales	Root;k__Bacteria;p__Actinobacteria;c__Actinobacteria;o__Actinomycetales
OTU_33917	Bacteria	Proteobacteria	Deltaproteobacteria	MIZ46	
OTU_33914	Bacteria	Proteobacteria	Alphaproteobacteria	Rhizobiales	Hyphomicrobiaceae
OTU_33915	Unassigned	Unassigned	Unassigned	Unassigned	Unassigned
OTU_33912	Bacteria	Gemmatimonadetes	Gemmatimonadetes	Ellin5290	
OTU_33913	Bacteria	Proteobacteria	Alphaproteobacteria	Rhodospirillales	Rhodospirillaceae
OTU_33910	Bacteria	FBP			
OTU_33911	Bacteria	Proteobacteria	Alphaproteobacteria	Caulobacterales	Caulobacteraceae
OTU_33918	Bacteria	Proteobacteria	Alphaproteobacteria	Rhodospirillales	Acetobacteraceae
OTU_33919	Bacteria	Bacteroidetes	Sphingobacteriia	Sphingobacteriales	Sphingobacteriaceae
OTU_56319	Bacteria	Proteobacteria	Deltaproteobacteria	Myxococcales	
OTU_56318	Bacteria	Proteobacteria	Alphaproteobacteria	Sphingomonadales	Erythrobacteraceae
OTU_56311	Unassigned	Unassigned	Unassigned	Unassigned	Unassigned
OTU_56310	Bacteria	Acidobacteria	[Chloracidobacteria]	RB41	
OTU_56313	Bacteria	Proteobacteria	Alphaproteobacteria		
OTU_56312	Bacteria	Chloroflexi	TK17	mle1-48	
OTU_56315	Bacteria	Proteobacteria	Gammaproteobacteria	Legionellales	Coxiellaceae
OTU_56314	Bacteria	Acidobacteria	DA052	Ellin6513	
OTU_56317	Bacteria	Actinobacteria	Actinobacteria	Actinomycetales	Streptomycetaceae
OTU_56316	Bacteria	Proteobacteria	Alphaproteobacteria	Rickettsiales	
OTU_450823	Bacteria	Acidobacteria	[Chloracidobacteria]	RB41	Ellin6075
OTU_450826	Bacteria	Proteobacteria	Betaproteobacteria	Rhodocyclales	Rhodocyclaceae
OTU_291267	Bacteria	Proteobacteria	Gammaproteobacteria	Pseudomonadales	Pseudomonadaceae
OTU_291266	Bacteria	Verrucomicrobia	[Pedosphaerae]	[Pedosphaerales]	
OTU_291265	Bacteria	Proteobacteria	Gammaproteobacteria	Pseudomonadales	Pseudomonadaceae
OTU_291264	Bacteria	Proteobacteria	Betaproteobacteria	Burkholderiales	Comamonadaceae
OTU_291263	Bacteria	Bacteroidetes	Flavobacteriia	Flavobacteriales	Flavobacteriaceae
OTU_291262	Bacteria	Proteobacteria	Betaproteobacteria	Burkholderiales	Comamonadaceae
OTU_291261	Bacteria	Proteobacteria	Alphaproteobacteria	Rhodospirillales	Rhodospirillaceae
OTU_291260	Bacteria	Proteobacteria	Betaproteobacteria	Burkholderiales	Comamonadaceae
OTU_291269	Unassigned	Unassigned	Unassigned	Unassigned	Unassigned
OTU_291268	Bacteria	Actinobacteria	Actinobacteria	Actinomycetales	Actinosynnemataceae
OTU_822	Bacteria	Proteobacteria	Gammaproteobacteria	Xanthomonadales	Sinobacteraceae
OTU_823	Unassigned	Unassigned	Unassigned	Unassigned	Unassigned
OTU_820	Bacteria	Acidobacteria	[Chloracidobacteria]	RB41	Ellin6075
OTU_821	Bacteria	Bacteroidetes	Cytophagia	Cytophagales	Cytophagaceae
OTU_826	Bacteria	Firmicutes	Bacilli	Bacillales	Alicyclobacillaceae
OTU_827	Bacteria	Cyanobacteria			
OTU_824	Bacteria	Cyanobacteria	Chloroplast	Chlorophyta	
OTU_825	Bacteria	Acidobacteria	[Chloracidobacteria]	RB41	Ellin6075
OTU_828	Bacteria	Proteobacteria	Gammaproteobacteria	Alteromonadales	211ds20
OTU_829	Bacteria	Chloroflexi	Chloroflexi	[Roseiflexales]	[Kouleothrixaceae]
OTU_439225	Bacteria	Proteobacteria	Betaproteobacteria	Burkholderiales	Comamonadaceae
OTU_384249	Bacteria	Actinobacteria	Actinobacteria	Actinomycetales	Intrasporangiaceae
OTU_366361	Bacteria	Proteobacteria	Betaproteobacteria	Rhodocyclales	Rhodocyclaceae
OTU_426164	Bacteria	Actinobacteria	Actinobacteria	Actinomycetales	Micrococcaceae
OTU_426165	Bacteria	Bacteroidetes	[Saprospirae]	[Saprospirales]	Chitinophagaceae
OTU_426166	Bacteria	Proteobacteria	Alphaproteobacteria	Rhodospirillales	Rhodospirillaceae
OTU_426167	Bacteria	Actinobacteria	Actinobacteria	Actinomycetales	Kineosporiaceae
OTU_426160	Bacteria	Proteobacteria	Deltaproteobacteria	Myxococcales	Haliangiaceae
OTU_426161	Bacteria	Acidobacteria	Acidobacteria-6	iii1-15	
OTU_426162	Bacteria	Actinobacteria	Acidimicrobiia	Acidimicrobiales	
OTU_426163	Bacteria	Bacteroidetes	Cytophagia	Cytophagales	Cytophagaceae
OTU_9448	Bacteria	Planctomycetes	Phycisphaerae	CPla-3	
OTU_9449	Bacteria	Acidobacteria	[Chloracidobacteria]	DS-100	
OTU_48421	Unassigned	Unassigned	Unassigned	Unassigned	Unassigned
OTU_9442	Bacteria	Acidobacteria	Acidobacteriia	Acidobacteriales	Acidobacteriaceae
OTU_9443	Bacteria	Bacteroidetes	[Saprospirae]	[Saprospirales]	Chitinophagaceae
OTU_9440	Bacteria	Armatimonadetes	[Fimbriimonadia]	[Fimbriimonadales]	[Fimbriimonadaceae]
OTU_9441	Bacteria	Bacteroidetes	Cytophagia	Cytophagales	Cytophagaceae
OTU_9446	Unassigned	Unassigned	Unassigned	Unassigned	Unassigned
OTU_9447	Bacteria	Proteobacteria	Alphaproteobacteria	Rhodospirillales	Acetobacteraceae
OTU_9444	Bacteria	Actinobacteria	MB-A2-108	0319-7L14	
OTU_9445	Bacteria	Proteobacteria	Gammaproteobacteria	Legionellales	Coxiellaceae
OTU_103841	Bacteria	Proteobacteria	Betaproteobacteria	Ellin6067	
OTU_103840	Bacteria	Proteobacteria	Betaproteobacteria	Burkholderiales	Comamonadaceae
OTU_103843	Bacteria	Proteobacteria	Alphaproteobacteria	Ellin329	
OTU_103842	Bacteria	Proteobacteria	Betaproteobacteria	Burkholderiales	Oxalobacteraceae
OTU_103845	Bacteria	Bacteroidetes	Flavobacteriia	Flavobacteriales	Flavobacteriaceae
OTU_103844	Bacteria	Proteobacteria	Gammaproteobacteria	Xanthomonadales	Xanthomonadaceae
OTU_103847	Bacteria	Proteobacteria	Betaproteobacteria	Ellin6067	
OTU_103846	Bacteria	Bacteroidetes	[Saprospirae]	[Saprospirales]	Chitinophagaceae
OTU_103849	Bacteria	Bacteroidetes	[Saprospirae]	[Saprospirales]	Chitinophagaceae
OTU_103848	Bacteria	Proteobacteria	Deltaproteobacteria	Myxococcales	
OTU_172087	Bacteria	Proteobacteria	Alphaproteobacteria	Rhodobacterales	Hyphomonadaceae
OTU_172086	Bacteria	Acidobacteria	[Chloracidobacteria]	RB41	Ellin6075
OTU_172081	Bacteria	Actinobacteria	Actinobacteria	Actinomycetales	Cellulomonadaceae
OTU_172080	Bacteria	Proteobacteria	Alphaproteobacteria	Rickettsiales	mitochondria
OTU_325120	Unassigned	Unassigned	Unassigned	Unassigned	Unassigned
OTU_325121	Bacteria	Actinobacteria	Thermoleophilia	Solirubrobacterales	Solirubrobacteraceae
OTU_325122	Bacteria	Firmicutes	Clostridia	Thermoanaerobacterales	Thermoanaerobacteraceae
OTU_325123	Bacteria	Actinobacteria	Actinobacteria	Actinomycetales	Pseudonocardiaceae
OTU_325124	Bacteria	Actinobacteria	Actinobacteria	Actinomycetales	Sporichthyaceae
OTU_172083	Bacteria	Actinobacteria	Actinobacteria	Actinomycetales	Nocardioidaceae
OTU_325126	Bacteria	Proteobacteria	Alphaproteobacteria	Rickettsiales	mitochondria
OTU_325127	Bacteria	Proteobacteria	Alphaproteobacteria	Sphingomonadales	Sphingomonadaceae
OTU_325128	Bacteria	Bacteroidetes	Cytophagia	Cytophagales	Cytophagaceae
OTU_325129	Bacteria	Actinobacteria	Actinobacteria	Actinomycetales	Actinosynnemataceae
OTU_172082	Bacteria	Proteobacteria	Deltaproteobacteria		
OTU_413139	Bacteria	Proteobacteria	Gammaproteobacteria	Xanthomonadales	Xanthomonadaceae
OTU_413138	Bacteria	Proteobacteria	Betaproteobacteria	Burkholderiales	Comamonadaceae
OTU_413133	Bacteria	Proteobacteria	Deltaproteobacteria	Myxococcales	
OTU_413132	Bacteria	Proteobacteria	Alphaproteobacteria	Rhodospirillales	Acetobacteraceae
OTU_413131	Bacteria	Proteobacteria	Betaproteobacteria	Burkholderiales	Comamonadaceae
OTU_413130	Archaea	[Parvarchaeota]	[Parvarchaea]	YLA114	
OTU_413137	Bacteria	Proteobacteria	Gammaproteobacteria	Xanthomonadales	Sinobacteraceae
OTU_413136	Bacteria	Acidobacteria	Solibacteres	Solibacterales	
OTU_413135	Bacteria	Proteobacteria	Alphaproteobacteria	Caulobacterales	Caulobacteraceae
OTU_413134	Bacteria	Actinobacteria	Actinobacteria	Actinomycetales	Microbacteriaceae
OTU_203099	Bacteria	Proteobacteria	Deltaproteobacteria	Myxococcales	
OTU_427332	Bacteria	Proteobacteria	Betaproteobacteria	Burkholderiales	Comamonadaceae
OTU_259951	Bacteria	Actinobacteria	Actinobacteria	Actinomycetales	Nocardioidaceae
OTU_259950	Bacteria	Bacteroidetes	Cytophagia	Cytophagales	Cytophagaceae
OTU_259953	Bacteria	Proteobacteria	Alphaproteobacteria	Rhizobiales	Bradyrhizobiaceae
OTU_259952	Bacteria	Proteobacteria	Betaproteobacteria	Burkholderiales	Oxalobacteraceae
OTU_72289	Bacteria	Proteobacteria	Alphaproteobacteria	Rhizobiales	Bradyrhizobiaceae
OTU_72288	Bacteria	Actinobacteria	Actinobacteria	Actinomycetales	Intrasporangiaceae
OTU_259957	Bacteria	Proteobacteria	Gammaproteobacteria	Pseudomonadales	Pseudomonadaceae
OTU_259956	Unassigned	Unassigned	Unassigned	Unassigned	Unassigned
OTU_72285	Bacteria	Chloroflexi	S085		
OTU_72284	Bacteria	Chloroflexi	S085		
OTU_72287	Bacteria	Bacteroidetes	Sphingobacteriia	Sphingobacteriales	Sphingobacteriaceae
OTU_72286	Bacteria	Proteobacteria	Gammaproteobacteria	Legionellales	Legionellaceae
OTU_72281	Bacteria	Chloroflexi	Ktedonobacteria	Root;k__Bacteria;p__Chloroflexi;c__Ktedonobacteria	Root;k__Bacteria;p__Chloroflexi;c__Ktedonobacteria
OTU_72280	Bacteria	Proteobacteria	Alphaproteobacteria	Sphingomonadales	Sphingomonadaceae
OTU_72283	Bacteria	Proteobacteria	Gammaproteobacteria	Xanthomonadales	Sinobacteraceae
OTU_72282	Bacteria	Proteobacteria	Deltaproteobacteria	Myxococcales	
OTU_416413	Bacteria	Elusimicrobia	Elusimicrobia	FAC88	
OTU_416412	Bacteria	Proteobacteria	Deltaproteobacteria	Myxococcales	
OTU_416411	Bacteria	Actinobacteria	Actinobacteria	Actinomycetales	Streptomycetaceae
OTU_416410	Bacteria	Proteobacteria	Alphaproteobacteria	Sphingomonadales	Sphingomonadaceae
OTU_416417	Bacteria	Actinobacteria	Thermoleophilia	Solirubrobacterales	
OTU_416416	Bacteria	Proteobacteria	Deltaproteobacteria	Myxococcales	
OTU_416415	Bacteria	Actinobacteria	Actinobacteria	Actinomycetales	Nocardioidaceae
OTU_416414	Bacteria	Proteobacteria	Betaproteobacteria	Burkholderiales	Comamonadaceae
OTU_416419	Bacteria	Proteobacteria	Betaproteobacteria	Burkholderiales	Comamonadaceae
OTU_416418	Bacteria	Verrucomicrobia	Verrucomicrobiae	Verrucomicrobiales	Verrucomicrobiaceae
OTU_427330	Bacteria	Proteobacteria	Deltaproteobacteria	Myxococcales	
OTU_423699	Bacteria	Firmicutes	Bacilli	Bacillales	Thermoactinomycetaceae
OTU_423698	Bacteria	Actinobacteria	Actinobacteria	Actinomycetales	Micromonosporaceae
OTU_407949	Bacteria	Proteobacteria	Deltaproteobacteria	Myxococcales	
OTU_407948	Bacteria	Proteobacteria	Alphaproteobacteria	Rhizobiales	Rhizobiaceae
OTU_427331	Bacteria	Bacteroidetes	[Saprospirae]	[Saprospirales]	Chitinophagaceae
OTU_407943	Bacteria	Actinobacteria	Actinobacteria	Actinomycetales	Root;k__Bacteria;p__Actinobacteria;c__Actinobacteria;o__Actinomycetales
OTU_407942	Bacteria	Proteobacteria	Betaproteobacteria	Burkholderiales	Comamonadaceae
OTU_407941	Bacteria	Proteobacteria	Alphaproteobacteria	Rhizobiales	Rhizobiaceae
OTU_407940	Bacteria	Proteobacteria	Gammaproteobacteria	Xanthomonadales	Sinobacteraceae
OTU_407947	Bacteria	Acidobacteria	Acidobacteria-6	CCU21	
OTU_407946	Bacteria	Bacteroidetes	[Saprospirae]	[Saprospirales]	Chitinophagaceae
OTU_407945	Bacteria	Bacteroidetes	Cytophagia	Cytophagales	Cytophagaceae
OTU_407944	Bacteria	Bacteroidetes	[Saprospirae]	[Saprospirales]	Chitinophagaceae
OTU_220322	Bacteria	Proteobacteria	Deltaproteobacteria	Myxococcales	
OTU_220323	Bacteria	Bacteroidetes	[Saprospirae]	[Saprospirales]	Chitinophagaceae
OTU_220320	Unassigned	Unassigned	Unassigned	Unassigned	Unassigned
OTU_220321	Bacteria	Bacteroidetes	Cytophagia	Cytophagales	Cytophagaceae
OTU_220326	Bacteria	Bacteroidetes	[Saprospirae]	[Saprospirales]	Chitinophagaceae
OTU_220327	Bacteria	Firmicutes	Clostridia	Clostridiales	Christensenellaceae
OTU_220324	Bacteria	Proteobacteria	Betaproteobacteria	Rhodocyclales	Rhodocyclaceae
OTU_220325	Bacteria	Gemmatimonadetes	Gemm-3		
OTU_220328	Bacteria	Proteobacteria	Betaproteobacteria	A21b	UD5
OTU_220329	Bacteria	Proteobacteria	Alphaproteobacteria	Rickettsiales	mitochondria
OTU_325680	Bacteria	Actinobacteria	Actinobacteria	Actinomycetales	Nocardioidaceae
OTU_6728	Bacteria	Bacteroidetes	Sphingobacteriia	Sphingobacteriales	
OTU_6729	Bacteria	Chloroflexi	Ktedonobacteria	B12-WMSP1	
OTU_427336	Bacteria	Proteobacteria	Gammaproteobacteria	Xanthomonadales	Sinobacteraceae
OTU_6722	Bacteria	Actinobacteria	Actinobacteria	Actinomycetales	Frankiaceae
OTU_6723	Bacteria	Planctomycetes	Planctomycetia	Pirellulales	Pirellulaceae
OTU_6720	Bacteria	Proteobacteria	Betaproteobacteria	IS-44	
OTU_6721	Unassigned	Unassigned	Unassigned	Unassigned	Unassigned
OTU_6726	Bacteria	Armatimonadetes	[Fimbriimonadia]	[Fimbriimonadales]	[Fimbriimonadaceae]
OTU_6727	Unassigned	Unassigned	Unassigned	Unassigned	Unassigned
OTU_6724	Bacteria	Bacteroidetes	[Saprospirae]	[Saprospirales]	Chitinophagaceae
OTU_6725	Bacteria	Gemmatimonadetes	Gemmatimonadetes	Gemmatimonadales	Ellin5301
OTU_294347	Bacteria	Actinobacteria	Thermoleophilia	Solirubrobacterales	Solirubrobacteraceae
OTU_294346	Bacteria	Bacteroidetes	Sphingobacteriia	Sphingobacteriales	
OTU_294345	Bacteria	Proteobacteria	Alphaproteobacteria	Rhodospirillales	Rhodospirillaceae
OTU_294344	Bacteria	Bacteroidetes	Cytophagia	Cytophagales	Cytophagaceae
OTU_294343	Bacteria	Proteobacteria	Betaproteobacteria	Root;k__Bacteria;p__Proteobacteria;c__Betaproteobacteria	Root;k__Bacteria;p__Proteobacteria;c__Betaproteobacteria
OTU_294342	Bacteria	Proteobacteria	Gammaproteobacteria	Xanthomonadales	Xanthomonadaceae
OTU_294341	Bacteria	Proteobacteria	Deltaproteobacteria	Myxococcales	Haliangiaceae
OTU_294340	Bacteria	Acidobacteria	Acidobacteria-5		
OTU_294349	Bacteria	Actinobacteria	Actinobacteria	Actinomycetales	Frankiaceae
OTU_294348	Bacteria	Proteobacteria	Alphaproteobacteria	Rickettsiales	Holosporaceae
OTU_238385	Bacteria	Proteobacteria	Alphaproteobacteria	Rhodospirillales	Rhodospirillaceae
OTU_223432	Bacteria	Actinobacteria	Actinobacteria	Actinomycetales	Kineosporiaceae
OTU_78278	Bacteria	Actinobacteria	Actinobacteria	Actinomycetales	Kineosporiaceae
OTU_78279	Unassigned	Unassigned	Unassigned	Unassigned	Unassigned
OTU_223437	Bacteria	Proteobacteria	Gammaproteobacteria		
OTU_223436	Unassigned	Unassigned	Unassigned	Unassigned	Unassigned
OTU_223435	Bacteria	Proteobacteria	Alphaproteobacteria	Rhizobiales	Bradyrhizobiaceae
OTU_223434	Bacteria	Acidobacteria	[Chloracidobacteria]	RB41	Ellin6075
OTU_78272	Bacteria	Firmicutes	Bacilli	Bacillales	Alicyclobacillaceae
OTU_78273	Bacteria	Proteobacteria	Alphaproteobacteria		
OTU_78270	Bacteria	Proteobacteria	Betaproteobacteria		
OTU_78271	Bacteria	Firmicutes	Bacilli	Bacillales	Thermoactinomycetaceae
OTU_78276	Bacteria	Verrucomicrobia	Verrucomicrobiae	Verrucomicrobiales	Verrucomicrobiaceae
OTU_78277	Bacteria	Gemmatimonadetes	Gemm-5		
OTU_78274	Bacteria	NKB19	TSBW08		
OTU_78275	Bacteria	Verrucomicrobia	[Spartobacteria]	[Chthoniobacterales]	[Chthoniobacteraceae]
OTU_118214	Bacteria	Cyanobacteria	Chloroplast	Chlorophyta	Chlamydomonadaceae
OTU_118215	Unassigned	Unassigned	Unassigned	Unassigned	Unassigned
OTU_118216	Bacteria	Bacteroidetes	[Saprospirae]	[Saprospirales]	Chitinophagaceae
OTU_118217	Bacteria	AD3	ABS-6		
OTU_118210	Bacteria	Proteobacteria	Deltaproteobacteria	Myxococcales	Polyangiaceae
OTU_118211	Bacteria	Proteobacteria	Alphaproteobacteria	Rhizobiales	Hyphomicrobiaceae
OTU_70469	Bacteria	Proteobacteria	Gammaproteobacteria	Legionellales	Coxiellaceae
OTU_70468	Bacteria	Proteobacteria	Alphaproteobacteria	Rhizobiales	Rhizobiaceae
OTU_70467	Bacteria	Firmicutes	Clostridia	Clostridiales	Ruminococcaceae
OTU_70466	Bacteria	Proteobacteria	Deltaproteobacteria	Myxococcales	
OTU_70465	Bacteria	Planctomycetes	Planctomycetia	Gemmatales	Gemmataceae
OTU_70464	Bacteria	Proteobacteria	Alphaproteobacteria	Sphingomonadales	Sphingomonadaceae
OTU_70463	Bacteria	Verrucomicrobia	[Spartobacteria]	[Chthoniobacterales]	[Chthoniobacteraceae]
OTU_70462	Bacteria	Actinobacteria	Actinobacteria	Actinomycetales	Actinosynnemataceae
OTU_70461	Bacteria	Bacteroidetes	Sphingobacteriia	Sphingobacteriales	Sphingobacteriaceae
OTU_70460	Unassigned	Unassigned	Unassigned	Unassigned	Unassigned
OTU_210930	Bacteria	Bacteroidetes	[Saprospirae]	[Saprospirales]	Chitinophagaceae
OTU_381722	Bacteria	Proteobacteria	Alphaproteobacteria	Sphingomonadales	Sphingomonadaceae
OTU_203738	Bacteria	Proteobacteria	Alphaproteobacteria	Rhizobiales	Rhizobiaceae
OTU_203739	Bacteria	Proteobacteria	Betaproteobacteria	Rhodocyclales	Rhodocyclaceae
OTU_203736	Bacteria	Actinobacteria	Actinobacteria	Actinomycetales	Root;k__Bacteria;p__Actinobacteria;c__Actinobacteria;o__Actinomycetales
OTU_203737	Bacteria	Bacteroidetes	Flavobacteriia	Flavobacteriales	Blattabacteriaceae
OTU_203734	Bacteria	Planctomycetes	Planctomycetia	Gemmatales	Gemmataceae
OTU_203735	Bacteria	Proteobacteria	Deltaproteobacteria		
OTU_203732	Bacteria	Proteobacteria	Alphaproteobacteria	Sphingomonadales	Sphingomonadaceae
OTU_203733	Bacteria	Verrucomicrobia	[Pedosphaerae]	[Pedosphaerales]	Ellin517
OTU_203730	Bacteria	Proteobacteria	Alphaproteobacteria	Sphingomonadales	Sphingomonadaceae
OTU_203731	Bacteria	Proteobacteria	Alphaproteobacteria	Rhizobiales	Rhizobiaceae
OTU_210933	Bacteria	Proteobacteria	Alphaproteobacteria	Rickettsiales	mitochondria
OTU_229361	Bacteria	Proteobacteria	Alphaproteobacteria	Rhizobiales	Rhizobiaceae
OTU_428576	Bacteria	Proteobacteria	Betaproteobacteria	Burkholderiales	Comamonadaceae
OTU_229360	Bacteria	Proteobacteria	Alphaproteobacteria	Rhodospirillales	Rhodospirillaceae
OTU_229363	Unassigned	Unassigned	Unassigned	Unassigned	Unassigned
OTU_381728	Bacteria	Proteobacteria	Alphaproteobacteria	Rhodospirillales	Acetobacteraceae
OTU_210937	Bacteria	Proteobacteria	Deltaproteobacteria	Myxococcales	
OTU_381729	Bacteria	Actinobacteria	Actinobacteria	Actinomycetales	Streptomycetaceae
OTU_314960	Unassigned	Unassigned	Unassigned	Unassigned	Unassigned
OTU_314961	Bacteria	Proteobacteria	Betaproteobacteria	Methylophilales	Methylophilaceae
OTU_314962	Unassigned	Unassigned	Unassigned	Unassigned	Unassigned
OTU_314963	Unassigned	Unassigned	Unassigned	Unassigned	Unassigned
OTU_314964	Bacteria	Bacteroidetes	Cytophagia	Cytophagales	Cytophagaceae
OTU_314965	Bacteria	Proteobacteria	Alphaproteobacteria	Rhizobiales	Hyphomicrobiaceae
OTU_314966	Bacteria	Actinobacteria	Acidimicrobiia	Acidimicrobiales	
OTU_314967	Bacteria	Proteobacteria	Alphaproteobacteria	Rhizobiales	Hyphomicrobiaceae
OTU_314968	Bacteria	Proteobacteria	Alphaproteobacteria	Rhizobiales	Bradyrhizobiaceae
OTU_314969	Bacteria	Bacteroidetes	[Saprospirae]	[Saprospirales]	Chitinophagaceae
OTU_229369	Bacteria	Actinobacteria	Actinobacteria	Actinomycetales	Actinosynnemataceae
OTU_229368	Bacteria	Actinobacteria	Acidimicrobiia	Acidimicrobiales	Iamiaceae
OTU_311596	Bacteria	Proteobacteria	Deltaproteobacteria		
OTU_429691	Bacteria	Proteobacteria	Alphaproteobacteria	Rhizobiales	Bradyrhizobiaceae
OTU_273402	Bacteria	Proteobacteria	Betaproteobacteria	Burkholderiales	Comamonadaceae
OTU_73683	Bacteria	Firmicutes	Bacilli	Bacillales	Bacillaceae
OTU_336295	Bacteria	Proteobacteria	Deltaproteobacteria	Myxococcales	Haliangiaceae
OTU_6528	Unassigned	Unassigned	Unassigned	Unassigned	Unassigned
OTU_257999	Bacteria	Acidobacteria	[Chloracidobacteria]	RB41	
OTU_257998	Bacteria	Cyanobacteria	Root;k__Bacteria;p__Cyanobacteria	Root;k__Bacteria;p__Cyanobacteria	Root;k__Bacteria;p__Cyanobacteria
OTU_257997	Bacteria	Chloroflexi	Anaerolineae	SBR1031	A4b
OTU_257996	Bacteria	Actinobacteria	Actinobacteria	Actinomycetales	Microbacteriaceae
OTU_257995	Unassigned	Unassigned	Unassigned	Unassigned	Unassigned
OTU_257994	Bacteria	Proteobacteria	Betaproteobacteria	Burkholderiales	Comamonadaceae
OTU_257993	Bacteria	Bacteroidetes	[Saprospirae]	[Saprospirales]	Chitinophagaceae
OTU_257992	Bacteria	Actinobacteria	Thermoleophilia	Solirubrobacterales	
OTU_257991	Bacteria	Proteobacteria	Betaproteobacteria	Burkholderiales	Comamonadaceae
OTU_257990	Bacteria	Cyanobacteria	Chloroplast	Stramenopiles	
OTU_184506	Bacteria	Proteobacteria	Gammaproteobacteria	Alteromonadales	Alteromonadaceae
OTU_6529	Bacteria	Proteobacteria	Betaproteobacteria		
OTU_380158	Bacteria	Bacteroidetes	[Saprospirae]	[Saprospirales]	Chitinophagaceae
OTU_380159	Bacteria	Proteobacteria	Betaproteobacteria	Burkholderiales	Comamonadaceae
OTU_410638	Bacteria	Verrucomicrobia	[Pedosphaerae]	[Pedosphaerales]	
OTU_380154	Bacteria	Bacteroidetes	[Saprospirae]	[Saprospirales]	Chitinophagaceae
OTU_380155	Bacteria	Proteobacteria	Deltaproteobacteria	Myxococcales	
OTU_380156	Bacteria	Bacteroidetes	Cytophagia	Cytophagales	Cytophagaceae
OTU_380157	Bacteria	Proteobacteria	Betaproteobacteria	Burkholderiales	Oxalobacteraceae
OTU_380150	Bacteria	Acidobacteria	Sva0725	Sva0725	
OTU_380151	Bacteria	Proteobacteria	Betaproteobacteria	Burkholderiales	Burkholderiaceae
OTU_380152	Bacteria	Acidobacteria	Acidobacteria-6	iii1-15	
OTU_380153	Bacteria	Proteobacteria	Betaproteobacteria	Ellin6067	
OTU_419773	Bacteria	Verrucomicrobia	[Spartobacteria]	[Chthoniobacterales]	[Chthoniobacteraceae]
OTU_419772	Bacteria	Actinobacteria	Thermoleophilia	Gaiellales	
OTU_419771	Bacteria	Planctomycetes	Planctomycetia	Gemmatales	Gemmataceae
OTU_419770	Bacteria	Actinobacteria	Actinobacteria	Actinomycetales	Nocardioidaceae
OTU_419777	Bacteria	Actinobacteria	Actinobacteria	Actinomycetales	Micrococcaceae
OTU_419776	Bacteria	Proteobacteria	Alphaproteobacteria	Caulobacterales	Caulobacteraceae
OTU_419775	Bacteria	Proteobacteria	Gammaproteobacteria	Pseudomonadales	Pseudomonadaceae
OTU_419774	Bacteria	Proteobacteria	Betaproteobacteria	Burkholderiales	Comamonadaceae
OTU_419779	Bacteria	Acidobacteria	Solibacteres	Solibacterales	
OTU_419778	Bacteria	Proteobacteria	Betaproteobacteria	Burkholderiales	Oxalobacteraceae
OTU_49298	Bacteria	Planctomycetes	Planctomycetia	Gemmatales	Gemmataceae
OTU_49299	Bacteria	Bacteroidetes	Cytophagia	Cytophagales	Cytophagaceae
OTU_49294	Bacteria	Proteobacteria	Deltaproteobacteria	Myxococcales	
OTU_49295	Bacteria	Proteobacteria	Deltaproteobacteria	Myxococcales	
OTU_49296	Bacteria	Planctomycetes	Planctomycetia	Gemmatales	Gemmataceae
OTU_49297	Bacteria	Proteobacteria	Betaproteobacteria	Burkholderiales	Oxalobacteraceae
OTU_49290	Unassigned	Unassigned	Unassigned	Unassigned	Unassigned
OTU_49291	Bacteria	Armatimonadetes	SHA-37		
OTU_49292	Bacteria	Actinobacteria	Thermoleophilia	Solirubrobacterales	Patulibacteraceae
OTU_49293	Bacteria	TM6	SJA-4		
OTU_62299	Bacteria	Actinobacteria	Thermoleophilia	Gaiellales	Gaiellaceae
OTU_62298	Bacteria	Actinobacteria	Actinobacteria	Actinomycetales	Micromonosporaceae
OTU_62297	Bacteria	Proteobacteria	Alphaproteobacteria	Rickettsiales	mitochondria
OTU_62296	Bacteria	Bacteroidetes	[Saprospirae]	[Saprospirales]	Chitinophagaceae
OTU_62295	Bacteria	Bacteroidetes	[Saprospirae]	[Saprospirales]	Chitinophagaceae
OTU_62294	Bacteria	Actinobacteria	Actinobacteria	Actinomycetales	Nocardioidaceae
OTU_62293	Unassigned	Unassigned	Unassigned	Unassigned	Unassigned
OTU_62292	Bacteria	Acidobacteria	S035		
OTU_62291	Bacteria	Proteobacteria	Alphaproteobacteria	Sphingomonadales	Sphingomonadaceae
OTU_62290	Bacteria	Chlamydiae	Chlamydiia	Chlamydiales	Rhabdochlamydiaceae
OTU_98393	Unassigned	Unassigned	Unassigned	Unassigned	Unassigned
OTU_98392	Bacteria	Proteobacteria	Deltaproteobacteria	Myxococcales	
OTU_98391	Bacteria	Verrucomicrobia	Opitutae	Opitutales	Opitutaceae
OTU_98390	Bacteria	Actinobacteria	Actinobacteria	Actinomycetales	Microbacteriaceae
OTU_98397	Bacteria	Proteobacteria	Alphaproteobacteria	Rickettsiales	mitochondria
OTU_98396	Bacteria	Planctomycetes	Planctomycetia	Gemmatales	Gemmataceae
OTU_98395	Bacteria	Gemmatimonadetes	Gemmatimonadetes	Ellin5290	
OTU_98394	Bacteria	Proteobacteria	Alphaproteobacteria	Rickettsiales	mitochondria
OTU_225497	Bacteria	Bacteroidetes	[Saprospirae]	[Saprospirales]	Chitinophagaceae
OTU_225496	Bacteria	Actinobacteria	Actinobacteria	Actinomycetales	Streptomycetaceae
OTU_98399	Bacteria	Bacteroidetes	[Saprospirae]	[Saprospirales]	Chitinophagaceae
OTU_98398	Bacteria	Acidobacteria	[Chloracidobacteria]	RB41	Ellin6075
OTU_225493	Bacteria	Bacteroidetes	Sphingobacteriia	Sphingobacteriales	Sphingobacteriaceae
OTU_225492	Bacteria	Bacteroidetes	[Saprospirae]	[Saprospirales]	Chitinophagaceae
OTU_225491	Bacteria	Planctomycetes	Phycisphaerae	WD2101	
OTU_225490	Bacteria	Proteobacteria	Alphaproteobacteria	Sphingomonadales	Sphingomonadaceae
OTU_210013	Bacteria	Proteobacteria	Alphaproteobacteria	Rhizobiales	Hyphomicrobiaceae
OTU_210012	Bacteria	Proteobacteria	Alphaproteobacteria	Rhizobiales	Bradyrhizobiaceae
OTU_210011	Bacteria	Bacteroidetes	Sphingobacteriia	Sphingobacteriales	Sphingobacteriaceae
OTU_210010	Bacteria	Chloroflexi	Chloroflexi	[Roseiflexales]	[Kouleothrixaceae]
OTU_210017	Bacteria	Acidobacteria	Solibacteres	Solibacterales	
OTU_210016	Unassigned	Unassigned	Unassigned	Unassigned	Unassigned
OTU_210015	Bacteria	Proteobacteria	Betaproteobacteria	Burkholderiales	Comamonadaceae
OTU_210014	Bacteria	Cyanobacteria	Chloroplast	Streptophyta	
OTU_423563	Bacteria	Bacteroidetes	Cytophagia	Cytophagales	Cytophagaceae
OTU_210019	Bacteria	Actinobacteria	Actinobacteria	Actinomycetales	Geodermatophilaceae
OTU_210018	Bacteria	Acidobacteria	Sva0725	Sva0725	
OTU_423562	Bacteria	Proteobacteria	Betaproteobacteria	A21b	UD5
OTU_423561	Bacteria	Proteobacteria	Gammaproteobacteria	Pseudomonadales	Pseudomonadaceae
OTU_423560	Bacteria	Actinobacteria	Actinobacteria	Actinomycetales	Mycobacteriaceae
OTU_115961	Bacteria	Proteobacteria	Alphaproteobacteria	Sphingomonadales	Sphingomonadaceae
OTU_115960	Bacteria	Actinobacteria	Actinobacteria	Actinomycetales	Geodermatophilaceae
OTU_115963	Bacteria	Proteobacteria	Deltaproteobacteria	Spirobacillales	
OTU_115962	Bacteria	Proteobacteria	Gammaproteobacteria	Cardiobacteriales	Cardiobacteriaceae
OTU_115965	Unassigned	Unassigned	Unassigned	Unassigned	Unassigned
OTU_115964	Bacteria	Chlamydiae	Chlamydiia	Chlamydiales	Parachlamydiaceae
OTU_115967	Unassigned	Unassigned	Unassigned	Unassigned	Unassigned
OTU_115966	Bacteria	Proteobacteria	Gammaproteobacteria	Legionellales	Legionellaceae
OTU_115969	Unassigned	Unassigned	Unassigned	Unassigned	Unassigned
OTU_115968	Bacteria	Actinobacteria	Actinobacteria	Actinomycetales	Pseudonocardiaceae
OTU_295285	Bacteria	Bacteroidetes	[Saprospirae]	[Saprospirales]	Chitinophagaceae
OTU_295284	Bacteria	Proteobacteria	Gammaproteobacteria	Xanthomonadales	Sinobacteraceae
OTU_295287	Bacteria	Actinobacteria	Actinobacteria	Actinomycetales	Microbacteriaceae
OTU_295286	Bacteria	Verrucomicrobia	[Spartobacteria]	[Chthoniobacterales]	[Chthoniobacteraceae]
OTU_295281	Bacteria	Proteobacteria	Alphaproteobacteria	Rhizobiales	Bradyrhizobiaceae
OTU_295280	Bacteria	Proteobacteria	Deltaproteobacteria	Myxococcales	
OTU_295283	Bacteria	Proteobacteria	Betaproteobacteria	Burkholderiales	Comamonadaceae
OTU_295282	Bacteria	Kazan-3B-28			
OTU_409789	Bacteria	Acidobacteria	Acidobacteria-5		
OTU_409788	Bacteria	Proteobacteria	Deltaproteobacteria	Myxococcales	
OTU_295289	Bacteria	Bacteroidetes	Sphingobacteriia	Sphingobacteriales	Sphingobacteriaceae
OTU_295288	Bacteria	Proteobacteria	Betaproteobacteria	Burkholderiales	
OTU_246274	Bacteria	Verrucomicrobia	[Pedosphaerae]	[Pedosphaerales]	Ellin515
OTU_246275	Bacteria	Armatimonadetes	Armatimonadia	FW68	
OTU_246276	Bacteria	Proteobacteria	Betaproteobacteria	Burkholderiales	Comamonadaceae
OTU_246277	Bacteria	Proteobacteria	Alphaproteobacteria	Sphingomonadales	Sphingomonadaceae
OTU_246270	Bacteria	Proteobacteria	Betaproteobacteria	Burkholderiales	Comamonadaceae
OTU_246271	Bacteria	Proteobacteria	Betaproteobacteria	Burkholderiales	Comamonadaceae
OTU_246272	Bacteria	Proteobacteria	Betaproteobacteria	Burkholderiales	Oxalobacteraceae
OTU_246273	Bacteria	Proteobacteria	Deltaproteobacteria	Myxococcales	
OTU_16590	Bacteria	Planctomycetes	Planctomycetia	Pirellulales	Pirellulaceae
OTU_246278	Bacteria	Actinobacteria	Actinobacteria	Actinomycetales	Nocardioidaceae
OTU_246279	Bacteria	Actinobacteria	Thermoleophilia	Solirubrobacterales	
OTU_119468	Bacteria	Bacteroidetes	[Saprospirae]	[Saprospirales]	
OTU_17666	Bacteria	Actinobacteria	Acidimicrobiia	Acidimicrobiales	C111
OTU_104378	Bacteria	Actinobacteria	Actinobacteria	Actinomycetales	Pseudonocardiaceae
OTU_104379	Bacteria	Acidobacteria	[Chloracidobacteria]	RB41	
OTU_368488	Bacteria	Proteobacteria	Betaproteobacteria	A21b	EB1003
OTU_368489	Bacteria	Bacteroidetes	[Saprospirae]	[Saprospirales]	Chitinophagaceae
OTU_17667	Bacteria	Bacteroidetes	[Saprospirae]	[Saprospirales]	Chitinophagaceae
OTU_104372	Bacteria	Proteobacteria	Betaproteobacteria	Burkholderiales	Comamonadaceae
OTU_104373	Unassigned	Unassigned	Unassigned	Unassigned	Unassigned
OTU_104370	Unassigned	Unassigned	Unassigned	Unassigned	Unassigned
OTU_104371	Bacteria	Actinobacteria	Actinobacteria	Actinomycetales	Nocardioidaceae
OTU_104376	Bacteria	Actinobacteria	Actinobacteria	Actinomycetales	Pseudonocardiaceae
OTU_104377	Bacteria	Planctomycetes	Phycisphaerae	WD2101	
OTU_104374	Bacteria	Proteobacteria	Gammaproteobacteria	Alteromonadales	OM60
OTU_104375	Bacteria	TM7	TM7-3		
OTU_17665	Bacteria	Planctomycetes	Planctomycetia	Pirellulales	Pirellulaceae
OTU_411861	Bacteria	Proteobacteria	Deltaproteobacteria	Myxococcales	
OTU_410631	Bacteria	Acidobacteria	[Chloracidobacteria]		
OTU_61883	Unassigned	Unassigned	Unassigned	Unassigned	Unassigned
OTU_411860	Bacteria	Bacteroidetes	Cytophagia	Cytophagales	Cytophagaceae
OTU_119469	Bacteria	Proteobacteria	Alphaproteobacteria	BD7-3	
OTU_61882	Bacteria	Proteobacteria	Alphaproteobacteria	Sphingomonadales	Sphingomonadaceae
OTU_245565	Bacteria	Acidobacteria	Acidobacteria-6	iii1-15	
OTU_245564	Bacteria	Proteobacteria	Alphaproteobacteria	Rhizobiales	Bradyrhizobiaceae
OTU_245567	Bacteria	Bacteroidetes	[Saprospirae]	[Saprospirales]	Chitinophagaceae
OTU_245566	Bacteria	Proteobacteria	Alphaproteobacteria	Rhizobiales	Hyphomicrobiaceae
OTU_245561	Unassigned	Unassigned	Unassigned	Unassigned	Unassigned
OTU_245560	Bacteria	Proteobacteria	Gammaproteobacteria	Xanthomonadales	Sinobacteraceae
OTU_245563	Bacteria	Bacteroidetes	Sphingobacteriia	Sphingobacteriales	
OTU_245562	Bacteria	Planctomycetes	vadinHA49	p04_C01	
OTU_17661	Bacteria	Proteobacteria	Alphaproteobacteria	Rhodospirillales	Rhodospirillaceae
OTU_245569	Bacteria	Chloroflexi	C0119		
OTU_245568	Bacteria	Proteobacteria	Gammaproteobacteria	Xanthomonadales	Sinobacteraceae
OTU_410630	Bacteria	Proteobacteria	Gammaproteobacteria	Xanthomonadales	Sinobacteraceae
OTU_444956	Bacteria	Firmicutes	Bacilli	Bacillales	Bacillaceae
OTU_410633	Bacteria	Proteobacteria	Alphaproteobacteria	Rhizobiales	Phyllobacteriaceae
OTU_17668	Bacteria	Verrucomicrobia	[Pedosphaerae]	[Pedosphaerales]	
OTU_17669	Bacteria	Proteobacteria	Gammaproteobacteria	Legionellales	Legionellaceae
OTU_143056	Bacteria	Proteobacteria	Alphaproteobacteria	Sphingomonadales	Sphingomonadaceae
OTU_143057	Unassigned	Unassigned	Unassigned	Unassigned	Unassigned
OTU_143054	Bacteria	Proteobacteria	Gammaproteobacteria	Xanthomonadales	Sinobacteraceae
OTU_143055	Bacteria	Chloroflexi	Chloroflexi	[Roseiflexales]	[Kouleothrixaceae]
OTU_143052	Bacteria	Actinobacteria	Thermoleophilia	Solirubrobacterales	Solirubrobacteraceae
OTU_143053	Bacteria	Tenericutes	Mollicutes	Anaeroplasmatales	Anaeroplasmataceae
OTU_97668	Bacteria	Planctomycetes	Planctomycetia	Gemmatales	Gemmataceae
OTU_97669	Bacteria	Proteobacteria	Alphaproteobacteria	Rhizobiales	Rhizobiaceae
OTU_97666	Bacteria	Chloroflexi	C0119		
OTU_97667	Bacteria	Proteobacteria	Deltaproteobacteria	MIZ46	
OTU_97664	Bacteria	Bacteroidetes	[Saprospirae]	[Saprospirales]	Chitinophagaceae
OTU_97665	Unassigned	Unassigned	Unassigned	Unassigned	Unassigned
OTU_97662	Bacteria	Actinobacteria	Thermoleophilia	Solirubrobacterales	Solirubrobacteraceae
OTU_97663	Bacteria	Actinobacteria	Thermoleophilia	Solirubrobacterales	Conexibacteraceae
OTU_97660	Bacteria	Planctomycetes	Planctomycetia	Gemmatales	Gemmataceae
OTU_97661	Bacteria	Proteobacteria	Alphaproteobacteria	Sphingomonadales	Sphingomonadaceae
OTU_410635	Bacteria	Proteobacteria	Betaproteobacteria	Rhodocyclales	Rhodocyclaceae
OTU_444953	Bacteria	Verrucomicrobia	Verrucomicrobiae	Verrucomicrobiales	Verrucomicrobiaceae
OTU_430291	Bacteria	Proteobacteria	Alphaproteobacteria	Sphingomonadales	Sphingomonadaceae
OTU_430290	Bacteria	Actinobacteria	Actinobacteria	Bifidobacteriales	
OTU_430293	Bacteria	Proteobacteria	Gammaproteobacteria	Alteromonadales	Alteromonadaceae
OTU_430292	Bacteria	Verrucomicrobia	[Spartobacteria]	[Chthoniobacterales]	[Chthoniobacteraceae]
OTU_430295	Bacteria	Proteobacteria	Gammaproteobacteria	Legionellales	Coxiellaceae
OTU_430294	Bacteria	Actinobacteria	Actinobacteria	Actinomycetales	Kineosporiaceae
OTU_430297	Bacteria	Actinobacteria	Actinobacteria	Actinomycetales	Streptomycetaceae
OTU_430296	Bacteria	Proteobacteria	Gammaproteobacteria	Xanthomonadales	Xanthomonadaceae
OTU_430299	Bacteria	Proteobacteria	Alphaproteobacteria	Rhizobiales	Phyllobacteriaceae
OTU_430298	Bacteria	Proteobacteria	Alphaproteobacteria	Rhizobiales	Methylocystaceae
OTU_410634	Bacteria	Bacteroidetes	[Saprospirae]	[Saprospirales]	Chitinophagaceae
OTU_86443	Bacteria	Proteobacteria	Gammaproteobacteria	Legionellales	
OTU_444952	Bacteria	Proteobacteria	Betaproteobacteria	Burkholderiales	Comamonadaceae
OTU_441088	Bacteria	Actinobacteria	Actinobacteria	Actinomycetales	Actinosynnemataceae
OTU_441089	Bacteria	Chloroflexi	C0119		
OTU_441080	Unassigned	Unassigned	Unassigned	Unassigned	Unassigned
OTU_441081	Bacteria	Bacteroidetes	Cytophagia	Cytophagales	Cytophagaceae
OTU_441082	Bacteria	Proteobacteria	Betaproteobacteria	Burkholderiales	Comamonadaceae
OTU_441083	Bacteria	Proteobacteria	Alphaproteobacteria	Sphingomonadales	Sphingomonadaceae
OTU_410637	Bacteria	Bacteroidetes	Cytophagia	Cytophagales	Cytophagaceae
OTU_441085	Bacteria	Actinobacteria	Actinobacteria	Actinomycetales	Micromonosporaceae
OTU_441086	Bacteria	Actinobacteria	Actinobacteria	Actinomycetales	Pseudonocardiaceae
OTU_441087	Bacteria	Acidobacteria	Acidobacteria-6	iii1-15	
OTU_437720	Bacteria	Cyanobacteria	Oscillatoriophycideae	Oscillatoriales	Phormidiaceae
OTU_415487	Bacteria	Actinobacteria	Actinobacteria	Actinomycetales	Sporichthyaceae
OTU_410636	Bacteria	Proteobacteria	Betaproteobacteria	Burkholderiales	Oxalobacteraceae
OTU_415486	Bacteria	Proteobacteria	Betaproteobacteria	Rhodocyclales	Rhodocyclaceae
OTU_415489	Bacteria	Chloroflexi	TK10	AKYG885	Dolo_23
OTU_437119	Bacteria	Cyanobacteria	4C0d-2	YS2	
OTU_415488	Bacteria	Bacteroidetes	[Saprospirae]	[Saprospirales]	Chitinophagaceae
OTU_355344	Bacteria	Proteobacteria	Betaproteobacteria	Burkholderiales	Comamonadaceae
OTU_437116	Bacteria	Chlamydiae	Chlamydiia		
OTU_437115	Bacteria	Gemmatimonadetes	Gemmatimonadetes	Gemmatimonadales	Ellin5301
OTU_437114	Bacteria	Chloroflexi	Chloroflexi	AKIW781	
OTU_437113	Bacteria	Bacteroidetes	Cytophagia	Cytophagales	Cytophagaceae
OTU_437112	Bacteria	Proteobacteria	Deltaproteobacteria	Bdellovibrionales	Bdellovibrionaceae
OTU_437111	Bacteria	Proteobacteria	Betaproteobacteria	Burkholderiales	Comamonadaceae
OTU_425997	Bacteria	Proteobacteria	Alphaproteobacteria	Rhizobiales	Hyphomicrobiaceae
OTU_267023	Bacteria	Proteobacteria	Betaproteobacteria	Burkholderiales	Comamonadaceae
OTU_82093	Bacteria	Proteobacteria	Gammaproteobacteria	Legionellales	Coxiellaceae
OTU_217373	Bacteria	Proteobacteria	Betaproteobacteria	Burkholderiales	Comamonadaceae
OTU_217372	Bacteria	Proteobacteria	Betaproteobacteria	Burkholderiales	Comamonadaceae
OTU_217371	Bacteria	Proteobacteria	Deltaproteobacteria	Myxococcales	
OTU_217370	Bacteria	Acidobacteria	Acidobacteriia	Acidobacteriales	Acidobacteriaceae
OTU_217377	Bacteria	Proteobacteria	Gammaproteobacteria	Legionellales	Coxiellaceae
OTU_217376	Bacteria	Actinobacteria	Actinobacteria	Actinomycetales	Mycobacteriaceae
OTU_217375	Bacteria	Chlorobi	OPB56		
OTU_217374	Unassigned	Unassigned	Unassigned	Unassigned	Unassigned
OTU_286793	Bacteria	Proteobacteria	Betaproteobacteria	Burkholderiales	Comamonadaceae
OTU_286792	Bacteria	Acidobacteria	[Chloracidobacteria]	RB41	Ellin6075
OTU_217379	Bacteria	Acidobacteria	iii1-8	DS-18	
OTU_217378	Bacteria	Proteobacteria	Betaproteobacteria	IS-44	
OTU_286797	Bacteria	Proteobacteria	Alphaproteobacteria	Rhodospirillales	Rhodospirillaceae
OTU_286796	Bacteria	Proteobacteria	Deltaproteobacteria	Myxococcales	
OTU_286795	Bacteria	Proteobacteria	Deltaproteobacteria	Myxococcales	
OTU_286794	Bacteria	Actinobacteria	Actinobacteria	Actinomycetales	Streptomycetaceae
OTU_414756	Bacteria	Proteobacteria	Deltaproteobacteria	Myxococcales	
OTU_453178	Bacteria	Proteobacteria	Alphaproteobacteria	Kiloniellales	
OTU_414757	Bacteria	Bacteroidetes	Sphingobacteriia	Sphingobacteriales	
OTU_17138	Bacteria	Proteobacteria	Betaproteobacteria		
OTU_441532	Bacteria	Verrucomicrobia	Opitutae	Opitutales	Opitutaceae
OTU_162448	Bacteria	Actinobacteria	Actinobacteria	Actinomycetales	Micromonosporaceae
OTU_162449	Bacteria	WS2	SHA-109		
OTU_441533	Unassigned	Unassigned	Unassigned	Unassigned	Unassigned
OTU_448374	Bacteria	Actinobacteria	Actinobacteria	Actinomycetales	Micrococcaceae
OTU_162440	Bacteria	Acidobacteria	Acidobacteria-6	CCU21	
OTU_162441	Bacteria	Proteobacteria	Gammaproteobacteria	Legionellales	Coxiellaceae
OTU_162442	Bacteria	Proteobacteria	Betaproteobacteria	A21b	EB1003
OTU_162443	Unassigned	Unassigned	Unassigned	Unassigned	Unassigned
OTU_162444	Unassigned	Unassigned	Unassigned	Unassigned	Unassigned
OTU_162445	Bacteria	Actinobacteria	Thermoleophilia	Solirubrobacterales	Solirubrobacteraceae
OTU_162446	Bacteria	Proteobacteria	Alphaproteobacteria	Rhodospirillales	Rhodospirillaceae
OTU_127552	Bacteria	Actinobacteria	Thermoleophilia	Solirubrobacterales	
OTU_82091	Bacteria	Actinobacteria	Actinobacteria	Actinomycetales	Micromonosporaceae
OTU_414750	Bacteria	Actinobacteria	Thermoleophilia	Solirubrobacterales	
OTU_441537	Bacteria	Planctomycetes	Planctomycetia	Gemmatales	Gemmataceae
OTU_441538	Bacteria	Bacteroidetes	[Saprospirae]	[Saprospirales]	Chitinophagaceae
OTU_249789	Bacteria	Proteobacteria	Deltaproteobacteria	Myxococcales	
OTU_249788	Bacteria	Proteobacteria	Betaproteobacteria	Burkholderiales	Oxalobacteraceae
OTU_400269	Unassigned	Unassigned	Unassigned	Unassigned	Unassigned
OTU_400268	Bacteria	Actinobacteria	Actinobacteria	Actinomycetales	Pseudonocardiaceae
OTU_249785	Bacteria	Proteobacteria	Alphaproteobacteria	Ellin329	
OTU_249784	Bacteria	Bacteroidetes	Cytophagia	Cytophagales	Cytophagaceae
OTU_249787	Bacteria	Actinobacteria	Actinobacteria	Actinomycetales	Nocardioidaceae
OTU_249786	Unassigned	Unassigned	Unassigned	Unassigned	Unassigned
OTU_249781	Bacteria	Proteobacteria	Betaproteobacteria	SC-I-84	
OTU_249780	Bacteria	Actinobacteria	Acidimicrobiia	Acidimicrobiales	
OTU_249783	Bacteria	Proteobacteria	Betaproteobacteria	Burkholderiales	Comamonadaceae
OTU_249782	Bacteria	Bacteroidetes	Cytophagia	Cytophagales	Cytophagaceae
OTU_12458	Bacteria	Acidobacteria	[Chloracidobacteria]	RB41	Ellin6075
OTU_12459	Unassigned	Unassigned	Unassigned	Unassigned	Unassigned
OTU_12452	Bacteria	Actinobacteria	Actinobacteria	Actinomycetales	Root;k__Bacteria;p__Actinobacteria;c__Actinobacteria;o__Actinomycetales
OTU_12453	Bacteria	Planctomycetes	Planctomycetia	Gemmatales	Gemmataceae
OTU_12450	Bacteria	Proteobacteria	Alphaproteobacteria	Caulobacterales	Caulobacteraceae
OTU_12451	Bacteria	Gemmatimonadetes	Gemmatimonadetes	Gemmatimonadales	
OTU_12456	Unassigned	Unassigned	Unassigned	Unassigned	Unassigned
OTU_12457	Bacteria	Acidobacteria	[Chloracidobacteria]	DS-100	
OTU_12454	Bacteria	Proteobacteria	Deltaproteobacteria	Bdellovibrionales	Bdellovibrionaceae
OTU_12455	Bacteria	Proteobacteria	TA18	PHOS-HD29	
OTU_448376	Bacteria	Proteobacteria	Betaproteobacteria	Rhodocyclales	Rhodocyclaceae
OTU_291109	Bacteria	Proteobacteria	Deltaproteobacteria	Myxococcales	
OTU_414758	Bacteria	Proteobacteria	Betaproteobacteria	Ellin6067	
OTU_414759	Bacteria	Bacteroidetes	[Saprospirae]	[Saprospirales]	Chitinophagaceae
OTU_91080	Bacteria	Proteobacteria	TA18	PHOS-HD29	
OTU_91081	Bacteria	Proteobacteria	Betaproteobacteria	Ellin6067	
OTU_91082	Bacteria	Actinobacteria	Actinobacteria	Actinomycetales	Mycobacteriaceae
OTU_91083	Bacteria	Proteobacteria	Gammaproteobacteria	Legionellales	Coxiellaceae
OTU_91084	Unassigned	Unassigned	Unassigned	Unassigned	Unassigned
OTU_91085	Bacteria	Acidobacteria	Acidobacteria-6	iii1-15	
OTU_33288	Bacteria	Chloroflexi	Ktedonobacteria	B12-WMSP1	
OTU_33289	Bacteria	Actinobacteria	Acidimicrobiia	Acidimicrobiales	
OTU_33286	Bacteria	Planctomycetes	Phycisphaerae	Pla1	
OTU_33287	Bacteria	Planctomycetes	Planctomycetia	Gemmatales	Gemmataceae
OTU_33284	Bacteria	TM7	TM7-1		
OTU_33285	Bacteria	Bacteroidetes	Cytophagia	Cytophagales	Cytophagaceae
OTU_33282	Bacteria	Armatimonadetes	Chthonomonadetes	SJA-22	
OTU_33283	Bacteria	Actinobacteria	Acidimicrobiia	Acidimicrobiales	
OTU_33280	Bacteria	Proteobacteria	Deltaproteobacteria	Myxococcales	
OTU_33281	Bacteria	Chlamydiae	Chlamydiia	Chlamydiales	Rhabdochlamydiaceae
OTU_87843	Unassigned	Unassigned	Unassigned	Unassigned	Unassigned
OTU_87842	Bacteria	Chloroflexi	C0119		
OTU_87841	Bacteria	Bacteroidetes	[Saprospirae]	[Saprospirales]	Saprospiraceae
OTU_87840	Bacteria	Proteobacteria	Betaproteobacteria	Burkholderiales	Comamonadaceae
OTU_87847	Bacteria	Acidobacteria	Acidobacteria-6	iii1-15	
OTU_87846	Bacteria	Bacteroidetes	Cytophagia	Cytophagales	Cytophagaceae
OTU_87845	Bacteria	Proteobacteria	Deltaproteobacteria	Myxococcales	
OTU_87844	Bacteria	Chloroflexi	Anaerolineae	SBR1031	oc28
OTU_58291	Bacteria	Proteobacteria	Betaproteobacteria	Burkholderiales	Oxalobacteraceae
OTU_87849	Bacteria	Bacteroidetes	Cytophagia	Cytophagales	Cytophagaceae
OTU_87848	Bacteria	Actinobacteria	Thermoleophilia	Solirubrobacterales	Solirubrobacteraceae
OTU_448370	Bacteria	Bacteroidetes	[Saprospirae]	[Saprospirales]	Chitinophagaceae
OTU_449492	Bacteria	Acidobacteria	Solibacteres	Solibacterales	
OTU_291104	Bacteria	Proteobacteria	Gammaproteobacteria	Xanthomonadales	Xanthomonadaceae
OTU_291105	Bacteria	Proteobacteria	Betaproteobacteria	Burkholderiales	Comamonadaceae
OTU_122088	Unassigned	Unassigned	Unassigned	Unassigned	Unassigned
OTU_122089	Bacteria	Proteobacteria	Alphaproteobacteria	Rickettsiales	Rickettsiaceae
OTU_122084	Bacteria	Planctomycetes	Planctomycetia	Pirellulales	Pirellulaceae
OTU_122085	Bacteria	Actinobacteria	Thermoleophilia	Solirubrobacterales	Patulibacteraceae
OTU_122086	Bacteria	Proteobacteria	Gammaproteobacteria	Xanthomonadales	Sinobacteraceae
OTU_122087	Bacteria	Actinobacteria	MB-A2-108	0319-7L14	
OTU_122080	Bacteria	Firmicutes	Clostridia	Clostridiales	Lachnospiraceae
OTU_122081	Bacteria	Acidobacteria	[Chloracidobacteria]	DS-100	
OTU_122082	Bacteria	Bacteroidetes	[Saprospirae]	[Saprospirales]	Chitinophagaceae
OTU_122083	Bacteria	Bacteroidetes	Sphingobacteriia	Sphingobacteriales	Sphingobacteriaceae
OTU_352900	Bacteria	Proteobacteria	Alphaproteobacteria	Rhizobiales	Hyphomicrobiaceae
OTU_448372	Bacteria	Proteobacteria	Betaproteobacteria	Burkholderiales	Comamonadaceae
OTU_279469	Bacteria	Proteobacteria	Alphaproteobacteria	Rhizobiales	Rhizobiaceae
OTU_279468	Bacteria	Gemmatimonadetes	Gemm-1		
OTU_279463	Unassigned	Unassigned	Unassigned	Unassigned	Unassigned
OTU_279462	Bacteria	Actinobacteria	Thermoleophilia	Solirubrobacterales	
OTU_279461	Bacteria	Proteobacteria	Alphaproteobacteria	Sphingomonadales	Sphingomonadaceae
OTU_279460	Bacteria	Planctomycetes	Planctomycetia	Gemmatales	Isosphaeraceae
OTU_279467	Bacteria	Proteobacteria	Gammaproteobacteria	Pseudomonadales	Pseudomonadaceae
OTU_279466	Bacteria	Proteobacteria	Betaproteobacteria	Ellin6067	
OTU_279465	Bacteria	Proteobacteria	Alphaproteobacteria	Rhizobiales	Hyphomicrobiaceae
OTU_279464	Bacteria	Proteobacteria	Alphaproteobacteria	Rhizobiales	Hyphomicrobiaceae
OTU_448827	Bacteria	Proteobacteria	Alphaproteobacteria	Rickettsiales	Pelagibacteraceae
OTU_412680	Bacteria	FBP			
OTU_401421	Bacteria	Proteobacteria	Alphaproteobacteria	Rhizobiales	Bradyrhizobiaceae
OTU_165135	Bacteria	Proteobacteria	Alphaproteobacteria	Rickettsiales	Rickettsiaceae
OTU_165134	Bacteria	Planctomycetes	Phycisphaerae	WD2101	
OTU_165137	Bacteria	Actinobacteria	Actinobacteria	Actinomycetales	Nocardiaceae
OTU_165136	Unassigned	Unassigned	Unassigned	Unassigned	Unassigned
OTU_165131	Bacteria	Gemmatimonadetes	Gemmatimonadetes	N1423WL	
OTU_165130	Bacteria	Actinobacteria	Actinobacteria	Actinomycetales	Microbacteriaceae
OTU_165133	Bacteria	Actinobacteria	Actinobacteria	Actinomycetales	Micromonosporaceae
OTU_165132	Bacteria	Acidobacteria	[Chloracidobacteria]	RB41	Ellin6075
OTU_165139	Bacteria	Proteobacteria	Deltaproteobacteria	Myxococcales	
OTU_165138	Bacteria	Proteobacteria	Alphaproteobacteria	Rhizobiales	Hyphomicrobiaceae
OTU_412686	Bacteria	Proteobacteria	Alphaproteobacteria	Sphingomonadales	Sphingomonadaceae
OTU_437600	Bacteria	Acidobacteria	Acidobacteriia	Acidobacteriales	Koribacteraceae
OTU_412687	Bacteria	Actinobacteria	Actinobacteria	Actinomycetales	Micromonosporaceae
OTU_36559	Bacteria	Chlorobi			
OTU_36558	Bacteria	Actinobacteria	Actinobacteria	Actinomycetales	Sporichthyaceae
OTU_36555	Bacteria	Planctomycetes	Planctomycetia	Gemmatales	Gemmataceae
OTU_36554	Bacteria	Proteobacteria	Alphaproteobacteria		
OTU_36557	Bacteria	Planctomycetes	Planctomycetia	Gemmatales	Isosphaeraceae
OTU_36556	Bacteria	Bacteroidetes	[Saprospirae]	[Saprospirales]	Chitinophagaceae
OTU_36551	Bacteria	Proteobacteria	Alphaproteobacteria	Rhodospirillales	Rhodospirillaceae
OTU_36550	Bacteria	Actinobacteria	Actinobacteria	Actinomycetales	
OTU_36553	Bacteria	Planctomycetes	Phycisphaerae	Phycisphaerales	
OTU_36552	Bacteria	Bacteroidetes	Sphingobacteriia	Sphingobacteriales	
OTU_448379	Bacteria	Cyanobacteria	4C0d-2	MLE1-12	
OTU_164579	Bacteria	Proteobacteria	Gammaproteobacteria	Legionellales	Coxiellaceae
OTU_352906	Bacteria	Proteobacteria	Alphaproteobacteria	Sphingomonadales	Sphingomonadaceae
OTU_448378	Bacteria	Bacteroidetes	[Saprospirae]	[Saprospirales]	Chitinophagaceae
OTU_281859	Bacteria	Actinobacteria	Thermoleophilia	Solirubrobacterales	Solirubrobacteraceae
OTU_281858	Bacteria	Verrucomicrobia	[Spartobacteria]	[Chthoniobacterales]	[Chthoniobacteraceae]
OTU_281851	Bacteria	Proteobacteria	Alphaproteobacteria	Sphingomonadales	Sphingomonadaceae
OTU_281850	Bacteria	Proteobacteria	Deltaproteobacteria	Syntrophobacterales	Syntrophobacteraceae
OTU_281853	Bacteria	Proteobacteria	Alphaproteobacteria	Rickettsiales	mitochondria
OTU_281852	Bacteria	Proteobacteria	Alphaproteobacteria	Rhizobiales	
OTU_281855	Bacteria	Bacteroidetes	[Saprospirae]	[Saprospirales]	Chitinophagaceae
OTU_281854	Bacteria	Actinobacteria	Actinobacteria	Actinomycetales	Mycobacteriaceae
OTU_281857	Bacteria	Actinobacteria	Actinobacteria	Actinomycetales	Root;k__Bacteria;p__Actinobacteria;c__Actinobacteria;o__Actinomycetales
OTU_281856	Unassigned	Unassigned	Unassigned	Unassigned	Unassigned
OTU_230828	Bacteria	Proteobacteria	Alphaproteobacteria	Rhizobiales	Hyphomicrobiaceae
OTU_230829	Bacteria	Actinobacteria	Actinobacteria	Actinomycetales	Micromonosporaceae
OTU_383782	Bacteria	Acidobacteria	Acidobacteriia	Acidobacteriales	Acidobacteriaceae
OTU_383783	Bacteria	Proteobacteria	Alphaproteobacteria	Rhizobiales	Hyphomicrobiaceae
OTU_383784	Bacteria	Acidobacteria	Acidobacteria-6	iii1-15	
OTU_383785	Bacteria	Proteobacteria	Betaproteobacteria	Burkholderiales	Comamonadaceae
OTU_383786	Bacteria	Bacteroidetes	Cytophagia	Cytophagales	Cytophagaceae
OTU_217062	Bacteria	Proteobacteria	Deltaproteobacteria		
OTU_230820	Bacteria	Gemmatimonadetes	Gemmatimonadetes	Gemmatimonadales	Ellin5301
OTU_230821	Bacteria	Actinobacteria	Actinobacteria	Actinomycetales	Kineosporiaceae
OTU_230822	Bacteria	Bacteroidetes	[Saprospirae]	[Saprospirales]	Chitinophagaceae
OTU_230823	Bacteria	Proteobacteria	Deltaproteobacteria	Spirobacillales	
OTU_230824	Bacteria	Proteobacteria	Alphaproteobacteria	Rickettsiales	mitochondria
OTU_230825	Bacteria	Proteobacteria	Deltaproteobacteria	Bdellovibrionales	Bdellovibrionaceae
OTU_230826	Bacteria	Bacteroidetes	[Saprospirae]	[Saprospirales]	Chitinophagaceae
OTU_230827	Bacteria	Actinobacteria	Acidimicrobiia	Acidimicrobiales	EB1017
OTU_175163	Bacteria	Proteobacteria	Deltaproteobacteria	Bdellovibrionales	Bacteriovoracaceae
OTU_124333	Unassigned	Unassigned	Unassigned	Unassigned	Unassigned
OTU_175162	Bacteria	Actinobacteria	Actinobacteria	Actinomycetales	Streptomycetaceae
OTU_124334	Bacteria	Actinobacteria	Thermoleophilia	Solirubrobacterales	
OTU_398642	Bacteria	Proteobacteria	Alphaproteobacteria	Rhizobiales	Bradyrhizobiaceae
OTU_124335	Bacteria	Proteobacteria	Gammaproteobacteria	Oceanospirillales	Halomonadaceae
OTU_416389	Bacteria	Proteobacteria	Alphaproteobacteria	Rhizobiales	Bradyrhizobiaceae
OTU_416388	Bacteria	Proteobacteria	Betaproteobacteria	Burkholderiales	Comamonadaceae
OTU_124336	Bacteria	Tenericutes	Mollicutes	Anaeroplasmatales	Anaeroplasmataceae
OTU_416383	Bacteria	Proteobacteria	Deltaproteobacteria	Myxococcales	
OTU_416382	Bacteria	Proteobacteria	Alphaproteobacteria	Rhodospirillales	Acetobacteraceae
OTU_416381	Bacteria	Bacteroidetes	[Saprospirae]	[Saprospirales]	Chitinophagaceae
OTU_124337	Unassigned	Unassigned	Unassigned	Unassigned	Unassigned
OTU_416387	Bacteria	Acidobacteria	Solibacteres	Solibacterales	
OTU_416386	Bacteria	Actinobacteria	Actinobacteria	Actinomycetales	Pseudonocardiaceae
OTU_416385	Bacteria	Actinobacteria	Actinobacteria	Actinomycetales	Streptomycetaceae
OTU_416384	Bacteria	Proteobacteria	Deltaproteobacteria	Syntrophobacterales	Syntrophobacteraceae
OTU_398649	Bacteria	Actinobacteria	Acidimicrobiia	Acidimicrobiales	C111
OTU_398648	Bacteria	Bacteroidetes	Cytophagia	Cytophagales	Cytophagaceae
OTU_400146	Bacteria	Proteobacteria	Betaproteobacteria	Burkholderiales	Comamonadaceae
OTU_17044	Bacteria	Planctomycetes	Planctomycetia	Gemmatales	Gemmataceae
OTU_420035	Bacteria	Proteobacteria	Deltaproteobacteria	Myxococcales	
OTU_175169	Bacteria	Proteobacteria	Alphaproteobacteria	Rhizobiales	Hyphomicrobiaceae
OTU_235377	Bacteria	WPS-2			
OTU_235376	Bacteria	Proteobacteria	Deltaproteobacteria	Myxococcales	
OTU_235375	Bacteria	Verrucomicrobia	[Pedosphaerae]	[Pedosphaerales]	auto67_4W
OTU_235374	Bacteria	Planctomycetes	Pla3		
OTU_235373	Bacteria	Actinobacteria	Actinobacteria	Actinomycetales	Microbacteriaceae
OTU_235372	Bacteria	Actinobacteria	Actinobacteria	Actinomycetales	Mycobacteriaceae
OTU_235371	Bacteria	Proteobacteria	Betaproteobacteria	Burkholderiales	Comamonadaceae
OTU_235370	Bacteria	Actinobacteria	Actinobacteria	Actinomycetales	Intrasporangiaceae
OTU_420030	Bacteria	Proteobacteria	Gammaproteobacteria	Xanthomonadales	Sinobacteraceae
OTU_430430	Bacteria	Verrucomicrobia	Opitutae	Opitutales	Opitutaceae
OTU_235379	Bacteria	TM6	SJA-4		
OTU_235378	Bacteria	Bacteroidetes	Cytophagia	Cytophagales	Cytophagaceae
OTU_263877	Bacteria	Proteobacteria	Betaproteobacteria	Burkholderiales	Comamonadaceae
OTU_263876	Bacteria	Bacteroidetes	Cytophagia	Cytophagales	Cytophagaceae
OTU_263875	Bacteria	Bacteroidetes	[Saprospirae]	[Saprospirales]	Chitinophagaceae
OTU_263874	Unassigned	Unassigned	Unassigned	Unassigned	Unassigned
OTU_263873	Bacteria	Proteobacteria	Gammaproteobacteria	Pseudomonadales	Pseudomonadaceae
OTU_263872	Bacteria	Actinobacteria	Thermoleophilia	Solirubrobacterales	Solirubrobacteraceae
OTU_263871	Bacteria	Actinobacteria	Actinobacteria	Actinomycetales	Nocardioidaceae
OTU_263870	Bacteria	Proteobacteria	Alphaproteobacteria	Rickettsiales	mitochondria
OTU_420033	Bacteria	Proteobacteria	Deltaproteobacteria	Myxococcales	
OTU_263879	Bacteria	Proteobacteria	Alphaproteobacteria	Rhizobiales	Hyphomicrobiaceae
OTU_263878	Bacteria	Proteobacteria	Alphaproteobacteria	Rhizobiales	Methylobacteriaceae
OTU_61340	Bacteria	Proteobacteria	Gammaproteobacteria	Enterobacteriales	Enterobacteriaceae
OTU_16531	Bacteria	Proteobacteria	Alphaproteobacteria	Rhizobiales	Phyllobacteriaceae
OTU_16530	Bacteria	Bacteroidetes	Sphingobacteriia	Sphingobacteriales	Sphingobacteriaceae
OTU_16533	Bacteria	Proteobacteria	Alphaproteobacteria	Rhodospirillales	Rhodospirillaceae
OTU_64289	Bacteria	Proteobacteria	Deltaproteobacteria	Myxococcales	
OTU_16532	Bacteria	Actinobacteria	Thermoleophilia	Solirubrobacterales	
OTU_430432	Bacteria	Bacteroidetes	Cytophagia	Cytophagales	Cytophagaceae
OTU_234632	Bacteria	Proteobacteria	Alphaproteobacteria	Sphingomonadales	Sphingomonadaceae
OTU_16535	Bacteria	Acidobacteria	Acidobacteria-6	iii1-15	RB40
OTU_16534	Bacteria	Actinobacteria	Thermoleophilia	Gaiellales	Gaiellaceae
OTU_238639	Bacteria	Proteobacteria	Betaproteobacteria	Burkholderiales	Comamonadaceae
OTU_238638	Bacteria	WPS-2			
OTU_238635	Bacteria	Actinobacteria	Actinobacteria	Actinomycetales	Pseudonocardiaceae
OTU_238634	Bacteria	Proteobacteria	Betaproteobacteria	Burkholderiales	Oxalobacteraceae
OTU_238637	Bacteria	Actinobacteria	Actinobacteria	Actinomycetales	Pseudonocardiaceae
OTU_238636	Bacteria	Actinobacteria	Actinobacteria	Actinomycetales	Streptomycetaceae
OTU_238631	Bacteria	Actinobacteria	Actinobacteria	Actinomycetales	Pseudonocardiaceae
OTU_238630	Bacteria	Acidobacteria	Acidobacteriia	Acidobacteriales	Koribacteraceae
OTU_238633	Bacteria	Proteobacteria	Gammaproteobacteria	Xanthomonadales	Sinobacteraceae
OTU_238632	Bacteria	Actinobacteria	Actinobacteria	Actinomycetales	Streptomycetaceae
OTU_8214	Bacteria	Bacteroidetes	Cytophagia	Cytophagales	Cytophagaceae
OTU_8215	Bacteria	Proteobacteria	Alphaproteobacteria	Sphingomonadales	Sphingomonadaceae
OTU_8216	Bacteria	Verrucomicrobia	[Spartobacteria]	[Chthoniobacterales]	[Chthoniobacteraceae]
OTU_8217	Bacteria	Actinobacteria	Thermoleophilia	Solirubrobacterales	Solirubrobacteraceae
OTU_8210	Unassigned	Unassigned	Unassigned	Unassigned	Unassigned
OTU_8211	Bacteria	Acidobacteria	[Chloracidobacteria]	RB41	Ellin6075
OTU_8212	Bacteria	Actinobacteria	Thermoleophilia	Solirubrobacterales	Solirubrobacteraceae
OTU_8213	Bacteria	Actinobacteria	Acidimicrobiia	Acidimicrobiales	
OTU_296015	Bacteria	Proteobacteria	TA18	PHOS-HD29	
OTU_296014	Bacteria	Proteobacteria	Deltaproteobacteria	Myxococcales	
OTU_296017	Bacteria	TM7	TM7-1		
OTU_296016	Bacteria	Bacteroidetes	Cytophagia	Cytophagales	Cytophagaceae
OTU_8218	Bacteria	Planctomycetes	Planctomycetia	Gemmatales	Gemmataceae
OTU_8219	Bacteria	Proteobacteria	Betaproteobacteria	Burkholderiales	Comamonadaceae
OTU_296013	Bacteria	Gemmatimonadetes	Gemmatimonadetes	Gemmatimonadales	Ellin5301
OTU_296012	Bacteria	Proteobacteria	Betaproteobacteria	Burkholderiales	Oxalobacteraceae
OTU_132092	Bacteria	Acidobacteria	Acidobacteriia	Acidobacteriales	Acidobacteriaceae
OTU_132093	Bacteria	Proteobacteria	Gammaproteobacteria	Xanthomonadales	Sinobacteraceae
OTU_132090	Bacteria	Proteobacteria	Alphaproteobacteria	Rhizobiales	Hyphomicrobiaceae
OTU_132091	Bacteria	Proteobacteria	Deltaproteobacteria	Myxococcales	
OTU_132096	Bacteria	Proteobacteria	Alphaproteobacteria	Sphingomonadales	Erythrobacteraceae
OTU_132097	Bacteria	Proteobacteria	Betaproteobacteria	Burkholderiales	Comamonadaceae
OTU_132094	Bacteria	Proteobacteria	Betaproteobacteria	Rhodocyclales	Rhodocyclaceae
OTU_132095	Bacteria	Proteobacteria	Betaproteobacteria	Burkholderiales	Comamonadaceae
OTU_132098	Bacteria	Planctomycetes	Planctomycetia	Gemmatales	Isosphaeraceae
OTU_132099	Bacteria	Actinobacteria	Acidimicrobiia	Acidimicrobiales	EB1017
OTU_430434	Bacteria	Gemmatimonadetes	Gemmatimonadetes		
OTU_356388	Bacteria	Bacteroidetes	[Saprospirae]	[Saprospirales]	Chitinophagaceae
OTU_356389	Bacteria	Bacteroidetes	Cytophagia	Cytophagales	Cytophagaceae
OTU_356384	Bacteria	Verrucomicrobia	[Spartobacteria]	[Chthoniobacterales]	[Chthoniobacteraceae]
OTU_257607	Bacteria	Bacteroidetes	Cytophagia	Cytophagales	Cytophagaceae
OTU_257606	Bacteria	Bacteroidetes	Cytophagia	Cytophagales	Cytophagaceae
OTU_257605	Bacteria	Proteobacteria	Alphaproteobacteria	Rhizobiales	Hyphomicrobiaceae
OTU_257604	Bacteria	Proteobacteria	Betaproteobacteria	Burkholderiales	Comamonadaceae
OTU_257603	Bacteria	Proteobacteria	Gammaproteobacteria	Xanthomonadales	Sinobacteraceae
OTU_257602	Bacteria	Acidobacteria	iii1-8	DS-18	
OTU_257601	Bacteria	Proteobacteria	Alphaproteobacteria	Rhizobiales	Bradyrhizobiaceae
OTU_257600	Bacteria	Proteobacteria	Betaproteobacteria	Burkholderiales	Comamonadaceae
OTU_414529	Bacteria	Actinobacteria	Actinobacteria	Actinomycetales	Microbacteriaceae
OTU_414528	Bacteria	Actinobacteria	Actinobacteria	Actinomycetales	Intrasporangiaceae
OTU_257609	Bacteria	Proteobacteria	Betaproteobacteria	Burkholderiales	Oxalobacteraceae
OTU_257608	Bacteria	Acidobacteria	Acidobacteria-6	CCU21	
OTU_430436	Bacteria	Proteobacteria	Alphaproteobacteria	Kiloniellales	
OTU_329883	Bacteria	Bacteroidetes	Sphingobacteriia	Sphingobacteriales	Sphingobacteriaceae
OTU_329882	Bacteria	Proteobacteria	Deltaproteobacteria	Myxococcales	
OTU_329881	Bacteria	Actinobacteria	Thermoleophilia	Gaiellales	Gaiellaceae
OTU_329880	Bacteria	Firmicutes	Clostridia	Clostridiales	Peptococcaceae
OTU_329887	Bacteria	Actinobacteria	Actinobacteria	Actinomycetales	Actinosynnemataceae
OTU_329886	Bacteria	Chloroflexi	Ellin6529		
OTU_329885	Bacteria	Actinobacteria	Actinobacteria	Actinomycetales	Pseudonocardiaceae
OTU_329884	Bacteria	Acidobacteria	Acidobacteria-6	iii1-15	
OTU_329889	Bacteria	Actinobacteria	Actinobacteria	Actinomycetales	Pseudonocardiaceae
OTU_329888	Bacteria	Proteobacteria	Alphaproteobacteria	Sphingomonadales	Sphingomonadaceae
OTU_178161	Bacteria	Chlamydiae	Chlamydiia	Chlamydiales	Chlamydiaceae
OTU_395374	Bacteria	Proteobacteria	Alphaproteobacteria	Rhizobiales	Methylobacteriaceae
OTU_25448	Bacteria	Proteobacteria	Gammaproteobacteria	Alteromonadales	Alteromonadaceae
OTU_395378	Bacteria	Proteobacteria	Deltaproteobacteria	Myxococcales	
OTU_260757	Bacteria	Proteobacteria	Betaproteobacteria	Burkholderiales	Comamonadaceae
OTU_260756	Bacteria	Proteobacteria	Deltaproteobacteria	Myxococcales	
OTU_260755	Bacteria	Actinobacteria	Actinobacteria	Actinomycetales	Micrococcaceae
OTU_260754	Bacteria	Bacteroidetes	Cytophagia	Cytophagales	Cytophagaceae
OTU_260753	Bacteria	Proteobacteria	Alphaproteobacteria	Sphingomonadales	Erythrobacteraceae
OTU_260752	Bacteria	Acidobacteria	Solibacteres	Solibacterales	
OTU_260751	Bacteria	Acidobacteria	Holophagae	Holophagales	
OTU_260750	Bacteria	Proteobacteria	Deltaproteobacteria	MIZ46	
OTU_260759	Bacteria	Actinobacteria	Actinobacteria	Actinomycetales	Micrococcaceae
OTU_25442	Bacteria	Proteobacteria	Deltaproteobacteria	Myxococcales	
OTU_61349	Bacteria	Verrucomicrobia	[Spartobacteria]	[Chthoniobacterales]	[Chthoniobacteraceae]
OTU_309122	Bacteria	Proteobacteria	Gammaproteobacteria	Pseudomonadales	Pseudomonadaceae
OTU_309123	Bacteria	Proteobacteria	Alphaproteobacteria	Rickettsiales	
OTU_309120	Bacteria	Actinobacteria	Actinobacteria	Actinomycetales	Streptomycetaceae
OTU_309121	Bacteria	Gemmatimonadetes	Gemmatimonadetes	Gemmatimonadales	Ellin5301
OTU_449870	Bacteria	Actinobacteria	Thermoleophilia	Gaiellales	Gaiellaceae
OTU_309126	Bacteria	Bacteroidetes	[Saprospirae]	[Saprospirales]	Chitinophagaceae
OTU_246961	Bacteria	Proteobacteria	Alphaproteobacteria	Rhizobiales	Rhizobiaceae
OTU_417249	Bacteria	Chloroflexi	S085		
OTU_156003	Bacteria	Proteobacteria	Alphaproteobacteria	Sphingomonadales	Sphingomonadaceae
OTU_156449	Bacteria	Actinobacteria	Actinobacteria	Actinomycetales	Pseudonocardiaceae
OTU_156448	Bacteria	Proteobacteria	Alphaproteobacteria	Ellin329	
OTU_309124	Bacteria	Actinobacteria	Actinobacteria	Actinomycetales	Microbacteriaceae
OTU_156002	Bacteria	Planctomycetes			
OTU_156443	Bacteria	Chloroflexi	Ellin6529		
OTU_156442	Bacteria	Planctomycetes	Planctomycetia	Gemmatales	Gemmataceae
OTU_156441	Bacteria	Verrucomicrobia	Verrucomicrobiae	Verrucomicrobiales	Verrucomicrobiaceae
OTU_156440	Bacteria	Proteobacteria	Gammaproteobacteria	Legionellales	Legionellaceae
OTU_156447	Bacteria	Chloroflexi	Anaerolineae	SBR1031	A4b
OTU_156446	Bacteria	Planctomycetes	Planctomycetia	Gemmatales	Gemmataceae
OTU_156445	Bacteria	Chloroflexi	Chloroflexi	Herpetosiphonales	
OTU_156444	Bacteria	Actinobacteria	Actinobacteria	Actinomycetales	Nocardioidaceae
OTU_13430	Bacteria	Proteobacteria	Betaproteobacteria	MND1	
OTU_156007	Bacteria	Actinobacteria	Actinobacteria	Actinomycetales	Nocardioidaceae
OTU_309128	Bacteria	Armatimonadetes	Armatimonadia	FW68	
OTU_121862	Bacteria	Cyanobacteria	Chloroplast	Chlorophyta	
OTU_442841	Bacteria	Bacteroidetes	[Saprospirae]	[Saprospirales]	Chitinophagaceae
OTU_309129	Bacteria	Acidobacteria	Sva0725	Sva0725	
OTU_46419	Bacteria	Chlamydiae	Chlamydiia	Chlamydiales	Parachlamydiaceae
OTU_442840	Bacteria	Bacteroidetes	Sphingobacteriia	Sphingobacteriales	Sphingobacteriaceae
OTU_246968	Bacteria	Actinobacteria	Actinobacteria	Actinomycetales	Pseudonocardiaceae
OTU_13434	Bacteria	Actinobacteria	Actinobacteria	Actinomycetales	Nocardioidaceae
OTU_442843	Bacteria	Chloroflexi	Ellin6529		
OTU_246969	Bacteria	Bacteroidetes	[Saprospirae]	[Saprospirales]	Chitinophagaceae
OTU_46417	Unassigned	Unassigned	Unassigned	Unassigned	Unassigned
OTU_210789	Unassigned	Unassigned	Unassigned	Unassigned	Unassigned
OTU_210788	Unassigned	Unassigned	Unassigned	Unassigned	Unassigned
OTU_105348	Bacteria	Actinobacteria	Actinobacteria	Actinomycetales	
OTU_105349	Bacteria	Planctomycetes	Planctomycetia	Pirellulales	Pirellulaceae
OTU_46416	Bacteria	Chloroflexi	Thermomicrobia	Sphaerobacterales	
OTU_105344	Bacteria	Proteobacteria	Betaproteobacteria	Burkholderiales	Comamonadaceae
OTU_105345	Bacteria	Proteobacteria	Deltaproteobacteria	Myxococcales	
OTU_105346	Bacteria	Proteobacteria	Gammaproteobacteria	Legionellales	Legionellaceae
OTU_105347	Bacteria	Tenericutes	Mollicutes	Anaeroplasmatales	Anaeroplasmataceae
OTU_105340	Bacteria	Bacteroidetes	Cytophagia	Cytophagales	Cytophagaceae
OTU_105341	Bacteria	Proteobacteria	Gammaproteobacteria	Xanthomonadales	Sinobacteraceae
OTU_105342	Bacteria	Proteobacteria	Deltaproteobacteria	Bdellovibrionales	Bdellovibrionaceae
OTU_105343	Bacteria	Proteobacteria	Deltaproteobacteria	Myxococcales	
OTU_116928	Bacteria	Proteobacteria	Deltaproteobacteria	MIZ46	
OTU_317166	Bacteria	Bacteroidetes	[Saprospirae]	[Saprospirales]	Chitinophagaceae
OTU_442847	Bacteria	Proteobacteria	Gammaproteobacteria	Xanthomonadales	Sinobacteraceae
OTU_350399	Bacteria	Proteobacteria	Deltaproteobacteria	Myxococcales	
OTU_116929	Bacteria	Proteobacteria	Alphaproteobacteria	Rickettsiales	mitochondria
OTU_350397	Bacteria	Gemmatimonadetes	Gemmatimonadetes	Gemmatimonadales	Ellin5301
OTU_46413	Unassigned	Unassigned	Unassigned	Unassigned	Unassigned
OTU_350395	Bacteria	Bacteroidetes	[Saprospirae]	[Saprospirales]	Chitinophagaceae
OTU_350394	Bacteria	Proteobacteria	Gammaproteobacteria	Xanthomonadales	Sinobacteraceae
OTU_350393	Bacteria	Armatimonadetes	[Fimbriimonadia]	[Fimbriimonadales]	[Fimbriimonadaceae]
OTU_308291	Bacteria	Proteobacteria	Gammaproteobacteria	Legionellales	
OTU_350391	Unassigned	Unassigned	Unassigned	Unassigned	Unassigned
OTU_46412	Unassigned	Unassigned	Unassigned	Unassigned	Unassigned
OTU_181887	Bacteria	Actinobacteria	Actinobacteria	Actinomycetales	Pseudonocardiaceae
OTU_181886	Bacteria	Bacteroidetes	[Saprospirae]	[Saprospirales]	Chitinophagaceae
OTU_181885	Bacteria	Bacteroidetes	[Saprospirae]	[Saprospirales]	Chitinophagaceae
OTU_181884	Bacteria	Actinobacteria	Actinobacteria	Actinomycetales	Root;k__Bacteria;p__Actinobacteria;c__Actinobacteria;o__Actinomycetales
OTU_181883	Unassigned	Unassigned	Unassigned	Unassigned	Unassigned
OTU_317163	Bacteria	Proteobacteria	Deltaproteobacteria	Myxococcales	
OTU_181881	Bacteria	Bacteroidetes	Cytophagia	Cytophagales	Cytophagaceae
OTU_181880	Bacteria	Proteobacteria	Alphaproteobacteria	Sphingomonadales	Sphingomonadaceae
OTU_308297	Bacteria	AD3	JG37-AG-4		
OTU_121868	Unassigned	Unassigned	Unassigned	Unassigned	Unassigned
OTU_181889	Bacteria	Actinobacteria	Acidimicrobiia	Acidimicrobiales	EB1017
OTU_181888	Bacteria	Proteobacteria	Alphaproteobacteria	Rhizobiales	Bradyrhizobiaceae
OTU_147919	Bacteria	Proteobacteria	Alphaproteobacteria	Sphingomonadales	Sphingomonadaceae
OTU_147918	Bacteria	Proteobacteria	Gammaproteobacteria	Xanthomonadales	Xanthomonadaceae
OTU_32618	Bacteria	Cyanobacteria			
OTU_147913	Bacteria	Chloroflexi	Chloroflexi	Chloroflexales	FFCH7168
OTU_147912	Bacteria	Proteobacteria	Alphaproteobacteria	Sphingomonadales	Erythrobacteraceae
OTU_147911	Bacteria	Proteobacteria	Betaproteobacteria	Burkholderiales	Oxalobacteraceae
OTU_32619	Bacteria	FBP			
OTU_147917	Bacteria	Bacteroidetes	[Saprospirae]	[Saprospirales]	Chitinophagaceae
OTU_147916	Bacteria	Chloroflexi	Anaerolineae	SBR1031	A4b
OTU_147915	Unassigned	Unassigned	Unassigned	Unassigned	Unassigned
OTU_147914	Bacteria	Proteobacteria	Betaproteobacteria	Burkholderiales	Comamonadaceae
OTU_5334	Unassigned	Unassigned	Unassigned	Unassigned	Unassigned
OTU_32616	Bacteria	Elusimicrobia	Elusimicrobia	FAC88	
OTU_5336	Bacteria	Bacteroidetes	Cytophagia	Cytophagales	Cytophagaceae
OTU_5337	Bacteria	Chlamydiae	Chlamydiia	Chlamydiales	Parachlamydiaceae
OTU_5330	Bacteria	Proteobacteria	Alphaproteobacteria	Rhizobiales	Hyphomicrobiaceae
OTU_5331	Bacteria	Actinobacteria	Actinobacteria	Actinomycetales	Nocardioidaceae
OTU_5332	Bacteria	Planctomycetes	Planctomycetia	Pirellulales	Pirellulaceae
OTU_5333	Bacteria	Chloroflexi	TK17		
OTU_295735	Bacteria	Proteobacteria	Gammaproteobacteria	Pseudomonadales	Pseudomonadaceae
OTU_295734	Unassigned	Unassigned	Unassigned	Unassigned	Unassigned
OTU_295737	Bacteria	Planctomycetes	Planctomycetia	Gemmatales	Isosphaeraceae
OTU_295736	Bacteria	Bacteroidetes	Bacteroidia	Bacteroidales	
OTU_5338	Bacteria	Planctomycetes	Phycisphaerae	Phycisphaerales	
OTU_5339	Bacteria	Planctomycetes	Phycisphaerae	WD2101	
OTU_295733	Bacteria	Proteobacteria	Gammaproteobacteria	Legionellales	Coxiellaceae
OTU_295732	Bacteria	Chloroflexi	Anaerolineae	GCA004	
OTU_222629	Bacteria	Proteobacteria	Alphaproteobacteria	Rickettsiales	mitochondria
OTU_222628	Bacteria	Proteobacteria	Betaproteobacteria	Burkholderiales	Oxalobacteraceae
OTU_116923	Bacteria	Proteobacteria	Deltaproteobacteria	Myxococcales	
OTU_222621	Unassigned	Unassigned	Unassigned	Unassigned	Unassigned
OTU_116924	Bacteria	Gemmatimonadetes	Gemmatimonadetes	Gemmatimonadales	Ellin5301
OTU_222623	Bacteria	Proteobacteria	Gammaproteobacteria	Legionellales	Coxiellaceae
OTU_222622	Bacteria	Verrucomicrobia	[Spartobacteria]	[Chthoniobacterales]	[Chthoniobacteraceae]
OTU_222625	Bacteria	Acidobacteria	iii1-8	DS-18	
OTU_222624	Bacteria	Proteobacteria	Betaproteobacteria	Burkholderiales	Comamonadaceae
OTU_222627	Bacteria	Proteobacteria	Gammaproteobacteria	Legionellales	Coxiellaceae
OTU_116925	Bacteria	Proteobacteria	Deltaproteobacteria	Bdellovibrionales	Bacteriovoracaceae
OTU_71679	Bacteria	Proteobacteria	Betaproteobacteria	Burkholderiales	Oxalobacteraceae
OTU_71678	Bacteria	Proteobacteria	Alphaproteobacteria	Sphingomonadales	Sphingomonadaceae
OTU_116926	Bacteria	Actinobacteria	Actinobacteria	Actinomycetales	Nocardioidaceae
OTU_71671	Bacteria	Cyanobacteria	Chloroplast	Streptophyta	
OTU_71670	Bacteria	Actinobacteria	Actinobacteria	Actinomycetales	Intrasporangiaceae
OTU_71673	Bacteria	Chloroflexi	TK10		
OTU_71672	Unassigned	Unassigned	Unassigned	Unassigned	Unassigned
OTU_71675	Bacteria	Proteobacteria	Alphaproteobacteria	Rhodospirillales	Rhodospirillaceae
OTU_71674	Bacteria	Bacteroidetes	[Saprospirae]	[Saprospirales]	Chitinophagaceae
OTU_71677	Bacteria	Proteobacteria	Gammaproteobacteria	Legionellales	Coxiellaceae
OTU_71676	Bacteria	Proteobacteria	Betaproteobacteria	Ellin6067	
OTU_184909	Bacteria	Armatimonadetes	SJA-176	RB046	
OTU_184908	Bacteria	Proteobacteria	Deltaproteobacteria	Myxococcales	Polyangiaceae
OTU_184905	Bacteria	Proteobacteria	Gammaproteobacteria	Xanthomonadales	Sinobacteraceae
OTU_184904	Bacteria	Verrucomicrobia	[Pedosphaerae]	[Pedosphaerales]	
OTU_184907	Bacteria	Proteobacteria	Alphaproteobacteria	Caulobacterales	Caulobacteraceae
OTU_184906	Bacteria	Cyanobacteria	Chloroplast	Streptophyta	
OTU_184901	Bacteria	Actinobacteria	Actinobacteria	Actinomycetales	Microbacteriaceae
OTU_184900	Bacteria	Armatimonadetes	Armatimonadia	Armatimonadales	Armatimonadaceae
OTU_184903	Bacteria	Bacteroidetes	Cytophagia	Cytophagales	Cytophagaceae
OTU_184902	Unassigned	Unassigned	Unassigned	Unassigned	Unassigned
OTU_25878	Bacteria	Actinobacteria	Actinobacteria	Actinomycetales	Streptomycetaceae
OTU_25879	Bacteria	Planctomycetes	Planctomycetia	Gemmatales	Gemmataceae
OTU_25876	Bacteria	Acidobacteria	Acidobacteria-6	iii1-15	RB40
OTU_25877	Bacteria	Bacteroidetes	Cytophagia	Cytophagales	Cytophagaceae
OTU_25874	Bacteria	Verrucomicrobia	[Spartobacteria]	[Chthoniobacterales]	[Chthoniobacteraceae]
OTU_25875	Bacteria	Bacteroidetes	[Saprospirae]	[Saprospirales]	
OTU_25872	Bacteria	Acidobacteria	Sva0725	Sva0725	
OTU_25873	Bacteria	Bacteroidetes	Cytophagia	Cytophagales	Cytophagaceae
OTU_25870	Unassigned	Unassigned	Unassigned	Unassigned	Unassigned
OTU_25871	Bacteria	Proteobacteria	Alphaproteobacteria	BD7-3	
OTU_125470	Bacteria	Actinobacteria	Actinobacteria	Actinomycetales	Frankiaceae
OTU_125471	Bacteria	Proteobacteria	Betaproteobacteria	Burkholderiales	Oxalobacteraceae
OTU_125472	Bacteria	Proteobacteria	Gammaproteobacteria	Legionellales	Legionellaceae
OTU_125473	Bacteria	Proteobacteria	Alphaproteobacteria	Sphingomonadales	Sphingomonadaceae
OTU_125474	Bacteria	AD3	ABS-6		
OTU_125475	Bacteria	Gemmatimonadetes	Gemmatimonadetes	Gemmatimonadales	Ellin5301
OTU_125476	Bacteria	Proteobacteria	Deltaproteobacteria	Myxococcales	Haliangiaceae
OTU_125477	Bacteria	Proteobacteria	Gammaproteobacteria	Xanthomonadales	Sinobacteraceae
OTU_125478	Bacteria	Planctomycetes	Planctomycetia	Gemmatales	Gemmataceae
OTU_125479	Bacteria	Proteobacteria	Alphaproteobacteria	Rickettsiales	Rickettsiaceae
OTU_212123	Bacteria	Bacteroidetes	[Saprospirae]	[Saprospirales]	Chitinophagaceae
OTU_212122	Bacteria	Proteobacteria	Alphaproteobacteria	Sphingomonadales	Sphingomonadaceae
OTU_212125	Bacteria	Proteobacteria	Deltaproteobacteria	Myxococcales	
OTU_212124	Bacteria	Proteobacteria	Deltaproteobacteria	Myxococcales	
OTU_212127	Bacteria	Planctomycetes	Planctomycetia	Gemmatales	Gemmataceae
OTU_212126	Bacteria	Actinobacteria	Actinobacteria	Actinomycetales	Streptomycetaceae
OTU_209608	Unassigned	Unassigned	Unassigned	Unassigned	Unassigned
OTU_209609	Bacteria	Chloroflexi	Chloroflexi	Herpetosiphonales	
OTU_412928	Bacteria	Gemmatimonadetes	Gemmatimonadetes	Gemmatimonadales	
OTU_390477	Bacteria	Actinobacteria	Actinobacteria	Actinomycetales	
OTU_209600	Bacteria	Acidobacteria	[Chloracidobacteria]	RB41	
OTU_209601	Bacteria	Acidobacteria	Acidobacteria-5		
OTU_209602	Bacteria	Firmicutes	Bacilli	Bacillales	Paenibacillaceae
OTU_209603	Unassigned	Unassigned	Unassigned	Unassigned	Unassigned
OTU_209604	Unassigned	Unassigned	Unassigned	Unassigned	Unassigned
OTU_209605	Bacteria	Actinobacteria	Actinobacteria	Actinomycetales	Nocardioidaceae
OTU_209606	Bacteria	Actinobacteria	Actinobacteria	Actinomycetales	Nocardioidaceae
OTU_209607	Bacteria	Proteobacteria	Deltaproteobacteria	Myxococcales	
OTU_390887	Bacteria	Acidobacteria	Acidobacteria-6	iii1-15	
OTU_390886	Unassigned	Unassigned	Unassigned	Unassigned	Unassigned
OTU_390885	Bacteria	Actinobacteria	Actinobacteria	Actinomycetales	Sporichthyaceae
OTU_390884	Bacteria	Proteobacteria	Deltaproteobacteria	Bdellovibrionales	Bdellovibrionaceae
OTU_390883	Bacteria	Chloroflexi	Anaerolineae	SBR1031	A4b
OTU_390882	Bacteria	Acidobacteria	Sva0725	Sva0725	
OTU_390881	Bacteria	Proteobacteria	Betaproteobacteria	Burkholderiales	Comamonadaceae
OTU_390880	Bacteria	Proteobacteria	Alphaproteobacteria	Rickettsiales	mitochondria
OTU_390889	Bacteria	Proteobacteria	Alphaproteobacteria	Rhizobiales	Rhizobiaceae
OTU_390888	Bacteria	Actinobacteria	Actinobacteria	Actinomycetales	Micromonosporaceae
OTU_390471	Bacteria	Acidobacteria	Acidobacteria-6	iii1-15	mb2424
OTU_425927	Bacteria	Actinobacteria	Actinobacteria	Actinomycetales	Nocardioidaceae
OTU_436555	Bacteria	Gemmatimonadetes	Gemmatimonadetes	Ellin5290	
OTU_111859	Bacteria	Verrucomicrobia	[Spartobacteria]	[Chthoniobacterales]	[Chthoniobacteraceae]
OTU_111858	Bacteria	Actinobacteria	Actinobacteria	Actinomycetales	Streptomycetaceae
OTU_156638	Bacteria	FCPU426			
OTU_436552	Bacteria	Proteobacteria	Alphaproteobacteria	Sphingomonadales	Sphingomonadaceae
OTU_156639	Bacteria	Proteobacteria	Deltaproteobacteria	Myxococcales	Polyangiaceae
OTU_404989	Bacteria	Proteobacteria	Betaproteobacteria	Burkholderiales	Comamonadaceae
OTU_111855	Bacteria	Actinobacteria	Thermoleophilia	Solirubrobacterales	
OTU_111854	Bacteria	OD1	ZB2		
OTU_111857	Bacteria	Proteobacteria	Alphaproteobacteria	Rhizobiales	Methylobacteriaceae
OTU_191217	Bacteria	Proteobacteria	Betaproteobacteria		
OTU_191216	Bacteria	Bacteroidetes	Cytophagia	Cytophagales	Cytophagaceae
OTU_191215	Bacteria	Actinobacteria	Actinobacteria	Actinomycetales	Micromonosporaceae
OTU_111856	Unassigned	Unassigned	Unassigned	Unassigned	Unassigned
OTU_191213	Bacteria	Actinobacteria	Actinobacteria	Actinomycetales	Streptomycetaceae
OTU_191212	Bacteria	Proteobacteria	Betaproteobacteria	Ellin6067	
OTU_191211	Bacteria	Proteobacteria	Gammaproteobacteria	Oceanospirillales	Oceanospirillaceae
OTU_191210	Bacteria	Proteobacteria	Alphaproteobacteria	Rhizobiales	Hyphomicrobiaceae
OTU_111851	Bacteria	Proteobacteria	Gammaproteobacteria	Pseudomonadales	Pseudomonadaceae
OTU_333666	Bacteria	Proteobacteria	Gammaproteobacteria	Pseudomonadales	Moraxellaceae
OTU_191219	Unassigned	Unassigned	Unassigned	Unassigned	Unassigned
OTU_191218	Bacteria	Proteobacteria	Alphaproteobacteria	Rhizobiales	Xanthobacteraceae
OTU_246195	Bacteria	Bacteroidetes	Sphingobacteriia	Sphingobacteriales	
OTU_333667	Bacteria	Proteobacteria	Gammaproteobacteria	Pseudomonadales	Pseudomonadaceae
OTU_111853	Bacteria	Proteobacteria	Gammaproteobacteria	Pseudomonadales	Pseudomonadaceae
OTU_156631	Bacteria	Actinobacteria	Actinobacteria	Actinomycetales	Streptomycetaceae
OTU_333660	Bacteria	Proteobacteria	Gammaproteobacteria	Xanthomonadales	Xanthomonadaceae
OTU_411001	Bacteria	Actinobacteria	Actinobacteria	Actinomycetales	Frankiaceae
OTU_111852	Bacteria	Proteobacteria	Deltaproteobacteria	Desulfobacterales	Desulfobacteraceae
OTU_246197	Bacteria	Proteobacteria	Alphaproteobacteria	Rhodospirillales	Rhodospirillaceae
OTU_333661	Bacteria	Proteobacteria	Alphaproteobacteria	Sphingomonadales	Sphingomonadaceae
OTU_123649	Bacteria	Proteobacteria	Alphaproteobacteria	Caulobacterales	Caulobacteraceae
OTU_246196	Bacteria	Proteobacteria	Gammaproteobacteria	Xanthomonadales	Sinobacteraceae
OTU_333662	Bacteria	Chloroflexi	Ellin6529		
OTU_123648	Bacteria	AD3	ABS-6		
OTU_91714	Bacteria	Proteobacteria	Betaproteobacteria	Burkholderiales	Comamonadaceae
OTU_333663	Bacteria	Proteobacteria	Alphaproteobacteria	Rickettsiales	mitochondria
OTU_380316	Bacteria	Proteobacteria	Alphaproteobacteria	Sphingomonadales	Erythrobacteraceae
OTU_91715	Bacteria	Proteobacteria	Alphaproteobacteria	Rickettsiales	
OTU_194199	Bacteria	Chloroflexi	C0119		
OTU_194198	Bacteria	Proteobacteria	Deltaproteobacteria	Bdellovibrionales	Bdellovibrionaceae
OTU_156636	Bacteria	Bacteroidetes	[Saprospirae]	[Saprospirales]	Chitinophagaceae
OTU_194193	Bacteria	Proteobacteria	Alphaproteobacteria	Sphingomonadales	Sphingomonadaceae
OTU_194192	Bacteria	Proteobacteria	Deltaproteobacteria	Myxococcales	
OTU_194191	Bacteria	Gemmatimonadetes	Gemmatimonadetes	N1423WL	
OTU_194190	Bacteria	Actinobacteria	Acidimicrobiia	Acidimicrobiales	
OTU_194197	Bacteria	Bacteroidetes	[Saprospirae]	[Saprospirales]	Chitinophagaceae
OTU_194196	Bacteria	Proteobacteria	Betaproteobacteria	Methylophilales	Methylophilaceae
OTU_194195	Bacteria	Proteobacteria	Alphaproteobacteria	Sphingomonadales	Sphingomonadaceae
OTU_194194	Unassigned	Unassigned	Unassigned	Unassigned	Unassigned
OTU_280412	Bacteria	Proteobacteria	Alphaproteobacteria	Rhizobiales	Methylobacteriaceae
OTU_280413	Bacteria	Proteobacteria	Alphaproteobacteria	Rhizobiales	Hyphomicrobiaceae
OTU_333668	Bacteria	Proteobacteria	Betaproteobacteria	Rhodocyclales	Rhodocyclaceae
OTU_380317	Bacteria	Acidobacteria	[Chloracidobacteria]	RB41	Ellin6075
OTU_280410	Bacteria	Cyanobacteria	Synechococcophycideae	Pseudanabaenales	Pseudanabaenaceae
OTU_333669	Bacteria	Proteobacteria	Deltaproteobacteria	Myxococcales	
OTU_280411	Bacteria	Actinobacteria	Actinobacteria	Actinomycetales	Microbacteriaceae
OTU_411003	Bacteria	Verrucomicrobia	[Spartobacteria]	[Chthoniobacterales]	[Chthoniobacteraceae]
OTU_280416	Bacteria	Proteobacteria	Betaproteobacteria	Burkholderiales	Comamonadaceae
OTU_217109	Bacteria	Firmicutes	Bacilli	Bacillales	Paenibacillaceae
OTU_280417	Bacteria	Proteobacteria	Betaproteobacteria	SC-I-84	
OTU_280414	Bacteria	Actinobacteria	Actinobacteria	Actinomycetales	Streptomycetaceae
OTU_123645	Bacteria	Proteobacteria	Deltaproteobacteria	MIZ46	
OTU_380314	Bacteria	Acidobacteria	[Chloracidobacteria]	RB41	Ellin6075
OTU_82003	Unassigned	Unassigned	Unassigned	Unassigned	Unassigned
OTU_123644	Bacteria	Cyanobacteria	Chloroplast	Stramenopiles	
OTU_411002	Unassigned	Unassigned	Unassigned	Unassigned	Unassigned
OTU_380315	Bacteria	Proteobacteria	Betaproteobacteria	Burkholderiales	Root;k__Bacteria;p__Proteobacteria;c__Betaproteobacteria;o__Burkholderiales
OTU_398967	Bacteria	Acidobacteria	Acidobacteria-6	iii1-15	
OTU_432937	Bacteria	Proteobacteria	Deltaproteobacteria	Myxococcales	Haliangiaceae
OTU_456875	Bacteria	Bacteroidetes	[Saprospirae]	[Saprospirales]	Chitinophagaceae
OTU_456874	Bacteria	Acidobacteria	Acidobacteriia	Acidobacteriales	Acidobacteriaceae
OTU_456877	Bacteria	Proteobacteria	Alphaproteobacteria	Caulobacterales	Caulobacteraceae
OTU_456876	Bacteria	Actinobacteria	Thermoleophilia	Solirubrobacterales	
OTU_456871	Bacteria	Cyanobacteria	Chloroplast	Streptophyta	
OTU_456870	Bacteria	Proteobacteria	Gammaproteobacteria	Alteromonadales	Alteromonadaceae
OTU_456873	Bacteria	Actinobacteria	Actinobacteria	Actinomycetales	Nakamurellaceae
OTU_456872	Bacteria	Bacteroidetes	[Saprospirae]	[Saprospirales]	Chitinophagaceae
OTU_456879	Bacteria	Bacteroidetes	[Saprospirae]	[Saprospirales]	Chitinophagaceae
OTU_456878	Bacteria	Proteobacteria	Alphaproteobacteria	Caulobacterales	Caulobacteraceae
OTU_405664	Bacteria	Proteobacteria	Gammaproteobacteria	Legionellales	
OTU_59013	Bacteria	Actinobacteria	Actinobacteria	Actinomycetales	Micromonosporaceae
OTU_59012	Bacteria	Proteobacteria	Alphaproteobacteria	Rhodobacterales	Rhodobacteraceae
OTU_59011	Bacteria	OD1	ABY1		
OTU_319300	Bacteria	Proteobacteria	Gammaproteobacteria	Xanthomonadales	Xanthomonadaceae
OTU_319307	Bacteria	Proteobacteria	Deltaproteobacteria	Syntrophobacterales	Syntrophobacteraceae
OTU_319306	Bacteria	Bacteroidetes	Sphingobacteriia	Sphingobacteriales	Sphingobacteriaceae
OTU_59015	Bacteria	Actinobacteria	Thermoleophilia	Solirubrobacterales	
OTU_319304	Bacteria	TM7	TM7-1		
OTU_320916	Bacteria	Proteobacteria	Alphaproteobacteria	Rhizobiales	Bradyrhizobiaceae
OTU_320917	Bacteria	Proteobacteria	Alphaproteobacteria	Rickettsiales	
OTU_59019	Bacteria	Proteobacteria	Deltaproteobacteria		
OTU_319308	Unassigned	Unassigned	Unassigned	Unassigned	Unassigned
OTU_320912	Bacteria	Proteobacteria	Alphaproteobacteria	Sphingomonadales	Sphingomonadaceae
OTU_320913	Bacteria	Bacteroidetes	[Saprospirae]	[Saprospirales]	Chitinophagaceae
OTU_68709	Bacteria	Chloroflexi	Ktedonobacteria	JG30-KF-AS9	
OTU_68708	Bacteria	Chloroflexi	Ellin6529		
OTU_51224	Bacteria	Proteobacteria	Betaproteobacteria	Burkholderiales	Comamonadaceae
OTU_51225	Unassigned	Unassigned	Unassigned	Unassigned	Unassigned
OTU_51226	Unassigned	Unassigned	Unassigned	Unassigned	Unassigned
OTU_51227	Bacteria	Verrucomicrobia	[Spartobacteria]	[Chthoniobacterales]	[Chthoniobacteraceae]
OTU_51220	Bacteria	Proteobacteria	Alphaproteobacteria	Rickettsiales	mitochondria
OTU_51221	Bacteria	Actinobacteria	Acidimicrobiia	Acidimicrobiales	C111
OTU_51222	Bacteria	Proteobacteria	Alphaproteobacteria	Sphingomonadales	Sphingomonadaceae
OTU_51223	Bacteria	Acidobacteria	Solibacteres	Solibacterales	
OTU_169805	Bacteria	Proteobacteria	Deltaproteobacteria	MIZ46	
OTU_169804	Bacteria	Acidobacteria	Acidobacteria-6	iii1-15	RB40
OTU_169807	Bacteria	Proteobacteria	Gammaproteobacteria	Pseudomonadales	Pseudomonadaceae
OTU_169806	Bacteria	Actinobacteria	Actinobacteria	Actinomycetales	Streptomycetaceae
OTU_51228	Bacteria	Proteobacteria	Gammaproteobacteria	Legionellales	Root;k__Bacteria;p__Proteobacteria;c__Gammaproteobacteria;o__Legionellales
OTU_51229	Bacteria	Proteobacteria	Betaproteobacteria	Root;k__Bacteria;p__Proteobacteria;c__Betaproteobacteria	Root;k__Bacteria;p__Proteobacteria;c__Betaproteobacteria
OTU_169803	Bacteria	WS3	PRR-12	Sediment-1	PRR-10
OTU_169802	Bacteria	Proteobacteria	Alphaproteobacteria	Rhizobiales	Methylobacteriaceae
OTU_115473	Bacteria	Proteobacteria	Alphaproteobacteria	Rhizobiales	Rhizobiaceae
OTU_115472	Bacteria	Proteobacteria	Deltaproteobacteria	Myxococcales	
OTU_244553	Unassigned	Unassigned	Unassigned	Unassigned	Unassigned
OTU_244552	Bacteria	Bacteroidetes	[Saprospirae]	[Saprospirales]	Chitinophagaceae
OTU_244551	Bacteria	Actinobacteria	Thermoleophilia	Gaiellales	Gaiellaceae
OTU_244550	Bacteria	Proteobacteria	Gammaproteobacteria	Xanthomonadales	Xanthomonadaceae
OTU_244557	Bacteria	Proteobacteria	Alphaproteobacteria	Rhizobiales	Rhizobiaceae
OTU_244556	Bacteria	Proteobacteria	Betaproteobacteria	Burkholderiales	Oxalobacteraceae
OTU_244555	Bacteria	Proteobacteria	Betaproteobacteria	Burkholderiales	Comamonadaceae
OTU_244554	Bacteria	AD3	JG37-AG-4		
OTU_244559	Bacteria	TM6	SJA-4		
OTU_244558	Bacteria	Proteobacteria	Deltaproteobacteria	Bdellovibrionales	Bdellovibrionaceae
OTU_411006	Bacteria	Proteobacteria	Alphaproteobacteria	Rhizobiales	Hyphomicrobiaceae
OTU_444696	Bacteria	Gemmatimonadetes	Gemmatimonadetes	Gemmatimonadales	Ellin5301
OTU_444697	Bacteria	Chloroflexi	Anaerolineae	SBR1031	A4b
OTU_444694	Unassigned	Unassigned	Unassigned	Unassigned	Unassigned
OTU_380311	Bacteria	Proteobacteria	Deltaproteobacteria	Bdellovibrionales	Bdellovibrionaceae
OTU_444695	Bacteria	Acidobacteria	Solibacteres	Solibacterales	Solibacteraceae
OTU_405667	Bacteria	Cyanobacteria	Chloroplast	Streptophyta	
OTU_444692	Bacteria	Proteobacteria	Betaproteobacteria	Burkholderiales	Comamonadaceae
OTU_411009	Bacteria	OD1			
OTU_444693	Bacteria	Actinobacteria	Thermoleophilia	Solirubrobacterales	Root;k__Bacteria;p__Actinobacteria;c__Thermoleophilia;o__Solirubrobacterales
OTU_43924	Bacteria	Planctomycetes	Phycisphaerae	WD2101	
OTU_43925	Bacteria	Bacteroidetes	Sphingobacteriia	Sphingobacteriales	Sphingobacteriaceae
OTU_43926	Bacteria	Planctomycetes	Planctomycetia	Gemmatales	Gemmataceae
OTU_43927	Bacteria	Proteobacteria	Betaproteobacteria	Burkholderiales	Comamonadaceae
OTU_43920	Bacteria	Bacteroidetes	Flavobacteriia	Flavobacteriales	Cryomorphaceae
OTU_43921	Unassigned	Unassigned	Unassigned	Unassigned	Unassigned
OTU_43922	Unassigned	Unassigned	Unassigned	Unassigned	Unassigned
OTU_43923	Unassigned	Unassigned	Unassigned	Unassigned	Unassigned
OTU_364185	Bacteria	Proteobacteria	Gammaproteobacteria	Xanthomonadales	Sinobacteraceae
OTU_364184	Bacteria	Proteobacteria	Deltaproteobacteria	Myxococcales	
OTU_364187	Bacteria	Proteobacteria	Betaproteobacteria	Burkholderiales	Comamonadaceae
OTU_115478	Bacteria	Actinobacteria	Actinobacteria	Actinomycetales	Pseudonocardiaceae
OTU_43928	Bacteria	Chlamydiae	Chlamydiia	Chlamydiales	Parachlamydiaceae
OTU_43929	Bacteria	Proteobacteria	Betaproteobacteria	Burkholderiales	Oxalobacteraceae
OTU_364183	Bacteria	Actinobacteria	Actinobacteria	Actinomycetales	Micrococcaceae
OTU_364182	Bacteria	Planctomycetes	Phycisphaerae	WD2101	
OTU_148479	Bacteria	Verrucomicrobia	[Spartobacteria]	[Chthoniobacterales]	[Chthoniobacteraceae]
OTU_148478	Bacteria	Actinobacteria	Acidimicrobiia	Acidimicrobiales	
OTU_311768	Bacteria	Proteobacteria	Betaproteobacteria	IS-44	
OTU_148471	Bacteria	Actinobacteria	Actinobacteria	Actinomycetales	Pseudonocardiaceae
OTU_148470	Bacteria	Planctomycetes	Phycisphaerae	WD2101	
OTU_148473	Bacteria	Proteobacteria	Deltaproteobacteria	Syntrophobacterales	Syntrophobacteraceae
OTU_148472	Bacteria	OD1	ZB2		
OTU_148475	Bacteria	Proteobacteria	Deltaproteobacteria	Myxococcales	
OTU_148474	Bacteria	Proteobacteria	Alphaproteobacteria	Rhizobiales	Beijerinckiaceae
OTU_148477	Bacteria	Proteobacteria	Betaproteobacteria	Burkholderiales	Comamonadaceae
OTU_148476	Bacteria	Proteobacteria	Alphaproteobacteria	Ellin329	
OTU_357037	Unassigned	Unassigned	Unassigned	Unassigned	Unassigned
OTU_140268	Bacteria	Proteobacteria	Gammaproteobacteria	Xanthomonadales	Sinobacteraceae
OTU_140269	Bacteria	Actinobacteria	Actinobacteria	Actinomycetales	Nocardioidaceae
OTU_357036	Bacteria	Proteobacteria	Alphaproteobacteria	Caulobacterales	Caulobacteraceae
OTU_140264	Unassigned	Unassigned	Unassigned	Unassigned	Unassigned
OTU_140265	Bacteria	Proteobacteria	Deltaproteobacteria	Myxococcales	
OTU_140266	Bacteria	Bacteroidetes	[Saprospirae]	[Saprospirales]	Chitinophagaceae
OTU_140267	Bacteria	Actinobacteria	Actinobacteria	Actinomycetales	Thermomonosporaceae
OTU_140260	Bacteria	Proteobacteria	Deltaproteobacteria	Myxococcales	
OTU_140261	Bacteria	Actinobacteria	Actinobacteria	Actinomycetales	Micromonosporaceae
OTU_140262	Unassigned	Unassigned	Unassigned	Unassigned	Unassigned
OTU_140263	Bacteria	Firmicutes	Bacilli	Bacillales	Bacillaceae
OTU_357034	Bacteria	Proteobacteria	Alphaproteobacteria	Rhizobiales	Bradyrhizobiaceae
OTU_361298	Bacteria	Actinobacteria	Acidimicrobiia	Acidimicrobiales	EB1017
OTU_357033	Bacteria	Proteobacteria	Gammaproteobacteria	Xanthomonadales	Xanthomonadaceae
OTU_361299	Bacteria	Verrucomicrobia	Opitutae	Opitutales	Opitutaceae
OTU_450258	Bacteria	Cyanobacteria	Chloroplast	Streptophyta	
OTU_357032	Bacteria	Verrucomicrobia	[Pedosphaerae]	[Pedosphaerales]	
OTU_192739	Bacteria	Proteobacteria	Alphaproteobacteria		
OTU_311761	Bacteria	Actinobacteria	Actinobacteria	Actinomycetales	
OTU_357031	Bacteria	Actinobacteria	Thermoleophilia	Solirubrobacterales	Solirubrobacteraceae
OTU_151999	Bacteria	Proteobacteria	Alphaproteobacteria	Sphingomonadales	Sphingomonadaceae
OTU_192731	Bacteria	Proteobacteria	Betaproteobacteria	Burkholderiales	
OTU_192730	Bacteria	Bacteroidetes	[Saprospirae]	[Saprospirales]	Chitinophagaceae
OTU_192733	Bacteria	Actinobacteria	Actinobacteria	Actinomycetales	Streptomycetaceae
OTU_192732	Unassigned	Unassigned	Unassigned	Unassigned	Unassigned
OTU_192735	Bacteria	Proteobacteria	Alphaproteobacteria	Rickettsiales	mitochondria
OTU_192734	Bacteria	OP3	koll11	GIF10	kpj58rc
OTU_192737	Bacteria	Actinobacteria	Actinobacteria	Actinomycetales	Microbacteriaceae
OTU_192736	Bacteria	Proteobacteria	Betaproteobacteria	Burkholderiales	Comamonadaceae
OTU_53886	Bacteria	Proteobacteria	Betaproteobacteria	Rhodocyclales	Rhodocyclaceae
OTU_53887	Bacteria	Bacteroidetes	[Saprospirae]	[Saprospirales]	Chitinophagaceae
OTU_53884	Bacteria	Actinobacteria	Thermoleophilia	Gaiellales	
OTU_53885	Bacteria	Proteobacteria	Alphaproteobacteria		
OTU_53882	Bacteria	Proteobacteria	Gammaproteobacteria	Xanthomonadales	Sinobacteraceae
OTU_53883	Bacteria	Actinobacteria	Acidimicrobiia	Acidimicrobiales	
OTU_53880	Bacteria	Acidobacteria	Acidobacteriia	Acidobacteriales	Koribacteraceae
OTU_53881	Bacteria	Aquificae	Aquificae	Aquificales	Aquificaceae
OTU_431447	Bacteria	Bacteroidetes	Cytophagia	Cytophagales	Cytophagaceae
OTU_361292	Bacteria	Bacteroidetes	Cytophagia	Cytophagales	Cytophagaceae
OTU_431445	Bacteria	Actinobacteria	Acidimicrobiia	Acidimicrobiales	Iamiaceae
OTU_431444	Unassigned	Unassigned	Unassigned	Unassigned	Unassigned
OTU_431443	Bacteria	Proteobacteria	Betaproteobacteria	Burkholderiales	Comamonadaceae
OTU_135002	Bacteria	Proteobacteria	Gammaproteobacteria	Xanthomonadales	Sinobacteraceae
OTU_53888	Bacteria	Verrucomicrobia	[Spartobacteria]	[Chthoniobacterales]	[Chthoniobacteraceae]
OTU_53889	Unassigned	Unassigned	Unassigned	Unassigned	Unassigned
OTU_439692	Bacteria	Armatimonadetes	Chthonomonadetes	Chthonomonadales	Chthonomonadaceae
OTU_439693	Bacteria	Actinobacteria	Actinobacteria	Actinomycetales	Streptomycetaceae
OTU_439690	Bacteria	Bacteroidetes	[Saprospirae]	[Saprospirales]	Chitinophagaceae
OTU_135003	Bacteria	Proteobacteria	Betaproteobacteria	Burkholderiales	Comamonadaceae
OTU_439696	Bacteria	Proteobacteria	Gammaproteobacteria	Xanthomonadales	Sinobacteraceae
OTU_361290	Unassigned	Unassigned	Unassigned	Unassigned	Unassigned
OTU_439694	Bacteria	Actinobacteria	Thermoleophilia	Solirubrobacterales	
OTU_439695	Bacteria	Proteobacteria	Alphaproteobacteria	Rickettsiales	mitochondria
OTU_135004	Bacteria	Bacteroidetes	Cytophagia	Cytophagales	
OTU_439698	Unassigned	Unassigned	Unassigned	Unassigned	Unassigned
OTU_361291	Bacteria	Actinobacteria	Actinobacteria	Actinomycetales	Micrococcaceae
OTU_135005	Bacteria	Proteobacteria	Alphaproteobacteria	Rhodospirillales	Acetobacteraceae
OTU_135006	Bacteria	Proteobacteria	Gammaproteobacteria	Legionellales	
OTU_450256	Bacteria	Bacteroidetes	Cytophagia	Cytophagales	Cytophagaceae
OTU_135007	Bacteria	Verrucomicrobia	[Spartobacteria]	[Chthoniobacterales]	[Chthoniobacteraceae]
OTU_350564	Bacteria	Actinobacteria	Actinobacteria	Actinomycetales	Streptomycetaceae
OTU_350565	Bacteria	OD1	ZB2		
OTU_350566	Bacteria	Actinobacteria	Actinobacteria	Actinomycetales	Nocardioidaceae
OTU_407015	Bacteria	Proteobacteria	Betaproteobacteria	Ellin6067	
OTU_407014	Bacteria	Proteobacteria	Betaproteobacteria	Burkholderiales	Comamonadaceae
OTU_407017	Bacteria	Actinobacteria	Actinobacteria	Actinomycetales	Microbacteriaceae
OTU_350567	Bacteria	Proteobacteria	Deltaproteobacteria	Myxococcales	
OTU_407011	Bacteria	Proteobacteria	Gammaproteobacteria	Xanthomonadales	Xanthomonadaceae
OTU_407010	Bacteria	Cyanobacteria	4C0d-2	SM1D11	
OTU_407013	Bacteria	Actinobacteria	Acidimicrobiia	Acidimicrobiales	
OTU_407012	Bacteria	Actinobacteria	Actinobacteria	Actinomycetales	Nocardioidaceae
OTU_407019	Bacteria	Proteobacteria	Alphaproteobacteria	Rhizobiales	Hyphomicrobiaceae
OTU_407018	Bacteria	Actinobacteria	Actinobacteria	Actinomycetales	Streptomycetaceae
OTU_366763	Bacteria	Proteobacteria	Betaproteobacteria	Burkholderiales	Oxalobacteraceae
OTU_366762	Bacteria	Proteobacteria	Gammaproteobacteria	Pseudomonadales	Pseudomonadaceae
OTU_366761	Bacteria	Proteobacteria	Alphaproteobacteria	Rhizobiales	Hyphomicrobiaceae
OTU_366760	Bacteria	Proteobacteria	Deltaproteobacteria	Myxococcales	Haliangiaceae
OTU_366767	Bacteria	Proteobacteria	Betaproteobacteria	Burkholderiales	Burkholderiaceae
OTU_366766	Bacteria	Acidobacteria	Acidobacteria-6	CCU21	
OTU_366765	Bacteria	Bacteroidetes	Cytophagia	Cytophagales	Cytophagaceae
OTU_366764	Bacteria	Proteobacteria	Alphaproteobacteria	Sphingomonadales	Erythrobacteraceae
OTU_393770	Bacteria	Proteobacteria	Gammaproteobacteria	Xanthomonadales	Xanthomonadaceae
OTU_393771	Unassigned	Unassigned	Unassigned	Unassigned	Unassigned
OTU_366769	Bacteria	Planctomycetes	Phycisphaerae	Phycisphaerales	
OTU_366768	Bacteria	Proteobacteria	Betaproteobacteria	Burkholderiales	Comamonadaceae
OTU_393774	Bacteria	Proteobacteria	Alphaproteobacteria	Rhizobiales	Bradyrhizobiaceae
OTU_393775	Bacteria	Proteobacteria	Gammaproteobacteria	Pseudomonadales	Pseudomonadaceae
OTU_393776	Bacteria	Actinobacteria	Actinobacteria	Actinomycetales	Streptomycetaceae
OTU_393777	Bacteria	Proteobacteria	Betaproteobacteria	SC-I-84	
OTU_392118	Bacteria	Proteobacteria	TA18	PHOS-HD29	
OTU_447730	Bacteria	Chloroflexi	Anaerolineae	SBR1031	A4b
OTU_447731	Bacteria	Proteobacteria	Betaproteobacteria	Burkholderiales	Comamonadaceae
OTU_447732	Bacteria	Proteobacteria	Betaproteobacteria	Burkholderiales	Comamonadaceae
OTU_447733	Bacteria	Proteobacteria	Betaproteobacteria	Burkholderiales	Comamonadaceae
OTU_447734	Bacteria	Actinobacteria	Acidimicrobiia	Acidimicrobiales	
OTU_447735	Bacteria	Proteobacteria	Betaproteobacteria	Burkholderiales	Comamonadaceae
OTU_447736	Bacteria	Proteobacteria	Alphaproteobacteria	Sphingomonadales	Sphingomonadaceae
OTU_447737	Bacteria	Gemmatimonadetes	Gemmatimonadetes	Gemmatimonadales	Ellin5301
OTU_447738	Bacteria	Proteobacteria	Gammaproteobacteria	Enterobacteriales	Enterobacteriaceae
OTU_447739	Bacteria	Proteobacteria	Deltaproteobacteria	Spirobacillales	
OTU_163216	Bacteria	Proteobacteria	Deltaproteobacteria	Spirobacillales	
OTU_163217	Bacteria	Proteobacteria	Gammaproteobacteria	Xanthomonadales	Xanthomonadaceae
OTU_163214	Bacteria	Proteobacteria	Betaproteobacteria	Procabacteriales	Procabacteriaceae
OTU_163215	Bacteria	Proteobacteria	Alphaproteobacteria	Rhizobiales	Hyphomicrobiaceae
OTU_163212	Bacteria	Bacteroidetes	[Saprospirae]	[Saprospirales]	Chitinophagaceae
OTU_163213	Unassigned	Unassigned	Unassigned	Unassigned	Unassigned
OTU_163210	Bacteria	Actinobacteria	Thermoleophilia	Solirubrobacterales	Solirubrobacteraceae
OTU_163211	Bacteria	Acidobacteria	Acidobacteriia	Acidobacteriales	Acidobacteriaceae
OTU_163218	Bacteria	Actinobacteria	Actinobacteria	Actinomycetales	Thermomonosporaceae
OTU_163219	Bacteria	Bacteroidetes	[Saprospirae]	[Saprospirales]	Chitinophagaceae
OTU_136957	Unassigned	Unassigned	Unassigned	Unassigned	Unassigned
OTU_136956	Bacteria	OD1	ZB2		
OTU_136955	Bacteria	Proteobacteria	Deltaproteobacteria	Bdellovibrionales	Bacteriovoracaceae
OTU_136954	Bacteria	Planctomycetes	Planctomycetia	Gemmatales	Gemmataceae
OTU_136953	Bacteria	Bacteroidetes	[Saprospirae]	[Saprospirales]	Chitinophagaceae
OTU_136952	Bacteria	Acidobacteria	Acidobacteria-6	CCU21	
OTU_136951	Bacteria	Proteobacteria	Deltaproteobacteria	Myxococcales	
OTU_136950	Bacteria	Proteobacteria	Alphaproteobacteria	Sphingomonadales	Sphingomonadaceae
OTU_136959	Bacteria	Actinobacteria	Actinobacteria	Actinomycetales	Streptomycetaceae
OTU_136958	Bacteria	Acidobacteria	DA052	Ellin6513	
OTU_440792	Bacteria	Proteobacteria	Alphaproteobacteria	Rhizobiales	Bradyrhizobiaceae
OTU_67925	Unassigned	Unassigned	Unassigned	Unassigned	Unassigned
OTU_47035	Unassigned	Unassigned	Unassigned	Unassigned	Unassigned
OTU_110513	Bacteria	Proteobacteria	Betaproteobacteria	Burkholderiales	Comamonadaceae
OTU_110512	Bacteria	Proteobacteria	Deltaproteobacteria	Myxococcales	Polyangiaceae
OTU_14108	Bacteria	Bacteroidetes	Cytophagia	Cytophagales	Cytophagaceae
OTU_14109	Bacteria	Proteobacteria	Gammaproteobacteria	Legionellales	
OTU_110517	Unassigned	Unassigned	Unassigned	Unassigned	Unassigned
OTU_110516	Bacteria	Chloroflexi	Ellin6529		
OTU_110515	Bacteria	Acidobacteria	[Chloracidobacteria]	RB41	Ellin6075
OTU_110514	Unassigned	Unassigned	Unassigned	Unassigned	Unassigned
OTU_14102	Bacteria	Bacteroidetes	Flavobacteriia	Flavobacteriales	Cryomorphaceae
OTU_14103	Bacteria	Proteobacteria	Alphaproteobacteria	Rhizobiales	
OTU_14100	Bacteria	Proteobacteria	Deltaproteobacteria	Myxococcales	
OTU_14101	Bacteria	FBP			
OTU_14106	Bacteria	Chloroflexi	Chloroflexi	[Roseiflexales]	[Kouleothrixaceae]
OTU_14107	Bacteria	Chloroflexi	Anaerolineae	H39	
OTU_14104	Bacteria	Proteobacteria	Gammaproteobacteria	Legionellales	Legionellaceae
OTU_14105	Bacteria	Proteobacteria	Deltaproteobacteria	Myxococcales	Cystobacterineae
OTU_233090	Bacteria	Proteobacteria	Alphaproteobacteria	Rhodospirillales	Rhodospirillaceae
OTU_233091	Bacteria	Bacteroidetes	Sphingobacteriia	Sphingobacteriales	Sphingobacteriaceae
OTU_233092	Bacteria	Proteobacteria	Alphaproteobacteria	Rhizobiales	Bradyrhizobiaceae
OTU_233093	Bacteria	Acidobacteria	Acidobacteria-6	iii1-15	
OTU_86619	Bacteria	Planctomycetes	Planctomycetia	Gemmatales	Isosphaeraceae
OTU_86618	Bacteria	Acidobacteria	[Chloracidobacteria]	RB41	Ellin6075
OTU_233096	Bacteria	Proteobacteria	Alphaproteobacteria	Rhizobiales	Hyphomicrobiaceae
OTU_233097	Bacteria	OP3	PBS-25		
OTU_86615	Bacteria	Acidobacteria	Acidobacteriia	Acidobacteriales	Acidobacteriaceae
OTU_86614	Bacteria	Bacteroidetes	Cytophagia	Cytophagales	Cytophagaceae
OTU_86617	Bacteria	Proteobacteria	Alphaproteobacteria	Rhizobiales	Bradyrhizobiaceae
OTU_86616	Bacteria	OP3	koll11	GIF10	kpj58rc
OTU_86611	Unassigned	Unassigned	Unassigned	Unassigned	Unassigned
OTU_86610	Bacteria	Proteobacteria	Gammaproteobacteria	Xanthomonadales	Xanthomonadaceae
OTU_86613	Bacteria	Proteobacteria	Alphaproteobacteria	Rhizobiales	Hyphomicrobiaceae
OTU_86612	Bacteria	Proteobacteria	Alphaproteobacteria	Sphingomonadales	Sphingomonadaceae
OTU_377628	Bacteria	Actinobacteria	Actinobacteria	Actinomycetales	Nocardioidaceae
OTU_377629	Bacteria	Actinobacteria	Actinobacteria	Actinomycetales	Root;k__Bacteria;p__Actinobacteria;c__Actinobacteria;o__Actinomycetales
OTU_187819	Unassigned	Unassigned	Unassigned	Unassigned	Unassigned
OTU_32730	Bacteria	Verrucomicrobia	[Pedosphaerae]	[Pedosphaerales]	
OTU_377620	Bacteria	Bacteroidetes	[Saprospirae]	[Saprospirales]	Chitinophagaceae
OTU_377621	Bacteria	Proteobacteria	Deltaproteobacteria	Myxococcales	
OTU_377622	Bacteria	Proteobacteria	Alphaproteobacteria	Rickettsiales	mitochondria
OTU_377623	Bacteria	Proteobacteria	Betaproteobacteria	Burkholderiales	Comamonadaceae
OTU_377624	Bacteria	Proteobacteria	Gammaproteobacteria	Pseudomonadales	Pseudomonadaceae
OTU_377625	Bacteria	Bacteroidetes	Sphingobacteriia	Sphingobacteriales	Sphingobacteriaceae
OTU_377626	Bacteria	Planctomycetes	Phycisphaerae	WD2101	
OTU_377627	Bacteria	Bacteroidetes	Bacteroidia	Bacteroidales	
OTU_273946	Bacteria	Acidobacteria	Acidobacteriia	Acidobacteriales	Koribacteraceae
OTU_273947	Bacteria	Actinobacteria	Thermoleophilia	Solirubrobacterales	
OTU_273944	Bacteria	Proteobacteria	Gammaproteobacteria	Root;k__Bacteria;p__Proteobacteria;c__Gammaproteobacteria	Root;k__Bacteria;p__Proteobacteria;c__Gammaproteobacteria
OTU_273945	Bacteria	Actinobacteria	Actinobacteria	Actinomycetales	Frankiaceae
OTU_273942	Bacteria	Proteobacteria	Gammaproteobacteria	Enterobacteriales	Enterobacteriaceae
OTU_273943	Bacteria	Proteobacteria	Alphaproteobacteria	Rickettsiales	mitochondria
OTU_273940	Bacteria	Proteobacteria	Betaproteobacteria	Rhodocyclales	Rhodocyclaceae
OTU_273941	Bacteria	Verrucomicrobia	[Spartobacteria]	[Chthoniobacterales]	[Chthoniobacteraceae]
OTU_273948	Bacteria	Proteobacteria	Betaproteobacteria	Burkholderiales	Burkholderiaceae
OTU_273949	Bacteria	Proteobacteria	Betaproteobacteria		
OTU_127010	Bacteria	Proteobacteria	Deltaproteobacteria	Spirobacillales	
OTU_389089	Unassigned	Unassigned	Unassigned	Unassigned	Unassigned
OTU_389088	Bacteria	Proteobacteria	Betaproteobacteria	Burkholderiales	Comamonadaceae
OTU_298849	Bacteria	Proteobacteria	Betaproteobacteria	Burkholderiales	Comamonadaceae
OTU_389085	Bacteria	Actinobacteria	Actinobacteria	Actinomycetales	Streptomycetaceae
OTU_389084	Bacteria	Actinobacteria	Actinobacteria	Actinomycetales	Nakamurellaceae
OTU_389087	Bacteria	Proteobacteria	Alphaproteobacteria	Rhizobiales	
OTU_389086	Bacteria	Actinobacteria	Actinobacteria	Actinomycetales	Pseudonocardiaceae
OTU_389081	Bacteria	Bacteroidetes	Cytophagia	Cytophagales	Cytophagaceae
OTU_127012	Bacteria	Proteobacteria	Alphaproteobacteria	Rickettsiales	mitochondria
OTU_389083	Bacteria	Chloroflexi	Ellin6529		
OTU_389082	Bacteria	Actinobacteria	Actinobacteria	Actinomycetales	Microbacteriaceae
OTU_365443	Bacteria	Proteobacteria	Deltaproteobacteria	Myxococcales	
OTU_365442	Bacteria	Bacteroidetes	[Saprospirae]	[Saprospirales]	Chitinophagaceae
OTU_365441	Bacteria	Proteobacteria	Alphaproteobacteria	Sphingomonadales	Erythrobacteraceae
OTU_127013	Bacteria	Proteobacteria	Deltaproteobacteria	Myxococcales	
OTU_365447	Bacteria	Proteobacteria	Alphaproteobacteria		
OTU_365446	Bacteria	Acidobacteria	Acidobacteria-6	CCU21	
OTU_365445	Bacteria	Proteobacteria	Alphaproteobacteria	Sphingomonadales	Sphingomonadaceae
OTU_365444	Bacteria	Bacteroidetes	Cytophagia	Cytophagales	Cytophagaceae
OTU_187816	Bacteria	Acidobacteria	Acidobacteria-6	CCU21	
OTU_365449	Bacteria	Actinobacteria	Actinobacteria	Actinomycetales	Nocardioidaceae
OTU_365448	Bacteria	Planctomycetes	Planctomycetia	Planctomycetales	Planctomycetaceae
OTU_187817	Bacteria	Proteobacteria	Betaproteobacteria	Burkholderiales	Oxalobacteraceae
OTU_240799	Bacteria	Actinobacteria	Actinobacteria	Actinomycetales	Streptomycetaceae
OTU_240798	Bacteria	Proteobacteria	Deltaproteobacteria	Bdellovibrionales	Bdellovibrionaceae
OTU_240795	Bacteria	Verrucomicrobia	[Spartobacteria]	[Chthoniobacterales]	[Chthoniobacteraceae]
OTU_240794	Bacteria	Bacteroidetes	[Saprospirae]	[Saprospirales]	Chitinophagaceae
OTU_240797	Bacteria	Proteobacteria	Betaproteobacteria	Burkholderiales	Comamonadaceae
OTU_240796	Bacteria	Proteobacteria	Betaproteobacteria	Burkholderiales	Comamonadaceae
OTU_240791	Bacteria	Actinobacteria	Actinobacteria	Actinomycetales	Actinosynnemataceae
OTU_240790	Bacteria	Actinobacteria	Thermoleophilia	Solirubrobacterales	Patulibacteraceae
OTU_240793	Bacteria	Actinobacteria	Actinobacteria	Actinomycetales	Microbacteriaceae
OTU_240792	Bacteria	Actinobacteria	Actinobacteria	Actinomycetales	Microbacteriaceae
OTU_299506	Bacteria	Proteobacteria	Alphaproteobacteria	Caulobacterales	Caulobacteraceae
OTU_299507	Bacteria	Proteobacteria	Gammaproteobacteria	Xanthomonadales	Xanthomonadaceae
OTU_299504	Bacteria	Acidobacteria	Acidobacteria-6	CCU21	
OTU_299505	Bacteria	Proteobacteria	Deltaproteobacteria	Myxococcales	
OTU_299502	Bacteria	Actinobacteria	Actinobacteria	Actinomycetales	Micromonosporaceae
OTU_299503	Unassigned	Unassigned	Unassigned	Unassigned	Unassigned
OTU_299500	Unassigned	Unassigned	Unassigned	Unassigned	Unassigned
OTU_299501	Bacteria	Actinobacteria	Thermoleophilia	Solirubrobacterales	
OTU_299508	Bacteria	Actinobacteria	Actinobacteria	Actinomycetales	Microbacteriaceae
OTU_299509	Bacteria	Proteobacteria	Deltaproteobacteria	Myxococcales	
OTU_437452	Unassigned	Unassigned	Unassigned	Unassigned	Unassigned
OTU_133200	Bacteria	Actinobacteria	Actinobacteria	Actinomycetales	Micrococcaceae
OTU_133201	Bacteria	Proteobacteria	Betaproteobacteria	Burkholderiales	Oxalobacteraceae
OTU_133202	Bacteria	Proteobacteria	Betaproteobacteria	Burkholderiales	Comamonadaceae
OTU_133203	Bacteria	Proteobacteria	Alphaproteobacteria	Sphingomonadales	Sphingomonadaceae
OTU_133204	Bacteria	Proteobacteria	Deltaproteobacteria	Myxococcales	
OTU_133205	Bacteria	Proteobacteria	Alphaproteobacteria	Rhizobiales	Hyphomicrobiaceae
OTU_133206	Bacteria	Proteobacteria	Betaproteobacteria	Ellin6067	
OTU_133207	Bacteria	Cyanobacteria	Chloroplast	Streptophyta	
OTU_133208	Bacteria	Bacteroidetes	[Saprospirae]	[Saprospirales]	Chitinophagaceae
OTU_133209	Bacteria	Proteobacteria	Gammaproteobacteria	Xanthomonadales	Xanthomonadaceae
OTU_85148	Unassigned	Unassigned	Unassigned	Unassigned	Unassigned
OTU_85149	Bacteria	Actinobacteria	Actinobacteria	Actinomycetales	Nocardioidaceae
OTU_29948	Bacteria	Proteobacteria	Alphaproteobacteria	Rhizobiales	
OTU_29949	Bacteria	Planctomycetes	Phycisphaerae	WD2101	
OTU_29946	Bacteria	Verrucomicrobia	[Pedosphaerae]	[Pedosphaerales]	
OTU_29947	Bacteria	Bacteroidetes	Cytophagia	Cytophagales	Cytophagaceae
OTU_29944	Bacteria	Actinobacteria	Thermoleophilia	Solirubrobacterales	
OTU_29945	Bacteria	Chloroflexi	Gitt-GS-136		
OTU_29942	Bacteria	Firmicutes	Clostridia	Clostridiales	Symbiobacteriaceae
OTU_29943	Unassigned	Unassigned	Unassigned	Unassigned	Unassigned
OTU_29940	Unassigned	Unassigned	Unassigned	Unassigned	Unassigned
OTU_29941	Bacteria	Actinobacteria	Thermoleophilia	Solirubrobacterales	
OTU_400908	Bacteria	Bacteroidetes	Cytophagia	Cytophagales	Cytophagaceae
OTU_208886	Bacteria	Proteobacteria	Alphaproteobacteria	Rhizobiales	Rhizobiaceae
OTU_16919	Bacteria	Planctomycetes	Planctomycetia	Gemmatales	Isosphaeraceae
OTU_247061	Bacteria	Actinobacteria	Actinobacteria	Actinomycetales	Streptomycetaceae
OTU_16911	Bacteria	Proteobacteria	Alphaproteobacteria	Caulobacterales	Caulobacteraceae
OTU_16910	Bacteria	Actinobacteria	Thermoleophilia	Solirubrobacterales	Patulibacteraceae
OTU_47551	Bacteria	Actinobacteria	Actinobacteria	Actinomycetales	
OTU_47550	Bacteria	Proteobacteria	Deltaproteobacteria	Myxococcales	
OTU_47553	Bacteria	TM6	SJA-4		
OTU_47552	Bacteria	Actinobacteria	Actinobacteria	Actinomycetales	Microbacteriaceae
OTU_5648	Bacteria	Chloroflexi	Anaerolineae	H39	
OTU_5649	Bacteria	Proteobacteria	Gammaproteobacteria	Pseudomonadales	Pseudomonadaceae
OTU_5644	Bacteria	Firmicutes	Clostridia	Clostridiales	Clostridiaceae
OTU_5645	Bacteria	Gemmatimonadetes	Gemm-1		
OTU_5646	Bacteria	Actinobacteria	Actinobacteria	Actinomycetales	Mycobacteriaceae
OTU_5647	Bacteria	Proteobacteria	Deltaproteobacteria	Myxococcales	Cystobacterineae
OTU_5640	Bacteria	Acidobacteria	Acidobacteriia	Acidobacteriales	Koribacteraceae
OTU_5641	Bacteria	Gemmatimonadetes	Gemmatimonadetes		
OTU_5642	Bacteria	Gemmatimonadetes	Gemm-1		
OTU_5643	Bacteria	Proteobacteria	Deltaproteobacteria	Myxococcales	
OTU_47557	Bacteria	Proteobacteria	Alphaproteobacteria		
OTU_47556	Bacteria	Proteobacteria	Betaproteobacteria	Burkholderiales	Comamonadaceae
OTU_71301	Bacteria	Proteobacteria	Deltaproteobacteria	Myxococcales	
OTU_71300	Bacteria	Proteobacteria	Deltaproteobacteria	Myxococcales	
OTU_71303	Bacteria	Proteobacteria	Deltaproteobacteria	Myxococcales	Haliangiaceae
OTU_71302	Bacteria	Proteobacteria	Alphaproteobacteria	Rickettsiales	mitochondria
OTU_71305	Bacteria	Proteobacteria	Deltaproteobacteria	Myxococcales	Haliangiaceae
OTU_71304	Bacteria	Actinobacteria	Thermoleophilia	Solirubrobacterales	Solirubrobacteraceae
OTU_71307	Bacteria	Proteobacteria	Alphaproteobacteria		
OTU_71306	Bacteria	Actinobacteria	Actinobacteria	Actinomycetales	Nocardioidaceae
OTU_71309	Bacteria	TM6	SJA-4		
OTU_71308	Bacteria	Bacteroidetes	[Saprospirae]	[Saprospirales]	Chitinophagaceae
OTU_345157	Bacteria	Proteobacteria	Deltaproteobacteria	Bdellovibrionales	Bdellovibrionaceae
OTU_345156	Bacteria	Actinobacteria	Actinobacteria	Actinomycetales	Nocardioidaceae
OTU_345155	Bacteria	Acidobacteria	RB25		
OTU_345154	Bacteria	Chloroflexi	Ktedonobacteria	Ktedonobacterales	Ktedonobacteraceae
OTU_236769	Bacteria	Firmicutes	Bacilli	Bacillales	Bacillaceae
OTU_236768	Bacteria	Cyanobacteria	Synechococcophycideae	Pseudanabaenales	Pseudanabaenaceae
OTU_345151	Bacteria	Actinobacteria	Actinobacteria	Actinomycetales	Actinosynnemataceae
OTU_345150	Bacteria	Actinobacteria	Actinobacteria	Actinomycetales	Mycobacteriaceae
OTU_236765	Bacteria	Actinobacteria	Actinobacteria	Actinomycetales	Pseudonocardiaceae
OTU_236764	Bacteria	Verrucomicrobia	[Spartobacteria]	[Chthoniobacterales]	[Chthoniobacteraceae]
OTU_236767	Bacteria	Acidobacteria	[Chloracidobacteria]	RB41	
OTU_236766	Bacteria	Acidobacteria	Acidobacteriia	Acidobacteriales	Acidobacteriaceae
OTU_236761	Bacteria	Chloroflexi	Ellin6529		
OTU_236760	Bacteria	Proteobacteria	Alphaproteobacteria	Sphingomonadales	Erythrobacteraceae
OTU_236763	Bacteria	Actinobacteria	Thermoleophilia	Gaiellales	Gaiellaceae
OTU_236762	Bacteria	Bacteroidetes	[Saprospirae]	[Saprospirales]	Chitinophagaceae
OTU_156920	Bacteria	Bacteroidetes	[Saprospirae]	[Saprospirales]	Chitinophagaceae
OTU_321572	Unassigned	Unassigned	Unassigned	Unassigned	Unassigned
OTU_453272	Bacteria	Actinobacteria	Actinobacteria	Actinomycetales	Sporichthyaceae
OTU_283204	Bacteria	Verrucomicrobia	[Spartobacteria]	[Chthoniobacterales]	[Chthoniobacteraceae]
OTU_457258	Bacteria	Proteobacteria	Betaproteobacteria	Burkholderiales	Oxalobacteraceae
OTU_374094	Bacteria	Proteobacteria	Alphaproteobacteria	Rhodospirillales	Rhodospirillaceae
OTU_457256	Bacteria	TM7	TM7-1		
OTU_457257	Bacteria	Proteobacteria	Betaproteobacteria	Burkholderiales	Burkholderiaceae
OTU_457254	Unassigned	Unassigned	Unassigned	Unassigned	Unassigned
OTU_457255	Bacteria	Acidobacteria	Acidobacteriia	Acidobacteriales	Acidobacteriaceae
OTU_457252	Bacteria	Verrucomicrobia	Opitutae	Opitutales	Opitutaceae
OTU_457253	Bacteria	Proteobacteria	Alphaproteobacteria	Rickettsiales	mitochondria
OTU_457250	Bacteria	Proteobacteria	Betaproteobacteria	Burkholderiales	Comamonadaceae
OTU_457251	Bacteria	Armatimonadetes	[Fimbriimonadia]	[Fimbriimonadales]	[Fimbriimonadaceae]
OTU_141821	Bacteria	Proteobacteria	Alphaproteobacteria	Sphingomonadales	Sphingomonadaceae
OTU_141820	Bacteria	Acidobacteria	Sva0725	Sva0725	
OTU_141823	Bacteria	Proteobacteria	Alphaproteobacteria	Rhizobiales	Hyphomicrobiaceae
OTU_141822	Bacteria	Actinobacteria	Actinobacteria	Actinomycetales	Kineosporiaceae
OTU_141825	Bacteria	Actinobacteria	Actinobacteria	Actinomycetales	Streptomycetaceae
OTU_141824	Bacteria	Bacteroidetes	[Saprospirae]	[Saprospirales]	Chitinophagaceae
OTU_141827	Bacteria	Proteobacteria	Betaproteobacteria	Rhodocyclales	Rhodocyclaceae
OTU_141826	Bacteria	Proteobacteria	Deltaproteobacteria	Myxococcales	
OTU_141829	Unassigned	Unassigned	Unassigned	Unassigned	Unassigned
OTU_141828	Bacteria	Proteobacteria	Betaproteobacteria	Burkholderiales	Comamonadaceae
OTU_297241	Bacteria	Proteobacteria	Deltaproteobacteria	Myxococcales	
OTU_297240	Bacteria	Acidobacteria	[Chloracidobacteria]	RB41	Ellin6075
OTU_297247	Bacteria	Proteobacteria	Deltaproteobacteria	Myxococcales	
OTU_297246	Bacteria	Bacteroidetes	Cytophagia	Cytophagales	Cytophagaceae
OTU_297245	Bacteria	Proteobacteria	Betaproteobacteria	Burkholderiales	Root;k__Bacteria;p__Proteobacteria;c__Betaproteobacteria;o__Burkholderiales
OTU_297244	Bacteria	Bacteroidetes	[Saprospirae]	[Saprospirales]	Chitinophagaceae
OTU_131228	Bacteria	Verrucomicrobia	Verrucomicrobiae	Verrucomicrobiales	Verrucomicrobiaceae
OTU_139434	Bacteria	Bacteroidetes	Sphingobacteriia	Sphingobacteriales	Sphingobacteriaceae
OTU_139437	Bacteria	Proteobacteria	Betaproteobacteria	Methylophilales	Methylophilaceae
OTU_139436	Bacteria	Bacteroidetes	[Saprospirae]	[Saprospirales]	Chitinophagaceae
OTU_139431	Bacteria	Proteobacteria	Alphaproteobacteria	Kiloniellales	
OTU_139430	Unassigned	Unassigned	Unassigned	Unassigned	Unassigned
OTU_139433	Bacteria	Bacteroidetes	Cytophagia	Cytophagales	Cytophagaceae
OTU_139432	Bacteria	Armatimonadetes	Chthonomonadetes	SJA-22	
OTU_131220	Bacteria	Actinobacteria	Thermoleophilia	Solirubrobacterales	
OTU_131221	Bacteria	Proteobacteria	Betaproteobacteria	Rhodocyclales	Rhodocyclaceae
OTU_131222	Unassigned	Unassigned	Unassigned	Unassigned	Unassigned
OTU_131223	Bacteria	Proteobacteria	Alphaproteobacteria	Caulobacterales	Caulobacteraceae
OTU_139439	Bacteria	Planctomycetes	Planctomycetia	Pirellulales	Pirellulaceae
OTU_139438	Bacteria	Bacteroidetes	Cytophagia	Cytophagales	Cytophagaceae
OTU_131226	Bacteria	Proteobacteria	Alphaproteobacteria	Sphingomonadales	Sphingomonadaceae
OTU_131227	Bacteria	Actinobacteria	Acidimicrobiia	Acidimicrobiales	
OTU_100934	Bacteria	Proteobacteria	Alphaproteobacteria	BD7-3	
OTU_100935	Bacteria	Planctomycetes	Planctomycetia	Pirellulales	Pirellulaceae
OTU_100936	Bacteria	Actinobacteria	Thermoleophilia	Gaiellales	Gaiellaceae
OTU_100937	Bacteria	Proteobacteria	Alphaproteobacteria	Ellin329	
OTU_100930	Bacteria	Proteobacteria	Deltaproteobacteria	Bdellovibrionales	Bdellovibrionaceae
OTU_100931	Bacteria	Bacteroidetes	[Saprospirae]	[Saprospirales]	
OTU_100932	Bacteria	Gemmatimonadetes	Gemmatimonadetes	Gemmatimonadales	Ellin5301
OTU_100933	Bacteria	Proteobacteria	Gammaproteobacteria	Pseudomonadales	Pseudomonadaceae
OTU_100938	Bacteria	Actinobacteria	Actinobacteria	Actinomycetales	Frankiaceae
OTU_100939	Bacteria	Proteobacteria	Deltaproteobacteria		
OTU_161683	Bacteria	Proteobacteria	Gammaproteobacteria	Xanthomonadales	Xanthomonadaceae
OTU_161682	Bacteria	Bacteroidetes	Cytophagia	Cytophagales	Cytophagaceae
OTU_161681	Bacteria	Proteobacteria	Betaproteobacteria	Burkholderiales	Comamonadaceae
OTU_161680	Bacteria	Proteobacteria	Alphaproteobacteria	Rhodobacterales	Rhodobacteraceae
OTU_161687	Unassigned	Unassigned	Unassigned	Unassigned	Unassigned
OTU_161686	Bacteria	Chloroflexi	Ellin6529		
OTU_161685	Unassigned	Unassigned	Unassigned	Unassigned	Unassigned
OTU_161684	Bacteria	TM6	SJA-4		
OTU_161689	Bacteria	Bacteroidetes	Sphingobacteriia	Sphingobacteriales	
OTU_161688	Bacteria	Bacteroidetes	Bacteroidia	Bacteroidales	
OTU_27908	Bacteria	Proteobacteria	Betaproteobacteria	Rhodocyclales	Rhodocyclaceae
OTU_27909	Bacteria	TM7	TM7-3		
OTU_173242	Bacteria	Proteobacteria	Betaproteobacteria	Burkholderiales	Oxalobacteraceae
OTU_173243	Bacteria	Planctomycetes	Planctomycetia	Gemmatales	Gemmataceae
OTU_173244	Unassigned	Unassigned	Unassigned	Unassigned	Unassigned
OTU_173245	Bacteria	Proteobacteria	Deltaproteobacteria	FAC87	
OTU_173246	Bacteria	Proteobacteria	Betaproteobacteria	Burkholderiales	Comamonadaceae
OTU_173247	Bacteria	Proteobacteria	Deltaproteobacteria	Myxococcales	
OTU_27900	Bacteria	Elusimicrobia	Elusimicrobia	FAC88	
OTU_27901	Bacteria	Proteobacteria	Deltaproteobacteria	MIZ46	
OTU_27902	Bacteria	Proteobacteria	Gammaproteobacteria	Legionellales	Coxiellaceae
OTU_27903	Unassigned	Unassigned	Unassigned	Unassigned	Unassigned
OTU_27904	Bacteria	Proteobacteria	Alphaproteobacteria	Rhizobiales	Hyphomicrobiaceae
OTU_27905	Bacteria	Actinobacteria	Actinobacteria	Actinomycetales	Streptomycetaceae
OTU_27906	Bacteria	Proteobacteria	Alphaproteobacteria	Rhizobiales	Hyphomicrobiaceae
OTU_27907	Bacteria	Proteobacteria	Alphaproteobacteria	Rhizobiales	
OTU_39518	Bacteria	Proteobacteria	Alphaproteobacteria	Rickettsiales	Rickettsiaceae
OTU_42177	Bacteria	Acidobacteria	Acidobacteria-6	iii1-15	
OTU_39519	Bacteria	Proteobacteria	Deltaproteobacteria	Myxococcales	
OTU_156136	Unassigned	Unassigned	Unassigned	Unassigned	Unassigned
OTU_31909	Bacteria	Bacteroidetes	[Saprospirae]	[Saprospirales]	Chitinophagaceae
OTU_31908	Unassigned	Unassigned	Unassigned	Unassigned	Unassigned
OTU_31907	Bacteria	Proteobacteria	Betaproteobacteria	Burkholderiales	Comamonadaceae
OTU_31906	Bacteria	Actinobacteria	Acidimicrobiia	Acidimicrobiales	
OTU_31905	Bacteria	Bacteroidetes	Cytophagia	Cytophagales	Cytophagaceae
OTU_31904	Bacteria	Cyanobacteria	Chloroplast	Stramenopiles	
OTU_31903	Unassigned	Unassigned	Unassigned	Unassigned	Unassigned
OTU_31902	Bacteria	Actinobacteria	MB-A2-108	0319-7L14	
OTU_31901	Bacteria	Actinobacteria	Actinobacteria	Actinomycetales	Pseudonocardiaceae
OTU_348430	Bacteria	Proteobacteria	Betaproteobacteria	Burkholderiales	Comamonadaceae
OTU_251137	Bacteria	Bacteroidetes	[Saprospirae]	[Saprospirales]	Chitinophagaceae
OTU_251136	Bacteria	Bacteroidetes	Sphingobacteriia	Sphingobacteriales	
OTU_251135	Bacteria	Proteobacteria	Betaproteobacteria	Procabacteriales	Procabacteriaceae
OTU_251134	Bacteria	Chloroflexi	Anaerolineae	SBR1031	A4b
OTU_251133	Bacteria	Proteobacteria	Alphaproteobacteria	Rhodospirillales	Rhodospirillaceae
OTU_251132	Bacteria	Proteobacteria	Alphaproteobacteria	Rhodospirillales	Rhodospirillaceae
OTU_251131	Bacteria	Proteobacteria	Alphaproteobacteria	Sphingomonadales	Sphingomonadaceae
OTU_251130	Bacteria	Bacteroidetes	[Saprospirae]	[Saprospirales]	Chitinophagaceae
OTU_251139	Bacteria	Proteobacteria	Alphaproteobacteria	Rhizobiales	Methylobacteriaceae
OTU_251138	Bacteria	Proteobacteria	Deltaproteobacteria	Myxococcales	
OTU_28480	Bacteria	Actinobacteria	Acidimicrobiia	Acidimicrobiales	
OTU_28481	Bacteria	Proteobacteria	Alphaproteobacteria	Rhizobiales	Phyllobacteriaceae
OTU_28482	Bacteria	Proteobacteria	Deltaproteobacteria	Myxococcales	
OTU_28483	Bacteria	Proteobacteria	Deltaproteobacteria		
OTU_28484	Bacteria	Acidobacteria	Solibacteres	Solibacterales	
OTU_28485	Bacteria	OP3	koll11	GIF10	kpj58rc
OTU_28486	Bacteria	Proteobacteria	Deltaproteobacteria	Myxococcales	
OTU_28487	Bacteria	Proteobacteria	Betaproteobacteria	Burkholderiales	Oxalobacteraceae
OTU_28488	Bacteria	Bacteroidetes	[Saprospirae]	[Saprospirales]	Chitinophagaceae
OTU_28489	Unassigned	Unassigned	Unassigned	Unassigned	Unassigned
OTU_457833	Bacteria	Proteobacteria	Alphaproteobacteria	Rhizobiales	Hyphomicrobiaceae
OTU_39511	Bacteria	Planctomycetes	Planctomycetia	Gemmatales	Gemmataceae
OTU_360527	Bacteria	Bacteroidetes	[Saprospirae]	[Saprospirales]	Chitinophagaceae
OTU_267309	Bacteria	Proteobacteria	Betaproteobacteria	Methylophilales	Methylophilaceae
OTU_267308	Bacteria	Bacteroidetes	Sphingobacteriia	Sphingobacteriales	
OTU_149529	Bacteria	Verrucomicrobia	[Spartobacteria]	[Chthoniobacterales]	[Chthoniobacteraceae]
OTU_267305	Bacteria	Actinobacteria	Actinobacteria	Actinomycetales	Nocardioidaceae
OTU_267304	Bacteria	Gemmatimonadetes	Gemmatimonadetes	Gemmatimonadales	Ellin5301
OTU_267307	Bacteria	Proteobacteria	Alphaproteobacteria	Rickettsiales	mitochondria
OTU_267306	Bacteria	Bacteroidetes	[Saprospirae]	[Saprospirales]	Chitinophagaceae
OTU_267301	Bacteria	Proteobacteria	Betaproteobacteria	Burkholderiales	Comamonadaceae
OTU_267300	Bacteria	Proteobacteria	Alphaproteobacteria	Rhodospirillales	Rhodospirillaceae
OTU_267303	Bacteria	Actinobacteria	Thermoleophilia	Solirubrobacterales	
OTU_267302	Bacteria	Acidobacteria	Acidobacteria-6	iii1-15	
OTU_457831	Bacteria	Proteobacteria	Betaproteobacteria	MND1	
OTU_366720	Bacteria	Acidobacteria	Acidobacteria-6	iii1-15	
OTU_364900	Bacteria	Tenericutes	Mollicutes	Anaeroplasmatales	Anaeroplasmataceae
OTU_452378	Bacteria	Proteobacteria	Alphaproteobacteria	Rhizobiales	Hyphomicrobiaceae
OTU_452379	Bacteria	Actinobacteria	Actinobacteria	Actinomycetales	Nocardioidaceae
OTU_452376	Bacteria	Verrucomicrobia	[Spartobacteria]	[Chthoniobacterales]	[Chthoniobacteraceae]
OTU_452377	Bacteria	Actinobacteria	Thermoleophilia	Solirubrobacterales	Conexibacteraceae
OTU_452374	Bacteria	Planctomycetes	Planctomycetia	Gemmatales	Gemmataceae
OTU_452375	Bacteria	Bacteroidetes	[Saprospirae]	[Saprospirales]	Chitinophagaceae
OTU_452372	Bacteria	Proteobacteria	Alphaproteobacteria	Rhizobiales	Rhizobiaceae
OTU_452373	Bacteria	Actinobacteria	Actinobacteria	Actinomycetales	Streptomycetaceae
OTU_452370	Bacteria	Actinobacteria	Actinobacteria	Actinomycetales	Frankiaceae
OTU_452371	Bacteria	Proteobacteria	Alphaproteobacteria	Rhizobiales	Bradyrhizobiaceae
OTU_316343	Bacteria	Proteobacteria	Deltaproteobacteria	Myxococcales	
OTU_176391	Bacteria	Acidobacteria	DA052	Ellin6513	
OTU_176390	Bacteria	Proteobacteria	Deltaproteobacteria	Myxococcales	
OTU_176393	Bacteria	Bacteroidetes	[Saprospirae]	[Saprospirales]	Chitinophagaceae
OTU_176392	Bacteria	Cyanobacteria	Synechococcophycideae	Pseudanabaenales	Pseudanabaenaceae
OTU_176395	Bacteria	Proteobacteria	Deltaproteobacteria	Myxococcales	
OTU_176394	Bacteria	Acidobacteria	Acidobacteriia	Acidobacteriales	Koribacteraceae
OTU_176397	Bacteria	Planctomycetes	Phycisphaerae	WD2101	
OTU_176396	Bacteria	Proteobacteria	Deltaproteobacteria	Myxococcales	
OTU_176399	Bacteria	Proteobacteria	Gammaproteobacteria	Alteromonadales	HTCC2188
OTU_176398	Bacteria	Cyanobacteria	Oscillatoriophycideae	Oscillatoriales	Phormidiaceae
OTU_197530	Bacteria	Proteobacteria	Gammaproteobacteria	Xanthomonadales	Xanthomonadaceae
OTU_197531	Bacteria	Proteobacteria	Gammaproteobacteria	Pseudomonadales	Pseudomonadaceae
OTU_197532	Bacteria	Cyanobacteria	Chloroplast	Streptophyta	
OTU_197533	Bacteria	Proteobacteria	Deltaproteobacteria	Myxococcales	Polyangiaceae
OTU_197534	Bacteria	Actinobacteria	Actinobacteria	Actinomycetales	
OTU_197535	Bacteria	Proteobacteria	Deltaproteobacteria	Myxococcales	
OTU_197536	Bacteria	Actinobacteria	Actinobacteria	Actinomycetales	Microbacteriaceae
OTU_197537	Bacteria	Proteobacteria	Betaproteobacteria	A21b	UD5
OTU_197538	Bacteria	Actinobacteria	Actinobacteria	Actinomycetales	Pseudonocardiaceae
OTU_197539	Bacteria	Proteobacteria	Alphaproteobacteria	Rickettsiales	mitochondria
OTU_156138	Unassigned	Unassigned	Unassigned	Unassigned	Unassigned
OTU_457834	Bacteria	Actinobacteria	Actinobacteria	Actinomycetales	Nocardioidaceae
OTU_102798	Bacteria	Proteobacteria	Alphaproteobacteria		
OTU_102799	Bacteria	Chloroflexi	Thermomicrobia	JG30-KF-CM45	
OTU_102792	Bacteria	Planctomycetes	Planctomycetia	Gemmatales	Isosphaeraceae
OTU_102793	Bacteria	Chloroflexi	Anaerolineae	SBR1031	A4b
OTU_102790	Bacteria	Proteobacteria	Betaproteobacteria	Burkholderiales	Comamonadaceae
OTU_102791	Bacteria	Actinobacteria	Actinobacteria	Actinomycetales	Micrococcaceae
OTU_102796	Bacteria	Proteobacteria	Gammaproteobacteria	Pseudomonadales	Pseudomonadaceae
OTU_102797	Bacteria	Proteobacteria	Betaproteobacteria	Burkholderiales	Oxalobacteraceae
OTU_102794	Bacteria	Proteobacteria	Deltaproteobacteria		
OTU_102795	Bacteria	Cyanobacteria	Chloroplast	Streptophyta	
OTU_11192	Bacteria	Proteobacteria	Alphaproteobacteria	Rhizobiales	
OTU_11193	Bacteria	Bacteroidetes	Cytophagia	Cytophagales	Cytophagaceae
OTU_11190	Bacteria	Fibrobacteres	Fibrobacteria	258ds10	
OTU_11191	Bacteria	Proteobacteria	Deltaproteobacteria	Myxococcales	
OTU_11196	Bacteria	Bacteroidetes	Cytophagia	Cytophagales	Cytophagaceae
OTU_11197	Unassigned	Unassigned	Unassigned	Unassigned	Unassigned
OTU_11194	Bacteria	Proteobacteria	Alphaproteobacteria	Rhizobiales	Bradyrhizobiaceae
OTU_11195	Bacteria	Verrucomicrobia	[Pedosphaerae]	[Pedosphaerales]	Ellin515
OTU_11198	Bacteria	Actinobacteria	Thermoleophilia	Solirubrobacterales	
OTU_11199	Bacteria	Bacteroidetes	[Saprospirae]	[Saprospirales]	
OTU_435848	Bacteria	Proteobacteria	Betaproteobacteria	Burkholderiales	Oxalobacteraceae
OTU_42178	Bacteria	Actinobacteria	Thermoleophilia	Solirubrobacterales	
OTU_144541	Bacteria	Actinobacteria	MB-A2-108	0319-7L14	
OTU_144540	Bacteria	Proteobacteria	Deltaproteobacteria	Bdellovibrionales	Bdellovibrionaceae
OTU_144543	Bacteria	Proteobacteria	Alphaproteobacteria	Rickettsiales	mitochondria
OTU_144542	Bacteria	Proteobacteria	Betaproteobacteria	Procabacteriales	Procabacteriaceae
OTU_264821	Bacteria	Actinobacteria	Actinobacteria	Actinomycetales	Streptomycetaceae
OTU_144544	Bacteria	Proteobacteria	Alphaproteobacteria	Sphingomonadales	Sphingomonadaceae
OTU_144547	Bacteria	Proteobacteria	Alphaproteobacteria	Sphingomonadales	Sphingomonadaceae
OTU_144546	Bacteria	TM6	SJA-4		
OTU_144549	Bacteria	Proteobacteria	Betaproteobacteria	Burkholderiales	Comamonadaceae
OTU_144548	Bacteria	Acidobacteria	Acidobacteria-6	iii1-15	
OTU_264829	Bacteria	Actinobacteria	Actinobacteria	Actinomycetales	Streptomycetaceae
OTU_264828	Bacteria	Acidobacteria	iii1-8	DS-18	
OTU_42179	Bacteria	Proteobacteria	Alphaproteobacteria	Caulobacterales	Caulobacteraceae
OTU_439026	Bacteria	Actinobacteria	Actinobacteria	Actinomycetales	Nocardiaceae
OTU_439021	Bacteria	Firmicutes	Bacilli	Bacillales	Paenibacillaceae
OTU_435845	Bacteria	Proteobacteria	Betaproteobacteria	Burkholderiales	Comamonadaceae
OTU_24668	Bacteria	Bacteroidetes	[Saprospirae]	[Saprospirales]	Chitinophagaceae
OTU_24669	Bacteria	Proteobacteria	Alphaproteobacteria	Rhodospirillales	Rhodospirillaceae
OTU_24660	Bacteria	Actinobacteria	Thermoleophilia	Gaiellales	Gaiellaceae
OTU_24661	Bacteria	Planctomycetes	Phycisphaerae	Phycisphaerales	Phycisphaeraceae
OTU_24662	Bacteria	Proteobacteria	Alphaproteobacteria	Rhodospirillales	Rhodospirillaceae
OTU_24663	Bacteria	Actinobacteria	Actinobacteria	Actinomycetales	Micromonosporaceae
OTU_24664	Bacteria	Proteobacteria	Alphaproteobacteria	Rhodospirillales	Rhodospirillaceae
OTU_24665	Bacteria	Bacteroidetes	[Saprospirae]	[Saprospirales]	Chitinophagaceae
OTU_24666	Bacteria	Gemmatimonadetes	Gemmatimonadetes	Ellin5290	
OTU_24667	Bacteria	Bacteroidetes	Sphingobacteriia	Sphingobacteriales	
OTU_435844	Bacteria	Proteobacteria	Alphaproteobacteria	Sphingomonadales	Sphingomonadaceae
OTU_152079	Bacteria	Proteobacteria	Alphaproteobacteria	Rhodospirillales	Acetobacteraceae
OTU_27159	Bacteria	Acidobacteria	Acidobacteria-6	iii1-15	
OTU_27158	Bacteria	Proteobacteria	Deltaproteobacteria		
OTU_397408	Bacteria	Actinobacteria	Thermoleophilia	Solirubrobacterales	
OTU_397409	Bacteria	Actinobacteria	Actinobacteria	Actinomycetales	Nocardioidaceae
OTU_27153	Bacteria	Proteobacteria	Gammaproteobacteria	Pseudomonadales	Pseudomonadaceae
OTU_27152	Bacteria	Bacteroidetes	Cytophagia	Cytophagales	Cytophagaceae
OTU_27151	Bacteria	Proteobacteria	Deltaproteobacteria	Bdellovibrionales	Bacteriovoracaceae
OTU_27150	Bacteria	Proteobacteria	Alphaproteobacteria	Sphingomonadales	Sphingomonadaceae
OTU_27157	Bacteria	Proteobacteria	Deltaproteobacteria		
OTU_27156	Bacteria	Chlamydiae	Chlamydiia	Chlamydiales	Parachlamydiaceae
OTU_27155	Unassigned	Unassigned	Unassigned	Unassigned	Unassigned
OTU_27154	Bacteria	Planctomycetes	vadinHA49	DH61	
OTU_426498	Bacteria	Bacteroidetes	[Saprospirae]	[Saprospirales]	Chitinophagaceae
OTU_435842	Bacteria	Proteobacteria	Alphaproteobacteria		
OTU_239640	Bacteria	Armatimonadetes	Armatimonadia	FW68	
OTU_454903	Bacteria	Proteobacteria	Alphaproteobacteria	Sphingomonadales	Sphingomonadaceae
OTU_454902	Bacteria	Proteobacteria	Alphaproteobacteria	Sphingomonadales	Sphingomonadaceae
OTU_454901	Unassigned	Unassigned	Unassigned	Unassigned	Unassigned
OTU_454900	Bacteria	Proteobacteria	Alphaproteobacteria	Rhizobiales	
OTU_454907	Bacteria	Chloroflexi	Ellin6529		
OTU_454906	Bacteria	Proteobacteria	Betaproteobacteria	Burkholderiales	Comamonadaceae
OTU_454905	Bacteria	Proteobacteria	Alphaproteobacteria	Rhodospirillales	Acetobacteraceae
OTU_454904	Bacteria	Bacteroidetes	Cytophagia	Cytophagales	Cytophagaceae
OTU_426499	Bacteria	Proteobacteria	Alphaproteobacteria	Ellin329	
OTU_454909	Bacteria	Proteobacteria	Alphaproteobacteria	Rhizobiales	Bradyrhizobiaceae
OTU_454908	Bacteria	Proteobacteria	Alphaproteobacteria	Rhodospirillales	Rhodospirillaceae
OTU_14904	Bacteria	Proteobacteria	Alphaproteobacteria	Rhizobiales	
OTU_453305	Bacteria	Proteobacteria	Betaproteobacteria	MND1	
OTU_165626	Bacteria	Proteobacteria	Deltaproteobacteria	Myxococcales	
OTU_402661	Bacteria	Bacteroidetes	[Saprospirae]	[Saprospirales]	Saprospiraceae
OTU_407288	Bacteria	Chloroflexi	Thermomicrobia	JG30-KF-CM45	
OTU_407289	Bacteria	Actinobacteria	Actinobacteria	Actinomycetales	Streptomycetaceae
OTU_402660	Unassigned	Unassigned	Unassigned	Unassigned	Unassigned
OTU_362872	Bacteria	Actinobacteria	Thermoleophilia	Solirubrobacterales	Patulibacteraceae
OTU_407285	Bacteria	Chloroflexi	Ellin6529		
OTU_407286	Bacteria	Actinobacteria	Actinobacteria	Actinomycetales	Pseudonocardiaceae
OTU_423546	Bacteria	Proteobacteria	Alphaproteobacteria	Rhizobiales	Hyphomicrobiaceae
OTU_407287	Bacteria	Acidobacteria	[Chloracidobacteria]	RB41	Ellin6075
OTU_438000	Bacteria	Bacteroidetes	Sphingobacteriia	Sphingobacteriales	Sphingobacteriaceae
OTU_426495	Bacteria	Actinobacteria	Thermoleophilia	Gaiellales	Gaiellaceae
OTU_438002	Bacteria	Proteobacteria	Betaproteobacteria	Burkholderiales	Comamonadaceae
OTU_438003	Bacteria	Proteobacteria	Alphaproteobacteria	Sphingomonadales	Sphingomonadaceae
OTU_438004	Bacteria	Acidobacteria	Acidobacteria-6	iii1-15	mb2424
OTU_438005	Bacteria	Proteobacteria	Betaproteobacteria	Burkholderiales	Comamonadaceae
OTU_438006	Bacteria	Actinobacteria	Actinobacteria	Actinomycetales	Nocardioidaceae
OTU_438007	Bacteria	Acidobacteria	Acidobacteria-6	iii1-15	
OTU_438008	Bacteria	Planctomycetes	Planctomycetia	Gemmatales	Gemmataceae
OTU_438009	Bacteria	Actinobacteria	Actinobacteria	Actinomycetales	Actinosynnemataceae
OTU_407283	Bacteria	Proteobacteria	Betaproteobacteria	Burkholderiales	Comamonadaceae
OTU_110289	Bacteria	Proteobacteria	Gammaproteobacteria	Legionellales	
OTU_110288	Bacteria	TM7	SC3		
OTU_402662	Bacteria	Proteobacteria	Betaproteobacteria	Burkholderiales	Comamonadaceae
OTU_110283	Bacteria	Proteobacteria	Deltaproteobacteria	Myxococcales	
OTU_110282	Bacteria	Proteobacteria	Gammaproteobacteria	Xanthomonadales	Sinobacteraceae
OTU_110281	Bacteria	TM6	SJA-4		
OTU_110280	Unassigned	Unassigned	Unassigned	Unassigned	Unassigned
OTU_110287	Bacteria	Proteobacteria	Betaproteobacteria	Ellin6067	
OTU_110286	Bacteria	Acidobacteria	Acidobacteria-6	CCU21	
OTU_110285	Bacteria	Proteobacteria	Deltaproteobacteria	Myxococcales	
OTU_110284	Bacteria	Planctomycetes	Phycisphaerae	WD2101	
OTU_96962	Bacteria	Proteobacteria	Gammaproteobacteria	Legionellales	Coxiellaceae
OTU_96963	Bacteria	Chloroflexi	Chloroflexi	Herpetosiphonales	
OTU_96960	Bacteria	Planctomycetes	Phycisphaerae	Phycisphaerales	
OTU_96961	Unassigned	Unassigned	Unassigned	Unassigned	Unassigned
OTU_96966	Bacteria	Planctomycetes	Planctomycetia	Gemmatales	Isosphaeraceae
OTU_96967	Bacteria	Proteobacteria	Gammaproteobacteria	Xanthomonadales	Xanthomonadaceae
OTU_96964	Bacteria	Proteobacteria	Alphaproteobacteria	Caulobacterales	Caulobacteraceae
OTU_96965	Unassigned	Unassigned	Unassigned	Unassigned	Unassigned
OTU_96968	Bacteria	Actinobacteria	Actinobacteria	Actinomycetales	Pseudonocardiaceae
OTU_96969	Bacteria	Cyanobacteria	Chloroplast	Streptophyta	
OTU_402665	Bacteria	Acidobacteria	Acidobacteria-6	iii1-15	
OTU_394328	Bacteria	Proteobacteria	Gammaproteobacteria	Chromatiales	Chromatiaceae
OTU_394329	Bacteria	Proteobacteria	Deltaproteobacteria	Desulfuromonadales	Geobacteraceae
OTU_394326	Bacteria	Proteobacteria	Alphaproteobacteria	Rhizobiales	Methylobacteriaceae
OTU_394327	Bacteria	Proteobacteria	Betaproteobacteria	Burkholderiales	Oxalobacteraceae
OTU_394324	Bacteria	Proteobacteria	Alphaproteobacteria	Rhizobiales	Hyphomicrobiaceae
OTU_394325	Bacteria	Actinobacteria	Actinobacteria	Actinomycetales	Streptomycetaceae
OTU_394322	Bacteria	Actinobacteria	Actinobacteria	Actinomycetales	Kineosporiaceae
OTU_394323	Unassigned	Unassigned	Unassigned	Unassigned	Unassigned
OTU_394320	Unassigned	Unassigned	Unassigned	Unassigned	Unassigned
OTU_394321	Bacteria	Actinobacteria	Acidimicrobiia	Acidimicrobiales	C111
OTU_402664	Unassigned	Unassigned	Unassigned	Unassigned	Unassigned
OTU_160631	Bacteria	Proteobacteria	Deltaproteobacteria	Myxococcales	
OTU_440195	Bacteria	Acidobacteria	Acidobacteriia	Acidobacteriales	Acidobacteriaceae
OTU_160630	Bacteria	Proteobacteria	Deltaproteobacteria	Myxococcales	
OTU_130869	Bacteria	Bacteroidetes	[Saprospirae]	[Saprospirales]	Chitinophagaceae
OTU_130868	Bacteria	Gemmatimonadetes	Gemm-1		
OTU_130865	Bacteria	Actinobacteria	Actinobacteria	Actinomycetales	Micromonosporaceae
OTU_130864	Bacteria	Proteobacteria	Betaproteobacteria	Burkholderiales	Comamonadaceae
OTU_130867	Bacteria	Proteobacteria	Deltaproteobacteria	Myxococcales	
OTU_130866	Bacteria	Proteobacteria	Betaproteobacteria	Ellin6067	
OTU_130861	Bacteria	Firmicutes	Clostridia	Clostridiales	Clostridiaceae
OTU_130860	Bacteria	Bacteroidetes	Sphingobacteriia	Sphingobacteriales	Sphingobacteriaceae
OTU_130863	Unassigned	Unassigned	Unassigned	Unassigned	Unassigned
OTU_130862	Bacteria	Acidobacteria	Acidobacteria-6	iii1-15	
OTU_318779	Bacteria	Proteobacteria	Alphaproteobacteria	Sphingomonadales	Sphingomonadaceae
OTU_318778	Unassigned	Unassigned	Unassigned	Unassigned	Unassigned
OTU_401161	Bacteria	Bacteroidetes	Cytophagia	Cytophagales	Cytophagaceae
OTU_401160	Bacteria	Acidobacteria	Acidobacteriia	Acidobacteriales	Acidobacteriaceae
OTU_401167	Bacteria	Proteobacteria	Alphaproteobacteria	Rhodobacterales	Rhodobacteraceae
OTU_401166	Bacteria	Proteobacteria	Alphaproteobacteria	Rhodospirillales	Acetobacteraceae
OTU_401165	Bacteria	Actinobacteria	Actinobacteria	Actinomycetales	Pseudonocardiaceae
OTU_401164	Bacteria	Proteobacteria	Gammaproteobacteria	Xanthomonadales	Xanthomonadaceae
OTU_318771	Bacteria	Proteobacteria	Betaproteobacteria	Burkholderiales	Comamonadaceae
OTU_318770	Unassigned	Unassigned	Unassigned	Unassigned	Unassigned
OTU_318773	Bacteria	Actinobacteria	Actinobacteria	Actinomycetales	Root;k__Bacteria;p__Actinobacteria;c__Actinobacteria;o__Actinomycetales
OTU_318772	Bacteria	Proteobacteria	Betaproteobacteria	Burkholderiales	Comamonadaceae
OTU_318775	Bacteria	Actinobacteria	Thermoleophilia	Solirubrobacterales	
OTU_318774	Bacteria	Actinobacteria	Actinobacteria	Actinomycetales	Nocardioidaceae
OTU_318777	Bacteria	Actinobacteria	Actinobacteria	Actinomycetales	Actinosynnemataceae
OTU_318776	Bacteria	Proteobacteria	Alphaproteobacteria	Sphingomonadales	Sphingomonadaceae
OTU_56988	Bacteria	Proteobacteria	Alphaproteobacteria	Rhizobiales	Bradyrhizobiaceae
OTU_310168	Bacteria	Proteobacteria	Alphaproteobacteria	Rhizobiales	Hyphomicrobiaceae
OTU_310169	Bacteria	Proteobacteria	Alphaproteobacteria	Rhodospirillales	Rhodospirillaceae
OTU_56989	Bacteria	Bacteroidetes	Cytophagia	Cytophagales	Cytophagaceae
OTU_310164	Bacteria	Bacteroidetes	Cytophagia	Cytophagales	Cytophagaceae
OTU_310165	Bacteria	Tenericutes	Mollicutes	Anaeroplasmatales	Anaeroplasmataceae
OTU_310166	Bacteria	Actinobacteria	Actinobacteria	Actinomycetales	Geodermatophilaceae
OTU_310167	Bacteria	Gemmatimonadetes	Gemm-3		
OTU_310160	Unassigned	Unassigned	Unassigned	Unassigned	Unassigned
OTU_310161	Bacteria	Bacteroidetes	[Saprospirae]	[Saprospirales]	Chitinophagaceae
OTU_310162	Bacteria	Proteobacteria	Alphaproteobacteria	Rhizobiales	Bradyrhizobiaceae
OTU_310163	Bacteria	Proteobacteria	Betaproteobacteria	Burkholderiales	Comamonadaceae
OTU_240923	Bacteria	Bacteroidetes	Sphingobacteriia	Sphingobacteriales	Sphingobacteriaceae
OTU_247989	Bacteria	Actinobacteria	Actinobacteria	Actinomycetales	Streptomycetaceae
OTU_247988	Bacteria	Proteobacteria	Deltaproteobacteria	Myxococcales	
OTU_206280	Bacteria	Gemmatimonadetes	Gemmatimonadetes	Gemmatimonadales	Ellin5301
OTU_247981	Bacteria	Proteobacteria	Betaproteobacteria	Burkholderiales	Comamonadaceae
OTU_247980	Bacteria	TM6	SJA-4		
OTU_247983	Bacteria	Proteobacteria	Alphaproteobacteria	Rhizobiales	Beijerinckiaceae
OTU_247982	Bacteria	Actinobacteria	Actinobacteria	Actinomycetales	Microbacteriaceae
OTU_247985	Bacteria	Bacteroidetes	Sphingobacteriia	Sphingobacteriales	
OTU_247984	Bacteria	Actinobacteria	Actinobacteria	Actinomycetales	Pseudonocardiaceae
OTU_247987	Bacteria	Proteobacteria	Gammaproteobacteria	Xanthomonadales	Xanthomonadaceae
OTU_247986	Bacteria	Proteobacteria	Betaproteobacteria	Burkholderiales	Comamonadaceae
OTU_32102	Unassigned	Unassigned	Unassigned	Unassigned	Unassigned
OTU_32103	Bacteria	Actinobacteria	Coriobacteriia	Coriobacteriales	Coriobacteriaceae
OTU_32100	Bacteria	Actinobacteria	Acidimicrobiia	Acidimicrobiales	AKIW874
OTU_32101	Unassigned	Unassigned	Unassigned	Unassigned	Unassigned
OTU_32106	Bacteria	Verrucomicrobia	[Spartobacteria]	[Chthoniobacterales]	[Chthoniobacteraceae]
OTU_32107	Unassigned	Unassigned	Unassigned	Unassigned	Unassigned
OTU_32104	Bacteria	Actinobacteria	Thermoleophilia	Solirubrobacterales	Conexibacteraceae
OTU_32105	Bacteria	Actinobacteria	Actinobacteria	Actinomycetales	Microbacteriaceae
OTU_32108	Bacteria	Proteobacteria	Alphaproteobacteria	Sphingomonadales	Sphingomonadaceae
OTU_32109	Bacteria	Actinobacteria	Actinobacteria	Actinomycetales	Streptomycetaceae
OTU_62059	Bacteria	Actinobacteria	Actinobacteria	Actinomycetales	Actinosynnemataceae
OTU_62058	Bacteria	TM7	TM7-1		
OTU_429997	Bacteria	Acidobacteria	Solibacteres	Solibacterales	Solibacteraceae
OTU_206283	Bacteria	Actinobacteria	Thermoleophilia	Solirubrobacterales	
OTU_56983	Bacteria	Proteobacteria	Alphaproteobacteria	Rickettsiales	mitochondria
OTU_449828	Bacteria	Proteobacteria	Gammaproteobacteria	Xanthomonadales	Xanthomonadaceae
OTU_449829	Bacteria	Actinobacteria	Actinobacteria	Actinomycetales	Pseudonocardiaceae
OTU_449826	Bacteria	Actinobacteria	Actinobacteria	Actinomycetales	Streptomycetaceae
OTU_449827	Bacteria	Cyanobacteria	Chloroplast	Streptophyta	
OTU_449824	Bacteria	Proteobacteria	Betaproteobacteria	Burkholderiales	Comamonadaceae
OTU_449825	Bacteria	Proteobacteria	Alphaproteobacteria	Rhizobiales	Hyphomicrobiaceae
OTU_363923	Bacteria	Bacteroidetes	[Saprospirae]	[Saprospirales]	Chitinophagaceae
OTU_449823	Bacteria	Proteobacteria	Deltaproteobacteria	Myxococcales	
OTU_449820	Bacteria	Proteobacteria	Alphaproteobacteria	Rickettsiales	
OTU_449821	Bacteria	Chloroflexi	Ellin6529		
OTU_305009	Bacteria	Bacteroidetes	[Saprospirae]	[Saprospirales]	Chitinophagaceae
OTU_305008	Bacteria	Gemmatimonadetes	Gemmatimonadetes	Gemmatimonadales	
OTU_365139	Bacteria	Actinobacteria	Actinobacteria	Actinomycetales	Mycobacteriaceae
OTU_365138	Bacteria	Actinobacteria	Actinobacteria	Actinomycetales	Streptomycetaceae
OTU_240928	Bacteria	Proteobacteria	Betaproteobacteria	Burkholderiales	Oxalobacteraceae
OTU_305001	Unassigned	Unassigned	Unassigned	Unassigned	Unassigned
OTU_305000	Bacteria	Actinobacteria	Thermoleophilia	Solirubrobacterales	Conexibacteraceae
OTU_305003	Bacteria	Planctomycetes	Planctomycetia	Gemmatales	Gemmataceae
OTU_305002	Bacteria	Bacteroidetes	[Saprospirae]	[Saprospirales]	Chitinophagaceae
OTU_305005	Bacteria	Actinobacteria	Actinobacteria	Actinomycetales	Micromonosporaceae
OTU_305004	Bacteria	Bacteroidetes	[Saprospirae]	[Saprospirales]	Chitinophagaceae
OTU_305007	Bacteria	Actinobacteria	Actinobacteria	Actinomycetales	Nocardioidaceae
OTU_305006	Bacteria	Proteobacteria	Gammaproteobacteria	Pseudomonadales	Pseudomonadaceae
OTU_270226	Bacteria	Actinobacteria	Actinobacteria	Actinomycetales	Microbacteriaceae
OTU_377326	Bacteria	Acidobacteria	Acidobacteria-6	iii1-15	
OTU_97191	Unassigned	Unassigned	Unassigned	Unassigned	Unassigned
OTU_363920	Bacteria	Actinobacteria	Thermoleophilia	Gaiellales	Gaiellaceae
OTU_97192	Bacteria	Planctomycetes	Planctomycetia	Gemmatales	Gemmataceae
OTU_97193	Bacteria	Proteobacteria	Alphaproteobacteria	Rhizobiales	Phyllobacteriaceae
OTU_321285	Bacteria	Actinobacteria	Thermoleophilia	Solirubrobacterales	
OTU_378790	Bacteria	Actinobacteria	Actinobacteria	Actinomycetales	Nocardioidaceae
OTU_321284	Bacteria	Actinobacteria	Actinobacteria	Actinomycetales	Micrococcaceae
OTU_440193	Bacteria	TM7	TM7-1		
OTU_97196	Bacteria	Bacteroidetes	[Saprospirae]	[Saprospirales]	Chitinophagaceae
OTU_321286	Bacteria	Chloroflexi	Chloroflexi	[Roseiflexales]	
OTU_97198	Bacteria	Chlamydiae	Chlamydiia	Chlamydiales	
OTU_97199	Bacteria	Planctomycetes	Planctomycetia	Gemmatales	Gemmataceae
OTU_331733	Bacteria	Actinobacteria	Actinobacteria	Actinomycetales	Nocardioidaceae
OTU_360413	Bacteria	Actinobacteria	Actinobacteria	Actinomycetales	Micromonosporaceae
OTU_360412	Bacteria	Planctomycetes	Planctomycetia	Gemmatales	Gemmataceae
OTU_360411	Unassigned	Unassigned	Unassigned	Unassigned	Unassigned
OTU_360410	Bacteria	Proteobacteria	Gammaproteobacteria	Alteromonadales	Alteromonadaceae
OTU_340349	Bacteria	Proteobacteria	Betaproteobacteria	Burkholderiales	Comamonadaceae
OTU_340348	Bacteria	Proteobacteria	Gammaproteobacteria	Chromatiales	
OTU_360415	Bacteria	Actinobacteria	Actinobacteria	Actinomycetales	Micromonosporaceae
OTU_360414	Bacteria	Bacteroidetes	[Saprospirae]	[Saprospirales]	Chitinophagaceae
OTU_340345	Bacteria	Planctomycetes	Phycisphaerae	Phycisphaerales	
OTU_340344	Bacteria	Proteobacteria	Alphaproteobacteria	Rhodobacterales	Hyphomonadaceae
OTU_340347	Bacteria	Proteobacteria	Gammaproteobacteria	Xanthomonadales	Xanthomonadaceae
OTU_340346	Unassigned	Unassigned	Unassigned	Unassigned	Unassigned
OTU_340341	Bacteria	Proteobacteria	Alphaproteobacteria	Rhodospirillales	Rhodospirillaceae
OTU_340340	Bacteria	Proteobacteria	Gammaproteobacteria	Legionellales	Legionellaceae
OTU_340343	Bacteria	Verrucomicrobia	Opitutae	Opitutales	Opitutaceae
OTU_340342	Bacteria	Actinobacteria	Thermoleophilia	Gaiellales	Gaiellaceae
OTU_362594	Bacteria	Acidobacteria	[Chloracidobacteria]	RB41	
OTU_362595	Bacteria	Bacteroidetes	Cytophagia	Cytophagales	Cytophagaceae
OTU_362596	Unassigned	Unassigned	Unassigned	Unassigned	Unassigned
OTU_451460	Bacteria	Proteobacteria	Betaproteobacteria	Burkholderiales	Comamonadaceae
OTU_362597	Bacteria	Acidobacteria	Acidobacteria-6	iii1-15	
OTU_362590	Bacteria	Actinobacteria	Thermoleophilia	Gaiellales	Gaiellaceae
OTU_362591	Bacteria	Bacteroidetes	[Saprospirae]	[Saprospirales]	Chitinophagaceae
OTU_362592	Bacteria	Proteobacteria	Betaproteobacteria	Burkholderiales	Comamonadaceae
OTU_362593	Bacteria	Proteobacteria	Alphaproteobacteria	Rhizobiales	Rhizobiaceae
OTU_315699	Bacteria	Proteobacteria	Alphaproteobacteria	Rickettsiales	mitochondria
OTU_315698	Bacteria	Proteobacteria	Alphaproteobacteria	Sphingomonadales	Sphingomonadaceae
OTU_406241	Bacteria	Proteobacteria	Alphaproteobacteria		
OTU_406240	Bacteria	Proteobacteria	Alphaproteobacteria	Rickettsiales	mitochondria
OTU_406247	Bacteria	Proteobacteria	Deltaproteobacteria	Myxococcales	
OTU_406246	Bacteria	Proteobacteria	Alphaproteobacteria	Caulobacterales	Caulobacteraceae
OTU_406245	Bacteria	Proteobacteria	Gammaproteobacteria	Xanthomonadales	Sinobacteraceae
OTU_406244	Bacteria	Bacteroidetes	Sphingobacteriia	Sphingobacteriales	Sphingobacteriaceae
OTU_315691	Bacteria	Acidobacteria	iii1-8	DS-18	
OTU_315690	Bacteria	Proteobacteria	Betaproteobacteria	SC-I-84	
OTU_315693	Bacteria	Proteobacteria	Alphaproteobacteria	Rhizobiales	Bradyrhizobiaceae
OTU_315692	Unassigned	Unassigned	Unassigned	Unassigned	Unassigned
OTU_315695	Bacteria	Proteobacteria	TA18	PHOS-HD29	
OTU_315694	Bacteria	Actinobacteria	Actinobacteria	Actinomycetales	Nocardioidaceae
OTU_315697	Bacteria	Bacteroidetes	Cytophagia	Cytophagales	Cytophagaceae
OTU_315696	Bacteria	Proteobacteria	Betaproteobacteria	Nitrosomonadales	Nitrosomonadaceae
OTU_83449	Unassigned	Unassigned	Unassigned	Unassigned	Unassigned
OTU_83448	Unassigned	Unassigned	Unassigned	Unassigned	Unassigned
OTU_214117	Bacteria	Proteobacteria	Betaproteobacteria	Burkholderiales	Comamonadaceae
OTU_83443	Bacteria	Proteobacteria	Betaproteobacteria	Burkholderiales	
OTU_83442	Bacteria	Proteobacteria	Deltaproteobacteria	Myxococcales	
OTU_83441	Unassigned	Unassigned	Unassigned	Unassigned	Unassigned
OTU_83440	Bacteria	Cyanobacteria	Chloroplast	Streptophyta	
OTU_83447	Bacteria	Proteobacteria	Alphaproteobacteria	Rhizobiales	
OTU_83446	Bacteria	Proteobacteria	Betaproteobacteria	Burkholderiales	Comamonadaceae
OTU_83445	Bacteria	Chloroflexi	SHA-26		
OTU_83444	Bacteria	Actinobacteria	Actinobacteria	Actinomycetales	Micromonosporaceae
OTU_392306	Bacteria	Proteobacteria	Deltaproteobacteria	Myxococcales	
OTU_392307	Bacteria	Actinobacteria	Actinobacteria	Actinomycetales	Streptomycetaceae
OTU_392304	Bacteria	Bacteroidetes	Cytophagia	Cytophagales	Cytophagaceae
OTU_392305	Bacteria	Bacteroidetes	Sphingobacteriia	Sphingobacteriales	Sphingobacteriaceae
OTU_392302	Bacteria	Bacteroidetes	[Saprospirae]	[Saprospirales]	Chitinophagaceae
OTU_392303	Bacteria	Proteobacteria	Betaproteobacteria	Burkholderiales	Comamonadaceae
OTU_392300	Bacteria	Proteobacteria	Deltaproteobacteria		
OTU_392301	Bacteria	Chloroflexi	Chloroflexi	[Roseiflexales]	[Kouleothrixaceae]
OTU_416652	Bacteria	Cyanobacteria	Synechococcophycideae	Pseudanabaenales	Pseudanabaenaceae
OTU_392308	Bacteria	Actinobacteria	Actinobacteria	Actinomycetales	Geodermatophilaceae
OTU_392309	Bacteria	Bacteroidetes	[Saprospirae]	[Saprospirales]	Chitinophagaceae
OTU_409545	Bacteria	Firmicutes	Bacilli	Bacillales	Thermoactinomycetaceae
OTU_409544	Bacteria	Proteobacteria	Betaproteobacteria	Burkholderiales	Root;k__Bacteria;p__Proteobacteria;c__Betaproteobacteria;o__Burkholderiales
OTU_409547	Unassigned	Unassigned	Unassigned	Unassigned	Unassigned
OTU_409546	Bacteria	Bacteroidetes	Cytophagia	Cytophagales	Cytophagaceae
OTU_370849	Bacteria	Proteobacteria	Deltaproteobacteria	Myxococcales	
OTU_370848	Bacteria	Proteobacteria	Deltaproteobacteria	Myxococcales	Haliangiaceae
OTU_409543	Bacteria	Bacteroidetes	Cytophagia	Cytophagales	Cytophagaceae
OTU_409542	Bacteria	Proteobacteria	Betaproteobacteria	Burkholderiales	Comamonadaceae
OTU_370845	Bacteria	Actinobacteria	Actinobacteria	Actinomycetales	Micromonosporaceae
OTU_370844	Bacteria	Actinobacteria	Actinobacteria	Actinomycetales	Nocardioidaceae
OTU_370847	Bacteria	Chlorobi	OPB56		
OTU_370846	Bacteria	Proteobacteria	Alphaproteobacteria	Rhizobiales	Hyphomicrobiaceae
OTU_370841	Bacteria	Proteobacteria	Deltaproteobacteria	Myxococcales	
OTU_370840	Bacteria	Chloroflexi	Anaerolineae	SBR1031	oc28
OTU_370843	Bacteria	Proteobacteria	Betaproteobacteria	Rhodocyclales	Rhodocyclaceae
OTU_370842	Bacteria	Proteobacteria	Alphaproteobacteria	Rhizobiales	Rhizobiaceae
OTU_435673	Bacteria	Proteobacteria	Alphaproteobacteria	Rhizobiales	Rhizobiaceae
OTU_416127	Bacteria	Proteobacteria	Deltaproteobacteria	Myxococcales	
OTU_135509	Bacteria	Actinobacteria	Actinobacteria	Actinomycetales	Streptomycetaceae
OTU_135508	Bacteria	Proteobacteria	Alphaproteobacteria	Rhizobiales	Phyllobacteriaceae
OTU_135505	Bacteria	Proteobacteria	Deltaproteobacteria	Myxococcales	Polyangiaceae
OTU_135504	Bacteria	Acidobacteria	Acidobacteriia	Acidobacteriales	Koribacteraceae
OTU_135507	Bacteria	Bacteroidetes	[Saprospirae]	[Saprospirales]	Chitinophagaceae
OTU_135506	Bacteria	Proteobacteria	Deltaproteobacteria	MIZ46	
OTU_135501	Bacteria	Bacteroidetes	Sphingobacteriia	Sphingobacteriales	Sphingobacteriaceae
OTU_135500	Bacteria	Proteobacteria	Betaproteobacteria	Burkholderiales	Comamonadaceae
OTU_135503	Bacteria	Proteobacteria	Alphaproteobacteria	Rickettsiales	
OTU_135502	Bacteria	Proteobacteria	Deltaproteobacteria	Myxococcales	
OTU_87573	Bacteria	Actinobacteria	Actinobacteria	Actinomycetales	Microbacteriaceae
OTU_411792	Bacteria	Cyanobacteria	Chloroplast	Streptophyta	
OTU_87572	Bacteria	Actinobacteria	Actinobacteria	Actinomycetales	
OTU_87571	Bacteria	Armatimonadetes	Armatimonadia	FW68	
OTU_87570	Bacteria	Proteobacteria	Deltaproteobacteria	Myxococcales	
OTU_87577	Bacteria	Proteobacteria	Alphaproteobacteria	Caulobacterales	Caulobacteraceae
OTU_87576	Bacteria	Proteobacteria	Gammaproteobacteria	Xanthomonadales	Xanthomonadaceae
OTU_87575	Bacteria	Proteobacteria	Gammaproteobacteria	Xanthomonadales	Sinobacteraceae
OTU_87574	Bacteria	Proteobacteria	Gammaproteobacteria	Xanthomonadales	Xanthomonadaceae
OTU_113149	Bacteria	Proteobacteria	Gammaproteobacteria	Xanthomonadales	Sinobacteraceae
OTU_113148	Bacteria	Verrucomicrobia	[Spartobacteria]	[Chthoniobacterales]	[Chthoniobacteraceae]
OTU_373946	Bacteria	Proteobacteria	Deltaproteobacteria	Myxococcales	Haliangiaceae
OTU_113141	Bacteria	Verrucomicrobia	[Pedosphaerae]	[Pedosphaerales]	Ellin517
OTU_113140	Bacteria	Acidobacteria	[Chloracidobacteria]	DS-100	
OTU_113143	Bacteria	Proteobacteria	Betaproteobacteria	Burkholderiales	Oxalobacteraceae
OTU_113142	Bacteria	Actinobacteria	Actinobacteria	Actinomycetales	Streptomycetaceae
OTU_113145	Bacteria	Bacteroidetes	[Saprospirae]	[Saprospirales]	Chitinophagaceae
OTU_113144	Unassigned	Unassigned	Unassigned	Unassigned	Unassigned
OTU_113147	Bacteria	Verrucomicrobia	[Spartobacteria]	[Chthoniobacterales]	[Chthoniobacteraceae]
OTU_113146	Unassigned	Unassigned	Unassigned	Unassigned	Unassigned
OTU_214119	Bacteria	Proteobacteria	Betaproteobacteria	Burkholderiales	Comamonadaceae
OTU_451468	Bacteria	Cyanobacteria	Chloroplast	Streptophyta	
OTU_376036	Bacteria	OD1	ZB2		
OTU_374782	Bacteria	Chloroflexi	Gitt-GS-136		
OTU_376034	Bacteria	Proteobacteria	Betaproteobacteria	Ellin6067	
OTU_376035	Bacteria	Bacteroidetes	[Saprospirae]	[Saprospirales]	Chitinophagaceae
OTU_376032	Bacteria	Proteobacteria	Alphaproteobacteria	Rickettsiales	mitochondria
OTU_376033	Bacteria	Proteobacteria	Betaproteobacteria	Burkholderiales	Comamonadaceae
OTU_376030	Bacteria	Proteobacteria	Deltaproteobacteria	Myxococcales	Polyangiaceae
OTU_374783	Bacteria	Proteobacteria	Alphaproteobacteria	Rhodospirillales	Rhodospirillaceae
OTU_374780	Bacteria	Gemmatimonadetes	Gemmatimonadetes	Gemmatimonadales	Ellin5301
OTU_376038	Bacteria	Proteobacteria	Deltaproteobacteria	Myxococcales	
OTU_376039	Bacteria	Bacteroidetes	Sphingobacteriia	Sphingobacteriales	
OTU_363077	Bacteria	Armatimonadetes	Armatimonadia	Armatimonadales	Armatimonadaceae
OTU_374786	Bacteria	Actinobacteria	Actinobacteria	Actinomycetales	Nocardioidaceae
OTU_363071	Bacteria	Proteobacteria	Alphaproteobacteria	Rhizobiales	Hyphomicrobiaceae
OTU_84136	Unassigned	Unassigned	Unassigned	Unassigned	Unassigned
OTU_84137	Bacteria	Bacteroidetes	Flavobacteriia	Flavobacteriales	Flavobacteriaceae
OTU_84134	Bacteria	Proteobacteria	Betaproteobacteria	Burkholderiales	Comamonadaceae
OTU_38349	Bacteria	Actinobacteria	Actinobacteria	Actinomycetales	Root;k__Bacteria;p__Actinobacteria;c__Actinobacteria;o__Actinomycetales
OTU_84132	Archaea	[Parvarchaeota]	[Parvarchaea]	YLA114	
OTU_84133	Bacteria	Chloroflexi	Thermomicrobia	JG30-KF-CM45	
OTU_84130	Bacteria	Proteobacteria	Deltaproteobacteria	Myxococcales	
OTU_84131	Bacteria	Proteobacteria	Deltaproteobacteria	MIZ46	
OTU_38342	Bacteria	Cyanobacteria	Chloroplast	Stramenopiles	
OTU_38343	Bacteria	Bacteroidetes	Cytophagia	Cytophagales	Cytophagaceae
OTU_38340	Bacteria	Acidobacteria	[Chloracidobacteria]	RB41	
OTU_38341	Bacteria	Proteobacteria	Betaproteobacteria	Burkholderiales	Comamonadaceae
OTU_38346	Bacteria	Proteobacteria	Deltaproteobacteria	Bdellovibrionales	Bdellovibrionaceae
OTU_38347	Bacteria	Proteobacteria	Alphaproteobacteria	Sphingomonadales	Erythrobacteraceae
OTU_38344	Unassigned	Unassigned	Unassigned	Unassigned	Unassigned
OTU_38345	Unassigned	Unassigned	Unassigned	Unassigned	Unassigned
OTU_158104	Bacteria	Proteobacteria	Gammaproteobacteria	Legionellales	
OTU_158105	Bacteria	Planctomycetes	Phycisphaerae	WD2101	
OTU_158106	Bacteria	Acidobacteria	Acidobacteriia	Acidobacteriales	Acidobacteriaceae
OTU_158107	Bacteria	Planctomycetes	Planctomycetia	Gemmatales	Gemmataceae
OTU_158100	Bacteria	Acidobacteria	Acidobacteria-6	iii1-15	
OTU_158101	Unassigned	Unassigned	Unassigned	Unassigned	Unassigned
OTU_158102	Bacteria	Planctomycetes	Planctomycetia	Gemmatales	Gemmataceae
OTU_158103	Unassigned	Unassigned	Unassigned	Unassigned	Unassigned
OTU_158108	Bacteria	WS3	PRR-12	Sediment-1	PRR-10
OTU_158109	Bacteria	Chlamydiae	Chlamydiia	Chlamydiales	Parachlamydiaceae
OTU_371212	Bacteria	Acidobacteria	[Chloracidobacteria]	RB41	Ellin6075
OTU_282483	Bacteria	Proteobacteria	Alphaproteobacteria	Rhizobiales	Rhizobiaceae
OTU_374789	Bacteria	Proteobacteria	Alphaproteobacteria	Rhizobiales	Rhizobiaceae
OTU_282482	Bacteria	Acidobacteria	Acidobacteria-6	iii1-15	
OTU_371210	Bacteria	Actinobacteria	Actinobacteria	Actinomycetales	Micrococcaceae
OTU_342253	Unassigned	Unassigned	Unassigned	Unassigned	Unassigned
OTU_342252	Bacteria	Bacteroidetes	Cytophagia	Cytophagales	Cytophagaceae
OTU_343069	Bacteria	Actinobacteria	Actinobacteria	Actinomycetales	Nocardioidaceae
OTU_343068	Bacteria	Bacteroidetes	[Saprospirae]	[Saprospirales]	Chitinophagaceae
OTU_343065	Bacteria	Actinobacteria	Actinobacteria	Actinomycetales	Streptomycetaceae
OTU_343064	Bacteria	Proteobacteria	Betaproteobacteria	Burkholderiales	Comamonadaceae
OTU_343067	Bacteria	Proteobacteria	Betaproteobacteria	Burkholderiales	Burkholderiaceae
OTU_343066	Bacteria	Proteobacteria	Alphaproteobacteria	Caulobacterales	Caulobacteraceae
OTU_343061	Bacteria	Proteobacteria	Betaproteobacteria	Burkholderiales	Comamonadaceae
OTU_343060	Bacteria	Actinobacteria	Thermoleophilia	Gaiellales	Gaiellaceae
OTU_343063	Bacteria	Actinobacteria	Actinobacteria	Actinomycetales	Streptomycetaceae
OTU_282486	Bacteria	Bacteroidetes	[Saprospirae]	[Saprospirales]	Chitinophagaceae
OTU_207066	Bacteria	Proteobacteria	Betaproteobacteria	Ellin6067	
OTU_342257	Bacteria	Proteobacteria	Gammaproteobacteria	Xanthomonadales	Xanthomonadaceae
OTU_207067	Bacteria	Proteobacteria	Alphaproteobacteria	Rickettsiales	mitochondria
OTU_342256	Bacteria	Actinobacteria	Acidimicrobiia	Acidimicrobiales	
OTU_207064	Bacteria	Bacteroidetes	[Saprospirae]	[Saprospirales]	Chitinophagaceae
OTU_207065	Unassigned	Unassigned	Unassigned	Unassigned	Unassigned
OTU_371219	Bacteria	Actinobacteria	Actinobacteria	Actinomycetales	Microbacteriaceae
OTU_207062	Bacteria	Acidobacteria	[Chloracidobacteria]	RB41	Ellin6075
OTU_371218	Unassigned	Unassigned	Unassigned	Unassigned	Unassigned
OTU_207063	Bacteria	Proteobacteria	Deltaproteobacteria	Myxococcales	
OTU_164572	Bacteria	Verrucomicrobia	[Spartobacteria]	[Chthoniobacterales]	[Chthoniobacteraceae]
OTU_189849	Bacteria	Bacteroidetes	[Saprospirae]	[Saprospirales]	Chitinophagaceae
OTU_189848	Bacteria	Proteobacteria	Alphaproteobacteria	Sphingomonadales	Sphingomonadaceae
OTU_207060	Bacteria	Verrucomicrobia	Opitutae	Opitutales	Opitutaceae
OTU_435704	Bacteria	Actinobacteria	Thermoleophilia	Gaiellales	
OTU_164573	Bacteria	Acidobacteria	Acidobacteria-6	iii1-15	
OTU_189843	Bacteria	Bacteroidetes	[Saprospirae]	[Saprospirales]	Chitinophagaceae
OTU_189842	Bacteria	Proteobacteria	Betaproteobacteria	Burkholderiales	Comamonadaceae
OTU_189841	Bacteria	Bacteroidetes	Sphingobacteriia	Sphingobacteriales	
OTU_207061	Bacteria	Proteobacteria	Deltaproteobacteria	Myxococcales	
OTU_189847	Bacteria	Proteobacteria	Betaproteobacteria	Burkholderiales	Comamonadaceae
OTU_189846	Bacteria	Actinobacteria	Actinobacteria	Actinomycetales	Thermomonosporaceae
OTU_189845	Unassigned	Unassigned	Unassigned	Unassigned	Unassigned
OTU_189844	Bacteria	Proteobacteria	Deltaproteobacteria	Myxococcales	
OTU_28978	Bacteria	Verrucomicrobia	[Pedosphaerae]	[Pedosphaerales]	Ellin515
OTU_28979	Bacteria	Chloroflexi	Chloroflexi	[Roseiflexales]	[Kouleothrixaceae]
OTU_231779	Bacteria	Actinobacteria	Actinobacteria	Actinomycetales	Microbacteriaceae
OTU_231778	Bacteria	Planctomycetes	vadinHA49	p04_C01	
OTU_28970	Bacteria	Proteobacteria	Betaproteobacteria	Ellin6067	
OTU_28971	Bacteria	Bacteroidetes	[Saprospirae]	[Saprospirales]	Chitinophagaceae
OTU_28972	Bacteria	Chloroflexi	Chloroflexi	[Roseiflexales]	[Kouleothrixaceae]
OTU_28973	Bacteria	Bacteroidetes	Flavobacteriia	Flavobacteriales	Flavobacteriaceae
OTU_28974	Bacteria	Proteobacteria	Betaproteobacteria	Burkholderiales	Comamonadaceae
OTU_28975	Bacteria	Proteobacteria	Deltaproteobacteria	Myxococcales	
OTU_28976	Bacteria	Proteobacteria	Alphaproteobacteria		
OTU_28977	Bacteria	Actinobacteria	Actinobacteria	Actinomycetales	Microbacteriaceae
OTU_346505	Bacteria	Bacteroidetes	[Saprospirae]	[Saprospirales]	Chitinophagaceae
OTU_346504	Bacteria	Bacteroidetes	Flavobacteriia	Flavobacteriales	Flavobacteriaceae
OTU_346507	Bacteria	Proteobacteria	Alphaproteobacteria	Rhizobiales	Xanthobacteraceae
OTU_346506	Bacteria	Chloroflexi	Ellin6529		
OTU_346501	Bacteria	Chloroflexi	Anaerolineae	envOPS12	
OTU_346500	Unassigned	Unassigned	Unassigned	Unassigned	Unassigned
OTU_346503	Bacteria	Bacteroidetes	Cytophagia	Cytophagales	Cytophagaceae
OTU_346502	Bacteria	Bacteroidetes	Cytophagia	Cytophagales	Cytophagaceae
OTU_398843	Bacteria	Proteobacteria	Deltaproteobacteria	Bdellovibrionales	Bdellovibrionaceae
OTU_398842	Bacteria	Proteobacteria	Gammaproteobacteria	Xanthomonadales	Sinobacteraceae
OTU_398841	Bacteria	Proteobacteria	Alphaproteobacteria	Rhodospirillales	Rhodospirillaceae
OTU_398840	Bacteria	Proteobacteria	Gammaproteobacteria	Xanthomonadales	Sinobacteraceae
OTU_346509	Bacteria	Proteobacteria	Deltaproteobacteria	Myxococcales	
OTU_346508	Bacteria	Bacteroidetes	Cytophagia	Cytophagales	Cytophagaceae
OTU_146869	Bacteria	Proteobacteria	Alphaproteobacteria	Rhizobiales	Rhizobiaceae
OTU_398844	Bacteria	Acidobacteria	Sva0725	Sva0725	
OTU_9198	Bacteria	Firmicutes	Bacilli	Bacillales	Bacillaceae
OTU_9199	Bacteria	Bacteroidetes	Cytophagia	Cytophagales	Cytophagaceae
OTU_9190	Unassigned	Unassigned	Unassigned	Unassigned	Unassigned
OTU_9191	Unassigned	Unassigned	Unassigned	Unassigned	Unassigned
OTU_9192	Unassigned	Unassigned	Unassigned	Unassigned	Unassigned
OTU_9193	Bacteria	Proteobacteria	Gammaproteobacteria	Enterobacteriales	Enterobacteriaceae
OTU_9194	Bacteria	Bacteroidetes	Cytophagia	Cytophagales	Cytophagaceae
OTU_9195	Unassigned	Unassigned	Unassigned	Unassigned	Unassigned
OTU_9196	Bacteria	[Thermi]	Deinococci	Deinococcales	Deinococcaceae
OTU_9197	Bacteria	Actinobacteria	Thermoleophilia	Solirubrobacterales	
OTU_30971	Bacteria	Proteobacteria	Alphaproteobacteria	Rhodobacterales	Rhodobacteraceae
OTU_30970	Bacteria	Proteobacteria	Alphaproteobacteria	Ellin329	
OTU_1769	Bacteria	Planctomycetes	Phycisphaerae	WD2101	
OTU_1768	Bacteria	Proteobacteria	Alphaproteobacteria	Rhizobiales	Rhizobiaceae
OTU_30975	Unassigned	Unassigned	Unassigned	Unassigned	Unassigned
OTU_30974	Bacteria	Chloroflexi	C0119		
OTU_30977	Bacteria	Proteobacteria	Gammaproteobacteria	Legionellales	Coxiellaceae
OTU_30976	Bacteria	Proteobacteria	Alphaproteobacteria		
OTU_1763	Bacteria	Acidobacteria	Acidobacteria-6	iii1-15	
OTU_30978	Bacteria	Chlamydiae	Chlamydiia	Chlamydiales	Parachlamydiaceae
OTU_1761	Bacteria	Proteobacteria	Alphaproteobacteria	Rhizobiales	Hyphomicrobiaceae
OTU_1760	Bacteria	Proteobacteria	Gammaproteobacteria	Xanthomonadales	Xanthomonadaceae
OTU_1767	Bacteria	Proteobacteria	Alphaproteobacteria	Rickettsiales	mitochondria
OTU_1766	Bacteria	Chloroflexi	TK10	B07_WMSP1	FFCH4570
OTU_1765	Bacteria	Actinobacteria	Actinobacteria	Actinomycetales	Micrococcaceae
OTU_1764	Bacteria	Proteobacteria	Gammaproteobacteria	Xanthomonadales	Xanthomonadaceae
OTU_373783	Bacteria	Actinobacteria	Actinobacteria	Actinomycetales	Microbacteriaceae
OTU_373782	Bacteria	Proteobacteria	Deltaproteobacteria	Myxococcales	
OTU_373781	Bacteria	Actinobacteria	Actinobacteria	Actinomycetales	Microbacteriaceae
OTU_373780	Bacteria	Acidobacteria	Acidobacteria-6	iii1-15	
OTU_373787	Bacteria	Proteobacteria	Deltaproteobacteria	Myxococcales	
OTU_373786	Bacteria	Proteobacteria	Gammaproteobacteria	Xanthomonadales	Sinobacteraceae
OTU_373785	Unassigned	Unassigned	Unassigned	Unassigned	Unassigned
OTU_373784	Bacteria	Acidobacteria	[Chloracidobacteria]	RB41	Ellin6075
OTU_373789	Bacteria	Bacteroidetes	[Saprospirae]	[Saprospirales]	Chitinophagaceae
OTU_373788	Bacteria	Bacteroidetes	Cytophagia	Cytophagales	Cytophagaceae
OTU_111954	Bacteria	Bacteroidetes	Flavobacteriia	Flavobacteriales	Flavobacteriaceae
OTU_384346	Bacteria	Proteobacteria	Deltaproteobacteria	Myxococcales	
OTU_232488	Bacteria	Actinobacteria	Actinobacteria	Actinomycetales	Nocardioidaceae
OTU_232489	Bacteria	Acidobacteria	Acidobacteriia	Acidobacteriales	Acidobacteriaceae
OTU_232484	Bacteria	Cyanobacteria	Nostocophycideae	Nostocales	Nostocaceae
OTU_232485	Bacteria	Proteobacteria	Deltaproteobacteria	Bdellovibrionales	Bdellovibrionaceae
OTU_232486	Bacteria	Proteobacteria	Gammaproteobacteria	Xanthomonadales	Xanthomonadaceae
OTU_232487	Bacteria	Proteobacteria	Gammaproteobacteria	Xanthomonadales	Sinobacteraceae
OTU_232480	Bacteria	Proteobacteria	Gammaproteobacteria	Xanthomonadales	Sinobacteraceae
OTU_232481	Bacteria	Cyanobacteria	Chloroplast	Streptophyta	
OTU_232482	Bacteria	Actinobacteria	Actinobacteria	Actinomycetales	Micromonosporaceae
OTU_232483	Bacteria	Chlamydiae	Chlamydiia	Chlamydiales	Parachlamydiaceae
OTU_435705	Bacteria	Proteobacteria	Betaproteobacteria	Burkholderiales	Comamonadaceae
OTU_384341	Bacteria	Actinobacteria	Actinobacteria	Actinomycetales	Streptomycetaceae
OTU_441530	Bacteria	Bacteroidetes	Sphingobacteriia	Sphingobacteriales	Sphingobacteriaceae
OTU_384340	Bacteria	Proteobacteria	Gammaproteobacteria	Enterobacteriales	Enterobacteriaceae
OTU_241569	Bacteria	Proteobacteria	Deltaproteobacteria	Myxococcales	Haliangiaceae
OTU_241568	Bacteria	Proteobacteria	Gammaproteobacteria	Legionellales	
OTU_241561	Bacteria	Acidobacteria	[Chloracidobacteria]	RB41	Ellin6075
OTU_241560	Bacteria	Proteobacteria	Alphaproteobacteria	Rhizobiales	Rhizobiaceae
OTU_241563	Bacteria	Proteobacteria	Betaproteobacteria	Burkholderiales	Comamonadaceae
OTU_241562	Bacteria	Proteobacteria	Alphaproteobacteria	Rhodospirillales	Rhodospirillaceae
OTU_241565	Bacteria	Planctomycetes	Planctomycetia	Pirellulales	Pirellulaceae
OTU_241564	Bacteria	Proteobacteria	Betaproteobacteria	Rhodocyclales	Rhodocyclaceae
OTU_241567	Bacteria	Firmicutes	Bacilli	Bacillales	Paenibacillaceae
OTU_241566	Bacteria	Proteobacteria	Betaproteobacteria	A21b	UD5
OTU_336791	Bacteria	Proteobacteria	Alphaproteobacteria	Sphingomonadales	Sphingomonadaceae
OTU_374193	Bacteria	Proteobacteria	Deltaproteobacteria	Myxococcales	
OTU_374192	Bacteria	AD3	ABS-6		
OTU_384342	Bacteria	Proteobacteria	Alphaproteobacteria	Rhizobiales	
OTU_374191	Bacteria	Proteobacteria	Gammaproteobacteria	Xanthomonadales	Sinobacteraceae
OTU_298668	Unassigned	Unassigned	Unassigned	Unassigned	Unassigned
OTU_336790	Bacteria	Proteobacteria	Alphaproteobacteria	Rhizobiales	Methylobacteriaceae
OTU_298669	Bacteria	Actinobacteria	Thermoleophilia	Solirubrobacterales	Conexibacteraceae
OTU_374197	Bacteria	Proteobacteria	Alphaproteobacteria	Sphingomonadales	Sphingomonadaceae
OTU_374196	Unassigned	Unassigned	Unassigned	Unassigned	Unassigned
OTU_450064	Bacteria	Bacteroidetes	[Saprospirae]	[Saprospirales]	Chitinophagaceae
OTU_450065	Bacteria	Bacteroidetes	Cytophagia	Cytophagales	Cytophagaceae
OTU_450066	Bacteria	Gemmatimonadetes	Gemm-3		
OTU_450067	Unassigned	Unassigned	Unassigned	Unassigned	Unassigned
OTU_450060	Unassigned	Unassigned	Unassigned	Unassigned	Unassigned
OTU_374195	Bacteria	Armatimonadetes	Armatimonadia	FW68	
OTU_450062	Bacteria	Verrucomicrobia	[Pedosphaerae]	[Pedosphaerales]	auto67_4W
OTU_450063	Bacteria	Actinobacteria	Actinobacteria	Actinomycetales	Microbacteriaceae
OTU_374194	Bacteria	Proteobacteria	Betaproteobacteria	Burkholderiales	Oxalobacteraceae
OTU_450068	Bacteria	Verrucomicrobia	[Spartobacteria]	[Chthoniobacterales]	[Chthoniobacteraceae]
OTU_450069	Bacteria	Proteobacteria	Gammaproteobacteria	Xanthomonadales	Sinobacteraceae
OTU_336797	Bacteria	Actinobacteria	Actinobacteria	Actinomycetales	Streptomycetaceae
OTU_441534	Bacteria	Actinobacteria	Thermoleophilia	Gaiellales	Gaiellaceae
OTU_330762	Bacteria	Verrucomicrobia	[Spartobacteria]	[Chthoniobacterales]	[Chthoniobacteraceae]
OTU_354195	Bacteria	Proteobacteria	Betaproteobacteria	Burkholderiales	Comamonadaceae
OTU_354194	Bacteria	Proteobacteria	Deltaproteobacteria	Myxococcales	Haliangiaceae
OTU_354197	Bacteria	Proteobacteria	Gammaproteobacteria	Legionellales	Coxiellaceae
OTU_59458	Bacteria	Chloroflexi	TK10		
OTU_354191	Bacteria	Bacteroidetes	Cytophagia	Cytophagales	Cytophagaceae
OTU_354190	Bacteria	Actinobacteria	Actinobacteria	Actinomycetales	Microbacteriaceae
OTU_354193	Bacteria	Proteobacteria	Deltaproteobacteria	Myxococcales	
OTU_354192	Bacteria	Gemmatimonadetes	Gemmatimonadetes	Gemmatimonadales	Ellin5301
OTU_354199	Bacteria	Proteobacteria	Alphaproteobacteria	Rhizobiales	Hyphomicrobiaceae
OTU_354198	Bacteria	Acidobacteria	Acidobacteria-6	iii1-15	
OTU_336796	Bacteria	Actinobacteria	Actinobacteria	Actinomycetales	Microbacteriaceae
OTU_101942	Bacteria	Firmicutes	Bacilli	Lactobacillales	Aerococcaceae
OTU_101943	Bacteria	TM7	SC3		
OTU_101940	Bacteria	Cyanobacteria	Oscillatoriophycideae	Oscillatoriales	Phormidiaceae
OTU_101941	Bacteria	Planctomycetes	Planctomycetia	Gemmatales	Gemmataceae
OTU_101946	Unassigned	Unassigned	Unassigned	Unassigned	Unassigned
OTU_101947	Unassigned	Unassigned	Unassigned	Unassigned	Unassigned
OTU_101944	Unassigned	Unassigned	Unassigned	Unassigned	Unassigned
OTU_101945	Unassigned	Unassigned	Unassigned	Unassigned	Unassigned
OTU_441535	Bacteria	Verrucomicrobia	[Pedosphaerae]	[Pedosphaerales]	
OTU_298664	Bacteria	Chloroflexi	TK10	B07_WMSP1	FFCH4570
OTU_101948	Unassigned	Unassigned	Unassigned	Unassigned	Unassigned
OTU_101949	Bacteria	Elusimicrobia	Elusimicrobia	IIb	
OTU_298665	Bacteria	Proteobacteria	Alphaproteobacteria	Rhizobiales	Methylobacteriaceae
OTU_158975	Bacteria	Bacteroidetes	[Saprospirae]	[Saprospirales]	Chitinophagaceae
OTU_158974	Bacteria	Bacteroidetes	[Saprospirae]	[Saprospirales]	Chitinophagaceae
OTU_158977	Bacteria	Proteobacteria	Alphaproteobacteria	Kiloniellales	
OTU_158976	Bacteria	Chloroflexi	Anaerolineae	SBR1031	A4b
OTU_158971	Bacteria	Proteobacteria	Alphaproteobacteria	BD7-3	
OTU_158970	Bacteria	Verrucomicrobia	[Spartobacteria]	[Chthoniobacterales]	[Chthoniobacteraceae]
OTU_158973	Bacteria	Verrucomicrobia	[Spartobacteria]	[Chthoniobacterales]	[Chthoniobacteraceae]
OTU_158972	Bacteria	Bacteroidetes	[Saprospirae]	[Saprospirales]	Chitinophagaceae
OTU_158979	Bacteria	Chlamydiae	Chlamydiia	Chlamydiales	Parachlamydiaceae
OTU_158978	Bacteria	Proteobacteria	Deltaproteobacteria	Syntrophobacterales	Syntrophobacteraceae
OTU_172018	Bacteria	Proteobacteria	Alphaproteobacteria	Caulobacterales	Caulobacteraceae
OTU_172019	Bacteria	Firmicutes	Bacilli	Bacillales	Bacillaceae
OTU_172016	Bacteria	Cyanobacteria	ML635J-21		
OTU_172017	Bacteria	Bacteroidetes	[Saprospirae]	[Saprospirales]	Chitinophagaceae
OTU_172014	Bacteria	Verrucomicrobia	[Pedosphaerae]	[Pedosphaerales]	
OTU_172015	Unassigned	Unassigned	Unassigned	Unassigned	Unassigned
OTU_172012	Bacteria	Acidobacteria	Acidobacteriia	Acidobacteriales	Acidobacteriaceae
OTU_172013	Bacteria	Bacteroidetes	Flavobacteriia	Flavobacteriales	Cryomorphaceae
OTU_172010	Bacteria	Proteobacteria	Alphaproteobacteria	Sphingomonadales	Sphingomonadaceae
OTU_172011	Bacteria	Proteobacteria	Betaproteobacteria	SC-I-84	
OTU_26972	Bacteria	Chloroflexi	TK10		
OTU_26973	Unassigned	Unassigned	Unassigned	Unassigned	Unassigned
OTU_26970	Bacteria	Planctomycetes	Planctomycetia	Pirellulales	Pirellulaceae
OTU_26971	Bacteria	Proteobacteria	Alphaproteobacteria	Sphingomonadales	Sphingomonadaceae
OTU_26976	Bacteria	Actinobacteria	MB-A2-108	0319-7L14	
OTU_269078	Bacteria	Bacteroidetes	Sphingobacteriia	Sphingobacteriales	Sphingobacteriaceae
OTU_26974	Bacteria	Bacteroidetes	Flavobacteriia	Flavobacteriales	Cryomorphaceae
OTU_26975	Bacteria	TM7	TM7-1		
OTU_269075	Bacteria	Acidobacteria	Acidobacteriia	Acidobacteriales	Koribacteraceae
OTU_269074	Bacteria	Actinobacteria	MB-A2-108	0319-7L14	
OTU_269077	Bacteria	Proteobacteria	Betaproteobacteria	Burkholderiales	Comamonadaceae
OTU_26979	Bacteria	Bacteroidetes	Cytophagia	Cytophagales	Cytophagaceae
OTU_269071	Bacteria	Actinobacteria	Actinobacteria	Actinomycetales	Microbacteriaceae
OTU_269070	Bacteria	Actinobacteria	MB-A2-108	0319-7L14	
OTU_269073	Bacteria	Acidobacteria	[Chloracidobacteria]	RB41	
OTU_269072	Bacteria	Acidobacteria	[Chloracidobacteria]	RB41	
OTU_349625	Bacteria	Proteobacteria	Alphaproteobacteria	Rhizobiales	Hyphomicrobiaceae
OTU_349624	Bacteria	Proteobacteria	Deltaproteobacteria	Myxococcales	
OTU_349627	Bacteria	OP3	koll11	GIF10	
OTU_349626	Bacteria	Actinobacteria	Actinobacteria	Actinomycetales	Microbacteriaceae
OTU_349621	Bacteria	Proteobacteria	Deltaproteobacteria	Myxococcales	
OTU_349620	Bacteria	Chloroflexi	Ellin6529		
OTU_349623	Bacteria	Proteobacteria	Deltaproteobacteria	Myxococcales	
OTU_349622	Unassigned	Unassigned	Unassigned	Unassigned	Unassigned
OTU_349629	Bacteria	Cyanobacteria	Oscillatoriophycideae	Oscillatoriales	Phormidiaceae
OTU_349628	Bacteria	Bacteroidetes	[Saprospirae]	[Saprospirales]	Chitinophagaceae
OTU_13864	Bacteria	Proteobacteria	Alphaproteobacteria	Rhodospirillales	Rhodospirillaceae
OTU_13865	Bacteria	Proteobacteria	Gammaproteobacteria	Xanthomonadales	Xanthomonadaceae
OTU_13866	Bacteria	Armatimonadetes	[Fimbriimonadia]	[Fimbriimonadales]	[Fimbriimonadaceae]
OTU_13867	Bacteria	Planctomycetes	Planctomycetia	Gemmatales	Gemmataceae
OTU_13860	Bacteria	Proteobacteria	Deltaproteobacteria	Myxococcales	
OTU_13861	Bacteria	Planctomycetes	Planctomycetia	Gemmatales	Gemmataceae
OTU_13862	Bacteria	FBP			
OTU_13863	Bacteria	Proteobacteria	Gammaproteobacteria	Xanthomonadales	Sinobacteraceae
OTU_401113	Unassigned	Unassigned	Unassigned	Unassigned	Unassigned
OTU_13868	Bacteria	Gemmatimonadetes	Gemmatimonadetes	Root;k__Bacteria;p__Gemmatimonadetes;c__Gemmatimonadetes	Root;k__Bacteria;p__Gemmatimonadetes;c__Gemmatimonadetes
OTU_13869	Bacteria	Proteobacteria	Deltaproteobacteria	Syntrophobacterales	Syntrophobacteraceae
OTU_21476	Bacteria	Gemmatimonadetes	Gemmatimonadetes		
OTU_21477	Bacteria	Verrucomicrobia	[Spartobacteria]	[Chthoniobacterales]	[Chthoniobacteraceae]
OTU_21474	Bacteria	Actinobacteria	Thermoleophilia	Solirubrobacterales	Patulibacteraceae
OTU_21475	Unassigned	Unassigned	Unassigned	Unassigned	Unassigned
OTU_21472	Bacteria	Planctomycetes	Phycisphaerae	WD2101	
OTU_21473	Bacteria	Proteobacteria	Alphaproteobacteria		
OTU_21470	Bacteria	Chloroflexi	Anaerolineae	SBR1031	A4b
OTU_21471	Bacteria	WS3	PRR-12	LD1-PA13	
OTU_408946	Bacteria	Firmicutes	Bacilli	Bacillales	
OTU_408947	Bacteria	Gemmatimonadetes	Gemmatimonadetes	Gemmatimonadales	Ellin5301
OTU_408944	Bacteria	Gemmatimonadetes	Gemmatimonadetes		
OTU_233264	Bacteria	Bacteroidetes	Cytophagia	Cytophagales	Cytophagaceae
OTU_408942	Bacteria	Proteobacteria	Alphaproteobacteria	Rickettsiales	mitochondria
OTU_408943	Bacteria	Proteobacteria	Gammaproteobacteria	Xanthomonadales	Xanthomonadaceae
OTU_21478	Bacteria	Bacteroidetes	Flavobacteriia	Flavobacteriales	Flavobacteriaceae
OTU_21479	Bacteria	Firmicutes	Clostridia	Clostridiales	Clostridiaceae
OTU_441539	Bacteria	Chloroflexi	Ellin6529		
OTU_422962	Bacteria	Proteobacteria	Betaproteobacteria	SC-I-84	
OTU_422963	Bacteria	Proteobacteria	Betaproteobacteria	Burkholderiales	Oxalobacteraceae
OTU_422965	Bacteria	Bacteroidetes	Sphingobacteriia	Sphingobacteriales	Sphingobacteriaceae
OTU_55448	Bacteria	Proteobacteria	Gammaproteobacteria	Xanthomonadales	Sinobacteraceae
OTU_55449	Bacteria	Chloroflexi	Ktedonobacteria	Ktedonobacterales	Ktedonobacteraceae
OTU_55440	Bacteria	Proteobacteria	Gammaproteobacteria	Pseudomonadales	Pseudomonadaceae
OTU_55441	Bacteria	Proteobacteria	Alphaproteobacteria	Rickettsiales	
OTU_55442	Bacteria	Actinobacteria	Actinobacteria	Actinomycetales	Kineosporiaceae
OTU_55443	Bacteria	Actinobacteria	Actinobacteria	Actinomycetales	Pseudonocardiaceae
OTU_55444	Bacteria	Proteobacteria	Alphaproteobacteria	Rickettsiales	mitochondria
OTU_55445	Bacteria	TM7	SC3		
OTU_55446	Bacteria	Proteobacteria	Deltaproteobacteria	Myxococcales	Cystobacterineae
OTU_55447	Bacteria	Proteobacteria	Deltaproteobacteria	Myxococcales	
OTU_422968	Bacteria	Proteobacteria	Alphaproteobacteria	Ellin329	
OTU_104913	Bacteria	Bacteroidetes	Cytophagia	Cytophagales	Cytophagaceae
OTU_422969	Bacteria	Chloroflexi	Anaerolineae	SBR1031	A4b
OTU_354495	Bacteria	Actinobacteria	Acidimicrobiia	Acidimicrobiales	
OTU_384824	Bacteria	Bacteroidetes	Sphingobacteriia	Sphingobacteriales	Sphingobacteriaceae
OTU_112881	Bacteria	Actinobacteria	Actinobacteria	Actinomycetales	Streptomycetaceae
OTU_384826	Bacteria	Bacteroidetes	[Saprospirae]	[Saprospirales]	Chitinophagaceae
OTU_384827	Bacteria	Firmicutes	Bacilli	Bacillales	Paenibacillaceae
OTU_384820	Bacteria	Actinobacteria	Thermoleophilia	Gaiellales	Gaiellaceae
OTU_50139	Bacteria	Verrucomicrobia	[Pedosphaerae]	[Pedosphaerales]	
OTU_384822	Bacteria	Acidobacteria	[Chloracidobacteria]	RB41	
OTU_384823	Bacteria	Proteobacteria	Betaproteobacteria	Burkholderiales	Oxalobacteraceae
OTU_50138	Bacteria	Proteobacteria	Alphaproteobacteria	Sphingomonadales	Sphingomonadaceae
OTU_384828	Bacteria	Proteobacteria	Gammaproteobacteria	Vibrionales	Pseudoalteromonadaceae
OTU_384829	Bacteria	Proteobacteria	Gammaproteobacteria	Xanthomonadales	Sinobacteraceae
OTU_314472	Bacteria	Proteobacteria	Gammaproteobacteria	Pseudomonadales	Pseudomonadaceae
OTU_314473	Unassigned	Unassigned	Unassigned	Unassigned	Unassigned
OTU_314470	Bacteria	Proteobacteria	Gammaproteobacteria	Xanthomonadales	Xanthomonadaceae
OTU_314471	Bacteria	Armatimonadetes	Armatimonadia	FW68	
OTU_314476	Bacteria	Planctomycetes	Planctomycetia	Pirellulales	Pirellulaceae
OTU_314477	Bacteria	Proteobacteria	Alphaproteobacteria	Rhizobiales	Bradyrhizobiaceae
OTU_175749	Bacteria	Armatimonadetes	Armatimonadia	FW68	
OTU_175748	Bacteria	Proteobacteria	Betaproteobacteria	Burkholderiales	Comamonadaceae
OTU_175747	Bacteria	Firmicutes	Bacilli	Bacillales	Alicyclobacillaceae
OTU_175746	Bacteria	Proteobacteria	Alphaproteobacteria	Rhizobiales	Rhizobiaceae
OTU_175745	Bacteria	Acidobacteria	[Chloracidobacteria]	RB41	Ellin6075
OTU_175744	Bacteria	Bacteroidetes	[Saprospirae]	[Saprospirales]	Chitinophagaceae
OTU_175743	Bacteria	Proteobacteria	Alphaproteobacteria	Rhizobiales	Hyphomicrobiaceae
OTU_175742	Bacteria	Proteobacteria	Gammaproteobacteria	Xanthomonadales	Sinobacteraceae
OTU_175741	Bacteria	Bacteroidetes	Sphingobacteriia	Sphingobacteriales	Sphingobacteriaceae
OTU_175740	Bacteria	Proteobacteria	Alphaproteobacteria	Rhizobiales	
OTU_178528	Bacteria	Armatimonadetes	Armatimonadia	Armatimonadales	Armatimonadaceae
OTU_178529	Bacteria	Actinobacteria	Actinobacteria	Actinomycetales	Frankiaceae
OTU_354497	Bacteria	Proteobacteria	Betaproteobacteria	Burkholderiales	Oxalobacteraceae
OTU_66918	Bacteria	Proteobacteria	Gammaproteobacteria	Xanthomonadales	Sinobacteraceae
OTU_66919	Bacteria	Armatimonadetes	Chthonomonadetes	Chthonomonadales	Chthonomonadaceae
OTU_258594	Bacteria	Proteobacteria	Betaproteobacteria	Burkholderiales	Oxalobacteraceae
OTU_258595	Unassigned	Unassigned	Unassigned	Unassigned	Unassigned
OTU_258592	Bacteria	Proteobacteria	Alphaproteobacteria		
OTU_258593	Bacteria	Bacteroidetes	[Saprospirae]	[Saprospirales]	Chitinophagaceae
OTU_258590	Bacteria	Proteobacteria	Betaproteobacteria	Burkholderiales	Comamonadaceae
OTU_258591	Bacteria	Proteobacteria	Betaproteobacteria	Burkholderiales	Oxalobacteraceae
OTU_66910	Bacteria	Proteobacteria	Deltaproteobacteria	Myxococcales	Haliangiaceae
OTU_66911	Unassigned	Unassigned	Unassigned	Unassigned	Unassigned
OTU_66912	Bacteria	Chlamydiae	Chlamydiia	Chlamydiales	Parachlamydiaceae
OTU_66913	Unassigned	Unassigned	Unassigned	Unassigned	Unassigned
OTU_66914	Bacteria	Bacteroidetes	[Saprospirae]	[Saprospirales]	Chitinophagaceae
OTU_66915	Bacteria	Actinobacteria	Actinobacteria	Actinomycetales	Streptomycetaceae
OTU_66916	Bacteria	Acidobacteria	Solibacteres	Solibacterales	
OTU_66917	Bacteria	Planctomycetes	Planctomycetia	Gemmatales	Gemmataceae
OTU_354490	Bacteria	Bacteroidetes	Sphingobacteriia	Sphingobacteriales	Sphingobacteriaceae
OTU_231680	Archaea	Crenarchaeota	Thaumarchaeota	Nitrososphaerales	Nitrososphaeraceae
OTU_16548	Bacteria	Bacteroidetes	Flavobacteriia	Flavobacteriales	Cryomorphaceae
OTU_16549	Bacteria	Chloroflexi	Chloroflexi	[Roseiflexales]	
OTU_16544	Bacteria	Bacteroidetes	Flavobacteriia	Flavobacteriales	Flavobacteriaceae
OTU_16545	Bacteria	Proteobacteria	Alphaproteobacteria	Rhizobiales	Hyphomicrobiaceae
OTU_16546	Bacteria	Proteobacteria	Gammaproteobacteria	Legionellales	Coxiellaceae
OTU_16547	Bacteria	Actinobacteria	Actinobacteria	Actinomycetales	Micromonosporaceae
OTU_16540	Bacteria	Actinobacteria	Actinobacteria	Actinomycetales	Thermomonosporaceae
OTU_16541	Unassigned	Unassigned	Unassigned	Unassigned	Unassigned
OTU_16542	Bacteria	Bacteroidetes	[Saprospirae]	[Saprospirales]	Chitinophagaceae
OTU_16543	Bacteria	Proteobacteria	Betaproteobacteria	Burkholderiales	Alcaligenaceae
OTU_98461	Bacteria	TM6	SJA-4		
OTU_98460	Bacteria	Proteobacteria	Alphaproteobacteria	Sphingomonadales	Sphingomonadaceae
OTU_98463	Bacteria	Proteobacteria	Deltaproteobacteria	MIZ46	
OTU_98462	Unassigned	Unassigned	Unassigned	Unassigned	Unassigned
OTU_98465	Bacteria	Proteobacteria	Betaproteobacteria	Burkholderiales	Comamonadaceae
OTU_98464	Bacteria	Planctomycetes	Planctomycetia	Gemmatales	Gemmataceae
OTU_98467	Bacteria	Actinobacteria	Actinobacteria	Actinomycetales	Root;k__Bacteria;p__Actinobacteria;c__Actinobacteria;o__Actinomycetales
OTU_98466	Bacteria	Bacteroidetes	Cytophagia	Cytophagales	Cytophagaceae
OTU_98469	Bacteria	Planctomycetes	Planctomycetia	Gemmatales	Gemmataceae
OTU_98468	Bacteria	Proteobacteria	Deltaproteobacteria	Myxococcales	
OTU_116388	Bacteria	Verrucomicrobia	Opitutae	Opitutales	Opitutaceae
OTU_116389	Bacteria	Actinobacteria	Actinobacteria	Actinomycetales	Nocardioidaceae
OTU_84002	Bacteria	Proteobacteria	Alphaproteobacteria	Rickettsiales	Rickettsiaceae
OTU_84003	Bacteria	Proteobacteria	Gammaproteobacteria	Legionellales	
OTU_84000	Unassigned	Unassigned	Unassigned	Unassigned	Unassigned
OTU_84001	Unassigned	Unassigned	Unassigned	Unassigned	Unassigned
OTU_209899	Bacteria	Proteobacteria	Alphaproteobacteria	Rhizobiales	Rhizobiaceae
OTU_209898	Bacteria	Verrucomicrobia	[Pedosphaerae]	[Pedosphaerales]	auto67_4W
OTU_209895	Bacteria	Proteobacteria	Alphaproteobacteria	Rhizobiales	Rhizobiaceae
OTU_84006	Bacteria	Gemmatimonadetes	Gemmatimonadetes	Gemmatimonadales	Ellin5301
OTU_209897	Archaea	Crenarchaeota	Thaumarchaeota	Nitrososphaerales	Nitrososphaeraceae
OTU_209896	Bacteria	Acidobacteria	iii1-8	DS-18	
OTU_209891	Bacteria	Proteobacteria	Deltaproteobacteria	MIZ46	
OTU_209890	Bacteria	Acidobacteria	Acidobacteria-6	iii1-15	
OTU_209893	Bacteria	Proteobacteria	Betaproteobacteria	Burkholderiales	Comamonadaceae
OTU_84007	Bacteria	Actinobacteria	Actinobacteria	Actinomycetales	Streptomycetaceae
OTU_84004	Bacteria	Chloroflexi	C0119		
OTU_84005	Bacteria	Actinobacteria	Acidimicrobiia	Acidimicrobiales	
OTU_354493	Bacteria	Proteobacteria	Alphaproteobacteria	Rhizobiales	Methylobacteriaceae
OTU_379082	Bacteria	Proteobacteria	Deltaproteobacteria	Myxococcales	
OTU_379083	Bacteria	Actinobacteria	Actinobacteria	Actinomycetales	Streptomycetaceae
OTU_360407	Bacteria	Actinobacteria	Actinobacteria	Actinomycetales	Microbacteriaceae
OTU_379080	Bacteria	Acidobacteria	Sva0725	Sva0725	
OTU_379081	Bacteria	Planctomycetes	Planctomycetia	Gemmatales	Isosphaeraceae
OTU_195619	Bacteria	Actinobacteria	Actinobacteria	Actinomycetales	Kineosporiaceae
OTU_195618	Bacteria	Chloroflexi	Chloroflexi	[Roseiflexales]	[Kouleothrixaceae]
OTU_195617	Bacteria	Actinobacteria	Thermoleophilia	Solirubrobacterales	
OTU_195616	Bacteria	Proteobacteria	Gammaproteobacteria	Xanthomonadales	Sinobacteraceae
OTU_195615	Bacteria	Proteobacteria	Alphaproteobacteria	Rhizobiales	Hyphomicrobiaceae
OTU_195614	Bacteria	Planctomycetes			
OTU_195613	Bacteria	Proteobacteria	Deltaproteobacteria	Myxococcales	
OTU_195612	Unassigned	Unassigned	Unassigned	Unassigned	Unassigned
OTU_195611	Unassigned	Unassigned	Unassigned	Unassigned	Unassigned
OTU_195610	Bacteria	Proteobacteria	Alphaproteobacteria	Sphingomonadales	Sphingomonadaceae
OTU_280467	Bacteria	Proteobacteria	Betaproteobacteria	Burkholderiales	Comamonadaceae
OTU_280466	Bacteria	Proteobacteria	Alphaproteobacteria	Rhizobiales	Xanthobacteraceae
OTU_280465	Bacteria	Verrucomicrobia	[Spartobacteria]	[Chthoniobacterales]	[Chthoniobacteraceae]
OTU_280464	Bacteria	Acidobacteria	DA052	Ellin6513	
OTU_280463	Bacteria	Proteobacteria	Alphaproteobacteria	Rhodospirillales	Rhodospirillaceae
OTU_280462	Bacteria	Proteobacteria	Betaproteobacteria	Burkholderiales	Comamonadaceae
OTU_280461	Bacteria	Acidobacteria	Holophagae	Holophagales	Holophagaceae
OTU_280460	Bacteria	Proteobacteria	Alphaproteobacteria	Rhizobiales	Hyphomicrobiaceae
OTU_379085	Bacteria	Proteobacteria	Gammaproteobacteria	Xanthomonadales	Sinobacteraceae
OTU_280469	Bacteria	Proteobacteria	Betaproteobacteria	Burkholderiales	Root;k__Bacteria;p__Proteobacteria;c__Betaproteobacteria;o__Burkholderiales
OTU_280468	Bacteria	Verrucomicrobia	Opitutae	Opitutales	Opitutaceae
OTU_127854	Bacteria	Bacteroidetes	[Saprospirae]	[Saprospirales]	Chitinophagaceae
OTU_127855	Bacteria	Bacteroidetes	[Saprospirae]	[Saprospirales]	Chitinophagaceae
OTU_127856	Bacteria	Acidobacteria	[Chloracidobacteria]	RB41	Ellin6075
OTU_127857	Bacteria	Chlamydiae	Chlamydiia	Chlamydiales	Parachlamydiaceae
OTU_127850	Bacteria	Actinobacteria	Actinobacteria	Actinomycetales	Actinosynnemataceae
OTU_127851	Bacteria	Chloroflexi	Ktedonobacteria	Thermogemmatisporales	Thermogemmatisporaceae
OTU_172829	Bacteria	Proteobacteria	Alphaproteobacteria	Rhizobiales	Hyphomicrobiaceae
OTU_172828	Bacteria	Actinobacteria	Actinobacteria	Actinomycetales	Streptomycetaceae
OTU_172827	Bacteria	Proteobacteria	Betaproteobacteria	Burkholderiales	Comamonadaceae
OTU_172826	Bacteria	Chloroflexi	C0119		
OTU_172825	Bacteria	Proteobacteria	Alphaproteobacteria	Rhizobiales	Rhizobiaceae
OTU_172824	Bacteria	Acidobacteria	iii1-8	32-20	
OTU_127858	Bacteria	Proteobacteria	Alphaproteobacteria		
OTU_127859	Bacteria	Actinobacteria	Actinobacteria	Actinomycetales	Streptomycetaceae
OTU_172821	Bacteria	Proteobacteria	Deltaproteobacteria	Myxococcales	
OTU_172820	Bacteria	Proteobacteria	Alphaproteobacteria	Rhizobiales	
OTU_26125	Bacteria	Chlamydiae	Chlamydiia	Chlamydiales	Parachlamydiaceae
OTU_26124	Bacteria	Proteobacteria	Alphaproteobacteria	Sphingomonadales	Sphingomonadaceae
OTU_26127	Bacteria	Actinobacteria	Actinobacteria	Actinomycetales	Nocardioidaceae
OTU_26126	Bacteria	Chloroflexi	C0119		
OTU_26121	Bacteria	Bacteroidetes	[Saprospirae]	[Saprospirales]	Chitinophagaceae
OTU_26120	Bacteria	Planctomycetes	Phycisphaerae	CPla-3	
OTU_26123	Bacteria	Proteobacteria	Deltaproteobacteria		
OTU_26122	Bacteria	TM7	SC3		
OTU_26129	Bacteria	Chlamydiae	Chlamydiia	Chlamydiales	Parachlamydiaceae
OTU_26128	Bacteria	Chlamydiae	Chlamydiia	Chlamydiales	Parachlamydiaceae
OTU_367001	Bacteria	Acidobacteria	Acidobacteria-5		
OTU_367000	Bacteria	Actinobacteria	Thermoleophilia	Solirubrobacterales	Solirubrobacteraceae
OTU_367003	Bacteria	Proteobacteria	Betaproteobacteria	Burkholderiales	Comamonadaceae
OTU_367002	Bacteria	Proteobacteria	Betaproteobacteria	Burkholderiales	Oxalobacteraceae
OTU_367005	Bacteria	Proteobacteria	Alphaproteobacteria	Sphingomonadales	Sphingomonadaceae
OTU_367004	Bacteria	Actinobacteria	Acidimicrobiia	Acidimicrobiales	
OTU_367007	Bacteria	Proteobacteria	Alphaproteobacteria	Rhodospirillales	Acetobacteraceae
OTU_367006	Bacteria	Proteobacteria	Betaproteobacteria	Rhodocyclales	Rhodocyclaceae
OTU_367009	Bacteria	Actinobacteria	Actinobacteria	Actinomycetales	Microbacteriaceae
OTU_367008	Bacteria	Actinobacteria	Thermoleophilia	Gaiellales	Gaiellaceae
OTU_455973	Unassigned	Unassigned	Unassigned	Unassigned	Unassigned
OTU_455972	Bacteria	Acidobacteria	Acidobacteriia	Acidobacteriales	Koribacteraceae
OTU_455975	Bacteria	Planctomycetes	Planctomycetia	Pirellulales	Pirellulaceae
OTU_455974	Bacteria	Bacteroidetes	[Saprospirae]	[Saprospirales]	Chitinophagaceae
OTU_455977	Bacteria	Cyanobacteria	Chloroplast	Chlorophyta	
OTU_455976	Bacteria	Proteobacteria	Deltaproteobacteria	Myxococcales	
OTU_391358	Bacteria	Actinobacteria	Actinobacteria	Actinomycetales	Microbacteriaceae
OTU_391359	Unassigned	Unassigned	Unassigned	Unassigned	Unassigned
OTU_391350	Bacteria	Actinobacteria	Actinobacteria	Actinomycetales	Nocardioidaceae
OTU_391351	Bacteria	Proteobacteria	Betaproteobacteria	Burkholderiales	Oxalobacteraceae
OTU_391352	Bacteria	Chloroflexi	Chloroflexi	[Roseiflexales]	[Kouleothrixaceae]
OTU_391353	Bacteria	Proteobacteria	Deltaproteobacteria	Myxococcales	
OTU_391354	Bacteria	Proteobacteria	Betaproteobacteria	Burkholderiales	Oxalobacteraceae
OTU_391355	Bacteria	Proteobacteria	Alphaproteobacteria	Rhizobiales	Methylobacteriaceae
OTU_391356	Bacteria	Proteobacteria	Alphaproteobacteria	Sphingomonadales	Erythrobacteraceae
OTU_391357	Bacteria	Proteobacteria	Alphaproteobacteria	Rhizobiales	Rhizobiaceae
OTU_411655	Bacteria	Bacteroidetes	Cytophagia	Cytophagales	Cytophagaceae
OTU_360389	Bacteria	Verrucomicrobia	Opitutae	Opitutales	Opitutaceae
OTU_360388	Bacteria	Proteobacteria	Betaproteobacteria	Ellin6067	
OTU_156689	Bacteria	Actinobacteria	Thermoleophilia	Gaiellales	Gaiellaceae
OTU_156688	Unassigned	Unassigned	Unassigned	Unassigned	Unassigned
OTU_399169	Bacteria	Proteobacteria	Deltaproteobacteria	Myxococcales	
OTU_399168	Bacteria	Chlorobi	OPB56		
OTU_156685	Bacteria	Proteobacteria	Betaproteobacteria	Burkholderiales	Comamonadaceae
OTU_156684	Bacteria	Proteobacteria	Alphaproteobacteria	Kiloniellales	
OTU_156687	Bacteria	Proteobacteria	Betaproteobacteria	Burkholderiales	Comamonadaceae
OTU_156686	Bacteria	Acidobacteria	Acidobacteriia	Acidobacteriales	Koribacteraceae
OTU_156681	Bacteria	Proteobacteria	Betaproteobacteria	Burkholderiales	Oxalobacteraceae
OTU_156680	Bacteria	Proteobacteria	Betaproteobacteria		
OTU_156683	Bacteria	Proteobacteria	Gammaproteobacteria	Pseudomonadales	Pseudomonadaceae
OTU_156682	Bacteria	Proteobacteria	Betaproteobacteria	Burkholderiales	Oxalobacteraceae
OTU_47528	Bacteria	Proteobacteria	Betaproteobacteria	Burkholderiales	Comamonadaceae
OTU_47529	Bacteria	Proteobacteria	Alphaproteobacteria	Rhodospirillales	Acetobacteraceae
OTU_47524	Bacteria	Bacteroidetes	Cytophagia	Cytophagales	Cytophagaceae
OTU_47525	Bacteria	Proteobacteria	Deltaproteobacteria		
OTU_47526	Bacteria	Acidobacteria	[Chloracidobacteria]	DS-100	
OTU_47527	Unassigned	Unassigned	Unassigned	Unassigned	Unassigned
OTU_47520	Bacteria	Proteobacteria	Deltaproteobacteria	Myxococcales	
OTU_47521	Bacteria	Acidobacteria	Acidobacteriia	Acidobacteriales	Koribacteraceae
OTU_47522	Bacteria	Proteobacteria	Alphaproteobacteria	Sphingomonadales	Sphingomonadaceae
OTU_47523	Bacteria	Planctomycetes	Planctomycetia	Gemmatales	Gemmataceae
OTU_199877	Bacteria	Acidobacteria	[Chloracidobacteria]	DS-100	
OTU_199876	Bacteria	Proteobacteria	Alphaproteobacteria	Rhizobiales	Hyphomicrobiaceae
OTU_199875	Bacteria	Bacteroidetes	Sphingobacteriia	Sphingobacteriales	Sphingobacteriaceae
OTU_199874	Bacteria	Actinobacteria	Thermoleophilia	Solirubrobacterales	
OTU_199873	Bacteria	Actinobacteria	Actinobacteria	Actinomycetales	Pseudonocardiaceae
OTU_199872	Bacteria	Acidobacteria	Solibacteres	Solibacterales	Solibacteraceae
OTU_199871	Bacteria	Proteobacteria	Alphaproteobacteria	Rhizobiales	Rhizobiaceae
OTU_199870	Bacteria	Proteobacteria	Alphaproteobacteria	Sphingomonadales	Sphingomonadaceae
OTU_406733	Bacteria	Cyanobacteria	Chloroplast	Streptophyta	
OTU_406732	Bacteria	Proteobacteria	Alphaproteobacteria	Rhizobiales	Bradyrhizobiaceae
OTU_406731	Bacteria	Bacteroidetes	[Saprospirae]	[Saprospirales]	Chitinophagaceae
OTU_406730	Bacteria	Bacteroidetes	[Saprospirae]	[Saprospirales]	Chitinophagaceae
OTU_406737	Bacteria	Proteobacteria	Alphaproteobacteria	Rhodospirillales	Rhodospirillaceae
OTU_406736	Bacteria	Bacteroidetes	Cytophagia	Cytophagales	Cytophagaceae
OTU_199879	Unassigned	Unassigned	Unassigned	Unassigned	Unassigned
OTU_199878	Bacteria	Acidobacteria	[Chloracidobacteria]	RB41	Ellin6075
OTU_264677	Bacteria	Actinobacteria	Actinobacteria	Actinomycetales	
OTU_371264	Bacteria	Bacteroidetes	[Saprospirae]	[Saprospirales]	Chitinophagaceae
OTU_200939	Bacteria	Proteobacteria	Alphaproteobacteria	Rhizobiales	Phyllobacteriaceae
OTU_265100	Bacteria	Proteobacteria	Gammaproteobacteria	Xanthomonadales	Sinobacteraceae
OTU_147229	Bacteria	Actinobacteria	Actinobacteria	Actinomycetales	Actinosynnemataceae
OTU_147228	Bacteria	Proteobacteria	Alphaproteobacteria	Sphingomonadales	Sphingomonadaceae
OTU_88808	Bacteria	Firmicutes	Clostridia	Clostridiales	Lachnospiraceae
OTU_88809	Bacteria	Actinobacteria	Actinobacteria	Actinomycetales	Micromonosporaceae
OTU_88806	Bacteria	Proteobacteria	Alphaproteobacteria	Rhizobiales	Bradyrhizobiaceae
OTU_88807	Unassigned	Unassigned	Unassigned	Unassigned	Unassigned
OTU_88804	Unassigned	Unassigned	Unassigned	Unassigned	Unassigned
OTU_88805	Bacteria	Verrucomicrobia	[Pedosphaerae]	[Pedosphaerales]	
OTU_88802	Unassigned	Unassigned	Unassigned	Unassigned	Unassigned
OTU_88803	Unassigned	Unassigned	Unassigned	Unassigned	Unassigned
OTU_88800	Bacteria	Proteobacteria	Alphaproteobacteria	Rickettsiales	Rickettsiaceae
OTU_88801	Bacteria	Proteobacteria	Betaproteobacteria	Burkholderiales	Comamonadaceae
OTU_200931	Bacteria	Chloroflexi	Anaerolineae	CFB-26	
OTU_200930	Bacteria	Proteobacteria	Alphaproteobacteria	Sphingomonadales	Sphingomonadaceae
OTU_147227	Bacteria	Bacteroidetes	Bacteroidia	Bacteroidales	Prevotellaceae
OTU_332186	Bacteria	Actinobacteria	Thermoleophilia	Solirubrobacterales	
OTU_332187	Bacteria	Actinobacteria	Thermoleophilia	Gaiellales	Gaiellaceae
OTU_332184	Bacteria	Actinobacteria	Actinobacteria	Actinomycetales	Thermomonosporaceae
OTU_332185	Bacteria	Bacteroidetes	Cytophagia	Cytophagales	Cytophagaceae
OTU_332182	Bacteria	Proteobacteria	Gammaproteobacteria	Xanthomonadales	Sinobacteraceae
OTU_332183	Bacteria	Actinobacteria	Actinobacteria	Actinomycetales	Micromonosporaceae
OTU_332180	Bacteria	Proteobacteria	Deltaproteobacteria	Myxococcales	
OTU_332181	Bacteria	Bacteroidetes	Sphingobacteriia	Sphingobacteriales	Sphingobacteriaceae
OTU_362529	Bacteria	Bacteroidetes	Sphingobacteriia	Sphingobacteriales	Sphingobacteriaceae
OTU_147221	Bacteria	Chloroflexi	C0119		
OTU_332188	Bacteria	Proteobacteria	Alphaproteobacteria	Rickettsiales	mitochondria
OTU_332189	Bacteria	Proteobacteria	Gammaproteobacteria	Pseudomonadales	Pseudomonadaceae
OTU_400199	Bacteria	Proteobacteria	Betaproteobacteria	Burkholderiales	Comamonadaceae
OTU_400198	Bacteria	Acidobacteria	Acidobacteriia	Acidobacteriales	Acidobacteriaceae
OTU_147223	Bacteria	Firmicutes	Bacilli	Bacillales	Paenibacillaceae
OTU_400191	Unassigned	Unassigned	Unassigned	Unassigned	Unassigned
OTU_400190	Bacteria	Actinobacteria	Actinobacteria	Actinomycetales	Nocardioidaceae
OTU_400193	Bacteria	Proteobacteria	Betaproteobacteria	Burkholderiales	Comamonadaceae
OTU_147222	Bacteria	Bacteroidetes	Cytophagia	Cytophagales	Cytophagaceae
OTU_400195	Bacteria	Cyanobacteria	Chloroplast	Streptophyta	
OTU_400194	Bacteria	Chloroflexi	Chloroflexi	[Roseiflexales]	[Kouleothrixaceae]
OTU_400197	Bacteria	Acidobacteria	Acidobacteria-6	iii1-15	
OTU_400196	Bacteria	Proteobacteria	Alphaproteobacteria	Rhizobiales	Methylocystaceae
OTU_438937	Bacteria	Actinobacteria	Thermoleophilia	Solirubrobacterales	
OTU_69478	Bacteria	Proteobacteria	Deltaproteobacteria	Spirobacillales	
OTU_69479	Bacteria	Actinobacteria	Actinobacteria	Actinomycetales	Streptomycetaceae
OTU_69472	Bacteria	Planctomycetes	C6	MVS-107	
OTU_69473	Bacteria	Acidobacteria	Acidobacteria-6	iii1-15	RB40
OTU_69470	Bacteria	Proteobacteria	Alphaproteobacteria	Rhizobiales	Rhizobiaceae
OTU_69471	Bacteria	Planctomycetes	Planctomycetia	Gemmatales	Isosphaeraceae
OTU_69476	Bacteria	Actinobacteria	Actinobacteria	Actinomycetales	
OTU_69477	Bacteria	Proteobacteria	Deltaproteobacteria	Myxococcales	
OTU_69474	Bacteria	Proteobacteria	Deltaproteobacteria	Myxococcales	
OTU_69475	Bacteria	Bacteroidetes	Cytophagia	Cytophagales	Cytophagaceae
OTU_119448	Bacteria	Actinobacteria	Actinobacteria	Actinomycetales	
OTU_119449	Bacteria	Proteobacteria	Betaproteobacteria	Burkholderiales	Comamonadaceae
OTU_61269	Bacteria	Planctomycetes	Planctomycetia	Pirellulales	Pirellulaceae
OTU_61268	Bacteria	Proteobacteria	Deltaproteobacteria	Myxococcales	Haliangiaceae
OTU_61267	Bacteria	Proteobacteria	Betaproteobacteria	Ellin6067	
OTU_61266	Unassigned	Unassigned	Unassigned	Unassigned	Unassigned
OTU_61265	Bacteria	Chloroflexi	Chloroflexi	AKIW781	
OTU_61264	Bacteria	Proteobacteria	Alphaproteobacteria	Rhizobiales	Rhizobiaceae
OTU_61263	Bacteria	Actinobacteria	Actinobacteria	Actinomycetales	Micromonosporaceae
OTU_61262	Bacteria	Proteobacteria	Betaproteobacteria	Root;k__Bacteria;p__Proteobacteria;c__Betaproteobacteria	Root;k__Bacteria;p__Proteobacteria;c__Betaproteobacteria
OTU_61261	Bacteria	TM6	SJA-4		
OTU_61260	Bacteria	Proteobacteria	Betaproteobacteria	Ellin6067	
OTU_389745	Bacteria	Bacteroidetes	[Saprospirae]	[Saprospirales]	Chitinophagaceae
OTU_331413	Bacteria	Proteobacteria	Deltaproteobacteria	Myxococcales	
OTU_19484	Bacteria	Proteobacteria	Deltaproteobacteria	Myxococcales	Cystobacterineae
OTU_19485	Bacteria	Actinobacteria	Thermoleophilia	Gaiellales	
OTU_19486	Bacteria	Armatimonadetes	Armatimonadia	Armatimonadales	Armatimonadaceae
OTU_19487	Bacteria	Proteobacteria	Alphaproteobacteria	Sphingomonadales	Sphingomonadaceae
OTU_19480	Bacteria	Verrucomicrobia	[Pedosphaerae]	[Pedosphaerales]	
OTU_19481	Bacteria	Chloroflexi	Chloroflexi	AKIW781	
OTU_19482	Bacteria	Proteobacteria	Betaproteobacteria	Burkholderiales	
OTU_19483	Bacteria	Proteobacteria	Alphaproteobacteria	Rhizobiales	Hyphomicrobiaceae
OTU_19488	Unassigned	Unassigned	Unassigned	Unassigned	Unassigned
OTU_19489	Bacteria	Actinobacteria	Actinobacteria	Actinomycetales	Actinosynnemataceae
OTU_341994	Bacteria	Proteobacteria	Betaproteobacteria	Burkholderiales	Comamonadaceae
OTU_341993	Bacteria	Proteobacteria	Deltaproteobacteria	Myxococcales	
OTU_341992	Unassigned	Unassigned	Unassigned	Unassigned	Unassigned
OTU_204333	Bacteria	Actinobacteria	Thermoleophilia	Solirubrobacterales	Solirubrobacteraceae
OTU_204332	Bacteria	Actinobacteria	Actinobacteria	Actinomycetales	Streptomycetaceae
OTU_204331	Bacteria	Proteobacteria	Alphaproteobacteria		
OTU_204330	Bacteria	Verrucomicrobia	[Pedosphaerae]	[Pedosphaerales]	Ellin517
OTU_204337	Bacteria	Acidobacteria	Acidobacteria-6	iii1-15	RB40
OTU_204336	Bacteria	Actinobacteria	Thermoleophilia	Gaiellales	Gaiellaceae
OTU_204335	Bacteria	Actinobacteria	Acidimicrobiia	Acidimicrobiales	
OTU_204334	Unassigned	Unassigned	Unassigned	Unassigned	Unassigned
OTU_388709	Bacteria	Proteobacteria	Gammaproteobacteria	Legionellales	Legionellaceae
OTU_388708	Unassigned	Unassigned	Unassigned	Unassigned	Unassigned
OTU_204339	Bacteria	Actinobacteria	Actinobacteria	Actinomycetales	Actinosynnemataceae
OTU_204338	Bacteria	Planctomycetes	Planctomycetia	Planctomycetales	Planctomycetaceae
OTU_114711	Bacteria	Actinobacteria	Actinobacteria	Actinomycetales	Micromonosporaceae
OTU_114710	Bacteria	Bacteroidetes	[Saprospirae]	[Saprospirales]	Chitinophagaceae
OTU_114713	Bacteria	Chloroflexi	Anaerolineae	SBR1031	A4b
OTU_114712	Bacteria	Bacteroidetes	[Saprospirae]	[Saprospirales]	Chitinophagaceae
OTU_114715	Archaea	Crenarchaeota	Thaumarchaeota	Nitrososphaerales	Nitrososphaeraceae
OTU_114714	Bacteria	Actinobacteria	Actinobacteria	Actinomycetales	Streptomycetaceae
OTU_114717	Bacteria	Gemmatimonadetes	Gemmatimonadetes		
OTU_114716	Bacteria	Proteobacteria	Alphaproteobacteria	Rhizobiales	
OTU_114719	Bacteria	Acidobacteria	Acidobacteria-6	iii1-15	
OTU_114718	Bacteria	Proteobacteria	Gammaproteobacteria	Legionellales	Coxiellaceae
OTU_443332	Bacteria	Bacteroidetes	Sphingobacteriia	Sphingobacteriales	Sphingobacteriaceae
OTU_203771	Bacteria	Firmicutes	Bacilli	Bacillales	Planococcaceae
OTU_443334	Bacteria	Bacteroidetes	Cytophagia	Cytophagales	Cytophagaceae
OTU_154047	Bacteria	Actinobacteria	Actinobacteria	Actinomycetales	Microbacteriaceae
OTU_443336	Bacteria	Bacteroidetes	Cytophagia	Cytophagales	Cytophagaceae
OTU_443337	Bacteria	Proteobacteria	Deltaproteobacteria	Bdellovibrionales	Bacteriovoracaceae
OTU_339408	Bacteria	Proteobacteria	Deltaproteobacteria	Myxococcales	Haliangiaceae
OTU_339409	Bacteria	Proteobacteria	Alphaproteobacteria	Rhizobiales	Rhizobiaceae
OTU_48608	Bacteria	Gemmatimonadetes	Gemm-3		
OTU_48609	Bacteria	Cyanobacteria	4C0d-2	MLE1-12	
OTU_48604	Bacteria	Proteobacteria	Alphaproteobacteria	Rhizobiales	
OTU_48605	Bacteria	Proteobacteria	Betaproteobacteria	Ellin6067	
OTU_48606	Bacteria	Chlamydiae	Chlamydiia	Chlamydiales	Parachlamydiaceae
OTU_48607	Bacteria	Proteobacteria	Alphaproteobacteria	Rickettsiales	
OTU_48600	Bacteria	Proteobacteria	Alphaproteobacteria	Sphingomonadales	Sphingomonadaceae
OTU_48601	Bacteria	Acidobacteria	Acidobacteria-6	iii1-15	
OTU_48602	Bacteria	Actinobacteria	Actinobacteria	Actinomycetales	Root;k__Bacteria;p__Actinobacteria;c__Actinobacteria;o__Actinomycetales
OTU_48603	Bacteria	Proteobacteria	Betaproteobacteria	Methylophilales	Methylophilaceae
OTU_151943	Bacteria	Tenericutes	Mollicutes	Anaeroplasmatales	Anaeroplasmataceae
OTU_151942	Unassigned	Unassigned	Unassigned	Unassigned	Unassigned
OTU_151941	Bacteria	Proteobacteria	Betaproteobacteria	Burkholderiales	Comamonadaceae
OTU_151940	Bacteria	Proteobacteria	Alphaproteobacteria	Rhizobiales	Hyphomicrobiaceae
OTU_151947	Bacteria	Proteobacteria	Alphaproteobacteria	Rhodobacterales	Rhodobacteraceae
OTU_151946	Bacteria	Proteobacteria	Alphaproteobacteria	Sphingomonadales	Sphingomonadaceae
OTU_151945	Unassigned	Unassigned	Unassigned	Unassigned	Unassigned
OTU_151944	Unassigned	Unassigned	Unassigned	Unassigned	Unassigned
OTU_341773	Bacteria	Proteobacteria	Deltaproteobacteria	Myxococcales	
OTU_203776	Bacteria	Chloroflexi	Ellin6529		
OTU_151949	Bacteria	Bacteroidetes	[Saprospirae]	[Saprospirales]	Chitinophagaceae
OTU_151948	Bacteria	Bacteroidetes	Cytophagia	Cytophagales	Cytophagaceae
OTU_341777	Bacteria	Proteobacteria	Alphaproteobacteria	Caulobacterales	Caulobacteraceae
OTU_341776	Bacteria	Proteobacteria	Betaproteobacteria	Burkholderiales	Comamonadaceae
OTU_341775	Bacteria	Proteobacteria	Alphaproteobacteria	Rhizobiales	Bradyrhizobiaceae
OTU_274263	Bacteria	Proteobacteria	Alphaproteobacteria	Sphingomonadales	Sphingomonadaceae
OTU_433310	Bacteria	Proteobacteria	Alphaproteobacteria	Sphingomonadales	Erythrobacteraceae
OTU_335860	Bacteria	OD1	ZB2		
OTU_335861	Bacteria	Planctomycetes	Planctomycetia	Planctomycetales	Planctomycetaceae
OTU_335862	Bacteria	Actinobacteria	Actinobacteria	Actinomycetales	Streptomycetaceae
OTU_335863	Bacteria	Proteobacteria	Alphaproteobacteria	Rhodospirillales	Rhodospirillaceae
OTU_335864	Bacteria	Proteobacteria	Gammaproteobacteria	Pseudomonadales	Pseudomonadaceae
OTU_335865	Bacteria	Proteobacteria	Betaproteobacteria	Burkholderiales	Oxalobacteraceae
OTU_335866	Bacteria	Actinobacteria	Actinobacteria	Actinomycetales	Microbacteriaceae
OTU_203777	Bacteria	Bacteroidetes	[Saprospirae]	[Saprospirales]	Chitinophagaceae
OTU_335868	Bacteria	Proteobacteria	Gammaproteobacteria	Xanthomonadales	Xanthomonadaceae
OTU_335869	Bacteria	Proteobacteria	Betaproteobacteria	Burkholderiales	Oxalobacteraceae
OTU_133613	Bacteria	Proteobacteria	Betaproteobacteria	Burkholderiales	Oxalobacteraceae
OTU_455656	Bacteria	WS3	PRR-12	Sediment-1	
OTU_133612	Bacteria	Proteobacteria	Deltaproteobacteria	Myxococcales	
OTU_133611	Unassigned	Unassigned	Unassigned	Unassigned	Unassigned
OTU_136523	Bacteria	Proteobacteria	Deltaproteobacteria	FAC87	
OTU_133610	Bacteria	Acidobacteria	Acidobacteria-6	CCU21	
OTU_133617	Bacteria	Firmicutes	Bacilli	Bacillales	Thermoactinomycetaceae
OTU_277334	Bacteria	Bacteroidetes	[Saprospirae]	[Saprospirales]	Chitinophagaceae
OTU_133615	Bacteria	Proteobacteria	Alphaproteobacteria	BD7-3	
OTU_133614	Bacteria	Bacteroidetes	Cytophagia	Cytophagales	Cytophagaceae
OTU_82215	Bacteria	Actinobacteria	Actinobacteria	Actinomycetales	Nakamurellaceae
OTU_82214	Bacteria	Chloroflexi	C0119		
OTU_82217	Bacteria	Elusimicrobia	Elusimicrobia	FAC88	
OTU_82216	Bacteria	Actinobacteria	Actinobacteria	Actinomycetales	Nocardioidaceae
OTU_82211	Bacteria	Chlamydiae	Chlamydiia	Chlamydiales	Parachlamydiaceae
OTU_82210	Bacteria	Bacteroidetes	[Saprospirae]	[Saprospirales]	Chitinophagaceae
OTU_82213	Unassigned	Unassigned	Unassigned	Unassigned	Unassigned
OTU_82212	Bacteria	Actinobacteria	Actinobacteria	Actinomycetales	
OTU_82219	Bacteria	Proteobacteria	Alphaproteobacteria	Rhodospirillales	Acetobacteraceae
OTU_82218	Bacteria	Proteobacteria	Gammaproteobacteria	Legionellales	
OTU_241011	Bacteria	Verrucomicrobia	[Spartobacteria]	[Chthoniobacterales]	[Chthoniobacteraceae]
OTU_241010	Bacteria	Chloroflexi	Chloroflexi	[Roseiflexales]	[Kouleothrixaceae]
OTU_241013	Bacteria	Proteobacteria	Gammaproteobacteria	Xanthomonadales	Sinobacteraceae
OTU_241012	Bacteria	Bacteroidetes	Cytophagia	Cytophagales	Cytophagaceae
OTU_241015	Bacteria	Proteobacteria	Deltaproteobacteria	BPC076	
OTU_241014	Bacteria	Proteobacteria	Betaproteobacteria	Burkholderiales	Oxalobacteraceae
OTU_241017	Bacteria	Bacteroidetes	[Saprospirae]	[Saprospirales]	Chitinophagaceae
OTU_241016	Bacteria	Proteobacteria	Gammaproteobacteria	Xanthomonadales	Xanthomonadaceae
OTU_241019	Bacteria	Proteobacteria	Alphaproteobacteria	Sphingomonadales	Sphingomonadaceae
OTU_241018	Bacteria	Proteobacteria	Deltaproteobacteria	Myxococcales	Polyangiaceae
OTU_175199	Bacteria	Bacteroidetes	[Saprospirae]	[Saprospirales]	Chitinophagaceae
OTU_349956	Bacteria	Actinobacteria	Thermoleophilia	Solirubrobacterales	Solirubrobacteraceae
OTU_349955	Bacteria	Actinobacteria	Actinobacteria	Actinomycetales	Streptomycetaceae
OTU_349954	Bacteria	Actinobacteria	Actinobacteria	Actinomycetales	Microbacteriaceae
OTU_227348	Bacteria	Actinobacteria	Actinobacteria	Actinomycetales	Micromonosporaceae
OTU_411135	Bacteria	Proteobacteria	Alphaproteobacteria	Rhodobacterales	Hyphomonadaceae
OTU_93510	Unassigned	Unassigned	Unassigned	Unassigned	Unassigned
OTU_93511	Bacteria	Proteobacteria	Betaproteobacteria	Burkholderiales	Comamonadaceae
OTU_93512	Bacteria	Bacteroidetes	Cytophagia	Cytophagales	Cytophagaceae
OTU_93513	Bacteria	Proteobacteria	Betaproteobacteria	Burkholderiales	Comamonadaceae
OTU_93514	Bacteria	Bacteroidetes	Cytophagia	Cytophagales	Cytophagaceae
OTU_93515	Bacteria	Proteobacteria	Gammaproteobacteria	Legionellales	Legionellaceae
OTU_93516	Bacteria	Acidobacteria	Acidobacteria-6	iii1-15	
OTU_93517	Bacteria	Planctomycetes	Planctomycetia	Planctomycetales	Planctomycetaceae
OTU_93518	Bacteria	Verrucomicrobia	[Spartobacteria]	[Chthoniobacterales]	[Chthoniobacteraceae]
OTU_93519	Bacteria	Armatimonadetes	Armatimonadia	Armatimonadales	Armatimonadaceae
OTU_451130	Unassigned	Unassigned	Unassigned	Unassigned	Unassigned
OTU_146107	Bacteria	Proteobacteria	Alphaproteobacteria	Rhizobiales	Hyphomicrobiaceae
OTU_146106	Unassigned	Unassigned	Unassigned	Unassigned	Unassigned
OTU_146105	Bacteria	Bacteroidetes	Cytophagia	Cytophagales	Cytophagaceae
OTU_146104	Unassigned	Unassigned	Unassigned	Unassigned	Unassigned
OTU_146103	Bacteria	Proteobacteria	Alphaproteobacteria	Rhizobiales	Hyphomicrobiaceae
OTU_146102	Bacteria	Bacteroidetes	Sphingobacteriia	Sphingobacteriales	Sphingobacteriaceae
OTU_146101	Bacteria	Proteobacteria	Betaproteobacteria		
OTU_146100	Bacteria	Proteobacteria	Gammaproteobacteria	Pseudomonadales	Pseudomonadaceae
OTU_411651	Bacteria	Cyanobacteria	Chloroplast	Streptophyta	
OTU_146109	Bacteria	Cyanobacteria	Chloroplast	Streptophyta	
OTU_146108	Bacteria	Actinobacteria	Actinobacteria	Actinomycetales	Mycobacteriaceae
OTU_128129	Bacteria	Actinobacteria	Actinobacteria	Actinomycetales	Micromonosporaceae
OTU_128128	Bacteria	Bacteroidetes	Cytophagia	Cytophagales	Cytophagaceae
OTU_128121	Bacteria	Actinobacteria	Actinobacteria	Actinomycetales	Microbacteriaceae
OTU_128120	Bacteria	Proteobacteria	Alphaproteobacteria	Rhizobiales	
OTU_128123	Bacteria	Firmicutes	Clostridia	Clostridiales	Root;k__Bacteria;p__Firmicutes;c__Clostridia;o__Clostridiales
OTU_128122	Bacteria	Proteobacteria	Alphaproteobacteria	Ellin329	
OTU_128125	Bacteria	Proteobacteria	Deltaproteobacteria	Myxococcales	
OTU_128124	Bacteria	Proteobacteria	Deltaproteobacteria	Myxococcales	
OTU_128127	Bacteria	Acidobacteria	Solibacteres	Solibacterales	Solibacteraceae
OTU_128126	Bacteria	Actinobacteria	Actinobacteria	Actinomycetales	Streptomycetaceae
OTU_137608	Bacteria	Verrucomicrobia	[Spartobacteria]	[Chthoniobacterales]	[Chthoniobacteraceae]
OTU_137609	Bacteria	Gemmatimonadetes	Gemmatimonadetes	Gemmatimonadales	
OTU_120338	Bacteria	Bacteroidetes	Cytophagia	Cytophagales	Cytophagaceae
OTU_120339	Bacteria	Proteobacteria	Deltaproteobacteria	MIZ46	
OTU_120334	Bacteria	Actinobacteria	Acidimicrobiia	Acidimicrobiales	
OTU_120335	Bacteria	OD1	ZB2		
OTU_120336	Bacteria	Proteobacteria	Betaproteobacteria	Burkholderiales	Comamonadaceae
OTU_120337	Bacteria	Proteobacteria	Gammaproteobacteria	Xanthomonadales	Xanthomonadaceae
OTU_120330	Bacteria	Proteobacteria	Betaproteobacteria	Burkholderiales	Comamonadaceae
OTU_137605	Bacteria	Actinobacteria	Actinobacteria	Actinomycetales	Nocardioidaceae
OTU_120332	Bacteria	Proteobacteria	TA18	PHOS-HD29	
OTU_120333	Bacteria	Proteobacteria	Alphaproteobacteria	Rhodospirillales	Rhodospirillaceae
OTU_170108	Bacteria	Proteobacteria	Betaproteobacteria	Burkholderiales	Comamonadaceae
OTU_170109	Bacteria	Proteobacteria	Alphaproteobacteria	Rhizobiales	Methylocystaceae
OTU_171620	Bacteria	Actinobacteria	Actinobacteria	Actinomycetales	Pseudonocardiaceae
OTU_171621	Bacteria	Proteobacteria	Alphaproteobacteria	Rhizobiales	Rhizobiaceae
OTU_171622	Bacteria	Bacteroidetes	Cytophagia	Cytophagales	Cytophagaceae
OTU_171623	Unassigned	Unassigned	Unassigned	Unassigned	Unassigned
OTU_171624	Bacteria	Proteobacteria	Gammaproteobacteria	Pseudomonadales	Pseudomonadaceae
OTU_171625	Bacteria	Actinobacteria	Actinobacteria	Actinomycetales	Thermomonosporaceae
OTU_171626	Bacteria	Proteobacteria	Alphaproteobacteria	Caulobacterales	Caulobacteraceae
OTU_171627	Bacteria	Verrucomicrobia	[Spartobacteria]	[Chthoniobacterales]	[Chthoniobacteraceae]
OTU_171628	Bacteria	Actinobacteria	Actinobacteria	Actinomycetales	
OTU_171629	Bacteria	Actinobacteria	Actinobacteria	Actinomycetales	Nocardioidaceae
OTU_170104	Unassigned	Unassigned	Unassigned	Unassigned	Unassigned
OTU_179457	Bacteria	Proteobacteria	Betaproteobacteria	Burkholderiales	Comamonadaceae
OTU_179456	Bacteria	Planctomycetes	Phycisphaerae	Phycisphaerales	Phycisphaeraceae
OTU_179455	Bacteria	Proteobacteria	Betaproteobacteria	Burkholderiales	Comamonadaceae
OTU_179454	Bacteria	Proteobacteria	Alphaproteobacteria	Rhizobiales	Hyphomicrobiaceae
OTU_179453	Bacteria	Acidobacteria	[Chloracidobacteria]	RB41	
OTU_179452	Bacteria	Bacteroidetes	Cytophagia	Cytophagales	Cytophagaceae
OTU_179451	Bacteria	Proteobacteria	Gammaproteobacteria	Pseudomonadales	Pseudomonadaceae
OTU_179450	Bacteria	Proteobacteria	Alphaproteobacteria	Rhizobiales	Methylobacteriaceae
OTU_349355	Bacteria	Actinobacteria	Actinobacteria	Actinomycetales	Sporichthyaceae
OTU_331262	Bacteria	Proteobacteria	Betaproteobacteria	Burkholderiales	Comamonadaceae
OTU_349357	Bacteria	Actinobacteria	Acidimicrobiia	Acidimicrobiales	
OTU_349356	Bacteria	Actinobacteria	Actinobacteria	Actinomycetales	Nocardioidaceae
OTU_349351	Bacteria	Actinobacteria	Thermoleophilia	Gaiellales	Gaiellaceae
OTU_349350	Bacteria	Proteobacteria	Alphaproteobacteria	Rhizobiales	Bradyrhizobiaceae
OTU_179459	Bacteria	Proteobacteria	Gammaproteobacteria	Pseudomonadales	Pseudomonadaceae
OTU_179458	Bacteria	Proteobacteria	Deltaproteobacteria	Myxococcales	
OTU_276853	Bacteria	Verrucomicrobia	[Pedosphaerae]	[Pedosphaerales]	
OTU_331260	Bacteria	Proteobacteria	Gammaproteobacteria	Legionellales	
OTU_170101	Bacteria	Bacteroidetes	[Saprospirae]	[Saprospirales]	Chitinophagaceae
OTU_276852	Unassigned	Unassigned	Unassigned	Unassigned	Unassigned
OTU_72447	Bacteria	Acidobacteria	Acidobacteria-6	iii1-15	mb2424
OTU_82878	Bacteria	Chloroflexi	TK10	B07_WMSP1	
OTU_272831	Bacteria	Proteobacteria	Epsilonproteobacteria	Campylobacterales	Helicobacteraceae
OTU_272830	Bacteria	Cyanobacteria	Oscillatoriophycideae	Oscillatoriales	Phormidiaceae
OTU_272833	Bacteria	Verrucomicrobia	[Spartobacteria]	[Chthoniobacterales]	[Chthoniobacteraceae]
OTU_272832	Bacteria	Cyanobacteria	4C0d-2	MLE1-12	
OTU_272835	Bacteria	OD1	ABY1		
OTU_272834	Bacteria	Bacteroidetes	[Saprospirae]	[Saprospirales]	Chitinophagaceae
OTU_272837	Bacteria	Proteobacteria	Betaproteobacteria		
OTU_272836	Bacteria	Bacteroidetes	[Saprospirae]	[Saprospirales]	Chitinophagaceae
OTU_272839	Bacteria	Proteobacteria	Gammaproteobacteria	Thiotrichales	Piscirickettsiaceae
OTU_344652	Bacteria	Proteobacteria	Alphaproteobacteria	Caulobacterales	Caulobacteraceae
OTU_344651	Bacteria	Proteobacteria	Betaproteobacteria	Burkholderiales	Comamonadaceae
OTU_344650	Bacteria	Chloroflexi	Thermomicrobia	JG30-KF-CM45	
OTU_344657	Bacteria	Proteobacteria	Gammaproteobacteria	Xanthomonadales	Sinobacteraceae
OTU_344656	Bacteria	Proteobacteria	Alphaproteobacteria	Rhizobiales	Rhizobiaceae
OTU_344655	Bacteria	Actinobacteria	Actinobacteria	Actinomycetales	Intrasporangiaceae
OTU_344654	Bacteria	Proteobacteria	Betaproteobacteria	Burkholderiales	Oxalobacteraceae
OTU_178376	Bacteria	Elusimicrobia	Elusimicrobia	MVP-88	
OTU_427437	Bacteria	Proteobacteria	Betaproteobacteria	Burkholderiales	Oxalobacteraceae
OTU_75709	Bacteria	Planctomycetes	Planctomycetia	Pirellulales	Pirellulaceae
OTU_75708	Bacteria	Verrucomicrobia	[Spartobacteria]	[Chthoniobacterales]	[Chthoniobacteraceae]
OTU_75701	Bacteria	Proteobacteria	Alphaproteobacteria	Rickettsiales	Rickettsiaceae
OTU_75700	Unassigned	Unassigned	Unassigned	Unassigned	Unassigned
OTU_75703	Bacteria	Bacteroidetes	[Saprospirae]	[Saprospirales]	Chitinophagaceae
OTU_75702	Bacteria	Proteobacteria	Betaproteobacteria	Burkholderiales	Comamonadaceae
OTU_75705	Bacteria	Acidobacteria	Acidobacteria-5		
OTU_75704	Bacteria	Actinobacteria	Actinobacteria	Actinomycetales	Cellulomonadaceae
OTU_75707	Bacteria	Planctomycetes	Phycisphaerae	Phycisphaerales	
OTU_75706	Bacteria	Planctomycetes	Planctomycetia	Gemmatales	Gemmataceae
OTU_82877	Bacteria	Bacteroidetes	Cytophagia	Cytophagales	Cytophagaceae
OTU_82876	Bacteria	Planctomycetes	Planctomycetia	Gemmatales	Gemmataceae
OTU_421891	Bacteria	Actinobacteria	Actinobacteria	Actinomycetales	Pseudonocardiaceae
OTU_421890	Bacteria	Proteobacteria	Betaproteobacteria	Burkholderiales	Comamonadaceae
OTU_421893	Bacteria	Acidobacteria	[Chloracidobacteria]		
OTU_421892	Bacteria	Proteobacteria	Gammaproteobacteria	Pseudomonadales	Pseudomonadaceae
OTU_421895	Bacteria	Proteobacteria	Alphaproteobacteria	Rhizobiales	Rhizobiaceae
OTU_421894	Unassigned	Unassigned	Unassigned	Unassigned	Unassigned
OTU_421897	Bacteria	Proteobacteria	Alphaproteobacteria	Rhizobiales	Beijerinckiaceae
OTU_421896	Bacteria	Acidobacteria	Acidobacteriia	Acidobacteriales	Acidobacteriaceae
OTU_421899	Bacteria	Proteobacteria	Alphaproteobacteria	Rhizobiales	Rhizobiaceae
OTU_198321	Bacteria	Actinobacteria	Actinobacteria	Actinomycetales	Geodermatophilaceae
OTU_397527	Bacteria	Actinobacteria	Actinobacteria	Actinomycetales	Root;k__Bacteria;p__Actinobacteria;c__Actinobacteria;o__Actinomycetales
OTU_453222	Bacteria	Bacteroidetes	Cytophagia	Cytophagales	Cytophagaceae
OTU_454896	Bacteria	Bacteroidetes	Cytophagia	Cytophagales	Cytophagaceae
OTU_378575	Bacteria	Bacteroidetes	Cytophagia	Cytophagales	Cytophagaceae
OTU_378574	Bacteria	Proteobacteria	Betaproteobacteria	Ellin6067	
OTU_378577	Bacteria	Proteobacteria	Betaproteobacteria	Burkholderiales	Oxalobacteraceae
OTU_378576	Bacteria	Proteobacteria	Gammaproteobacteria	Alteromonadales	Alteromonadaceae
OTU_378571	Bacteria	Bacteroidetes	[Saprospirae]	[Saprospirales]	Chitinophagaceae
OTU_378570	Bacteria	Actinobacteria	Actinobacteria	Actinomycetales	Micromonosporaceae
OTU_378573	Bacteria	Firmicutes	Bacilli	Bacillales	Bacillaceae
OTU_378572	Bacteria	Proteobacteria	Gammaproteobacteria	Xanthomonadales	Xanthomonadaceae
OTU_378579	Bacteria	Proteobacteria	Deltaproteobacteria	Myxococcales	
OTU_378578	Bacteria	Proteobacteria	Deltaproteobacteria	Desulfobacterales	Desulfobulbaceae
OTU_397523	Bacteria	Actinobacteria	Actinobacteria	Actinomycetales	Streptomycetaceae
OTU_373497	Bacteria	Bacteroidetes	Sphingobacteriia	Sphingobacteriales	
OTU_379692	Bacteria	Verrucomicrobia	[Pedosphaerae]	[Pedosphaerales]	Ellin515
OTU_379691	Unassigned	Unassigned	Unassigned	Unassigned	Unassigned
OTU_379690	Bacteria	Proteobacteria	Betaproteobacteria	Burkholderiales	Root;k__Bacteria;p__Proteobacteria;c__Betaproteobacteria;o__Burkholderiales
OTU_379697	Bacteria	Actinobacteria	Actinobacteria	Actinomycetales	Nocardioidaceae
OTU_379696	Bacteria	Proteobacteria	Betaproteobacteria	Burkholderiales	Comamonadaceae
OTU_379695	Bacteria	Proteobacteria	Betaproteobacteria	Burkholderiales	Oxalobacteraceae
OTU_433469	Unassigned	Unassigned	Unassigned	Unassigned	Unassigned
OTU_433468	Bacteria	Proteobacteria	Deltaproteobacteria	Myxococcales	Haliangiaceae
OTU_433467	Bacteria	Actinobacteria	Actinobacteria	Actinomycetales	Geodermatophilaceae
OTU_433466	Bacteria	Actinobacteria	Actinobacteria	Actinomycetales	Pseudonocardiaceae
OTU_433465	Bacteria	Proteobacteria	Alphaproteobacteria	Rhizobiales	
OTU_379694	Bacteria	Verrucomicrobia	Opitutae		
OTU_433463	Bacteria	Actinobacteria	Thermoleophilia	Solirubrobacterales	
OTU_433462	Bacteria	Actinobacteria	Actinobacteria	Micrococcales	
OTU_433461	Bacteria	Bacteroidetes	VC2_1_Bac22		
OTU_433460	Bacteria	Proteobacteria	Betaproteobacteria	Burkholderiales	Comamonadaceae
OTU_60822	Unassigned	Unassigned	Unassigned	Unassigned	Unassigned
OTU_60823	Bacteria	Proteobacteria	Gammaproteobacteria	Legionellales	
OTU_60820	Bacteria	Proteobacteria	Alphaproteobacteria	Rhizobiales	Hyphomicrobiaceae
OTU_60821	Bacteria	OD1	ZB2		
OTU_60826	Bacteria	Proteobacteria	Deltaproteobacteria	Myxococcales	Myxococcaceae
OTU_60827	Bacteria	Proteobacteria	Alphaproteobacteria	Sphingomonadales	Sphingomonadaceae
OTU_60824	Bacteria	Bacteroidetes	[Saprospirae]	[Saprospirales]	Chitinophagaceae
OTU_60825	Bacteria	Proteobacteria	Deltaproteobacteria	Myxococcales	Haliangiaceae
OTU_60828	Bacteria	Chlamydiae	Chlamydiia	Chlamydiales	Parachlamydiaceae
OTU_60829	Bacteria	Proteobacteria	Betaproteobacteria		
OTU_80680	Bacteria	Acidobacteria	Acidobacteriia	Acidobacteriales	Acidobacteriaceae
OTU_80681	Bacteria	Planctomycetes	Planctomycetia	Gemmatales	Gemmataceae
OTU_80682	Bacteria	Actinobacteria	Actinobacteria	Actinomycetales	Nocardioidaceae
OTU_80683	Bacteria	Proteobacteria	Betaproteobacteria	Methylophilales	Methylophilaceae
OTU_80684	Bacteria	Proteobacteria	Alphaproteobacteria	Sphingomonadales	Sphingomonadaceae
OTU_80685	Bacteria	Verrucomicrobia	Verrucomicrobiae	Verrucomicrobiales	Verrucomicrobiaceae
OTU_80686	Bacteria	Proteobacteria	Gammaproteobacteria	Pseudomonadales	Pseudomonadaceae
OTU_80687	Bacteria	Proteobacteria	Alphaproteobacteria	Rhizobiales	Hyphomicrobiaceae
OTU_80688	Bacteria	Bacteroidetes	Sphingobacteriia	Sphingobacteriales	Sphingobacteriaceae
OTU_80689	Bacteria	Chlamydiae	Chlamydiia	Chlamydiales	Rhabdochlamydiaceae
OTU_219360	Bacteria	Proteobacteria	Alphaproteobacteria	Rhizobiales	Hyphomicrobiaceae
OTU_219361	Bacteria	Proteobacteria	Alphaproteobacteria	Rhizobiales	Bradyrhizobiaceae
OTU_219366	Bacteria	Bacteroidetes	[Saprospirae]	[Saprospirales]	Chitinophagaceae
OTU_219367	Bacteria	Actinobacteria	Acidimicrobiia	Acidimicrobiales	
OTU_219364	Bacteria	Proteobacteria	Deltaproteobacteria	Myxococcales	
OTU_219365	Bacteria	Proteobacteria	Gammaproteobacteria	Pseudomonadales	Pseudomonadaceae
OTU_303692	Bacteria	Proteobacteria	Alphaproteobacteria	Rhizobiales	Bradyrhizobiaceae
OTU_303693	Bacteria	Bacteroidetes	Cytophagia	Cytophagales	Cytophagaceae
OTU_303690	Bacteria	Proteobacteria	Gammaproteobacteria	Pseudomonadales	Pseudomonadaceae
OTU_303691	Bacteria	Proteobacteria	Deltaproteobacteria	Bdellovibrionales	Bdellovibrionaceae
OTU_303696	Unassigned	Unassigned	Unassigned	Unassigned	Unassigned
OTU_303697	Unassigned	Unassigned	Unassigned	Unassigned	Unassigned
OTU_303694	Bacteria	Proteobacteria	Alphaproteobacteria	Rhizobiales	Hyphomicrobiaceae
OTU_303695	Bacteria	Acidobacteria	Solibacteres	Solibacterales	
OTU_303698	Bacteria	Chloroflexi	TK10	B07_WMSP1	
OTU_303699	Unassigned	Unassigned	Unassigned	Unassigned	Unassigned
OTU_168468	Bacteria	Actinobacteria	Acidimicrobiia	Acidimicrobiales	EB1017
OTU_129614	Bacteria	Proteobacteria	Betaproteobacteria	Burkholderiales	Comamonadaceae
OTU_47094	Unassigned	Unassigned	Unassigned	Unassigned	Unassigned
OTU_47095	Bacteria	Actinobacteria	Thermoleophilia	Solirubrobacterales	Solirubrobacteraceae
OTU_47096	Bacteria	Chloroflexi	Ktedonobacteria		
OTU_47097	Unassigned	Unassigned	Unassigned	Unassigned	Unassigned
OTU_47090	Bacteria	Proteobacteria	Deltaproteobacteria	Myxococcales	
OTU_47091	Bacteria	Proteobacteria	Deltaproteobacteria	Myxococcales	
OTU_47092	Bacteria	Proteobacteria	Gammaproteobacteria	Legionellales	Legionellaceae
OTU_47093	Bacteria	Bacteroidetes	[Saprospirae]	[Saprospirales]	Saprospiraceae
OTU_102907	Bacteria	Bacteroidetes	[Saprospirae]	[Saprospirales]	Chitinophagaceae
OTU_102906	Bacteria	Actinobacteria	Actinobacteria	Actinomycetales	Root;k__Bacteria;p__Actinobacteria;c__Actinobacteria;o__Actinomycetales
OTU_102905	Bacteria	Proteobacteria	Betaproteobacteria	Burkholderiales	Comamonadaceae
OTU_102904	Unassigned	Unassigned	Unassigned	Unassigned	Unassigned
OTU_47098	Bacteria	Acidobacteria	[Chloracidobacteria]	RB41	
OTU_47099	Bacteria	Proteobacteria	Deltaproteobacteria	Myxococcales	
OTU_102901	Bacteria	Actinobacteria	Actinobacteria	Actinomycetales	Nocardioidaceae
OTU_102900	Unassigned	Unassigned	Unassigned	Unassigned	Unassigned
OTU_289778	Bacteria	Actinobacteria	Actinobacteria	Actinomycetales	Streptomycetaceae
OTU_289779	Bacteria	Proteobacteria	Betaproteobacteria	Ellin6067	
OTU_289770	Bacteria	Firmicutes	Bacilli	Bacillales	Alicyclobacillaceae
OTU_289771	Bacteria	Verrucomicrobia	Opitutae	Opitutales	Opitutaceae
OTU_289772	Bacteria	Proteobacteria	Betaproteobacteria	Burkholderiales	Comamonadaceae
OTU_289773	Bacteria	Proteobacteria	Betaproteobacteria	SC-I-84	
OTU_289774	Bacteria	Armatimonadetes	[Fimbriimonadia]	[Fimbriimonadales]	[Fimbriimonadaceae]
OTU_289775	Bacteria	Proteobacteria	Alphaproteobacteria	Sphingomonadales	Sphingomonadaceae
OTU_289776	Unassigned	Unassigned	Unassigned	Unassigned	Unassigned
OTU_289777	Bacteria	Proteobacteria	Alphaproteobacteria	Rickettsiales	mitochondria
OTU_450110	Bacteria	Planctomycetes	Planctomycetia	Gemmatales	Gemmataceae
OTU_380982	Bacteria	Proteobacteria	Alphaproteobacteria	Sphingomonadales	Sphingomonadaceae
OTU_450112	Bacteria	Proteobacteria	Betaproteobacteria	Burkholderiales	Comamonadaceae
OTU_20260	Bacteria	Proteobacteria	Alphaproteobacteria	Rhodospirillales	Rhodospirillaceae
OTU_20261	Unassigned	Unassigned	Unassigned	Unassigned	Unassigned
OTU_20262	Bacteria	Proteobacteria	Alphaproteobacteria	Caulobacterales	Caulobacteraceae
OTU_20263	Bacteria	Planctomycetes	Phycisphaerae	Phycisphaerales	
OTU_20264	Bacteria	Bacteroidetes	[Saprospirae]	[Saprospirales]	Chitinophagaceae
OTU_20265	Bacteria	Acidobacteria	[Chloracidobacteria]	RB41	Ellin6075
OTU_20266	Bacteria	Chloroflexi	C0119		
OTU_20267	Bacteria	Chlamydiae	Chlamydiia	Chlamydiales	
OTU_20268	Bacteria	Planctomycetes	Planctomycetia	Gemmatales	Gemmataceae
OTU_20269	Bacteria	Proteobacteria	Gammaproteobacteria	Xanthomonadales	Sinobacteraceae
OTU_287979	Bacteria	Chlorobi	OPB56		
OTU_449553	Bacteria	Proteobacteria	Betaproteobacteria	Rhodocyclales	Rhodocyclaceae
OTU_411783	Bacteria	Cyanobacteria	Chloroplast	Streptophyta	
OTU_450117	Bacteria	Proteobacteria	Deltaproteobacteria	Myxococcales	
OTU_79392	Bacteria	Bacteroidetes	Flavobacteriia	Flavobacteriales	Flavobacteriaceae
OTU_79393	Bacteria	Firmicutes	Clostridia	Clostridiales	Veillonellaceae
OTU_79390	Unassigned	Unassigned	Unassigned	Unassigned	Unassigned
OTU_79391	Bacteria	WPS-2			
OTU_79396	Bacteria	FBP			
OTU_79397	Bacteria	Proteobacteria	Betaproteobacteria	SC-I-84	
OTU_79394	Bacteria	Proteobacteria	Alphaproteobacteria	Rhodospirillales	Acetobacteraceae
OTU_79395	Bacteria	Acidobacteria	Acidobacteria-6	iii1-15	
OTU_258817	Bacteria	Actinobacteria	Actinobacteria	Actinomycetales	Streptomycetaceae
OTU_258816	Bacteria	Actinobacteria	Actinobacteria	Actinomycetales	Actinosynnemataceae
OTU_79398	Bacteria	Proteobacteria	Betaproteobacteria	Rhodocyclales	Rhodocyclaceae
OTU_79399	Bacteria	Proteobacteria	Gammaproteobacteria	Xanthomonadales	Sinobacteraceae
OTU_258813	Bacteria	Verrucomicrobia	Opitutae	Opitutales	Opitutaceae
OTU_258812	Unassigned	Unassigned	Unassigned	Unassigned	Unassigned
OTU_258811	Bacteria	Proteobacteria	Alphaproteobacteria	Rickettsiales	mitochondria
OTU_258810	Bacteria	Proteobacteria	Deltaproteobacteria	Myxococcales	
OTU_287977	Bacteria	Proteobacteria	Betaproteobacteria	Burkholderiales	Comamonadaceae
OTU_411130	Bacteria	Actinobacteria	Actinobacteria	Actinomycetales	Nakamurellaceae
OTU_37703	Bacteria	Gemmatimonadetes	Gemmatimonadetes	Gemmatimonadales	Ellin5301
OTU_37702	Bacteria	Actinobacteria	Thermoleophilia	Solirubrobacterales	
OTU_200306	Bacteria	Proteobacteria	Alphaproteobacteria	Rhizobiales	Methylobacteriaceae
OTU_200307	Bacteria	Acidobacteria	[Chloracidobacteria]	RB41	Ellin6075
OTU_429147	Unassigned	Unassigned	Unassigned	Unassigned	Unassigned
OTU_200304	Bacteria	Proteobacteria	Deltaproteobacteria	Myxococcales	
OTU_200305	Bacteria	Actinobacteria	Actinobacteria	Actinomycetales	Pseudonocardiaceae
OTU_200302	Bacteria	Firmicutes	Clostridia	Clostridiales	Ruminococcaceae
OTU_387901	Bacteria	Proteobacteria	Betaproteobacteria	Rhodocyclales	Rhodocyclaceae
OTU_200303	Bacteria	Actinobacteria	Actinobacteria	Actinomycetales	Pseudonocardiaceae
OTU_200300	Bacteria	Proteobacteria	Deltaproteobacteria	Myxococcales	
OTU_352429	Unassigned	Unassigned	Unassigned	Unassigned	Unassigned
OTU_352428	Bacteria	Bacteroidetes	Sphingobacteriia	Sphingobacteriales	Sphingobacteriaceae
OTU_352427	Bacteria	Proteobacteria	Alphaproteobacteria	Rhizobiales	Methylobacteriaceae
OTU_352426	Bacteria	Proteobacteria	Deltaproteobacteria	Myxococcales	
OTU_352425	Bacteria	Proteobacteria	Deltaproteobacteria	Myxococcales	Haliangiaceae
OTU_200301	Bacteria	Proteobacteria	Betaproteobacteria	SC-I-84	
OTU_352423	Unassigned	Unassigned	Unassigned	Unassigned	Unassigned
OTU_352422	Unassigned	Unassigned	Unassigned	Unassigned	Unassigned
OTU_352421	Bacteria	Proteobacteria	Betaproteobacteria	Burkholderiales	Burkholderiaceae
OTU_352420	Bacteria	Bacteroidetes	[Saprospirae]	[Saprospirales]	Chitinophagaceae
OTU_221628	Bacteria	Actinobacteria	Actinobacteria	Actinomycetales	Nocardioidaceae
OTU_221629	Bacteria	Bacteroidetes	[Saprospirae]	[Saprospirales]	Chitinophagaceae
OTU_229037	Bacteria	Proteobacteria	Deltaproteobacteria	Myxococcales	Haliangiaceae
OTU_229036	Bacteria	Planctomycetes	Planctomycetia	Planctomycetales	Planctomycetaceae
OTU_229031	Bacteria	Actinobacteria	Actinobacteria	Actinomycetales	Microbacteriaceae
OTU_229030	Bacteria	Verrucomicrobia	Opitutae	Opitutales	Opitutaceae
OTU_229033	Bacteria	Bacteroidetes	Cytophagia	Cytophagales	Cytophagaceae
OTU_229032	Bacteria	Proteobacteria	Alphaproteobacteria	Rhodospirillales	
OTU_221620	Bacteria	Proteobacteria	Gammaproteobacteria	Pseudomonadales	Pseudomonadaceae
OTU_221621	Bacteria	Nitrospirae	Nitrospira	Nitrospirales	Nitrospiraceae
OTU_221622	Bacteria	Actinobacteria	Actinobacteria	Actinomycetales	Microbacteriaceae
OTU_221623	Bacteria	Proteobacteria	Deltaproteobacteria	Myxococcales	
OTU_229039	Bacteria	Actinobacteria	Actinobacteria	Actinomycetales	Streptomycetaceae
OTU_221625	Bacteria	Proteobacteria	Gammaproteobacteria	Xanthomonadales	Sinobacteraceae
OTU_221626	Bacteria	Acidobacteria	Acidobacteria-6	iii1-15	
OTU_221627	Bacteria	Proteobacteria	Alphaproteobacteria	Rhizobiales	Hyphomicrobiaceae
OTU_185946	Bacteria	Proteobacteria	Deltaproteobacteria	Myxococcales	
OTU_185947	Bacteria	Proteobacteria	Alphaproteobacteria	Rhizobiales	Hyphomicrobiaceae
OTU_185944	Bacteria	Actinobacteria	Actinobacteria	Actinomycetales	Intrasporangiaceae
OTU_185945	Bacteria	Actinobacteria	Actinobacteria	Actinomycetales	Actinosynnemataceae
OTU_185942	Bacteria	Proteobacteria	Gammaproteobacteria	Xanthomonadales	Xanthomonadaceae
OTU_185943	Bacteria	Acidobacteria	Solibacteres	Solibacterales	Solibacteraceae
OTU_185940	Bacteria	Proteobacteria	Gammaproteobacteria	Xanthomonadales	Sinobacteraceae
OTU_185941	Bacteria	Bacteroidetes	[Saprospirae]	[Saprospirales]	Chitinophagaceae
OTU_185948	Bacteria	Proteobacteria	Betaproteobacteria	Burkholderiales	Comamonadaceae
OTU_185949	Unassigned	Unassigned	Unassigned	Unassigned	Unassigned
OTU_65542	Bacteria	Chloroflexi	Ktedonobacteria	TK10	
OTU_65543	Bacteria	Proteobacteria	Alphaproteobacteria	Sphingomonadales	Sphingomonadaceae
OTU_65540	Bacteria	Actinobacteria	Actinobacteria	Actinomycetales	Microbacteriaceae
OTU_65541	Bacteria	Firmicutes	Bacilli	Bacillales	Paenibacillaceae
OTU_65546	Bacteria	Acidobacteria	[Chloracidobacteria]	Nov-24	
OTU_65547	Unassigned	Unassigned	Unassigned	Unassigned	Unassigned
OTU_65544	Bacteria	Cyanobacteria	Chloroplast	Stramenopiles	
OTU_65545	Bacteria	Proteobacteria	Deltaproteobacteria	Myxococcales	
OTU_297085	Bacteria	Actinobacteria	Actinobacteria	Actinomycetales	Kineosporiaceae
OTU_297084	Bacteria	Proteobacteria	Deltaproteobacteria	Myxococcales	Haliangiaceae
OTU_65548	Bacteria	Proteobacteria	Deltaproteobacteria	Myxococcales	
OTU_65549	Bacteria	Proteobacteria	Alphaproteobacteria	Rhizobiales	Aurantimonadaceae
OTU_297081	Bacteria	Proteobacteria	Deltaproteobacteria	Myxococcales	
OTU_297080	Bacteria	Acidobacteria	Acidobacteria-6	iii1-15	
OTU_297083	Bacteria	Acidobacteria	Acidobacteria-6	iii1-15	
OTU_297082	Bacteria	Bacteroidetes	Sphingobacteriia	Sphingobacteriales	Sphingobacteriaceae
OTU_429144	Unassigned	Unassigned	Unassigned	Unassigned	Unassigned
OTU_17536	Bacteria	Proteobacteria	Deltaproteobacteria	Myxococcales	Polyangiaceae
OTU_17537	Bacteria	Bacteroidetes	[Saprospirae]	[Saprospirales]	Chitinophagaceae
OTU_17534	Bacteria	Planctomycetes	Planctomycetia	Gemmatales	Gemmataceae
OTU_17535	Bacteria	Proteobacteria	Alphaproteobacteria	Rhodospirillales	Rhodospirillaceae
OTU_17532	Bacteria	Chlamydiae	Chlamydiia	Chlamydiales	Parachlamydiaceae
OTU_17533	Bacteria	Actinobacteria	Actinobacteria	Actinomycetales	Nocardiaceae
OTU_17530	Bacteria	Actinobacteria	Actinobacteria	Actinomycetales	
OTU_17531	Bacteria	Chloroflexi	Ktedonobacteria	Ktedonobacterales	Ktedonobacteraceae
OTU_17538	Bacteria	Planctomycetes	Phycisphaerae	AKAU3564	
OTU_17539	Bacteria	Proteobacteria	Betaproteobacteria	Burkholderiales	Comamonadaceae
OTU_234345	Bacteria	Proteobacteria	Deltaproteobacteria	Myxococcales	
OTU_234344	Bacteria	Proteobacteria	Alphaproteobacteria	Rhizobiales	Hyphomicrobiaceae
OTU_234347	Bacteria	Actinobacteria	Actinobacteria	Actinomycetales	Micromonosporaceae
OTU_234346	Bacteria	TM6	SJA-4		
OTU_234341	Bacteria	Proteobacteria	Gammaproteobacteria	Legionellales	Coxiellaceae
OTU_234340	Bacteria	Bacteroidetes	Cytophagia	Cytophagales	Cytophagaceae
OTU_234343	Bacteria	Cyanobacteria	Nostocophycideae	Nostocales	Nostocaceae
OTU_234342	Bacteria	Actinobacteria	Acidimicrobiia	Acidimicrobiales	C111
OTU_306927	Bacteria	Proteobacteria	Alphaproteobacteria	Rhizobiales	Hyphomicrobiaceae
OTU_306926	Bacteria	Proteobacteria	Alphaproteobacteria	Rhodospirillales	Rhodospirillaceae
OTU_306925	Bacteria	Proteobacteria	Alphaproteobacteria	Rhizobiales	Hyphomicrobiaceae
OTU_306924	Bacteria	Proteobacteria	Betaproteobacteria	Burkholderiales	Comamonadaceae
OTU_234349	Bacteria	Bacteroidetes	[Saprospirae]	[Saprospirales]	Chitinophagaceae
OTU_234348	Bacteria	Proteobacteria	Deltaproteobacteria	Myxococcales	
OTU_306921	Bacteria	Firmicutes	Bacilli	Bacillales	Bacillaceae
OTU_306920	Bacteria	Bacteroidetes	[Saprospirae]	[Saprospirales]	Chitinophagaceae
OTU_153214	Bacteria	Actinobacteria	Thermoleophilia	Gaiellales	
OTU_443680	Bacteria	Chloroflexi	Chloroflexi	[Roseiflexales]	[Kouleothrixaceae]
OTU_443681	Unassigned	Unassigned	Unassigned	Unassigned	Unassigned
OTU_443682	Bacteria	Actinobacteria	Actinobacteria	Actinomycetales	Micromonosporaceae
OTU_443683	Bacteria	Proteobacteria	Gammaproteobacteria	Legionellales	Coxiellaceae
OTU_443684	Bacteria	Actinobacteria	Actinobacteria	Actinomycetales	Pseudonocardiaceae
OTU_443685	Bacteria	Proteobacteria	Alphaproteobacteria	Rhizobiales	Hyphomicrobiaceae
OTU_443686	Bacteria	Acidobacteria	Acidobacteriia	Acidobacteriales	Acidobacteriaceae
OTU_443687	Bacteria	Acidobacteria	Acidobacteria-6	iii1-15	
OTU_443688	Bacteria	OD1	ZB2		
OTU_443689	Bacteria	Proteobacteria	Betaproteobacteria	Burkholderiales	Comamonadaceae
OTU_28646	Unassigned	Unassigned	Unassigned	Unassigned	Unassigned
OTU_28647	Bacteria	Proteobacteria	Gammaproteobacteria	Legionellales	Coxiellaceae
OTU_28644	Bacteria	Chloroflexi	Anaerolineae	CFB-26	
OTU_28645	Bacteria	Proteobacteria	Deltaproteobacteria	Bdellovibrionales	Bdellovibrionaceae
OTU_28642	Bacteria	OD1	ZB2		
OTU_28643	Bacteria	Proteobacteria	Deltaproteobacteria	Myxococcales	
OTU_28640	Bacteria	Chloroflexi	Anaerolineae	SBR1031	oc28
OTU_28641	Bacteria	Proteobacteria	Alphaproteobacteria	Rhizobiales	Hyphomicrobiaceae
OTU_48378	Bacteria	Proteobacteria	Alphaproteobacteria	Rhizobiales	Rhizobiaceae
OTU_48379	Bacteria	Actinobacteria	Acidimicrobiia	Acidimicrobiales	
OTU_28648	Unassigned	Unassigned	Unassigned	Unassigned	Unassigned
OTU_28649	Bacteria	Proteobacteria	Alphaproteobacteria	Rhizobiales	Hyphomicrobiaceae
OTU_398115	Unassigned	Unassigned	Unassigned	Unassigned	Unassigned
OTU_398114	Bacteria	Proteobacteria	Alphaproteobacteria	Rhizobiales	Hyphomicrobiaceae
OTU_398117	Bacteria	Chloroflexi	C0119		
OTU_398116	Unassigned	Unassigned	Unassigned	Unassigned	Unassigned
OTU_398111	Unassigned	Unassigned	Unassigned	Unassigned	Unassigned
OTU_398110	Bacteria	Bacteroidetes	Cytophagia	Cytophagales	Cytophagaceae
OTU_398113	Bacteria	Armatimonadetes	Armatimonadia	Armatimonadales	Armatimonadaceae
OTU_398112	Bacteria	Proteobacteria	Betaproteobacteria	Burkholderiales	Comamonadaceae
OTU_398119	Unassigned	Unassigned	Unassigned	Unassigned	Unassigned
OTU_398118	Bacteria	Proteobacteria	Deltaproteobacteria	Myxococcales	
OTU_291663	Bacteria	Verrucomicrobia	Opitutae	Opitutales	Opitutaceae
OTU_291662	Bacteria	Proteobacteria	Deltaproteobacteria	Myxococcales	
OTU_291661	Bacteria	Proteobacteria	Gammaproteobacteria	Xanthomonadales	Xanthomonadaceae
OTU_291660	Bacteria	Proteobacteria	Alphaproteobacteria	Rhizobiales	Bradyrhizobiaceae
OTU_291667	Bacteria	Proteobacteria	Gammaproteobacteria	Xanthomonadales	Sinobacteraceae
OTU_291666	Bacteria	Proteobacteria	Betaproteobacteria	Burkholderiales	Comamonadaceae
OTU_291665	Bacteria	Cyanobacteria	Synechococcophycideae	Pseudanabaenales	Pseudanabaenaceae
OTU_291664	Bacteria	Actinobacteria	Actinobacteria	Actinomycetales	Nocardioidaceae
OTU_405321	Bacteria	Proteobacteria	Gammaproteobacteria	Xanthomonadales	Xanthomonadaceae
OTU_405320	Bacteria	Proteobacteria	Betaproteobacteria	Burkholderiales	Comamonadaceae
OTU_291669	Bacteria	Proteobacteria	Alphaproteobacteria	Rhizobiales	Bradyrhizobiaceae
OTU_291668	Bacteria	Proteobacteria	Alphaproteobacteria	Ellin329	
OTU_405325	Bacteria	Cyanobacteria	Chloroplast	Chlorophyta	Chlamydomonadaceae
OTU_405324	Bacteria	Proteobacteria	Deltaproteobacteria	Myxococcales	
OTU_302784	Bacteria	Bacteroidetes	Sphingobacteriia	Sphingobacteriales	Sphingobacteriaceae
OTU_405326	Bacteria	Proteobacteria	Gammaproteobacteria	Xanthomonadales	Xanthomonadaceae
OTU_179422	Bacteria	Proteobacteria	Alphaproteobacteria	Sphingomonadales	Sphingomonadaceae
OTU_277907	Unassigned	Unassigned	Unassigned	Unassigned	Unassigned
OTU_179420	Bacteria	Proteobacteria	Alphaproteobacteria	Rhizobiales	Bradyrhizobiaceae
OTU_179421	Unassigned	Unassigned	Unassigned	Unassigned	Unassigned
OTU_277902	Bacteria	Proteobacteria	Alphaproteobacteria	Rickettsiales	
OTU_411132	Bacteria	Actinobacteria	Actinobacteria	Actinomycetales	Micromonosporaceae
OTU_277903	Bacteria	Bacteroidetes	Cytophagia	Cytophagales	Cytophagaceae
OTU_277900	Bacteria	Chloroflexi	S085		
OTU_277901	Bacteria	Cyanobacteria	Chloroplast	Streptophyta	
OTU_211503	Bacteria	Actinobacteria	Actinobacteria	Actinomycetales	Microbacteriaceae
OTU_302782	Bacteria	Actinobacteria	Actinobacteria	Actinomycetales	Pseudonocardiaceae
OTU_179428	Bacteria	Proteobacteria	Betaproteobacteria	Burkholderiales	Comamonadaceae
[truncated: 34,345,607 more chars]
