# Supplementary material for: Impact of Seriphium plumosum densification on Mesic Highveld Grassland biodiversity in South Africa
Source: R Soc Open Sci. 2020 Apr 15;7(4):192025. doi: 10.1098/rsos.192025 (PMC7211835; doi:10.1098/rsos.192025)
Supplement: Vegetation Data [file rsos192025supp4.zip › Eco_Field_copynumest_forR.txt]

OTU_ID	Copynumber
OTU_2469	7.00000220470665
OTU_1728	6.99914373694972
OTU_979	3.06915527054383
OTU_48	3.19023562546609
OTU_1808	3.4617226110806
OTU_2032	3.47790568749233
OTU_1845	3.28589065921923
OTU_2588	3.61228750887438
OTU_4843	3.63603601892837
OTU_4166	3.65913729742922
OTU_4538	3.76454232685743
OTU_19	5.99898065424969
OTU_824	5.99898065424969
OTU_9	5.99898065424969
OTU_127	4.72125836810717
OTU_129	4.32247776257181
OTU_476	4.3509300349735
OTU_3476	3.27874375539596
OTU_928	3.16967120514326
OTU_627	3.18367039761295
OTU_1276	3.2157124020291
OTU_484	3.33313757460842
OTU_4450	2.74856236098996
OTU_59	2.37881599882629
OTU_4238	2.00133391383339
OTU_281	2.00133391383339
OTU_1570	2.2791202462602
OTU_2450	2.48527974570956
OTU_2977	3.46215578807406
OTU_676	2.66477877878255
OTU_1365	2.36345576694948
OTU_321	2.39040790516439
OTU_445	2.39663773528291
OTU_510	2.43457500633409
OTU_1039	2.43955364157927
OTU_431	2.4674797554844
OTU_533	2.47331119315676
OTU_77	2.47537316296367
OTU_1316	2.47577309742873
OTU_1249	2.48317724685701
OTU_228	2.49717007465016
OTU_3975	2.50309473828579
OTU_1184	2.52973671064749
OTU_372	2.53415697359567
OTU_1599	2.53426250415675
OTU_76	2.55974413085856
OTU_1679	2.5607795947061
OTU_1027	2.56168340710211
OTU_4472	2.56284558859635
OTU_3215	2.56365485142529
OTU_1123	2.56383842748455
OTU_3294	2.56836642276569
OTU_283	2.5815412388318
OTU_643	2.58660224075223
OTU_2157	2.60661213857538
OTU_784	2.61794370318905
OTU_2170	2.62135599063087
OTU_1933	2.63466050347667
OTU_654	2.65553590704508
OTU_1565	2.65941231226163
OTU_1109	2.66308595613035
OTU_1776	2.66968139593871
OTU_588	2.66986220472355
OTU_1891	2.68305156813778
OTU_4276	2.73583754279269
OTU_3902	2.73814237135626
OTU_538	2.73859449064218
OTU_1825	2.74789971210936
OTU_3387	2.76376181266778
OTU_2275	2.76788780939957
OTU_3685	2.78677198834919
OTU_3780	2.79115655907144
OTU_3631	2.79783645545576
OTU_3830	2.79813936279694
OTU_1551	2.80629948258592
OTU_3487	2.84769140049794
OTU_4535	2.86157256202738
OTU_553	1.89928044553149
OTU_2131	1.37542356069795
OTU_125	1.66568003838777
OTU_29	2.04308041495814
OTU_485	3.13874555717785
OTU_4545	3.89343282257758
OTU_810	5.99883794753879
OTU_1847	3.49527962741973
OTU_435	3.00108329135493
OTU_99	3.00108329135493
OTU_427	3.99964931046066
OTU_36	3.69680031962668
OTU_31	3.45905219952684
OTU_14	3.397115527736
OTU_1939	2.62686506258357
OTU_1204	2.99738073084804
OTU_4173	1.26953027986706
OTU_2801	1.28128680949068
OTU_291	1.39255573800684
OTU_873	1.39271683256089
OTU_4001	1.40741400031433
OTU_297	1.42893925980942
OTU_3367	1.43236170517803
OTU_3625	1.43422658088457
OTU_4801	1.0002040135256
OTU_419	1.0002040135256
OTU_1366	1.0002040135256
OTU_1194	1.0002040135256
OTU_3504	1.0002040135256
OTU_840	1.0002040135256
OTU_370	1.0002040135256
OTU_661	1.0002040135256
OTU_1200	1.0002040135256
OTU_899	1.0002040135256
OTU_1212	1.0002040135256
OTU_4960	1.0002040135256
OTU_954	1.0002040135256
OTU_1330	1.83543429544484
OTU_700	1.83543429544484
OTU_2641	1.83543429544484
OTU_1165	1.83543429544484
OTU_3650	1.00027437344394
OTU_613	1.00027437344394
OTU_583	2.99318639007645
OTU_2189	2.85361020301188
OTU_764	2.83530493193168
OTU_239	2.52615161614634
OTU_4280	2.89905962433385
OTU_594	2.34304321621032
OTU_1241	2.68416441852358
OTU_956	2.02480443441827
OTU_82	2.03775150554443
OTU_3737	2.09858497185314
OTU_151	2.04164520683525
OTU_3357	2.22404141503707
OTU_249	2.26353816647791
OTU_278	2.26531641222462
OTU_4093	2.4362224612374
OTU_4978	2.70152529351288
OTU_4415	3.31001690861181
OTU_585	3.65890928304786
OTU_968	4.71769625164088
OTU_318	4.8171613681809
OTU_572	4.86325979613766
OTU_1424	6.8860553567939
OTU_405	6.0656368558061
OTU_978	6.05724356015717
OTU_3603	5.33682012676183
OTU_4959	6.63876079584662
OTU_2887	6.40854286011414
OTU_2239	6.3575999545354
OTU_3616	6.20203004007444
OTU_402	3.24770740455793
OTU_18	3.27539928068386
OTU_429	3.28270638796341
OTU_62	3.44273310530858
OTU_49	4.05178499497937
OTU_2635	4.15874403128812
OTU_1250	4.16612786852513
OTU_35	4.32313174450982
OTU_2800	4.97277731442045
OTU_4182	3.6373287348314
OTU_836	5.99969314028432
OTU_113	5.60161173762114
OTU_584	4.85678133261246
OTU_794	5.99951173449171
OTU_4709	5.99951173449171
OTU_1775	5.99951173449171
OTU_774	4.50230169618781
OTU_835	3.69570409400976
OTU_3244	3.57586049871784
OTU_3133	3.29548326401613
OTU_2412	3.39962244739847
OTU_4489	3.2270715403049
OTU_37	3.219939185558
OTU_1014	3.20633309805533
OTU_630	3.17977236410318
OTU_773	3.15285237016945
OTU_555	3.14236598469065
OTU_1588	3.10005939288649
OTU_1307	3.03380064405453
OTU_847	2.9360493271817
OTU_4312	2.68738005167879
OTU_2540	2.00043202426518
OTU_556	2.00043202426518
OTU_4829	2.00043202426518
OTU_1629	2.061385228267
OTU_3272	2.55799010765872
OTU_363	3.96692265851904
OTU_2795	3.93119777051587
OTU_63	3.99992727713347
OTU_187	3.99992727713347
OTU_490	3.99992727713347
OTU_3229	3.99992727713347
OTU_2497	3.99992727713347
OTU_3924	3.23280153831136
OTU_1617	3.23280153831136
OTU_2643	3.10352253146162
OTU_3529	3.09944648629645
OTU_3771	3.0201429227569
OTU_149	3.0062055128445
OTU_4987	3.00027029418098
OTU_548	2.9847718885972
OTU_44	2.98073584772689
OTU_525	2.97478370555429
OTU_807	2.95450779335779
OTU_2245	2.94668783589497
OTU_2136	2.87528935146816
OTU_1117	2.78055622862005
OTU_650	2.7529598545308
OTU_3302	2.75240714352655
OTU_1783	2.64872400489881
OTU_4910	2.76294392371477
OTU_2382	2.76435225415803
OTU_3961	2.79222846215579
OTU_4954	2.12692474716022
OTU_4523	2.18437808659212
OTU_1539	2.35115720939166
OTU_3224	2.35709753256877
OTU_3441	2.3850747080933
OTU_4816	2.38793481012619
OTU_904	2.39096718639872
OTU_4144	2.39958135117106
OTU_4300	2.43876509364564
OTU_3558	2.54599168955653
OTU_3008	2.96292272832646
OTU_4514	2.95106655036174
OTU_4583	2.94579733959848
OTU_2821	2.93660960360485
OTU_3141	2.93519413776403
OTU_3120	2.93284301892175
OTU_1700	2.92150044593713
OTU_2393	2.91008997753
OTU_1100	2.90744527488041
OTU_4391	2.87797914303918
OTU_3981	2.84218758768354
OTU_3907	2.84167168989022
OTU_2101	2.82299426291971
OTU_4945	2.78653997712242
OTU_3257	2.78571003429352
OTU_4479	2.78096487395997
OTU_3033	2.77814324687742
OTU_2563	2.75503376377765
OTU_3212	2.72236206420331
OTU_2187	2.71163606907089
OTU_2455	2.69788159732103
OTU_4187	2.6946090083236
OTU_1157	2.69010920493424
OTU_4556	2.68817673749016
OTU_2454	2.68282162957207
OTU_4791	2.66567083099148
OTU_1777	2.66152721002593
OTU_4474	2.65377764946589
OTU_3099	2.65342537815919
OTU_4984	2.6528993830979
OTU_2431	2.65198893992981
OTU_1371	2.64973730103092
OTU_4986	2.6479164183988
OTU_4861	2.64641414050029
OTU_4427	2.63653022640188
OTU_3782	2.63438085289961
OTU_3458	2.60859463073403
OTU_3668	2.60304605975442
OTU_1662	2.595668127549
OTU_3701	2.59300347112739
OTU_4411	2.57532154736221
OTU_2755	2.56239700732906
OTU_4362	2.54632227526201
OTU_1114	2.54509281250557
OTU_1416	1.34584471131949
OTU_3706	1.47008421094704
OTU_4360	1.54619549815256
OTU_3677	1.5788484178942
OTU_1903	1.61426023798675
OTU_3286	1.62473311363935
OTU_2513	1.64942338505514
OTU_728	1.65741454835163
OTU_4354	1.67853556436145
OTU_4713	1.68899468431727
OTU_272	1.73802009466601
OTU_39	1.74317687523269
OTU_938	1.76035476991449
OTU_4235	1.77134733793216
OTU_4626	1.77143573220019
OTU_2353	1.77589142718638
OTU_206	1.7816308043307
OTU_3278	1.78669465365799
OTU_795	1.82367687119542
OTU_2358	1.83497480765284
OTU_479	1.84717130690182
OTU_234	1.84855795607034
OTU_3753	1.84924414856668
OTU_3731	1.85005814459946
OTU_116	1.85102792523629
OTU_3925	1.85374907770725
OTU_821	1.87395657093621
OTU_2507	1.88995091369232
OTU_3562	1.91552955155635
OTU_4993	1.93366044305158
OTU_2040	1.98680680859031
OTU_322	2.00839629439004
OTU_3299	2.02756822986287
OTU_786	2.05430660142277
OTU_170	2.09682307832646
OTU_1660	2.12409120478447
OTU_3726	2.14699577801503
OTU_3884	2.17608854144972
OTU_1971	2.20570543975077
OTU_1572	2.26031140782262
OTU_3506	2.26290327280114
OTU_4217	2.36246079725025
OTU_4447	2.03158404867666
OTU_4164	2.06101705681734
OTU_4770	2.08829919936027
OTU_3358	2.09997504948883
OTU_4413	2.10249025894835
OTU_3452	2.10256852736426
OTU_2528	2.10433199224088
OTU_2388	2.10989310378921
OTU_2650	2.06115242876336
OTU_2293	2.06207825135813
OTU_1021	2.10952003123979
OTU_4281	2.10967642238775
OTU_592	2.109736261296
OTU_923	2.11442536228815
OTU_182	2.12420381258657
OTU_4518	2.13366518166522
OTU_798	2.13655049027891
OTU_3523	2.13790459197426
OTU_4353	2.14028962874804
OTU_4571	2.14341829393574
OTU_1981	2.14501551495764
OTU_4107	2.14816668306618
OTU_3672	2.14833134110162
OTU_3702	2.1558260592883
OTU_1522	2.15639725388155
OTU_3320	2.15655796649185
OTU_4953	2.15715644454209
OTU_2945	2.15867766334271
OTU_3290	2.15872190168887
OTU_4860	2.15977019023219
OTU_3751	2.16003846846481
OTU_726	2.16071552287119
OTU_2699	2.16511449395415
OTU_942	2.16602210899322
OTU_1015	2.16613045361754
OTU_2949	2.16641994414486
OTU_4652	2.1676757898079
OTU_4803	2.16821757402075
OTU_3734	2.16924930743686
OTU_3933	2.16989937850428
OTU_4955	2.1710642065548
OTU_2608	2.17187314800605
OTU_3598	2.17247693209556
OTU_3210	2.17424548136501
OTU_1646	2.17426280956304
OTU_1269	2.18016775629782
OTU_1450	2.18120097013804
OTU_2600	2.18849663771239
OTU_2345	2.2243041584133
OTU_3019	2.23898004855394
OTU_3177	1.00005222315027
OTU_2558	1.00005222315027
OTU_3346	1.07506876184808
OTU_4697	1.0829347259834
OTU_2366	1.10418633245112
OTU_3010	1.10637212431991
OTU_996	1.11261118455808
OTU_165	1.12393176291159
OTU_4728	1.12664581628616
OTU_202	1.1456183047051
OTU_4210	1.14763743189037
OTU_895	1.15201791130606
OTU_618	1.15587105887534
OTU_346	1.17737634614359
OTU_4184	1.19146980787867
OTU_173	1.20482151764407
OTU_148	1.21178216786433
OTU_4361	1.22910410417589
OTU_1094	1.25420403560491
OTU_597	1.26100176302062
OTU_2312	1.26282352352168
OTU_823	1.26552059318164
OTU_2137	1.28642810947511
OTU_4865	1.29151119639064
OTU_2453	1.31413968648874
OTU_1590	1.31788713178768
OTU_4839	1.31977085989611
OTU_2118	1.32765169858135
OTU_2153	1.00002026983508
OTU_2148	1.03354878981031
OTU_418	1.03585158672586
OTU_442	1.03644095612207
OTU_1072	1.04178056165714
OTU_3354	1.04375681467609
OTU_1277	1.06323213522218
OTU_3412	1.06659020686994
OTU_1635	1.07338458047894
OTU_704	1.07399902030632
OTU_1078	1.07871983952748
OTU_1496	1.0832944441018
OTU_1831	1.0918778689405
OTU_717	1.09913579259887
OTU_3199	1.10274324753587
OTU_2208	1.10625362342241
OTU_2828	1.11948640338208
OTU_4810	1.12171028369682
OTU_1983	1.12671496167484
OTU_514	1.13145917266189
OTU_4115	1.13618946458163
OTU_3393	1.14100333534533
OTU_1711	1.14289599018828
OTU_3863	1.14378498684029
OTU_312	1.1535300738379
OTU_2154	1.15794502799902
OTU_2722	1.16007854392449
OTU_2272	1.19064732889339
OTU_1693	1.1932991238676
OTU_998	1.20520169851771
OTU_3438	1.21282718865716
OTU_3034	1.21488857997113
OTU_2504	1.21630508027598
OTU_4835	1.22201083460936
OTU_2698	1.2348204684789
OTU_4156	1.25771337112949
OTU_4856	1.26265805534982
OTU_504	1.32198831219487
OTU_2579	1.35730934207175
OTU_2964	1.36753894376066
OTU_1195	1.36881181639144
OTU_1534	1.37236877312062
OTU_3296	1.476549633408
OTU_3948	1.49480558113311
OTU_1934	1.52201935234156
OTU_2788	1.551716907508
OTU_1955	1.58536037999013
OTU_2484	1.59344528245151
OTU_3152	1.61634692483537
OTU_3665	1.65837229123245
OTU_3287	1.66664327403984
OTU_4367	1.66794305830564
OTU_3461	1.69403658710529
OTU_4704	1.72557904382723
OTU_4590	1.76823000985943
OTU_3736	1.76920793957611
OTU_3627	1.78764816231337
OTU_3159	1.82666339171018
OTU_3772	1.83600675219352
OTU_3361	1.83723236810546
OTU_4537	1.8997202118019
OTU_4473	1.91525805632771
OTU_2027	1.92354340697361
OTU_3869	1.92462630796878
OTU_3831	1.95398627505461
OTU_4712	1.95599433015132
OTU_2569	1.97632201542404
OTU_3001	2.01407407235188
OTU_1974	2.01415071906436
OTU_2112	2.01532666490957
OTU_3674	2.01876399254583
OTU_1486	2.01987466574969
OTU_4799	2.02967201625531
OTU_1034	2.03208222116531
OTU_4155	2.03251152020678
OTU_3182	2.04088904577499
OTU_4859	2.04788955994541
OTU_4830	2.06070761754084
OTU_692	2.09881699961911
OTU_3872	2.14491708875916
OTU_4635	2.17165408345144
OTU_1525	2.18067320409998
OTU_2113	2.18940327489318
OTU_2034	2.19250659705441
OTU_2386	2.19609221462811
OTU_4303	2.20615157239718
OTU_4779	2.23259456893558
OTU_3144	2.24013846989432
OTU_2134	2.25426226093868
OTU_2743	2.25999495367154
OTU_1994	2.29005563350656
OTU_2238	2.31716838085049
OTU_1947	2.31842619344221
OTU_4584	2.36158134339085
OTU_1285	2.53148851701689
OTU_647	2.00000112747826
OTU_596	2.00000121588395
OTU_1566	2.00000142582437
OTU_3595	2.00075194165941
OTU_3642	2.00170250553275
OTU_1367	2.00182218864367
OTU_1369	2.00191783364337
OTU_1596	2.00195640909711
OTU_1969	2.00272929099947
OTU_1765	2.00303263980603
OTU_2005	2.00331588119741
OTU_4563	2.00342189936268
OTU_2971	2.00374453188785
OTU_4823	2.00377431443086
OTU_787	2.00400703175799
OTU_2307	2.00415577472339
OTU_3381	2.00418719063064
OTU_2155	2.00491084313537
OTU_2065	2.00568889769183
OTU_2184	2.00602077325485
OTU_4267	2.00623446940412
OTU_4137	2.00627793412827
OTU_829	2.00640507620239
OTU_3421	2.00651143827601
OTU_2530	2.00674588716964
OTU_524	2.00677459289473
OTU_944	2.00689824518095
OTU_2125	2.00695692624615
OTU_4075	2.0069641906887
OTU_3101	2.00700183762998
OTU_1113	2.00719860190472
OTU_1005	2.00734366388842
OTU_3248	2.00735725798815
OTU_2235	2.0073828729472
OTU_454	2.00744427802303
OTU_1418	2.00745817795267
OTU_3842	2.00758808652494
OTU_4259	2.00767527791276
OTU_1887	2.00793480245462
OTU_4458	2.00807879202948
OTU_3690	2.00826124141991
OTU_3375	2.008357516317
OTU_1618	2.0084083670541
OTU_1435	2.00848390183284
OTU_2491	2.00868238103982
OTU_1057	2.00874460019241
OTU_3607	2.00880676864056
OTU_3954	2.00881626904852
OTU_2171	2.00904752336229
OTU_361	2.00910571000913
OTU_2203	2.0091854728965
OTU_808	2.00942840726764
OTU_1247	2.00952887640359
OTU_1160	2.0095724579684
OTU_1029	2.0096418510972
OTU_581	2.00967943631135
OTU_2880	2.00970368465559
OTU_2304	2.0097418961597
OTU_4935	2.00990026996171
OTU_3744	2.00997393228375
OTU_2308	2.00999311327077
OTU_465	2.00999990020981
OTU_2691	2.01053674194099
OTU_1836	2.010560256574
OTU_1357	2.0108914046386
OTU_933	2.01101664599783
OTU_506	2.01111549098854
OTU_268	2.0112028461136
OTU_1056	2.01127154601457
OTU_4159	2.01155312999218
OTU_4878	2.01177700510703
OTU_3311	2.01192042671205
OTU_3464	2.01199254304984
OTU_3046	2.01242919241513
OTU_1286	2.01337159347555
OTU_227	2.01381518313574
OTU_2951	2.01438994697497
OTU_2886	2.01440982060863
OTU_1019	2.01478293110311
OTU_1408	2.01482443819513
OTU_2202	2.01494682186839
OTU_4105	2.01557007758618
OTU_1513	2.0160179580842
OTU_3848	2.01617974451519
OTU_1377	2.0166817945861
OTU_4985	2.0169212918779
OTU_1451	2.01730043279322
OTU_2021	2.01749985754774
OTU_2227	2.02834275061963
OTU_2398	2.02951430165953
OTU_4972	2.03025595323689
OTU_1290	2.03470199072596
OTU_3266	1.83264385536443
OTU_1666	2.28117550041748
OTU_3368	2.51107832320765
OTU_3561	2.58013389609405
OTU_4007	2.68321663131677
OTU_1729	1.97935169529316
OTU_3654	2.00129456892399
OTU_3014	2.02542757684365
OTU_4751	2.03293281111739
OTU_1821	2.24318219555644
OTU_2167	1.91988085277552
OTU_991	1.97723545787906
OTU_1059	2.0421873624803
OTU_3157	2.49842810831716
OTU_4423	2.0244369339888
OTU_2861	2.07991370488272
OTU_3253	2.15980309244085
OTU_3628	2.3312324572258
OTU_4786	2.3840114163463
OTU_3517	2.43790438798427
OTU_3847	2.45670427108227
OTU_3532	5.41685194812503
OTU_4213	5.1780610244434
OTU_3528	5.31810850286253
OTU_4365	6.55289203244692
OTU_2676	6.55336810826788
OTU_4089	4.00005948333523
OTU_3534	5.22751446346061
OTU_758	13.5922584751833
OTU_4000	11.528023673307
OTU_4580	10.7344376597972
OTU_3604	7.1721430477114
OTU_4252	7.36517403214793
OTU_2946	7.36645687917874
OTU_3555	7.63860596219843
OTU_1345	7.64836794430051
OTU_4689	7.74828757220249
OTU_3333	8.3187529567424
OTU_4094	8.65754902061832
OTU_3749	9.11193079665868
OTU_4932	9.45204637936478
OTU_4103	9.38236648119044
OTU_1275	9.88420031435916
OTU_195	9.88420031435916
OTU_1302	9.57402309178667
OTU_2384	9.43364565575035
OTU_2135	9.3426847710707
OTU_1582	9.19132556334031
OTU_1417	9.04339071982197
OTU_4151	8.8334145690644
OTU_2068	8.79640993891706
OTU_1492	8.7899573530258
OTU_4240	8.57440273086704
OTU_4448	8.53454917182194
OTU_460	8.4241492685507
OTU_3366	8.24214186787881
OTU_2400	8.17073139356045
OTU_4596	10.5945144529081
OTU_2915	9.62371031706373
OTU_2258	9.31748386557375
OTU_3624	9.41724796113747
OTU_2338	5.93923374239333
OTU_1702	5.84277751625927
OTU_4350	5.83531403605742
OTU_4679	5.81480874200004
OTU_2079	5.78550332099724
OTU_783	5.77664469393867
OTU_3989	5.74227024303108
OTU_1234	5.73369330087662
OTU_4037	4.82850530132679
OTU_4754	2.22206676007656
OTU_2119	2.22821507047499
OTU_2975	2.38760236565093
OTU_2099	2.63648646889909
OTU_2460	2.64275336789582
OTU_2525	2.7855079711976
OTU_4851	2.79573758137411
OTU_3866	2.81875951905479
OTU_4752	2.86564979312524
OTU_4783	2.87934569279407
OTU_1945	2.88584739640798
OTU_3536	2.89495114085134
OTU_3833	2.92445062842469
OTU_4342	2.9887112124687
OTU_4796	2.98983869702649
OTU_4245	3.00192284771587
OTU_3774	3.06523325674293
OTU_4168	3.06526263497946
OTU_4456	3.06795421503649
OTU_4035	3.11641239045218
OTU_1897	3.12428550655079
OTU_2774	3.13441062213302
OTU_1112	3.16920012844001
OTU_1672	3.18091505846389
OTU_1347	3.18508536514212
OTU_3149	3.19386769248987
OTU_3681	3.19562803027372
OTU_3446	3.20323467282814
OTU_905	3.22625328709399
OTU_4324	3.2455419578656
OTU_2051	3.25629963721518
OTU_4022	3.25658590759099
OTU_4255	2.87256611011043
OTU_3639	3.40536532442848
OTU_4134	1.14322753355833
OTU_1936	2.538507669159
OTU_3164	2.54551018707103
OTU_4420	2.81823018269118
OTU_4225	3.20053295610415
OTU_4265	3.36473856582059
OTU_3602	8.65921301122261
OTU_4586	12.2413783170525
OTU_1398	14.9993590584035
OTU_194	9.69299501177396
OTU_2797	11.1971560413524
OTU_1703	11.109964149519
OTU_3089	10.7695968838663
OTU_4096	10.5341605924901
OTU_1883	10.4903089125993
OTU_1851	10.0441279729023
OTU_3632	9.97339476038608
OTU_1668	9.86393211075808
OTU_2993	9.75040040743482
OTU_4980	9.60665616950663
OTU_3054	9.5841847637498
OTU_2849	9.55366159824127
OTU_4426	9.39736228757304
OTU_889	9.37598503875782
OTU_2150	9.20866096240843
OTU_881	9.18603740833034
OTU_3430	9.1842635032374
OTU_440	9.15967027758201
OTU_649	9.04602922159206
OTU_4099	9.60684815054248
OTU_4911	9.46601112533363
OTU_2825	8.67094929917485
OTU_269	8.5175771706452
OTU_2394	8.90505154172246
OTU_1103	5.00054490510096
OTU_4063	8.95396853256878
OTU_511	10.5621791214099
OTU_208	10.5870857810679
OTU_4283	10.6021121686844
OTU_1434	10.6784107707659
OTU_4292	13.9950867503951
OTU_2430	7.37380902880128
OTU_4570	7.6893533817869
OTU_4724	7.72459472935838
OTU_2556	7.95487823465662
OTU_1909	8.9294298369399
OTU_153	8.87176341380778
OTU_1158	4.01957431169968
OTU_2856	5.99954862036358
OTU_3779	5.99996743117
OTU_3942	5.99996743117
OTU_4282	5.6714828338003
OTU_4613	5.74547496454148
OTU_2108	6.76120760884977
OTU_897	6.5524279849761
OTU_4916	6.53595327336939
OTU_286	6.52719135025016
OTU_1533	6.51877483887511
OTU_3601	6.47898922924628
OTU_4452	6.37851194622289
OTU_3761	4.16242813368059
OTU_1803	5.63890706755541
OTU_1393	5.00008150182135
OTU_4494	6.0242313420609
OTU_2046	6.30222487244006
OTU_2519	5.83633051882755
OTU_1833	5.17623268208908
OTU_1731	5.24837391827787
OTU_3958	7.24494071389188
OTU_2747	7.7729997733874
OTU_3107	8.22399469434552
OTU_4504	9.62814786744909
OTU_273	9.3745832536935
OTU_92	8.97335938930273
OTU_3564	9.39552403959185
OTU_2572	10.2306972039334
OTU_1893	9.29409662611016
OTU_403	8.90274607055447
OTU_396	8.49157218522706
OTU_3880	8.48761716351306
OTU_3236	8.14263102846847
OTU_1407	8.11868512155432
OTU_1126	7.90662205383493
OTU_3524	7.55827279907998
OTU_2580	7.363339739213
OTU_3309	7.01817696972984
OTU_94	6.91783942363185
OTU_1553	6.88305148291701
OTU_2025	6.73532574310198
OTU_1102	6.69107040844118
OTU_2128	6.40074415368063
OTU_2876	5.98336545379517
OTU_3840	5.86064761779274
OTU_2855	5.67995200021218
OTU_4757	2.05137392082826
OTU_4644	6.57277708117978
OTU_3163	6.36547329450999
OTU_697	6.36203881314696
OTU_1591	6.0411234436671
OTU_2888	5.97436862287762
OTU_4181	5.63685182769341
OTU_3871	5.60632432593519
OTU_4505	5.30637602244974
OTU_2264	5.27912833080032
OTU_2893	5.25833865537855
OTU_1284	5.22499006054162
OTU_4715	5.21182151718669
OTU_2047	5.10689474362363
OTU_1620	4.81248135913242
OTU_1799	5.96000096993097
OTU_953	5.915746541292
OTU_428	5.77837709613733
OTU_1049	5.72335170294897
OTU_2679	5.70692420022159
OTU_545	5.69739257759349
OTU_2760	5.68348073783866
OTU_482	5.67469377264533
OTU_2402	5.631810295808
OTU_3407	5.63012517439289
OTU_4778	5.59986624565952
OTU_2623	5.56610974797352
OTU_3315	5.56106789920838
OTU_1107	5.54679156687874
OTU_2926	5.51001524373265
OTU_4618	5.48540867390124
OTU_800	6.89670893761133
OTU_1453	6.80307988084559
OTU_542	6.78568742081857
OTU_806	6.76858564208844
OTU_1978	6.6653882532241
OTU_664	6.45724531410241
OTU_2176	5.74315281005549
OTU_3997	5.25372057696061
OTU_4296	6.20682419755281
OTU_1187	5.86938536779088
OTU_382	5.78676474076684
OTU_4517	5.63006801241918
OTU_2884	5.58472345655578
OTU_3855	5.574570336498
OTU_3370	5.5622937614326
OTU_4219	5.47711603986918
OTU_4939	5.47487648608609
OTU_2283	5.44268118708675
OTU_1610	5.43758100509915
OTU_4879	5.39475432391991
OTU_417	5.28829963080425
OTU_1612	5.27399440872815
OTU_4568	5.24404784816167
OTU_1501	5.24042553435077
OTU_2198	4.98196268649666
OTU_3429	4.87415590888279
OTU_1032	4.81723129056629
OTU_380	4.81392267556667
OTU_515	4.79777514081239
OTU_304	4.76637884631228
OTU_1870	4.74864332763477
OTU_3401	2.58292478286332
OTU_3861	2.738700029586
OTU_332	2.90677855907234
OTU_3263	2.9972244134726
OTU_3465	3.00857725589893
OTU_1696	3.24949013748862
OTU_2164	3.30378799908036
OTU_2482	3.40826526134843
OTU_4526	2.74391449484486
OTU_1584	2.76120554170411
OTU_2552	2.86050029397603
OTU_1108	3.15834644460129
OTU_526	3.1604812804142
OTU_3709	3.24850921163014
OTU_4190	3.2947050741963
OTU_2305	3.81499295184159
OTU_1018	3.78145941505888
OTU_4840	3.67812888136654
OTU_3310	3.5547197993622
OTU_3293	3.5463344826603
OTU_3072	3.51302718304168
OTU_4748	4.63093122124858
OTU_1961	3.54561531228236
OTU_4015	3.54561531228236
OTU_4136	2.41286401555043
OTU_2728	2.60031010470313
OTU_1661	2.62992499592805
OTU_2392	2.67013918695231
OTU_1734	2.67311470208465
OTU_3325	2.67807785242356
OTU_2875	2.74771231599384
OTU_3312	2.77294280121519
OTU_4176	2.77824075552611
OTU_2249	2.78239517237083
OTU_2457	2.78616170458848
OTU_1914	2.80281475491486
OTU_4157	2.90639527921403
OTU_2960	2.96972614226846
OTU_4622	2.99999783923958
OTU_686	2.90149221871324
OTU_487	1.01223192087011
OTU_788	1.03318029183587
OTU_2753	1.20771770950757
OTU_599	1.23360797744639
OTU_3982	1.23440493056014
OTU_1640	1.23996634696891
OTU_3777	1.247586027102
OTU_4506	1.27902410693128
OTU_181	1.33549378177411
OTU_4286	1.3709818828648
OTU_1264	1.37805397574589
OTU_4490	1.38148730196447
OTU_1177	1.39107378005088
OTU_1197	1.39352426785932
OTU_2958	1.40038473250446
OTU_3835	1.40382167365843
OTU_2605	1.41527943778673
OTU_334	1.41903789258866
OTU_4762	1.41981589424188
OTU_1266	1.42770378389599
OTU_329	1.43095989203904
OTU_2168	1.43290472728345
OTU_1623	1.43489030421529
OTU_4555	1.43980807526761
OTU_4899	1.44180571156644
OTU_1387	1.45440049145895
OTU_609	1.4639709430922
OTU_245	1.4699627524159
OTU_4083	1.47184418614921
OTU_4874	1.47316748248109
OTU_500	1.47809535091757
OTU_805	1.47956535038322
OTU_136	1.49179856486838
OTU_2953	1.49758749223125
OTU_2769	1.49805036207077
OTU_1452	1.49852484354274
OTU_3704	1.50648862527997
OTU_2947	1.50840303182363
OTU_734	1.51668080268126
OTU_3545	1.51847202113811
OTU_1146	1.52686370198792
OTU_921	1.53225205426283
OTU_467	1.53380246627754
OTU_1138	1.54054026028189
OTU_2910	1.54876750828495
OTU_2105	1.57179141273599
OTU_1384	1.59206128260638
OTU_1592	1.5999785660692
OTU_1801	1.61945401256194
OTU_2020	1.62264664013962
OTU_1476	1.63272569809127
OTU_801	1.63807280560623
OTU_623	1.64095937104909
OTU_3770	1.65889908087123
OTU_4488	1.6671730427512
OTU_311	1.69966168173865
OTU_4846	1.70268532725664
OTU_1385	1.70363065801699
OTU_2883	1.71587608997765
OTU_2591	1.71973881733962
OTU_1493	1.73544625065253
OTU_2356	1.74828674553764
OTU_4649	1.74971342327251
OTU_1098	1.75464779571802
OTU_1768	1.77010987337585
OTU_1006	1.77246424558584
OTU_1873	1.77508176784464
OTU_3455	1.78570234743104
OTU_2266	1.7883771480897
OTU_4012	1.79638146309859
OTU_397	1.81674986331553
OTU_3790	1.82355083604173
OTU_2463	1.82817652318854
OTU_3729	1.83696699681224
OTU_2415	1.84783954386399
OTU_694	1.85185142504159
OTU_1992	1.86953363360065
OTU_3703	1.88784956980075
OTU_3093	1.89601278385867
OTU_4938	1.92397944769281
OTU_866	1.95267175770427
OTU_3905	1.96077438745721
OTU_4143	2.00396388203185
OTU_4381	2.04576259668935
OTU_4125	2.08138530561308
OTU_1844	2.09536648150506
OTU_1230	2.10594825263987
OTU_1461	2.10653046565479
OTU_4311	2.11662583752961
OTU_3967	2.11929824500041
OTU_3032	2.12970810906815
OTU_4285	2.16019538183337
OTU_3765	2.17837721327295
OTU_3217	2.19409844514644
OTU_3238	2.25752568481765
OTU_3365	2.17097084181347
OTU_2535	2.13656543163644
OTU_1149	2.13373675800741
OTU_547	2.13303714850625
OTU_310	2.12782638631367
OTU_4215	2.12251572278906
OTU_3640	2.11880387121823
OTU_1940	2.11524373233091
OTU_348	2.10822773518111
OTU_3588	2.10672829410981
OTU_447	2.10162368350754
OTU_3340	2.09824009385633
OTU_3151	2.09142087704177
OTU_2127	2.09085856967798
OTU_2472	2.09020180117406
OTU_498	2.08644463523077
OTU_1474	2.07430093853121
OTU_3923	2.07084353826422
OTU_1712	2.05715822769807
OTU_1256	2.05165002311599
OTU_2941	2.0451274468486
OTU_2871	2.03903243759112
OTU_2083	2.03662462839239
OTU_2243	2.03064249386487
OTU_1003	2.02868641385868
OTU_4025	2.02512485632721
OTU_4078	2.02482511737898
OTU_3946	2.02246488415933
OTU_2255	2.02073805910332
OTU_1518	2.01911882895384
OTU_3816	2.01820297079652
OTU_3435	2.01813944699562
OTU_1976	2.01442469645633
OTU_4977	2.01281658107534
OTU_3256	2.01270581765794
OTU_532	2.00798228776969
OTU_2905	1.99532516524924
OTU_3759	1.98263993712662
OTU_1095	1.98190886662149
OTU_2237	1.95656489173368
OTU_2573	1.95724162737117
OTU_4772	1.9498661581538
OTU_4923	1.94964384615938
OTU_2922	1.94936572611851
OTU_3087	1.94434075809373
OTU_4054	1.94321238547975
OTU_1615	1.94132675896023
OTU_2416	1.93723025654443
OTU_3914	1.93480678729928
OTU_2024	1.93449071394639
OTU_4084	1.93433876800951
OTU_3619	1.93235348464944
OTU_4687	1.92876350824482
OTU_180	1.92669342271723
OTU_2349	1.92625663923411
OTU_3994	1.92612162136761
OTU_4064	1.92608047111852
OTU_759	1.92559581610524
OTU_4251	1.92545540114876
OTU_2700	1.92531926351824
OTU_4397	1.92513110648408
OTU_3254	1.92500574037936
OTU_4398	1.92468082110644
OTU_213	1.92457945700332
OTU_3336	1.92428840573764
OTU_778	1.92419078572411
OTU_4316	1.92387480838181
OTU_762	1.92355574144013
OTU_2124	1.92348831481709
OTU_3075	1.9228419833549
OTU_393	1.92268924883661
OTU_2156	1.92227816706627
OTU_903	1.92098721291473
OTU_987	1.92088383269698
OTU_3762	1.91966282603994
OTU_444	1.91951832254237
OTU_973	1.91947162967711
OTU_4428	1.91945370309654
OTU_2830	1.9190926881548
OTU_438	1.91789797114058
OTU_2434	1.9171752335835
OTU_3662	1.9171711135531
OTU_3713	1.91634631996935
OTU_4376	1.91627885310816
OTU_4677	1.91623263533354
OTU_3078	1.9158673441446
OTU_3535	1.91580966453879
OTU_4900	1.91334788814483
OTU_4468	1.91289923171099
OTU_755	1.91270011112985
OTU_2858	1.9126838209366
OTU_1133	1.9118542408471
OTU_2228	1.91124552180538
OTU_3193	1.91050556814613
OTU_3451	1.90967359642191
OTU_1874	1.90949339532193
OTU_2003	1.90944219351863
OTU_1299	1.90855207928808
OTU_659	1.90732272294554
OTU_2075	1.9058769004672
OTU_3707	1.9057459711418
OTU_1542	1.904470324747
OTU_2406	1.90327499283346
OTU_2574	1.9031147522284
OTU_893	1.9029140264364
OTU_2546	1.9023685007056
OTU_4696	1.90233973905963
OTU_1265	1.90230794531276
OTU_1389	1.90229826415449
OTU_1335	1.89937398638306
OTU_1002	1.89935778335449
OTU_2671	1.89831847620998
OTU_459	1.89819353837724
OTU_4098	1.89811949015155
OTU_2244	1.89798711203705
OTU_4243	1.89797119283306
OTU_2053	1.89795250971057
OTU_642	1.89773997893041
OTU_3050	1.89752558403443
OTU_2554	1.89481255114844
OTU_4470	1.89210087751359
OTU_2787	1.8901538473638
OTU_4462	1.88842014412697
OTU_3125	1.88535273505436
OTU_2629	1.88530027206019
OTU_3269	1.88495879797156
OTU_2100	1.88459339135416
OTU_900	1.88384349574381
OTU_4486	1.8836034822004
OTU_966	1.88310814412052
OTU_486	1.88277588057642
OTU_3676	1.88130071553408
OTU_3575	1.87994826066291
OTU_2043	1.87835254299087
OTU_3988	1.87759382735099
OTU_3820	1.87690205375033
OTU_1636	1.87148854486972
OTU_4244	1.86841567721719
OTU_1962	1.85718189816242
OTU_287	1.85549534799445
OTU_3051	1.85145696974588
OTU_3699	2.20630889733487
OTU_328	2.59807833905181
OTU_3400	4.03425678638625
OTU_745	4.0495619642738
OTU_3763	4.070600035301
OTU_4850	4.0710518165846
OTU_2298	4.08528209005342
OTU_254	4.10924390109957
OTU_11	5.64675368278089
OTU_20	5.9999999944123
OTU_221	5.99999221945284
OTU_962	5.99999120547882
OTU_198	5.99998307831543
OTU_3427	4.17260938137743
OTU_629	3.91074780036703
OTU_1009	3.86583279044574
OTU_1153	3.8624325496229
OTU_6	3.34676037961188
OTU_4277	3.18072246842124
OTU_1226	3.0534777325191
OTU_40	5.99610723926657
OTU_4130	5.99610723926657
OTU_24	4.42712223172028
OTU_1559	3.26555736087773
OTU_1188	3.63871727239225
OTU_307	3.51724131107778
OTU_4891	3.628098750432
OTU_4027	2.48114145567913
OTU_433	2.81874972035471
OTU_461	2.81880283669977
OTU_3156	1.91703675920366
OTU_4976	1.83859469180804
OTU_12	1.83634053763329
OTU_112	1.75943767501504
OTU_161	1.60535192362725
OTU_527	1.00031889133961
OTU_1360	4.1426536103733
OTU_1889	2.41548894047205
OTU_130	2.4609448436618
OTU_203	2.46864380265344
OTU_379	2.51128441038072
OTU_2730	3.34644534347176
OTU_605	3.36949924531476
OTU_1076	3.38020033152
OTU_3505	3.39382657881858
OTU_1737	2.99981392786454
OTU_4200	2.99980644529285
OTU_3600	2.99978856922827
OTU_1575	2.99978627170523
OTU_3891	2.99978287505082
OTU_101	2.99977638063758
OTU_1532	2.99976980891787
OTU_1624	2.00008031196538
OTU_2447	2.00008327016028
OTU_285	2.00008327016028
OTU_3423	2.00008327016028
OTU_2084	2.11023949144293
OTU_3431	2.18369394633388
OTU_72	2.20921351310255
OTU_103	2.29771518721017
OTU_2720	2.36223697665894
OTU_940	2.42102702428479
OTU_2640	2.46802117127686
OTU_1048	2.4722086026659
OTU_1811	2.47857060836314
OTU_2089	2.48494959863911
OTU_300	2.48710681936779
OTU_51	2.49210223594946
OTU_56	2.70293030419276
OTU_1973	2.7720196907194
OTU_3510	2.79597037160228
OTU_67	2.80642864441025
OTU_344	2.97909676060994
OTU_2526	3.02571115308546
OTU_256	2.60089219244688
OTU_1054	2.7102808237696
OTU_2924	2.73955788605021
OTU_910	2.7688251571078
OTU_3433	2.7791793971936
OTU_2756	2.80850672108562
OTU_3615	2.81779165082793
OTU_263	2.85845285930478
OTU_15	2.93520016412248
OTU_1229	3.33926000342779
OTU_204	3.38864171027814
OTU_4076	3.44262768535079
OTU_3947	3.00005994980175
OTU_3951	3.00005994980175
OTU_2678	3.00005994980175
OTU_825	3.00005994980175
OTU_732	3.04625916268582
OTU_262	3.05542543593071
OTU_4807	3.06325191367048
OTU_1339	3.06386811539483
OTU_832	3.06887044964463
OTU_3873	3.07893625857951
OTU_41	3.09012667728748
OTU_859	3.09259490859691
OTU_677	3.10244431477194
OTU_3045	3.11177184420343
OTU_104	3.12914088497825
OTU_4072	3.13408634599658
OTU_558	3.15737774841716
OTU_392	3.17878929923598
OTU_4903	3.20842887091206
OTU_3392	3.35454523139321
OTU_2881	3.39407574031879
OTU_3675	3.43598645141005
OTU_3966	3.44518672536976
OTU_4131	3.49104904973946
OTU_189	2.98796397742587
OTU_2093	5.49756966054959
OTU_32	5.08822483046554
OTU_89	3.0002043652118
OTU_4179	3.0002043652118
OTU_1430	3.00022243903439
OTU_1520	3.16097905812758
OTU_707	3.18821203822554
OTU_306	3.53871420700578
OTU_2422	3.99999998956456
OTU_561	3.99998618804452
OTU_91	3.99997836253145
OTU_3308	3.99997651383853
OTU_330	3.9999764468457
OTU_377	2.00000055982936
OTU_55	2.00000387058044
OTU_294	1.03771552527857
OTU_1159	1.00145029243376
OTU_4138	2.66996921033486
OTU_4726	2.78320438435601
OTU_4014	3.41850032275527
OTU_2766	4.99991269761983
OTU_2107	4.40292984254373
OTU_2369	4.44058030848845
OTU_2436	4.63784865360675
OTU_3180	3.77713207735421
OTU_1033	3.94968379548183
OTU_2693	3.912711655703
OTU_201	3.89831505731035
OTU_4067	3.88669178093165
OTU_30	3.87589117181892
OTU_220	3.66620409196181
OTU_2376	3.68588211192097
OTU_3252	3.69223963768151
OTU_70	3.76502436874987
OTU_215	3.8378623479579
OTU_1819	3.99014013157818
OTU_4533	4.12959889762878
OTU_53	4.19764196566591
OTU_1000	4.12875835227573
OTU_2233	4.12386487493889
OTU_4554	3.79968896822162
OTU_831	3.00007276315225
OTU_1085	3.21238328016415
OTU_1001	3.21240806955245
OTU_691	3.22776633871902
OTU_3769	3.33490700798385
OTU_3064	3.37993352278562
OTU_3691	3.45037121500718
OTU_3582	3.45786329730324
OTU_3683	3.49216348124757
OTU_1314	3.50629731017271
OTU_4997	3.52752234707973
OTU_2052	3.27136182959109
OTU_595	2.63354342452096
OTU_301	2.3960683646391
OTU_2377	2.00018412632554
OTU_280	3.01042749159535
OTU_154	2.62944352665977
OTU_2350	2.12467712201448
OTU_3096	2.00927518299371
OTU_1495	2.00616637328983
OTU_2451	1.84085873866361
OTU_706	1.83385488268201
OTU_4233	1.34217470691846
OTU_241	1.57090797143682
OTU_4370	1.58377272726794
OTU_2139	1.64078176595882
OTU_4491	1.81032430140906
OTU_4400	1.81603651245967
OTU_709	1.82149227180477
OTU_663	1.87594653129802
OTU_4969	1.94980576527271
OTU_886	1.95140262097652
OTU_412	1.95891948234074
OTU_299	1.93390355782731
OTU_1445	1.96256251170692
OTU_1949	1.96927268880645
OTU_407	2.04897766904066
OTU_4877	2.07200902758158
OTU_2277	2.10267511938822
OTU_2512	2.10937349778686
OTU_1631	2.11768769808173
OTU_2686	2.12167904459866
OTU_4104	2.12377940585048
OTU_355	2.13434436120259
OTU_1511	2.13605046240996
OTU_3566	2.13642816237759
OTU_3553	2.14631945946596
OTU_260	2.14819145584296
OTU_3522	1.88990289567328
OTU_4676	2.60488250069562
OTU_4197	1.98822912847023
OTU_1643	1.78272301878338
OTU_1459	1.75120426726074
OTU_1016	1.75110969634826
OTU_1047	1.7511086517746
OTU_4894	1.75102221219291
OTU_4183	1.75102163807343
OTU_1213	1.75099177943652
OTU_1465	1.75098060972357
OTU_1707	1.75092736100163
OTU_722	1.75091784749916
OTU_2942	1.7509142390883
OTU_4804	1.75080237967992
OTU_488	1.72548750298219
OTU_4418	2.9995157698168
OTU_3445	1.97167154544421
OTU_4558	1.98117343627714
OTU_3904	2.04410328107886
OTU_4694	2.10656080997734
OTU_4364	1.96332407818479
OTU_3667	2.00804272500741
OTU_3856	2.0552375170935
OTU_4402	2.05760562683221
OTU_2560	2.05910999891708
OTU_2440	2.06542076713143
OTU_4765	2.06649908131002
OTU_1523	2.06990985688511
OTU_1721	2.07477259184732
OTU_4386	2.07526019613469
OTU_4611	2.07688179827467
OTU_4272	1.81380785029355
OTU_1287	2.03964400297599
OTU_1920	2.04072976441143
OTU_1671	2.0408126230327
OTU_4495	2.04182855512033
OTU_2816	2.0420017802357
OTU_3644	2.04250761617122
OTU_2970	2.04254067586657
OTU_2532	2.04525643437286
OTU_828	2.04596749665444
OTU_2318	2.04600245086528
OTU_738	2.04677740306862
OTU_1846	2.04695487211195
OTU_4118	2.04727961552483
OTU_3153	2.04760028381916
OTU_3590	2.0492354399427
OTU_3443	2.04958954582855
OTU_2732	2.05392104737549
OTU_4738	1.4824871534242
OTU_651	1.54121982930993
OTU_1305	1.60943462789976
OTU_2666	1.64428774090131
OTU_3098	1.64792756289459
OTU_4052	1.65465080114318
OTU_292	1.65618105044707
OTU_4409	1.67758150976069
OTU_3055	1.68551504580595
OTU_4776	1.68917736464247
OTU_2613	1.71462531356552
OTU_523	1.72400026605598
OTU_4743	1.74811971434413
OTU_3275	1.77015968823749
OTU_3936	1.77739641558426
OTU_3700	1.77885978938005
OTU_3645	1.78293921695399
OTU_4352	1.78671553058611
OTU_936	1.80456685661983
OTU_3652	1.80647094465365
OTU_682	1.80888333186644
OTU_1321	1.81808087220105
OTU_1755	1.82769166390066
OTU_2659	1.84136472730814
OTU_3800	1.84576375032415
OTU_2955	1.84664856141908
OTU_3574	1.84920840276122
OTU_3594	1.85213593261714
OTU_1749	1.85228606101153
OTU_2173	1.85318618290769
OTU_4798	1.86062292715208
OTU_4574	1.86230057933353
OTU_1764	1.86834451541991
OTU_2536	1.8708871847112
OTU_2576	1.88779696120865
OTU_3219	1.90069199530015
OTU_4905	1.90364976371875
OTU_3076	1.91834578610241
OTU_1512	1.92082316329651
OTU_4253	1.93306214735874
OTU_3018	1.95314980527339
OTU_2180	1.9553514801469
OTU_1068	1.95722336316736
OTU_4781	1.95819840710441
OTU_2383	1.95871797898215
OTU_1760	1.96427718092825
OTU_1011	1.9887851448437
OTU_2789	1.99700418039595
OTU_4002	1.9998976143168
OTU_2371	2.00309386545851
OTU_1061	2.00371473247502
OTU_2577	2.0070614211404
OTU_3183	2.0195000444554
OTU_4009	2.01958319214062
OTU_2204	2.01961731046464
OTU_2735	2.02408045218134
OTU_1209	2.02756187913446
OTU_2822	2.03408234907294
OTU_621	2.03961376714789
OTU_3854	2.04133506967914
OTU_2162	2.04229672880369
OTU_1644	2.05696825822133
OTU_4633	2.06822922304459
OTU_1442	2.0686095977279
OTU_3754	2.07033826163626
OTU_4991	2.07303327555772
OTU_4592	2.07413360317392
OTU_2658	2.07812104725212
OTU_1215	2.0812718461386
OTU_3955	2.08168447978453
OTU_2614	2.0852303221593
OTU_2647	2.08574495498189
OTU_1381	2.08798467217916
OTU_611	2.08902727138504
OTU_4827	2.09051865294143
OTU_2618	2.09122794819715
OTU_2746	2.093084879179
OTU_4821	2.09754918080488
OTU_4419	2.09771457306464
OTU_1991	2.09797714332504
OTU_2471	2.10627300262975
OTU_3160	2.11050704879534
OTU_2954	2.11148132935029
OTU_2969	1.50217260703268
OTU_4119	1.61889951305783
OTU_4387	1.6288468254683
OTU_1556	1.63874689292556
OTU_1205	1.68392244219337
OTU_1655	1.69423879018281
OTU_3503	1.71515049385759
OTU_3484	1.75192199086115
OTU_586	1.7623168554633
OTU_1652	1.79626846619211
OTU_4266	1.84803693619245
OTU_3117	1.85721741801712
OTU_4576	1.86873986216923
OTU_1028	1.8815394198978
OTU_2669	1.90430012605886
OTU_2360	1.92629842616148
OTU_1585	1.92864760646788
OTU_2908	1.93744930375498
OTU_984	1.95378998321466
OTU_3540	1.99637605909461
OTU_2452	1.99950840324206
OTU_1110	2.029082206616
OTU_3530	2.03103150338867
OTU_4530	2.04414224037652
OTU_769	2.06292818362879
OTU_3860	2.06461419102649
OTU_3162	2.08632305954671
OTU_1595	2.09019234622265
OTU_1826	2.11470137812445
OTU_2603	2.14809508594944
OTU_2818	2.14908160181806
OTU_4366	2.16973698287367
OTU_796	2.19196963294262
OTU_1338	2.23161152332567
OTU_4053	4.99995611324316
OTU_4206	4.51625891870948
OTU_162	4.4987906475052
OTU_540	4.48508810030226
OTU_142	4.05978714013009
OTU_2736	3.87290753615214
OTU_3583	3.5859368558126
OTU_929	3.13947130824392
OTU_3513	2.96656472802145
OTU_2913	2.81216001265763
OTU_2309	2.75417454565936
OTU_2516	2.7301120162742
OTU_2772	2.71728801998949
OTU_3106	2.57131919317568
OTU_1270	2.54757751816835
OTU_2339	2.45451942224956
OTU_3832	2.3876746864418
OTU_1773	2.37616833213538
OTU_3192	2.33406530435901
OTU_3127	2.22672881982859
OTU_3161	2.13612765708809
OTU_761	2.10471217799782
OTU_3696	2.4494586692685
OTU_2620	2.45057612192925
OTU_3567	2.49755738371695
OTU_2296	2.51995606273298
OTU_1359	2.53726097264282
OTU_1913	2.55115859224804
OTU_4929	2.60267091077876
OTU_2062	2.60883458267541
OTU_713	2.62825786325952
OTU_157	2.62910522995465
OTU_521	2.6553234373654
OTU_674	2.65842570710583
OTU_4323	2.70171555859415
OTU_4734	2.71247145963217
OTU_3169	2.71442830692248
OTU_4487	2.71663180918446
OTU_1926	2.72246250915297
OTU_3980	2.724987080521
OTU_888	2.77061216989101
OTU_1427	2.80481540208308
OTU_3150	2.99940999329575
OTU_1491	2.8558092290938
OTU_3154	2.85422412659061
OTU_1415	2.82110285168396
OTU_2177	2.81795349573529
OTU_887	2.80899479401101
OTU_4918	2.80717538040102
OTU_1118	2.80495350679298
OTU_4389	2.80480778672666
OTU_3637	2.79443480218964
OTU_3404	2.78348036153316
OTU_4934	2.7730775776066
OTU_1346	2.73604978569212
OTU_1948	2.71858711735054
OTU_1163	2.72287550088193
OTU_2459	2.74054342353132
OTU_2284	2.74089460580673
OTU_3939	2.76423378623388
OTU_451	2.79217575306393
OTU_3934	2.79733267533788
OTU_2325	2.80318079025378
OTU_4668	2.8032773232286
OTU_1498	2.80389520095484
OTU_4404	2.83388173786461
OTU_1690	2.83913364257214
OTU_1218	3.18985656306726
OTU_1020	3.05751970217493
OTU_591	3.03557887927391
OTU_2069	2.95768081075333
OTU_3648	2.91897741326649
OTU_1297	2.88112219274933
OTU_4368	2.86126847557211
OTU_4170	2.85525143336795
OTU_3606	2.83636247321536
OTU_2192	2.80182903645165
OTU_1796	2.7556533376169
OTU_4232	2.75185599225374
OTU_2372	2.71981080365815
OTU_2799	2.70551947434251
OTU_3867	2.70283275669934
OTU_448	2.66229745439223
OTU_4416	2.64940626649279
OTU_2930	2.61897855728217
OTU_799	2.57653885168713
OTU_2689	2.57389214595613
OTU_1438	2.57145417441265
OTU_3112	2.56229716925917
OTU_3171	2.54349180668819
OTU_2478	2.53816679030245
OTU_3227	2.51978335149551
OTU_4825	2.49476728686135
OTU_222	2.49379088757465
OTU_122	2.46180394964798
OTU_1733	2.44031323124001
OTU_3945	2.42788041313124
OTU_3457	2.41925632288121
OTU_4463	2.4066905515565
OTU_3463	2.40233194525492
OTU_2256	2.39610479918534
OTU_1856	2.38879746530615
OTU_2214	2.38839531528269
OTU_1244	2.37718276997058
OTU_1148	2.36647354192475
OTU_3920	2.36562802559373
OTU_1719	2.36242316037884
OTU_2449	2.35119904365007
OTU_4317	2.34746702562492
OTU_2863	2.34734079170235
OTU_1504	2.31377746472744
OTU_1794	2.24307524302879
OTU_1125	2.24181768980403
OTU_1327	2.24110500074156
OTU_378	2.22326014447072
OTU_4150	2.2042093419191
OTU_471	2.20376071494639
OTU_1510	2.20108240429165
OTU_3012	2.18774142676765
OTU_666	2.17933388731517
OTU_325	2.17041208891671
OTU_1535	2.15833546577665
OTU_4284	2.14039307899394
OTU_211	2.13782925451875
OTU_2297	2.13181090561039
OTU_906	2.11333292754214
OTU_2771	2.02971645382784
OTU_1352	2.02092886811925
OTU_4038	1.96668993851558
OTU_4667	1.90255776253361
OTU_3281	1.88926724268363
OTU_3396	1.82042046222416
OTU_1382	1.73759115971143
OTU_3102	2.11048454047122
OTU_128	2.10195915833601
OTU_2480	2.08492183153688
OTU_2219	2.06974590534136
OTU_4640	1.99527553514191
OTU_3066	1.84695502250996
OTU_2506	1.84352050049088
OTU_3890	1.96256553573218
OTU_1723	2.17362364847479
OTU_1594	3.09826936129491
OTU_2609	3.03810155026398
OTU_4262	3.09075949961151
OTU_3271	3.09103077596844
OTU_3289	3.17087349363308
OTU_3277	2.21167212606898
OTU_434	2.04265560060692
OTU_3410	1.51385682967865
OTU_3232	1.60374403744698
OTU_1361	1.7134297012235
OTU_2414	1.74159134956913
OTU_4341	1.74550075537309
OTU_1607	1.75569640584451
OTU_1745	1.77672525776933
OTU_4396	1.79749682728223
OTU_3519	1.79759449530147
OTU_988	1.80343126162855
OTU_3755	1.82788831931563
OTU_2229	1.84365851110134
OTU_3371	1.85781857273556
OTU_3556	1.87646771819784
OTU_4782	1.88433037201115
OTU_2438	2.02754022794618
OTU_3976	2.05265442890692
OTU_931	2.0731530867025
OTU_2857	2.11131308223688
OTU_3109	2.85986919661855
OTU_992	4.37685835486778
OTU_3987	4.51964290334667
OTU_3643	3.75974450639354
OTU_4870	3.52982778678767
OTU_4731	3.49407315560588
OTU_2567	3.46986909091752
OTU_2962	3.46827898125561
OTU_3781	3.45931761002438
OTU_4735	3.4336735271491
OTU_1446	3.42260574053096
OTU_4177	3.42158835867838
OTU_1406	3.39497666979705
OTU_308	1.99999065266134
OTU_499	1.89647765855413
OTU_4990	1.81729743639548
OTU_4234	1.76389151266015
OTU_2586	1.75480872410559
OTU_1784	1.73266615813179
OTU_1564	1.75876463652399
OTU_915	1.76489375728093
OTU_1536	1.76849611052308
OTU_519	1.88653532403666
OTU_2938	1.96313352349331
OTU_688	2.01804379746988
OTU_4550	2.09176076787686
OTU_474	3.99995833506876
OTU_2411	3.97150561003181
OTU_894	3.80757532122297
OTU_1169	3.99984488849954
OTU_667	3.65763274203604
OTU_3979	3.64961246305729
OTU_3719	2.72726177518459
OTU_1732	2.71882158367004
OTU_71	2.68895237711431
OTU_1386	2.62749533729805
OTU_589	2.53340415166958
OTU_1046	2.49031003378424
OTU_4043	2.31050278799107
OTU_1245	2.30098598984435
OTU_4401	2.25751240759176
OTU_2717	2.24171128008737
OTU_3708	2.23852865672849
OTU_3579	2.20456564982747
OTU_4908	2.14796365161621
OTU_3264	2.14405632489625
OTU_4424	2.81103278283099
OTU_7	2.80353368608691
OTU_3190	2.71679039704496
OTU_168	2.7102853702938
OTU_1769	2.69396782953185
OTU_2236	2.69035509323037
OTU_4896	2.64906241624033
OTU_2632	2.6295548076615
OTU_3134	2.62557284610389
OTU_628	2.62072427405894
OTU_2511	2.61017027416806
OTU_925	2.58904253152374
OTU_1428	2.51764263771658
OTU_2879	2.51403353347917
OTU_2104	2.51360885438767
OTU_1509	2.49978319495489
OTU_857	2.49779297690954
OTU_3962	2.4596625305596
OTU_1206	2.44928678718466
OTU_1767	2.41704702989157
OTU_3119	2.41657759858206
OTU_100	2.3973203689343
OTU_200	2.39223690611721
OTU_3258	2.38926572204725
OTU_4994	2.36469932274371
OTU_1906	2.34551118014325
OTU_1708	2.3443090291997
OTU_4540	2.33152006462604
OTU_4895	2.32963879553117
OTU_4638	2.32715357903957
OTU_4844	2.32650036528806
OTU_3740	2.30896810664088
OTU_615	2.21822565562361
OTU_483	2.17774915531695
OTU_4769	2.12136162004782
OTU_3440	2.06143880007741
OTU_4573	2.11763740961363
OTU_1626	2.06773235074973
OTU_132	2.06987861585068
OTU_367	2.00001145427021
OTU_3201	2.06634461934336
OTU_4624	2.04100842733915
OTU_949	2.09324301844077
OTU_4642	2.48755654817328
OTU_2276	2.2734582325654
OTU_177	2.09745091892539
OTU_1304	2.09753410530219
OTU_4081	2.11271934159773
OTU_3572	2.11465757755393
OTU_2064	2.11712161298712
OTU_2847	2.13668658927339
OTU_472	2.13829611512573
OTU_1854	2.1388017693536
OTU_3382	2.14077597643044
OTU_2474	2.14145792960947
OTU_3173	2.14280312595464
OTU_2410	2.14363368212623
OTU_1759	2.14534391508773
OTU_449	2.15149623972615
OTU_2195	2.15427990910264
OTU_4876	2.1639657033305
OTU_3490	2.17932721441645
OTU_1674	2.18922170566134
OTU_4832	2.19372000939045
OTU_1802	2.40182957054123
OTU_1223	2.32213146828974
OTU_662	2.09013050824734
OTU_2078	2.00570900105779
OTU_2514	1.7147900615518
OTU_1957	1.95774717590676
OTU_1239	1.93007685572683
OTU_1008	1.92523784904657
OTU_3251	2.03158090188048
OTU_4661	2.09999313855191
OTU_2995	2.35418809764291
OTU_2551	2.36739116750339
OTU_3541	2.51177873967447
OTU_3069	2.59283288313342
OTU_2106	2.59898068480178
OTU_1761	2.62469436810064
OTU_356	2.72709578185277
OTU_3233	2.74008905823368
OTU_2487	2.74707445378574
OTU_1911	2.79192072558302
OTU_2776	2.82839946031454
OTU_2867	2.88826358454031
OTU_3292	2.89958213713224
OTU_809	3.17294065841531
OTU_4328	3.2824013155259
OTU_2060	3.43457243896816
OTU_879	3.45838732198752
OTU_2714	3.47954636752707
OTU_1634	3.48341399120559
OTU_955	3.52165170569675
OTU_2332	3.55651316218203
OTU_976	3.59790517744128
OTU_3189	3.61836048059748
OTU_4029	3.6544502258648
OTU_1268	3.66654219284082
OTU_2815	3.68335350991052
OTU_1701	3.68355856579436
OTU_1651	3.6994041807803
OTU_2441	3.75415927575055
OTU_648	3.75691569622496
OTU_4336	3.75950444493516
OTU_3118	3.76028821857767
OTU_766	3.79694000471493
OTU_2599	3.81168448608218
OTU_1291	3.81571358678619
OTU_1487	3.9336721965147
OTU_3526	3.9380964061819
OTU_3927	3.97677991614219
OTU_1444	4.02317223923031
OTU_1738	4.03215224033286
OTU_2181	4.03748898266642
OTU_3416	4.04469303744759
OTU_559	4.07396919711286
OTU_2770	2.90530826774824
OTU_4883	2.90663560019762
OTU_466	3.3662522369892
OTU_1303	3.44833440356274
OTU_1904	3.78253130861901
OTU_1404	4.15537313458348
OTU_1066	4.15313467724894
OTU_1155	4.15021934095265
OTU_1583	4.14563067456067
OTU_2056	4.14013768426725
OTU_2253	4.12100461515394
OTU_2368	4.11636564285364
OTU_1937	4.09614642250432
OTU_2882	4.08102257869808
OTU_3450	4.06735565623062
OTU_2285	4.05320708321505
OTU_4764	4.00203840264613
OTU_3040	3.98372279935669
OTU_2333	3.98138455999371
OTU_4192	3.96764071616212
OTU_3776	3.9376758203608
OTU_1136	3.87083804217366
OTU_3977	3.78159494593672
OTU_4061	3.77333996420237
OTU_2500	3.75233097220963
OTU_2324	2.54754795950666
OTU_4484	2.32779208401197
OTU_3198	2.37648451440811
OTU_1972	2.42209504515053
OTU_2098	2.63577474125252
OTU_4531	2.69943676845926
OTU_4834	2.7426339340006
OTU_4692	2.87495288059245
OTU_2424	3.2957835091222
OTU_4559	3.74523796971812
OTU_1281	2.98306448926447
OTU_507	2.97893014897125
OTU_1368	2.80054212763693
OTU_579	2.79689254903802
OTU_2467	2.72751313833532
OTU_3332	2.72305059338715
OTU_3879	2.70826009419561
OTU_1959	2.70547819994999
OTU_2811	2.70374291590631
OTU_4239	2.69155059245508
OTU_689	2.67487540495831
OTU_3220	2.67287686344994
OTU_971	2.6702455035316
OTU_3589	2.66817446480899
OTU_4682	2.66747214551547
OTU_415	2.66183105611034
OTU_943	2.65574953554591
OTU_2234	2.65302780717826
OTU_2710	2.6416489654157
OTU_2145	2.62997433722769
OTU_4572	2.60925345916333
OTU_2754	2.60578463586803
OTU_883	2.95110829714659
OTU_141	5.13919737114131
OTU_752	4.92755437860639
OTU_4410	4.79359731420791
OTU_1182	4.76513276294725
OTU_394	4.67311057512376
OTU_3915	4.61705290765772
OTU_2033	4.54837053903758
OTU_1233	4.4010978031304
OTU_4077	4.37192768354991
OTU_1858	4.35492712595519
OTU_2738	4.34941351679783
OTU_326	4.33636035478575
OTU_1915	4.32456978982792
OTU_2210	4.07707080963362
OTU_1628	4.06005383461712
OTU_1648	3.73677872095598
OTU_2281	3.72843939001448
OTU_4066	3.4868451809765
OTU_2054	3.47315351665881
OTU_264	3.46909033170841
OTU_959	3.72913611163499
OTU_78	3.69161119962565
OTU_2515	3.68646592103566
OTU_3184	3.62612990048367
OTU_4132	3.61925996890355
OTU_1289	3.59313513540318
OTU_3108	3.57816520386932
OTU_3661	3.57289650560962
OTU_4301	3.55373150939998
OTU_3026	3.53524476232994
OTU_4269	3.52964876829387
OTU_1647	3.52629578412693
OTU_3353	3.51147596302061
OTU_293	3.50384814006107
OTU_3143	3.50144167725237
OTU_2494	3.4947368212723
OTU_1622	3.47410902245471
OTU_4802	3.46605775965275
OTU_4890	3.45218762495265
OTU_1589	3.44381022459841
OTU_3091	3.43869672836518
OTU_2862	3.43544304184469
OTU_4653	3.43324141268434
OTU_2147	3.42667841048493
OTU_2261	3.42611897736101
OTU_244	3.42367452250904
OTU_958	3.42322477951249
OTU_1499	3.40315527910324
OTU_816	3.39791614422644
OTU_4777	3.38895544617187
OTU_52	3.38118158377041
OTU_2906	3.37110944930346
OTU_423	3.36230310467553
OTU_109	3.35738414421717
OTU_2215	3.34669058239584
OTU_4741	3.34648353034701
OTU_232	3.34521331976163
OTU_2039	3.34391525446055
OTU_3766	3.34129157303317
OTU_131	3.34121734233732
OTU_528	3.33967452479368
OTU_1087	3.33677797838781
OTU_2260	3.33440076933776
OTU_703	3.32554723567933
OTU_4154	3.32394437969844
OTU_4394	3.30626867617221
OTU_3000	3.30392329534917
OTU_4561	3.28888432907322
OTU_83	3.27178366660041
OTU_4593	3.26935510005993
OTU_2834	3.24883607109759
OTU_2055	3.24682938481067
OTU_2355	3.24365731868499
OTU_4290	3.24300450460485
OTU_4510	3.23351629855431
OTU_4708	3.23262313577661
OTU_1899	3.22552878394691
OTU_3965	3.22412594523702
OTU_121	3.22407738973145
OTU_2044	3.22359132035546
OTU_1642	3.22291037060427
OTU_2711	3.21183906718757
OTU_4412	3.19420000253192
OTU_261	3.17116613653662
OTU_3646	3.17052876926671
OTU_4032	3.16674418035098
OTU_1180	3.16062084459864
OTU_3025	3.15943193905003
OTU_2241	3.15592920568384
OTU_1616	3.15329842009985
OTU_1319	3.15027139573794
OTU_110	3.14969191100302
OTU_3194	3.14477730248562
OTU_317	3.14318108622495
OTU_179	3.1415515796227
OTU_235	3.13373133092028
OTU_741	3.13343306872531
OTU_4936	3.13314039696834
OTU_17	3.12987282322648
OTU_23	3.12985778964996
OTU_408	3.12359563902173
OTU_1294	3.12225262086534
OTU_1259	3.11628593205267
OTU_1682	3.1110331737085
OTU_3419	3.10856685020983
OTU_4319	3.10703555756914
OTU_3838	3.08423517119989
OTU_1726	3.07162417515103
OTU_1091	3.06560456352529
OTU_33	3.06249610224961
OTU_54	3.06199980208539
OTU_3405	3.05797367184533
OTU_3283	3.05724061347819
OTU_3846	3.04868873412049
OTU_2911	3.04640038149885
OTU_2343	3.03847331242725
OTU_3092	3.00917259410202
OTU_3068	3.00615529996912
OTU_3928	2.98356666218999
OTU_1161	2.97820302395858
OTU_1843	2.97768902934136
OTU_3900	2.97427988850798
OTU_4031	2.95279798543952
OTU_3554	3.77240838379729
OTU_349	3.74840962784247
OTU_1912	3.61987528003812
OTU_571	3.50050932263907
OTU_1782	3.22866878544486
OTU_2892	3.16442202941818
OTU_4058	3.10218288556707
OTU_503	3.00344313151072
OTU_1676	2.04123935483757
OTU_2627	2.04685284601093
OTU_2240	2.06452969619377
[truncated: 35,863 more rows]
