# Supplementary material for: Impact of Seriphium plumosum densification on Mesic Highveld Grassland biodiversity in South Africa
Source: R Soc Open Sci. 2020 Apr 15;7(4):192025. doi: 10.1098/rsos.192025 (PMC7211835; doi:10.1098/rsos.192025)
Supplement: Vegetation Data [file rsos192025supp4.zip › contaminants.fasta]

>OTU_2 contaminant37
TACGGGAGGAGCGAGCATTATTCGGAATGATTAGGCGTAAAGAGTTTGTAGGTGGTTttttAAGTTGAAaaaaaaaaaTTAAAGCCCAACTTTATACCTTttttCAAAACTGATAAACTAGAGTATAAATAGAGGATAATGGAATTTCTATTGGAGTGATAAAATATGTTGATAATAGAAGGAAGATCAAAGGCGAAGGCAATTATCTGGGTAtataCTGACACTGAGAAACGAAAGCTTGGGTAGCGAACGGG
>OTU_4 contaminant38
AACGGggggggCAAGTGTTCTTCGGAATGACTGGGCGTAAAGGGCACGTAGGCGGTGAATCGGGTTGAAAGTGAAAGTCGCCAAaaaGTGGCGGAATGCTTTCGAAACCAATTCACTTGAGTGAGACAGAGGAGAGTGGAATTTCGTGTGGAGGGGTGAAATCTACAGATCTACGAAGGAACGCCAAAAGCGAAGGCAGCTctctGGGTCCCTACCGACGCTGGGGTGCGAAAGCATGGGGAGCGAACGGG
>OTU_7 contaminant11
TACAGAGGATGCAAGCGTTATCCGGAATGATTGGGCGTAAAGCGTCTGTAGGTGGCTTtttAAGTCCGCCGTCAAATCCCAGGGCCCAACCCTGGACAGGCGGTGGAAACTACCAAGCTTGAGTACGGTAGGGGCAGAGGGAATTTCCGGTGGAGCGGTGAAATGCGTAGAGATCGGAAAGAACACCAACGGCGAAAGCACTCTGCTGGGCCGACACTGACACTGAgagaCGAAAGCTAGGGGAGCGAATGGG
>OTU_168 contaminant7
GACAGAGGATGCAAGCGTTATCCGGAATGATTGGGCGTAAAGCGTCTGTAGGTGGCTTtttAAGTCTGCCGTTAAATCCCAGGGCTTAACCCTGGATAAGCGGTGGAAACTACCAAGCTGGAGTACGGTAGGGGCAGAGGGAATTTCCGGTGGAGCGGTGAAATGCGTAGAGATCGGAAAGAACACCAACGGCGAAGGCACTCTGCTGGGCCGACACTGACACTGAgagaCGAAAGCTAGGGGAGCGAATGGG
>OTU_190 contaminant30
GACGGggggggCTAGTGTTATTCGGAATGACTAGGCGTAAAGGGCACGTAGGCGGTGAATCCGGTTGAAAGTGAAAGTCGCCAGCTCAACTGGCGGAATGCTTTCAAAACCAATTCACTTGAGTAAGATAGAGGATAGTGGAATTTCGTgtgtAGAGATAAAATTCACAGATATACGAAGGAACACCAAAAGCGAAGGCAGCTTTCTGGGTCTCTACTGACGCTGAGGTGCGAAAGCATAGGGAGCAAACAGG
>OTU_197 contaminant36
TACGGGAGGAGCGAGCATTATTCGGAATGATTAGGCGTAAAGGGTTTGTAGGTGGTTttttAAGTTGAAaaaaaCAAATTAAAGCTCAACTTTATAAATTttttCAAAACTGAAaaaCTTGAGTATAAATAGAGGATAATGGAATTTCTATTGGAGGGATAAAATATGTTGATAATAGAAGGAAGATCAAAAGCGAAGGCAATTATCTGGGTAtataCTGACACTGAGAAACGAAAGCTTGGGTAGCGAACGGG
>OTU_242 contaminant37
TACGGGAGGAGCGAGCATTATTCGGAATAATTAGGCGTAAAGGGTTTGTAGGTGGTTttttAAGTTGAAAGAAACAGATTAAAGCTTAACTTTAtatatTttttCAAAACTAATAAACTTGAGTATAAATAGAGGATAATGGAATTTCTATTGGAGTGATAAAATACGTTGATAATAGAAGGAAGATCTATGGCGAAGGCAATTATCTGGGTAtataCTGACACTGAGAAACGAAAGCTTGGGTAGCGAACGGG
>OTU_257 contaminant24
GACGGggggggCAAGTCTTCTTCGGAATGACTGGGCGTCAAGGGCACGTAGGCGGTGAATCGGGTTGAAAGTGAAAGTAGCCAATCACTGGGGAATGCTCTCGAAACCAAATCACTTGGGTGAGACAGAGGAGAGTGGAATTTCGTgtgtAGGGGTGAAATACTGAAATCTACGAAGGAACGCCAAAAGCGAAGGCAGCTctctGGGTCCCTACCGACGCTGGGGTGCGAAAGCATGGGGAGCGAACAGG
>OTU_620 contaminant36
TACGGGAGGAGCGAGCATTATTCGGAATGATTAGGCGTAAAGGGTTTGTAGGTGGTTttttAAGTTGAAaaaaaaaaaTTAAAGCTCAACTTTATACATTttttCAAAACTAAaaaaCTTGAGTATAAATAGAGGATAATGGAATTTCTATTGGAGTGATAAAATATGTTGATAATAGAAGGAAGATCGAGAGCGAAGGCAATTATCTGGGTAtataCTGACACTGAGAAACGAAAGCTTGGGGAGCAAACGGG
>OTU_964 contaminant38
AACAGGGGAGCAAGTGTTCTTCGAAATGACTGGGCGTAAAGGACACGTAGGCGGTGAATCGGGTTGAAAGTGAAACTCGCCAAaaaGTGGCGGAATGCTTTCGAAACCAATTCACTTGAGTGAGACAAAGGAGAGTGGAATTTCGTATGGAGGGGTGAAATCTACAGATCTACGAAGGAACGCCAAAAGCGAAGGCAGCTctctGGGTCCCTACCGACGCTGGGGTGCGAAAGCATGGGGAGCGAACGGG
>OTU_991 contaminant30
CACGTAAGGGGCGAGCGTTGTTCGGAATTATTGGGCGTAAAGGGCACGCAGGCGGCCTGACAAGTCTGATGTGAAAGACCTGGGCTCAACTCAGGGGACGCGTTGGAAACTGTTAGGCTAGAGTATCTGAGGgggAGTCGGAATTCCTAGTGTAGGGGTGAAATCTGTTGATATTAGGAAGAACACCGGTGGCGAAGGCGGACTTCTGGCAGGATACTGACGCTGAGGTGCGAAAGCATAGGGAGCAAACAGG
>OTU_2045 contaminant24
GACGGggggggCAAGTGTTCTTCGGAATGACTGGGCGTAAAGGGCACGTAGGCGGTGAATCGGGTTGAAAGTGAAAGTCGCCAAaaaCTGGCGGAATGCTCTCGAAACCAATTCACTTGGGTGAGACAGAGGAGAGTGGAATTTCGTgtgtAGGGGTGAAATCCGCAAATATACGAAGGAACGCCAAAAGCGAAGGCAGCTctctGGGTCCCTACCGACGCTGGGGTGCGAAAGCATGGGGAGCGAACAGG
>OTU_2167 contaminant30
CACGTAAGGGGCGAGCGTTGTTCGGAATTATTGGGCGTAAAGGGCACGCAGGCGGCCAGGCAAGTCTGGTGTGAAAGATCAGGGCTTAACTCTGAGAACGCGCTGGAAACTGTTTGGCTAGAGTATTAGAGGgggAGTCGGAATTCCTAGTGTAGGGGTGAAATCTGTTGATATTAGGAAGAACACCGGTGGCGAAGGCGGACTCCTGGCTGAATACTGACGCTGAGGTGCGAAAGCATAGGGAGCAAACAGG
>OTU_2322 contaminant35
TTCCAGCTCTAATAGCGTATATTAAAGTTGTTGCAGTTAAaaaGCTCGTAGTTGAAGTTTGGTCTCGGATGCTGGGTCTGCTTAATTGCAAGTACTTGGCAAGCCGAGACTTCCTTCCTGGTGAACAGCCGTGGTTTTCTGCGGTTTGGGAACCAGGAGCATTACTTTGAAaaaaTTAGAGTGTTCAAAGCAGGCCAATGGCCCGAATatatTAGCATGGAATAACAGAATAGGACGTGCGGTTCTATTTTGTTGGTTTAGAACTGCCGTAATGATTAATAGGGACAGCCGGgggCATTAGTATTCGCACGCTAGAGGTGAAATTCTTGGATTGTGCGAAGACTCACTTCTGCGAAAGCATTTGCCAAGAATGTTTTCATTAATCAAGAACGAAGGTTTGGGTATCGAAAACG
>OTU_2704 contaminant35
TTCCAGCTCCAATAGCGTATATTAAAGTTGTTGCAGTTAAaaaGCTCGTAGTTGAAGTTTGGTCTCGGACGCTGGGTCTGCTTCATTGCATGTACTTGGCGGTCCGAGACTTCCTTCCTGGTGAACGGCCGCCTTCGGGTGGTCCGGAACCAGGACCATTACTTTGAAaaaaTTAGAGTGTTCAAAGCAGGCCATAGGCCCGAATatatTAGCATGGAATAACAGAATAGGACGTGCGGTTCTATTTTGTTGGTTTCTAGAACTGCCGTAATGATTAAAAGGGACAGCCGGgggCATTAGTATTTGCACGCTAGAGGTGAAATTCTTGGATTGTGCAAAGACTTCCTACTGCGAAAGCATTTGCCAAGAATGTTTTCATTAATCAAGAACGAAGGTTAGGGTATCGAAAACG
>OTU_2932 contaminant37
TACGGGAGGAGCGAGCATTATTCGGGATGATTAGGCGTAAAGAGTTTGTAGGTGGTTttttAAGTTGAAAGAAACAAATTAAAGCTCAACTTTATACATTttttCAAAACTGATTAACTCGAGTATAAATAGAGGATAATGGAATTTCTATTGGAGTGATAAAATACGTTGATAATAGAAGGAAGACCTATGGCGAAGGCAATTATCTGGGTAtataCTGACACTGAGAAACGAAAGCTTGGGTAGCGAACGGG
>OTU_3962 contaminant8
TACAGAGGGTGCAAGCGTTATCCGGAATGATTGGGCGTAAAGCGTCTGTAGGTGGCTCGTAAAGTCTAATGTCAAATCCCAGGGCTCAACCTTGGACCGGCATTGGAGTACTCACGAGCTTGAGTGCGGTAGAGGTAGAGGGAATTCCATGTGGAGCGGTGAAATGCGTAGAGATATGGAGGAACACCAGTGGCGAAGGCGCTCTACTGGGCCGAGACTGACACTGAgagaCGAAAGCTGGgggAGTGAATAGG
>OTU_4255 contaminant15
TACGTAGGTGGCGAGCGTTATCCGGAATGATTGGGCGTAAAGGGTGCGCAGGCGGTCCTGCAAGTCTGGAGTGAAACGTACGAGCTCAACTCGTACTGGCTCTGGAAACTGGAGGACTGGAGAGCAGGAGAGGGCGGTGGAACTCCATGTGTAGCGGTAAAATGCGTAGATatatGGAAGAACACCAGTGGCGAAGGCGGCCGCCTGGCCTGTTGCTGACGCTGAGGCACGAAAGCGTGGGGAGCAAATAGG
>OTU_4424 contaminant11
AACGGggggggCAAGTGTTCTTCGGAATGATTGGGCGTAAAGCGTCTGTAGGTGGCTTtttAAGTCCGCCGTCAAATCCCAGGGCCCAACCCTGGACAGGCGGTGGAAACTACCAAGCTTGAGTACGGTAGGGGCAGAGGGAATTTCCGGTGGAGCGGTGAAATGCGTAGAGATCGGAAAGAACACCAACGGCGAAAGCACTCTGCTGGGCCGACACTGACACTGAgagaCGAAAGCTAGGGGAGCGAATGGG
>OTU_4763 contaminant15
GACGAAGGTGGCGAGCGTTGTTCGGAATCACTGGGCATAAAGCGCACGTAGGCGGCGGCGTAAGTCGGATGTGAAATCCCTCGGCCTAACCGAGGAACTGCGTCCGATACTGCGTTGCTTGGGGACCAAAGGGGTGCATGGAATTTCCGGTGGAGCGGTGAAATGCGTTGATATCGGAAGGAACGTCGGCGGCGAAAGCGGTGCACTGGTTGGTTACCGACGCTGAGGTGCGAAAGCCAGGGGAGCAAACGGG
>OTU_5235 contaminant32
GACGGggggggCAAGTGTTCTTCGGAATGACTGGGCGTCAAGGGCACGTAGGCGGTGAATCGGGTTGAAAGTGAAAGTCGCCAAaaaGTGGCGGAATGCTCTCGAAACCAATTCACTTGAGTGGGACAGAGGAGAGTGGAATTTCGTgtgtAGGGGTGAAATCCGTAGATCTACGAAGGAAGGCCAAAAGCGAAGGCAGCTctctGGGTCCCTACCGACGCTGGGGTGCGAAAGCATGGGGAGCGAACAGG
>OTU_5326 contaminant15
GACGAAGGTGGCGAGCGTTGTTCGGAATCACTGGGCATAAAGCGCACGTAGGCGGCGATGTAAGTCGGGTGTGAAATCCCTCGGCCCAACCGAGGAACTGCGCCCGAAACTGCATTGCTTGAGGATCAAAGGGGTGCTCGGAATTTCCGGTGGAGCGGTGAAATGCGTTGATATCGGAAGGAACGTCGGCGGCGAAAGCGGAGCACTGGTTGATTTCTGACGCTGAGGTGCGAAAGCCAGGGGAGCAAACGGG
>OTU_5467 contaminant30
CACGTAAGGGGCGAGCGTTGTTCGGAATTATTGGGCGTAAAGGGCACGCAGGCGGCCTGACAAGTCTGGTGTGAAAGATCCGGGCTCAACTCGGAGAACGCGCTGGAAACTGTCAAGCTAGAGTATTGGAGGgggAGTCGGAATTCCTAGTGTAGGGGTGAAATCTGTTGATATTAGGAAGAACACCGGTGGCGAAGGCGGACTCCTGGCTGAATACTGACGCTGAGGTGCGAAAGCATAGGGAGCAAACAGG
>OTU_5786 contaminant17
GACAGAGGATGCAAGCGTTATCCGGAATGATTGGGCGTAAAGCGTCTGTAGGTGGCTTTTCAAGTCCGCCGTCAAATCCCAGGGCTCAACCTTGGACAGGCGGTGGAAACTACCAAGCTGGAGTACGGTAGGGGCAGAGGGAATTTCCGGTGGAGCGGTGAAATGCATTGAGATCGGAAAGAACACCAACGGCGAAAGCACTCTGCTGGGCCGACACTGACACTGAgagaCGAAAGCTAGGGGAGCAAATGGG
>OTU_6207 contaminant21
TACGTAGGGTGCAAGCGTTATCCGGAATGATTGGGCGTAAAGCGTCTGTAGGTGGCTTtttAAGTCTGCCGTCAAATCCCAGGGCTTAACCCTGGACAGGCGGTGGAAACTACCAAGCTGGAGTACGGTAGGGGCAGAGGGAATTTCCGGTGGAGCGGTGAAATGCGTAGAGATCGGAAAGAACACCAACGGCGAAGGCACTCTGCTGGGCCGACACTGACACTGAgagaCGAAAGCTAGGGGAGCAAATGGG
>OTU_6525 contaminant20
GACAGAGGATGCAAGCGTTATCCAGAATGATTGGGCGTAAAGCGTCTGTATGTGGCTTTTCAAGTCCGCCGTCAAATCCCAGGGCTCAAGCTGGAGTATGGTATGGGCAGAGGGAATTTCCGGTGGAGCGGTGAAATGCATTGAGATCGGAAAGAACACCAACGGCAAAAGCACTCTGCTGGGCCGACACTGACACTGAgagaCGAAAGCTAGGGGAGAAAATGGG
>OTU_6744 contaminant30
CACGTAAGGGGCGAGCGTTGTTCGGAATTATTGGGCGTAAAGGGCACGCAGGCGGTTATACAAGTCCGATGTTAAAGACCTGGGCTTAACCCAGGGGATGCGTTGGAAACTGTATGACTAGAATCTTGGAGGgggAGTCGGAATTCCTAGTGTAGGGGTGAAATCTGTTGATATTAGGAAGAACACCGGTGGCGAAGGCGGACTCCTGGCCGAAGATTGACGCTGAGGTGCGAAAGCATAGGGAGCAAACAGG
>OTU_6793 contaminant8
TACAGAGGGTGCAAGCGTTGTCCGGAATGATTGGGCGTAAAGCGTCTGTAGGTGGCTCGTAAAGTCTAATGTCAAATACCAGGGCTCAACCTTGGACCGGCATTAGAGTACTCACGAGCTTGAGTATGGTAGAGGCAGAGGGAATTCCAAGTGGAGCGGTGAAATGCGTAGAGATTTGGAGGAACACCAGTGGCGAAGGCGCTCTGCTGGGCCAAAACTGACACTGAgagaCGAAAGCTGGgggAGCGAATAGG
>OTU_6891 contaminant37
AACGGggggggCAAGTGTTCTTCGGAATGATTAGGCGTAAAGAGTTTGTAGGTGGTTttttAAGTTGAAaaaaaaaaTTAAAGCCCAACTTTATACCTTttttCAAAACTGATAAACTAGAGTATAAATAGAGGATAATGGAATTTCTATTGGAGTGATAAAATATGTTGATAATAGAAGGAAGATCAAAGGCGAAGGCAATTATCTGGGTAtataCTGACACTGAGAAACGAAAGCTTGGGTAGCGAACGGG
>OTU_6969 contaminant24
GACGGggggCAAGTGTTCTTCAGAATGACTGGGCGTAAAGGGCACGTAGGCGGTGAATCGGGTTGAAAGTGAAAGTCGCCAAaaaCTGGCGGAATGCTCTCGAAACCAATTCACTTGGGTGAGACAGAGGAGAGTGGAATTTCGTgtgtAGGGGTGAAATCCGCCAATATACGAAGGAACGACACAAGCGAAGGCAGCTCTTTGGGTCCCTACCGATGCTAGGGTGCGAAAGCATGGGGAGCGAACATG
>OTU_7587 contaminant22
GACAGAGGATGCAAGCGTTATTCGGAATGATTGGGAGTAAAGCGTCTATAGGTGGCTTtttAAGTCCGCCGTCAAATCCCAGGGCTCAATCCTGGACAGGCGGTGGAAACTACCAAGCTGAAGTACGGTAGGGGCAGAGGGAATTTCCGGTGGAGCGGTGAAATGCGTAGAGATAGGAAAGAACACCAACGACAAAAGCACTCTGCTGGGTTGACACTGACACTAAGAGACGAAAGCTAGGGGAGCGAATGGG
>OTU_7906 contaminant31
GATGGAGGGGAGGggggAGCAAGTGTTCTTCGAAATGACTAGGCGTAAAGGGCACGTAGGCGGTGAATCGGGTTGAAAGTGAAAGTCACCAAaaaGTGGCGGAATGCTCTCGAAACCAATTCACTTGAGTGAGACAGAGAAGAGTGGAATTTCGTgtgtAGGGGTGAAATTCATAGATCTATGAAGGAACGCCAAAAGCGAAGGCAACTCCCTAGGTCCCTACCGACGCTGGGGTGCGAAAGCATGGGGAGCGAACAGG
>OTU_8018 contaminant32
GACGGgggggCAAGTGTTttttGGAATGACTGGGCGTAAAGGGCACATAGGCGGTGAATCGGGTTGAAAGTGAAAGTTGCCAAaaaGTGGTGGAATGCTCTCGAAACCAACTCACTTGAGTGAGACAGAGGACAGTGGAATTTCGTgtgtAGGGATGAAATTCGTAGATCTATGAAGGAACGCCAAAAGAGAAGGCAGCTctctGGGTCCCTACCGACACTGGGGTGCGAAAGCATGGGGAGCGAACATG
>OTU_8511 contaminant34
GACGGggggggggggCAAGTGTTCTGCGGAATAACTGGGCATAAAGGGCACGTAGGCGGTGAATCGAGTTGAAAGTGAAAGTCGCCAAaaaCTGGTGGAATGCTCTCGAAACCAATTCACTTAAGTGAGACAGAGGAGATGGAATTTCGTgtgtAGGGGTGAAATCCGTAGATCTACGAAGGAAGGCCAAAAGTGAAGGCAGTTCTCTGGGTCCCTACCGACACTGGAGTGTGAAAGCATGGGGAGCGAATGGG
>OTU_8523 contaminant17
GGCAGAGGATGCAAGCGTTATCCGTAAGGATTGGGTGTAAAGCGTCTGTAGGTGGCTTTTCAAGTCCGTCGTCAAATCCCGGGGCTCAACCCTCGACAGGCGGTGGAAACTACCAAGCTGGAGTACGGTAGGGGCAAAGGGAATTTTCGGTGGAGCGGTGAAATGCATTGAGATCGGAAAGAACACCAACGGCGAAAGCACTCTGCTGGGACAACACTGACACTGAgagaCGAAAGCTAGGGGAGCAAATGGG
>OTU_8529 contaminant24
GACGGgggggCAAGTGTTtttCGGAATGACTGGGCGTAAAGGGAACGTAGGCGGTGAATCGGGTTGAAAGTGAAAGTCACCAAaaaCTGGCGGAATACTCTCAAAAGCAATTCACTTGAGTGAGACAGAGGAGAGTGGAATTTCGTGAGTAGGGGTGAAATCTCGAGATCTACGAAGGAACGCCAAAAGCGAAGGCAGCTctctGGGTCCCTACCGACGCTGGGGTGCGAAAGCATGGGGAGCGAATGGG
>OTU_8691 contaminant17
GACAGAGGATGCAAGCGTTATCCGGAATGATTGGGCGTAAAGCGTCTGTAGGTGGTTtttCAAGTCCGCCGTCAAATCCCAGGGCTCAACCCTGCACAGGCGGTGGAAACTACCAAGCTGGAGTATGGTGGgggCAGAGGGAATTTCCGGTGGAGCGGTGAAATGCATTGAGATCGGAAAGAACACCAACGGCGAAAGCACTCTGCAAGGCTGACACTGACACTGAgagaCGAAAGCTAGGGCAGCAAGTGGG
>OTU_8888 contaminant22
GACAGAGGATGCAAGCGTTATCCGGAATGATTGGGCGTAGAGCATCTATAGGTGGCTTtttAAGTCCGTCGTCAAATCCCAGGGCTCAATCCTGGACAGGCGGTGGAAACTACCAAGCTGGAGTACGGTAGGGGCAGAGGGAATTTCCGGTGGAGCGGTGAAATGCGTAGAGATAGGAAAGAACACCAACGACGAAAGCACTCTACTGGGTCGACACTGACACTAAGAGACGAAAGCTAGAGGAGCGAATGGG
>OTU_9045 contaminant22
TATAGAGGATGCAAGCGTTATCCGAAATGATTGGGCGTAAAGCGTCTGTAGGTGGCTTtttAAGTCCGCCGTCAAATCCCAGGGATCAACCCTGGACAGGCAGTGGAAACTACCAAGCTGGAGTACAGTAGGGGCAGAGGGAATTTCCGGTGGAGCGGTGAAATGCGTAGAGATCGGAAAGAACACCAACGGCGAAAGCACTCTGCTGGGCCGACACTGACACTTAGAGACGAAAGCTAGAGGAGCGAATGGG
>OTU_9108 contaminant22
GACAGAGGATGCAAGTGTTATCCGGAATGATTGGGCGTAAAGCGTCTGTAGGTGGCTTtttAAGTCCGCCGTCAAATCCCAGGGCTCAACTCTGGACAGGCGGTGGAAACTACCAAGCTGGAGTATGGTAGGGGCAGAGGGAATTTCCGGTGGAGCGGTGAAATGCGTAGAGATCGGAAAGAACACCAACGGCGGAAGCACTCTGCTGGGCCGACACTGACACTGAgagaCGAAAGCTAGGGGATCGAATGGG
>OTU_9148 contaminant21
GACAGAGGATGCAAGCGTTATCCGGAATGATTGGGCGTAAAGTGTCTGTAGGTGGATTTTCAAGTCCGCCGTCAAATCCCAGGGTTCAACCCTAGACAGGCGGTGGAAACTACCAAGCTGGAGTACGGTAGGGGCAGAGGGAATTTCTGGTGGAGCGGTGAAATGAGTAGAGATCGGGAAGAACACCAATGGTGAAAGCACTCTGCTGGGCTAACACTGACACTGAgagaCGAAAGCTAGGAGAGCAAATGGG
>OTU_9201 contaminant32
GACGGggggAGTGTTCTTCAGAATGACTGAGCGTAAAGGGCACGTAGGgggTGAATCGGGTTGAAAGTGAAAGTCACCAAaaaGTGGCGGAATGCTCTCGAAACCAATTCACTTGAGTGAGATAGAGGAGAGTGGAATTTCGTgtgtAGGGGTGAAATCCGTAGATCTACGAAGGAACGCCAAAAGCAAAGGCAGCTctctAGGTCCCTACCGACGCTGGGGTGCGAAAGCATGGGGAGCGAACAGG
>OTU_9580 contaminant32
GACGGgggggAAGTGTTCTTCGGAATGACTGGGCGTAAAGGGCACGTAGGCGGTGAATCGGGTTGAAAGTGAAAGTCGCCAAaaaGTGGCGGAATGCTCTCGAAACCAATTCACTTGAGTGAGACAGAGGAGAGGGGAATTTCGTgtgtAGGGGTGAAATCCGAAGATCTACGAAGGAACGCCAAAAGCGAAGGCAGCTctctGGGTCCCTACCGACGCTGGGGTGCGAAAGCATGGGGAGCGAACAGG
>OTU_9718 contaminant37
TACGGGAGGAGCGAGCATTATTCGGAATGATTAGGCGTAAAGAGTTTGTAGGTGGTTttttAAGTTGAAAGAAACAAATTAAAGCCCAACTTTATAAATTttttCAAAACTAATAAACTTGAGTATAAATAGAGGATGATGGAATTtttATTGGAGTGATAAAATACGTTGATAATAGAAGGAAGATCTATGGCGAAGGCAATTATCTGGGTAtataCTGACACTGAGAAACGAAAGCTTGGGTAGCGAACGGG
>OTU_9742 contaminant22
TACAGAGGATGCAAGCGTTATCCGGAATGATTGGGCGTAAAGCGTCTGTAGGTGGCTTtttAAGTCCGCCGTCAAATTCCAGGGCTCAACTCTGGACATGTGGTGGAAACTACCAAGCTGGAGTACGGTAGGGGCAGAGGGAATTTCTGGTGGAGCGGTGAAATGCGTAGAGATCGGAAAGAACACCAACAGCGAAAGCACTCTGCTGGGCCGACACTGACACTGAgagaCGAAAGCTAGGGGAGCGAATGGG
>OTU_10030 contaminant6
TACAGAGGGTGCGAGCGTTAATCGGAGTTACTGGGCGTAAAGGGCGCGTAGGCGGTATGATGAGTGTGATGTGAAAGCCCCGGGCTTAACCTGGGAAGTGCATCGCAAACTATCAAACTAGAGTATATGAGAGGGTGGCGGAATTTCCGGTGTAGCGGTGAAATGCGTAGAGATCGGAAGGAACGTCAATGGCGAAGGCAGCCACCTGGTATAATACTGACGCTGAGGCGCGAAAGCGTGGGGAGCAAACAGG
>OTU_10244 contaminant37
TACGGGAGGAGCGAGCATTATTCGGAATGATTAGGCGTAAAGAGTTTGTAGGTGGTTttttAAGTTGAAaaaaaCAAATTAAAGCTCAACTTTAtatatTttttCAAAACTGAGAAGCTAGAGTATAAATAGAGGATAATGGAATTTCTATTGGAGTGATAAAATACGTTGATAATAGAAGGAAGACCAAGAGCGAAGGCAATTATCTGGGTAtataCTGACACTGAGAAACGAAAGCTTGGGTAGCGAACGGG
>OTU_10430 contaminant32
GACGGgggggggggAGTGTTCTTTGGAATGACTGGGCGTAAAGGGCACGTAGGCGGTGAATCGGGTTGAAAGTGAAAGTCGCCAAaaaGTGGCGGAATGCTCTCGAAACCAATTCACTTGAGTGAGACAGAGGAGAGTGGAATTTCGTgtgtAGGGGTGAAATCCGTAGATCTACGAAGGAACACCAAAAGCGAAGGCAGCTctctGGGTCCCTACCGATGCTGGGGTGCGAAAGCATGGGGAGCGAACATG
>OTU_10765 contaminant24
GACGGAGGGGCAAGTGTTCTTCGAAATGAATGGGCGTAAAGAGCACGTAGGCGGTGAATCGGGTTGAAAGTGAAAGTCGCCAAaaaCTGGCGGAATGCTCTCGAAACCAATTCACATGGGTGAGACAGAGGAGAGTGGAATTTCGTgtgtAGGGGTAAAATTCGCAAATATACGAAGGAACGCCAAAAGCGAAGGCAGCTctctAGGTCCCTACCGACACTGGGGTGCGAAAGGATGGGGAGCGAACAGG
>OTU_10877 contaminant35
TTCCAGCTCCAATAGCGTATATTTAAGTTGTTGCAGTTAAaaaGCTCGTAGTTGAACCTTGGGATGGGTCGGCCGGTCCGCCTTTGGTGTGCATTGGTCGGCTTGTCCCTTCGGTCGGCGATACGCTCCTGGTCTTAATTGGCCGGGTCGTGCCTCCGGCGCTGTTACTTTGAAGAAATTAGAGTGCTCAAAGCAAGCCTACGCTCTGGATACATTAGCATGGGATAACATCATAGGATTTCGATCCTATTGTGTTGGCCTTCGGGATCGGAGTAATGATTAACAGGGACAGTCGGgggCATTCGTATTTCATAGTCAGAGGTGAAATTCTTGGATTTATGAAAGACGAACAACTGCGAAAGCATTTGCCAAGGATGTTTTCATTAATCAAGAACGAAAGTTGGgggCTCGAAGACG
>OTU_11092 contaminant30
CACGTAAGGGGCGAGCGTTGTTCGGAATTATTGGGCGTAAAGGGCACGCAGGCGGCCTTGTAAGTCTGGTGTGAAAGACCCGGGCTCAACTCGGgggACGCGCTGGAAACTGTGAGGCTGGAGTATCAGAGGgggAGTCGGAATTCCTAGTGTAGGGGTGAAATCTGTTGATATTAGGAAGAACACCGGTGGCGAAGGCGGACTCCTGGCTGGATACTGACGCTGAGGTGCGAAAGCATAGGGAGCAAACAGG
>OTU_11351 contaminant32
GACGGgggggCAAGTGTTCTTCAGAATGACTGGGCGTAAAGGGTTGAAAGTGAAAGTCGCCAAaaaGTGGCGGAATGCTCTCGAAACCAATTCACTTGAGTGAGATAGAGAAGAGTGGAATTTCGTgtgtAGGGGTGAAATCCGTTGATCTGCGAAGGAACGCCAAAAGCGAAGGCAGCTctctGGGTCCCTACCGACGCTGGGGTGCGAAAGCATGGGGAGCGAACAGG
>OTU_11427 contaminant21
GACAGAGGATGCAAGCGTTATCCGGAATGATTGGGCGTAAAGCGTCTGTAGGTGGCTTCTTAAGTCCGCTGTCAAATCCCAGGGCTTAACCCTGGCCAGGCGGTGGAGACTACTAAGCTTGAGTACGGTAGGGGCAGAGGGAATTTCCGGTGGAGCGGTGAAATGCGTAGAGATCGGAAAGAACACCAAGGGCGAAGGCACTCTGCTGGGCCGACACTGACACTGAgagaCGAGAGCTAGGGGAGCAAATGGG
>OTU_11441 contaminant36
TACGGGAGGAGCGAGCATTATTCGGAATGATTAGGCGTAAAGGGTTCGTAGGTGGTTttttAAGTTGAAaaaaaCAGAATAAAGCTCAACTTTATAAATTttttCAAAACTGAAAGACTTGAGTATAAATAGAGGATAATGGAATTTCTATTGGAGGGATAAAATACGTTGATAATAGAAGGAAGACCCAAAGCGAAGGCAATTATCTGGGTAtataCTGACACTGAGGAACGAAAGCTTGGGTAGCAAACGGG
>OTU_12109 contaminant17
GACAGAGGATGCAAGCGTTATCCGGAATGATTGGGCGTAAAGCGTCTGTAGGTGGCTTTTCAAGTCCATCGTCAAATCCCTGCGATCAACCCTGGACAGGCAGTGGAAACTACCAAGCTGGAGTATGGTAGGGGCAGAGGAAATTTCTGGTGGAGCGGTGAAATGCTTAAAGATCGGGAAGAACACCAATGGTGAAAGCACTCTGCTGGGCCGACACTGACACTGAgagaCGAAAGCTAGGGGAGCAAATGGG
>OTU_12137 contaminant37
TACGGGAGGAGCGAGCATTATTCGGTATGATTAGGCGTAAAGGGTTTGTAGGTTGTTttttAAGTTGAAAGAAACAGATTAAAGCCCAACTTTATACATTttttCAAAACTGATAAACTAGAGTATAAATAGAGGATAATGGAATTTCTATTGGAGTGATAAAATACGTTGATAATAGAAGGAAGATCTAGGGCGAAGGCAATTATCTGGGTAtataCTGACACTGAGAAACGAAAGCTTGGGTAGCGAACGGG
>OTU_12302 contaminant35
TTCCAGCTCCAGTAGCGTATATTAAAGTTGTTGCAGTTAAaaaGCTCGTAGTCGAACTTCGGGCCTGGCGGGGTGGTCTGCCTTACGGTATGTACTGCCCGGCCGGGTCTTACCTCTTGGTGAGCCCGTGTGCCTTTCGGGGTGTGCGGTGGAACCAGGAATTTTACTTTGAAaaaaTTAGAGTGTTCAAAGCAGGCATATGCCCGAATACATTAGCATGGAATAATAGAATAGGACGTGCGGTTCTATTTTGTTGGTTTCTAGGATCGCCGTAATGATTAATAGGGACGGTCGGgggCATTAGTATTCCGTTGCTAGAGGTGAAATTCTTAGATTTACGGAAGACTAACTTCTGCGAAAGCATTTGCCAAGGACGTTTTCATTGATCAAGAACGAAGGTTAGGGGATCAAaaaCG
>OTU_12535 contaminant36
TACGGGAGGAGCGAGCATTATTCGGAATGATTAGGCGTAAAGGGTTTGTAGGTGGTTttttAAGTTGAAGAAAACAAATTAAAGCCCAACTTTATAAATTttttCAAAACTGAAaaaCTAGAGTATAAATAGAGGATAATGGAATTTCTATTGGAGGGATAAAATACGTTGATAATAGAAGGAAGATCTAGAGCGAAGGCAATTATCTGGGTAtataCTGACACTGAGAAACGAAAGCTTGGGTAGCAAACAGG
>OTU_12539 contaminant21
GACAGAGGATGCAAGCGTTATCCGGAATGATTGGGCGTAAAGCGTCTGTAGGTGGCTTTTCAAGTCCGCCGTCAAATCCCAGAGCTCAACCCTGGAAAGGCGGTGAAAACTACCAAGCTGGAGTACGGTAGGGGCAGAGGGAATTTCCGGTGGAGCAGTGAAATGCGTAGAGATCGGGAAGAACACCAACGGCGAAAGCACTCTGCTGGGCCGACACTGACACTGAgagaCGAAAGCTAGGGGAGCAAATGGG
>OTU_12590 contaminant37
TACGGGAGGAGCGAGCATTATTCGGAATGATTAGGCGTAAAGGGTTTGTAGGTTGTTttttAAGTTGAAAGAAACAAATTAAAGCTTAACTTTATAAATTttttCAAAACTAAaaaaCTAGAGTATAAATAGAGGATAATGGAATTtttATTGGAGTGATAAAATATGTTGATAATAGAAGGAAGACCTATGGCGAAGGCAATTATCTGGGTAtataCTGACACTGAGAAACGAAAGCTTGGGTAGCGAACGGG
>OTU_12629 contaminant7
GACAGAGGATGCAAGCGTTATCCGGAATGATTGGGCGTAAAGCGTTTGTAGGTGGCTTtttAAGTCCAGTGTCAAATCCCAGGGCTCAACCCTGGATAGGCGGTGGACTACCAAGCTGGAGTACGGTAGGGGCAGAGGGAATTTCCGGTGGAGCGATGAAATGCGTAGAGATTGGAAAGAACACCAACGGCGAAAGCACTCTACTGGGCCGACACTGACACTGAgagaCAAAAGCTATGGGAGCGAATGGG
>OTU_12773 contaminant24
AACGGggggggCAAGTCTTCTTCGGAATGACTGGGCGTAAAGGGCACGTAGGCGGTGAATCGGGTTGAAAGTCAAAGTCGCCAAaaaCTGGCGGAATGCTCTCGAAACCAATTCACTTGAGTGAGACAGAGGAGAGTGGAATTTCGTgtgtAGGGGTGAAATCCGGAGATCTACGAAGGAACGCCAAAAGCGAAGGCAGCTctctGGGTCCCTACCGACGCTGGGGTGCGAAAGCATGGGGAGCGAACGGG
>OTU_12996 contaminant14
GACAGAGGATGCAAGCGTTATCCGGAATGATTGGGCGTAAAGTGTCTGTAGGTGGCTTtttAAGTCCTCCGTCAAATCCCAGGGCTCAACCCCGGACAGGCGGTGGAAACTGACAAGCTGGAGTACGGTAGGGGCAGAGGGAATTTCCGGTGGAGCGGTTAAATGCGTAGAGATCGGAAAGAACACCAACGGCGAAAGCACTCTGCTGGACCGATACTGACACTCAGAGACGAAAGCTAGGGGAGCGAATGGG
>OTU_13167 contaminant17
GACAGAGGATGCAAGCGTTATCCGGAATGATTGGGCGTAAAGCGTCTGTAGGTGGCTTTTCAAGTCCGCCGTCAAATCCCAGGGCTCAGACAGGCGGTGGAAACTACCAAGCTGGAGTACGGTAGGGGCAGAAGGAATTTCCGGTGGAGCGGTGAAATGCATTGAGATCGGAAAGAACACCAACGGCGAAAGCACTCTGCTGGGCCGACACTGACACTGAgagaCAAAAGCTAGGGGAGCAAATGAG
>OTU_13275 contaminant32
AACGAGGggggggCAATTGTTCTTCGGAATAACTGGGCGTAAAGGGCACGTAGGCGGTGAATCGGGTTGAAAGTGAAAGTCGCCAAaaaGTGGCGGAATGCTCTCGAAACCAATTCACTTGAGTGAGACAGAGGAGAGTGGAATTTCGTgtgtAGGGGTGAAATCCGTAAATTTACGAAGGAACGCCAAAAGCGAAGGCAACTctctGGGTCCCTACCGACGCTGGGGTGCGAAAGCATGTGGAGCAAACAGG
>OTU_13398 contaminant32
GACAAGGggggTGTTCTTCAAAATGACTGGGCGTAAAAGGCACATAGGCGATAAATCGGGTTGAAAGTGAAAGTCGCCAAaaaCTGGCAGAATGCTCTCGAAACCAATTCACTTGAGTGAGACAGAGGAGAGTGGAATTTCATGTGTAAGGGTGAAATCCGTAGATCTACGAAGGAACGCCAAAAGCGAAGGCAACTctctGTGTCCCTACCGATGCTGGGGTGCGAAAGCATGGGGAGCAAACAGG
>OTU_13425 contaminant32
GACAGGggggCAAGTGTTCTTTGGAATGACAGGGCGTAAAGGGCACGTAGGCGGTGAATCGGGTTGAAAGTGAAAGTCGCCAAaaaGTGGCGGAATGCTCTCGAAACCAATTCACTTGAGTGAGATAGAGGAGAGTGGAATTTCGTgtgtAGGGGTGAAATCCGTAGATCTACGAAGGAACGCCAAAAGTGAAGGCAGCTctctGGGTCCCTACCAACACTGGGGTGCGAAAGCATGGGGAGCGAACAGG
>OTU_13456 contaminant32
GACGGgggggCAAGTGTTCTTTGGAATGACTGGGCGTAAAGGGCACGTAGGCGGTGAATCAGGTTGAAAGTGAAAGTCGCCAAaaaGTGGCGGAATGCTCTCGAAACCAATTCACTTGATTGAGACAGAGGAGAGTGGAATTTTGtgtgtAGGGGTGAAATCCGTAGATCTACGAAGGAACACCAAAAGCGAAGGTAGCTctctGGGTCCCTATCGACGCTGGGGTGCAAAAG
>OTU_13762 contaminant22
GACTGAGGATGCAAGCGTTATCCGGAATGATTGGGCGTAAAGCGTCTATAGGTGGCTTtttAAGTCCGCCGTCAAATCCCAGGGCTCAATCCTAGACAGGCGGTGGAAACTACCAAGCTGGAGTACGGTAGGGGCAGAGGGAATTTCCGGTGGAGCGGTGAAATGCGTAGAGATAGGAAAGAACACCAACGACGAAAGCACTCTGCTGGGTCGACACTGACACTAAGAGACGAAAGTTAGGGTAGCGAATGGG
>OTU_13888 contaminant22
GACGGAGGATGCAAGCGTTATCCGGAATGATTGGGCGTAAAGCGTCTGTAGGTGGCTTtttAAGTCCGCCGTCAAATCCCAGGGCTTAACCCTGGACAGGCGGTGGAAACTACCAAGCTGGAGTACGGCAGGGGCAGAGGGAATTTCCGGTGAAGCGGTTAAATGCGTAGAGATCGGAAAGAACACCAACGGCGAAAGCACTCTGCTGGGCCGACACTGACACTGAgagaCGAAAGCTAGGGGAGCGAATGGG
>OTU_14003 contaminant36
TACGAGTGGAGCGAGCATTATTCAAATGATTAGGCGTAAAGGGTTTGTAGGTGGTTttttAAGTTGAAaaaaaCAAATTAAAGCTTAACTTTATAAATTttttCAAAACTGAGAAACTTGAGTATAAATAGAGGATAATGGAATTTCTATTGGAGGGATAAAATCCGTTGATAATAGAAGGAAGATCAAAAGCGAAGGCAATTATCTGGGTAtataCTGACACTGAGAAACGAAAGCTTGGGTAGCGAACGGG
>OTU_14008 contaminant32
GACGAGGGGAGAGTGTTCTTCGGAATGACTGGGCGTAAAGGGTACATAGGCGGCAAATCGGGTTGAAAGTGAAAGTCGCCAAaaaCTGGCGGAATGCTCTCGAAACTAATTCACTTGAGTGAGACAGAGGAGAGTGGAATTTCATGTGTAGGGATGAAATCCGTAGATCTACGAAGGAGAGCCAAAAGCGAAGGCAGCTctctGGGTCCCTACCAACGCTGGGGTGTGAAAGCATAGGGAGCGAACAGG
>OTU_14511 contaminant31
GACGGggggggCAAGTGTTCTTCGAAATGACTAGGCGTAAAGGGCACGTAGGCAGTGAATCAGGTTAAAAGTGAATGTCGCCAAaaaCTGGCGGAATGCTCTCGAAACTAATTCACTTGGGTGAGACAGAGGAGAGTGGAATTTCGTgtgtAGGGGTGAAATCCGCAAATATACGAAGGAACGCCAAAAGCGAAGGCAGCGCTCTGGGTCCCTACCGACGCTGGGGTGCGAAAGCATGGGGAGCGAACAGG
>OTU_14516 contaminant32
GACAGGgggggTGGCAAGTGTTCTTCAGAATGACTGGGCGTAAAGGGCACGTAGGCGGTGAATCAGGTTGAAAGTGAAAGTCGCCAAaaaGTGGCAGAATGCTCTCGAAACCAATTCACTTGAGTGAGACAGAGGAGAGTGGAATTTCGTgtgtAGGGGTGAAATCCGTAGATCTACAAAGGAACGCCAAAAGCAAAGGCAGCTctctGGGTCCCTACCGACGCTGGGGTGCGAAAGCATGGGGAGCGAACAGG
>OTU_14923 contaminant24
GATGGGCGGgggggTAAGTGTTCTTCGGAATGACTGGGCATAAAGGGCACGTAGGCGGTGAATCGGGTTGAAAGTGAAAGTCGCCAAaaaCTGGCAGAATGCTCTCGAAACCAATTCACTTGGGTGAGACAGAGGAGAGTGGAATTTCGTgtgtAGGGGTGAAATCCGCAAATATACGAAGGAACGCCAAAAGCGAAGGCAGCTCTTTGGGTCCCTTTCGACGCTGGGGTGCAAAAGCATGGGGAGCGAACATG
>OTU_14957 contaminant32
GACGGgggggAAGTGTTCTTCAGAATGACTGGGCGTATAAGGCACGCAGGCGGTGAATCGGGTTGAAAGTGAAAGTCGCCAAaaaCTGGCGAAATGCTCTCGAAACCAATTCACTTGAGTGAGACAGAGGAGAGTGGAATTTCGTGTATAGGGGTGAAATCCGTAGATCTACGAAGGAACGCCAAAAGCGAAGGCAGCTctctGGGTCCCTACCGACGCTGGGGTGCGAAAGCATGGGGAGTGAACAGG
>OTU_15060 contaminant22
GACAGAGGATGCAAGCGTTATCCGGAATGATTGGGCGTAAAGCGTCTGTAGGTGGCTTtttAAGTCCGCCGTCAAATCCAACGGCTCAACCCTAGACAGGCGGTGGAAACTACCAAGCTGGAGTACGGTAGGGGCAGAGGGAATTTCTGGTGGAGCGGTGAAATGCGTAGAGATCAGAAAGAACACCAACGGCGAAAGCACTCTGCTGGGCCGACACTGACACTGAgagaCGAAAGCTAGGGGAGCGAATGGG
>OTU_15146 contaminant36
TACGGGAGGAGCGAGCATTATTCGGAATGATTAGGCGTAAAGGGTTTGTAGGTGGTTttttAAGTTGAAaaaaaaaaTTAAAGCTCAACTTTAtatatTttttCAAAACTGAAaaaCTTGAGTATAAATAGAGGATAATGGAATTTCTATTGGAGGAATAAAATATGTTGATAATAGAAGGAAGACCTAAAGCGAAGGCAATTATCTGGGTAtataCTGACACTGAGAAACGAAAGCTTGGGGAGCAAACGGG
>OTU_15173 contaminant32
GGCGGggggggCAAGTGTTCTTCCGAATGACTGGGCGTAAAGGGCACGTAGGCGGTGAATCGGGTTGAAAGTGAAAGTCGCCAAaaaGTGGCGGAATGCTCTCGAAACCAATTCACTTGAGTGAGACAGAGGAGAGTGGAATTTCGTgtgtAGGGGTGAAATCCATAGATCTACGAAGGAACGCCAAAAGCGAAGGCAACTctctGGGTCCCTACCGACGCTGGGGTGCGAAAGCATGGGGAGCGAACATG
>OTU_15275 contaminant32
GACAGGgggggggCAAGTGTTCTTCAGAATGACTGGGCGTAAAGGGCACGTAGGCGGTGAATCGGGTTGAAAGTGAAAGTCGCCAAaaaGTGGCGGAATGCTCTCGAAACCAATTCACTTGAGTGAGACAGAGGAGAGTGGAATTTTGtgtgtAGGGGTGAAATCCGTAGATCTACGAAGGAACGCCAAAAGCGAAGGCAGCTctctAGGTCCCTACTGACGCTGGGGTGCGAAAGCATGGGGAGCGAACAGG
>OTU_15549 contaminant21
GACAGAGGATGCAAGTGTTATCCGGAATGATTGGGCGTAAAGCGTCTGTAGGTGGCTTTTCAAGTCCGCCGTCAAATCCAAGGGCTCAACCTTGGACAGGCGGTGGAAACTACCAAGCTAGAGTACGGTAGGGGCAGAGGGAATTTTCGGTGGAGCGGTGAAATACGTAGAGATTGGGAAGAACACCAACGGCGAAAGCACTCTGCTGGGCCGACACTGACACTGAgagaCGAAAGCTAGGGGAGCAAATGGG
>OTU_15841 contaminant32
GACGGggggggAAGGTGTTCTTCGGAATGACTGGGCGTAAAGGGCACGTAGGCGGTGAATCTGGTTGAAAGTGAAAGTCGCCAAaaaTTGGCGGAATGCTCTCGAAACCAATTCACTTGAGTGAGACAGAGGAGAGTGGAATTTCGTgtgtAGGGGTGAAATCCGTAGATTTACGAAGGAACGCCAAAAGCGAAGGTAGCTctctGAGTCCCTACCGACGCTGGGGTGCGAAAGCATGGGGAGCGAACAGG
>OTU_15964 contaminant32
GACGGggggCAAGTGTTCTTCAGAATGACTGGGCATAAAGGGCACGTAGGCGGTGAACCGGGTTGAAAGTGAAAGTCGGCAAaaaCTGGCGGAATGCTCTCGAAACCAATTCACTTGGGTGAGACAGAGGAGAGTGGAATTTCGTgtgtAGGGGTGAAATTCGTAAATATACGAAGGAAGGCCAAAAGCGAAGGCCGCTctctGGGTCCCTACTGACGCTGGGGTGGAAAGCATGGGGAGCGAACAGG
>OTU_15997 contaminant37
TACGGGAGGAGCGAGCATTATTCGGAATGATTAGGCGTAAAGAGTTTGTAGGTGGTTttttAAGTTGAAAGAAACAAATTAAAGCCCAACTTTATACATTttttCAAAACTGGGAAACTAGAGTATAAATAGAGGATTATGGAATTTCTATTGGAGTGATAAAATATGTTGATAATAGAAGGAAGACCTATGGCGAAGGCAATTATCTGGGTAtataCTGACACTGAGAAACGAAAGCTTGGGTAGCGAACGGG
>OTU_16063 contaminant17
GACAGAGGATGCAAGCGTTATCCAGAATGATTGGGCGTAAAGCGTCTGTAGGTGGCTTTTCAAGTCCGCCATCAAATCCAAGGGCTCAACTCTGGACAGGCGGTGGAAACTACCAAGCTGGAGTATGGTAGGGGCAGAGGGAATTTCCGGTGGAGCGATGAAATGCATTGAGACCGGAAAGAACACCAACGGCGAAAGCACTCTGCTGGGCCGACACTGACACTGAgagaTGAAAGCTAGGGAGCAAATGGG
>OTU_16353 contaminant11
TACAGAGGATGCAAGCGTTATCCGGAATGATTGGGCGTAAAGCGTCTGTAGGTGGCTTtttAAGTCCGCCGTCAAATCCCAGGGCTCAACGGCGGTGGAAACTACCAAGCTTGAGTACGGTAGGGGCAGAGGGAATTTCCGGTGGAGCGGTGAAATGCGTAGAGATCGGAAAGAACACCAACGGCGAAAGCACTCTGCTGGGCCGACACTGACACTGAgagaCGAAAGCTAGGGGAGCGAATGGG
>OTU_16662 contaminant22
TACAGAGGATGCAAGCGTTATCCGGAATGATTGGTCGTAAAGCGTCTGTAGGTGGCTTtttAAGTCCGCAGTCAAATCCCAGAGCTCAACTCTGGACAGGCGGTGGAAACTACCAAGCTGGAGTACGGTAGGGGCAGAGGGAATTTCCGATGGAGCAGTGAAATGCGTAGAGATCGGAAAGAACACCAACGGCGAAAGCACTCTGCTGGGCCGACACCGACACTGAgagaCGAAAGCTAGGGGAGCGAATGGG
>OTU_16801 contaminant32
GATGAGGgggggggCAAGTGTTCTTTGGAATGACAGGGCGTAAAGGGCATGTAGGCGGTGAATTGGGTTGAAAGTGAAAGTCGCCAAaaaGTGGTGGAATGCTCTCGAAACCAATTCACTTGAGTGAGACAGAGGAGAGTGGAATTTCATGTGTAGGGGTGAAATCCGTAGATCTACGAAGGAACGCCAAAAGCGAAGGCAGCTctctGGCTCCCTACCAACGCTGGGGTGTGAAAGCATGGGGAGCGAACAGG
>OTU_16982 contaminant11
TACGGGAGGAGCGAGCATTATCCGGAATGATTGGGCGTAAAGCGTCTGTAGGTGGCTTtttAAGTCCGCCGTCAAATCCCAGGGCTTAACCCTGGACAGGCGGTGGAAACTACCAAGCTTGAGTACGGTAGGGGCAGAGGGAATTTCCGGTGGAGCGGTGAAATGCGTAGAGATCGGAAAGAACACCAACGGCGAAAGCACTCTGCTGGGCCGACACTGACACTGAgagaCGAAAGCTAGGGGAGCGAATGGG
>OTU_17025 contaminant22
TACGAAGGgggCTAGCGTTATCCGGAATGATTGGGCGTAAAGCGTCTGTAGGTGGCTTtttAAGTCCGCCGTCAAATCCCAGGGCTCAACTCTGGACAGGCGGTGGAAACTACCAAGCTGGAGTACGGTAGGGGCAGAGGGAATTTCCGGTGGAGCGGTGAAATGCGTAGAGATCGGAAAGAACACCAACGGCGAAAGCACTCTGCTGGGCCGACACTGACACTGAgagaCGAAAGCTAGGGGAGCGAATGGG
>OTU_17415 contaminant22
TACGAAGGgggCTAGCGTTATCCGGAATGATTGGGCGTAAAGGGTTCGTAGACGGTTAATTTTCTTtttAGTTAAAGTTTAAAACAAAATTTTAAAAGTGCTAAaaaTACAGTTTAACTAGAGTTTAAGagagGATAGCAGAATTTCATACATAGGAGTAAAATCCAATAATTTATGAAGGAATGCCAACGGCGAAAGCAGCTGTCTAGATTAAAACTGACGTTGAGGAACGAAAGCATAGGTAGCAAACAGG
>OTU_17483 contaminant32
GACGGgggggCAAGTGTTCTTCAGAATGACTGGGCGTAAAGGGCACGTAGGCGGTGAATCGGGTTGAAAGTGAAAGTCGCCAAaaaGTGGCGGAATGCTCTCGAAACCAATTCACTTGAGTGAGATAGAGGAGAGTGGAATTTCGTgtgtAGCGGTGAAATCTGTAGATCTACGAAGGAACGCCAAAAGCGAAGGCAGCTctctGGGTCCCTACCGACGCTGGGGTGCGAAAGCATGGGGAGCGAACATG
>OTU_17534 contaminant36
TACGGGAGGAGCGAGCATTATTCGGAATGATTAGGCGTAAAGGGTTTGTAGGTTGTTttttAAGTTGAAaaaaaCAGAATAAAGCTCAACTTTATAAATTttttCAAAACTGAGAAACTTGAGTATAAATAGAGGATAATGGAATTTCTATTGTAGTGATAAAATACGTTGATAATAGGAGGAAGATTTAAAGCGAAGGCAATTATCTGGGTAtataCTGACACTGAGAAACGAAAGCTTGGGTAGCGAACGGG
>OTU_17584 contaminant38
AACGGggggggCAAGTGTTCTTCGGAATGACTGGGCGTAAAGGGTGCGTAGGTGGTTttttAAGTCCGTTGTGAAATCCCTGGGCTCAACCTGGGAATGGCAGTGGATACTGGAAAGCTAGAGTGCGGTAGAGGGTAGTGGAATTCCCGGTGTAGCAGTGAAATGCGTAGAGATCGGGAGGAACACCAGTGGCGAAGGCGGCTACCTGGACCAGCACTGACACTGAAGCACGAAAGCGTGGGGAGCAAACAGG
>OTU_18457 contaminant32
GACGGgggggCATGTGTTCTTCGGAATGACTGGGCGTAAAGGGCACTTAGGCGGTGAATCGGGTTGAAAGTGAAAGTCGCCAAaaaCTGGCGGAATGCTCTCGAAACCAATTCACTTGAGTGAGACAGAGGAGAGTGGAATTTCGTgtgtAGGGGTGAAATTCGTAGATCTACGAAGGAACGCCAAAAGCGAAGGCAGCTctctGGGTCCCTACCGACGCTGGGGTGCGAAAGCATGGGGAGCGAACAGG
>OTU_18468 contaminant11
TACAGAGGATGCAAGCGTTATCCGAAATGATTGGGCGTAAAGCGTCTGTAGGTGGCTTtttAAGTCCGCCGTCAAATCCCAGGGCTCAACTCTGGACAGGCGATGGAAACTACCAAGCTTAAGTACGGTAGGGGTAGAGGGAATTtttGGTGGAGCGGTGAAATGCGTAGAGATCGGAAAGAACACCAACGACGAAAGCACTCTGCTGGGCCGACACTGACACTGAgagaCCAAAGCTAGGGGAGCGAATGAG
>OTU_18601 contaminant17
GACAGAGGATGCAAGCGTTATCCGGAATGATTGGGCATAAAGCGTCTGTAGGTGGCTTTTCAAGTCCGCCATCAAATCCTAGGGCTCGACCCTGGACAGGCGGTGGAAACTACCAAGATGGAGTACGGTAGGGGCAGAGGGAATTTCCAGTGGAGCGGTGAAATGCATTGAGATCGGAAAGAACACCAATGGCGAAAGCACTCTGCTGGGCCAACACTGACACTGAgagaCGAAAGCTAGGGGAGCAAATGGG
>OTU_18691 contaminant17
GACAGAGGATGCAAGCGTTATCCGGAATGATTGGGCGTAAAGCATCTGTAGGTGGCTTTTCAAGTCTGCCGTCAAATCCCAGGGCTCAATCCTGGATAGGCAGTGGAAACTACCAAGCTAGAGTATGGTAGGGGCAGAAGGAATTTCCGGTGGAGCAGTGAAATGCATTGAGATCGAAAAGAACACCAACGGCGAAAGCACTCTTCTAGGCCGACACTGACACTGAGAGGCGAAAGCTAGGGGAGCAAATGGG
>OTU_18779 contaminant31
GACATGGgggTAAGTGTTCTTCAGAATGACTAGGCGTAAAGGGCACGTAGGCGGTGAATCTGGTTGAAAGTGAAAGTCGCCAAaaaCTGGCGGAATGCTCTCGAAACCAATTCACTTGAGTGAGACAGAGGAGAGTGGAATTTCGTgtgtAGGGGTGAAATCCGTAAATCTACGAAGGAACGCCAAAAGCGCAGGCAGCTctctGGGTCCCTATCGACGCTGGGGTGCGAAAGCATGGGGAGCAAACAGG
>OTU_18845 contaminant21
GACAGAGGACGTAAGCATTATCCAGAATGATTGGGCGTAAAGCGTAtataGGTGGCTTTTCAAGTCCGTCGTCAAATCCCAGGGTTCAACCCAGGACAGGCGATGGAAACTACCAAGCTGGAGTACGGTAGGGGCAGAGGGAATTTCTGGTGGAGCGGTGAAATGCGTAGAGATCGGGAAGAACACCAACGGCGAAAGCACTCTGCTGGGCTGACACTGACACTGAGAGTCGAAAGCTAGGGGAGCAAATGGG
>OTU_19136 contaminant32
GATGGggggCAAGTGTTCTTTGGAATGACTGGGCATAAAGGGCACGTAGGCGGTGAATCGGGTTGAAAGTGAAAGTCACCAAaaaGTGACGGAATGCTGTCGAAACCAATTCACTTGAGTGAGACAGAGGAGAGTGGAATTTTGCATGTAGGGGTGAAGTCCGTAGATCTATGAAGGAACACCAAAAGCGAAGGCAGCTctctGGGTCCATACCGACACTGGGGTGCGAACAGG
>OTU_19305 contaminant20
GACAAAGGATGCAAGCGTTATCCGGAATGATTGGGCGTGAAGCGTCTGTAGGTGGCTTtttAAGTTTGTCGTCAAATCCCAGGGCTTAACCCTGGACAGGCGGTGGAAAATTTTAAGCTGGAGTACGGTAGGGGCAGAGGGAATTTCCGGTGGAGCGGTGAAATGCGTAGAGATCGGAAAGAACACCAACGGCGAAGGCACTCTGTTGGGCCGACACTGACACTGAgagaCGAAAGCTAGGGGAGCAAATGGG
>OTU_19426 contaminant32
GACAAGGggggCAAGTGTTCTTTAGAATGACTGGGTGTAAAGGGCATGTAGGCGGTGAATCAGGTTGAAAGTGAAAGTCACCAAaaaGTGGTAGAATGCTCTCAAAACCAATTCACTTGAGTGAGACAGAGGAGAGTGGAATTTCATGTGTAGGGGTGAAATCCGTAGATCTATGAAGGAACGCCAAAAGCGAAGGCAGCTctctGGGTCTCTACCGATGCTGGGGTGCGAAAGCATGGGGAGCGAATAGG
>OTU_19531 contaminant31
GACGGgggggggggAAGTGTTCTTCAGAATGACTAGGCGTAAAGGGCACGTAGGCGGTGAATCGGGTTGAAAGTGAAAGTCGCCAAaaaGTGGCGGAATGCTCTCGAAACCAATTCACTTGAGTGAGACAGAGGAGAGTGGAATTTCGTGCGTAGGGGTGAAATCTGTAGATCTACGAAGGAACGCCAAAAGCGAAGGCAGCTctctGGGTCCCTACCGACGCTGGGGTGCAAAAGCATGGGGAGCGAACAGG
>OTU_20068 contaminant21
TACGAGGGATGCAAGCGTTATCCGGATTTATTGGGCGTAAAGAGTCTGTAGGTAGTAAAATAAGTCTTATAATTATTAAaaaTAAGATACTATTTTGCTTGAGAATAAAATAAAGGTAGAAGGAATCTTCAAAGTAACGGTTAAATGTGTTGATATTGAAGAGAACACTAAATGCGAAAGCGTTCTTACTAGATatatTCTGACATTGAgagaCGAAAGCTAGGGGAGCAAATGGG
>OTU_20358 contaminant35
TTCCAGCTCCAATAGCGTATATTAAAGTTGTTGCAGTTAAaaaGCTCGTAGTTGAACTTCAGGCCCGACGGGGTGGTCTGCCTCACGGTATGTACTATCCGGTTGGGCCTTACCTCCTGGTGAGCCCGTATGTCGTTTACTCGGTGTGCGGgggAACCAGGAATTTTACTTTGAAaaaaTTAGAGTGTTCAAAGCAGGCATATGCCCGAATACATTAGCATGGAATAATAGAATAGGACGTGCGGTTCTATTTTGTTGGTTTCTAGGATCGCCGTAATGATTAATAGGGACGGTTGGgggCATTAGTATTCAGTTGCTAGAGGTGAAATTCTTAGATTTACTGAAGACTAACTACTGCGAAAGCATTTGCCAAGGACGTTTTCATTAATCAAGAACGAAGGTTAGGGGATCAAaaaTG
>OTU_20555 contaminant32
GACGAGGgggggggCAAGTGTTCTTTAGAATGACTGGGTGTAAAGGGCACGTAGGCGGTGAATCGGGTTCAAAGTGAAAGTCGCCAAaaaGTGGTAGAATGCTCTCAAAACCAATTCACTTGAGTAAGACAGAGGAGAGTGGAATTTCATGTGTAGGGGTGAAATCCGTAGATCTACGAAGGAACGCCAAAAGCAAAGGCAACTctctAGGTCTCTACCGACGCTGGGGTGCGAAAGCATGGGGAGCGAACAGG
>OTU_21066 contaminant17
GACAGAGGATGCAAGAATTATCCGGAATGATTGGGTGTAAAGCGTCTGTAGGTGGCTTTTCAAGTCCGCCATCAAATCCCAGGGCTCAACCTTGGACAGCGGTGGAAACTACCAAGCTGGAGTACGGTAGGGGCAGAGGGAATTTCTGGTGGAGCGGTGAAATGCATTGAGATCGGAAAGAACACCAACGGCGAAAGCACTCTGCTGGGCCAACATTGACACTGAgagaCGAAAGCTAGGGGAGCAAATGGG
>OTU_21070 contaminant21
TACGAGGGATGCAAGCGTTATCCGGAATTATTGGGCGTAAAGAGTCTGTAGACAGTAAAATAAGTCTTAATTTAATTATTttttttttAATAAaaaaTTAAAGATACTATTtttCTTGAGAATTAtataGAGGTAGAAGGAATCTTCAGAGTAACGGTTAAATGTGTTGATATTGAAGAGAACACTAAAAGCGAAGGCGTTCTTACTAtatatatTCTGACGTTGAgagaCGAAAGCTAGGGGAGCAAATGGG
>OTU_21095 contaminant29
GACGGAGGgggCAAGTGTTCTTTGGAATGATTGGGCGTAAAAGGCACGTAGGCGGTGAATCGGGTTGAAAGTGAAAGTCGCCAAaaaaTGGTGGAATGCTCTCGAAACTAATTCACTTAAGTGAGACAGAGGAGAGTGGAATTTCGTgtgtAGGGGTGAAATCCGCAGATCTACGAAGGAAGGCCAAAAGTGAAGGCAGCTCTTTGGGTCCCTACCGACGCTGGAGTGCGAAAGCATGGGGAGCGAATGGG
>OTU_21101 contaminant11
TACAGAGGATGCAAGCGTTATCCGGAATGATTGGGCGTAAAGCGTCTGTAGGTGGCTTtttAAGTCCGCCGTCAAATCCTAGGGCTCAACTCTGGACAAGCGGTGGAAACTACCAAGCTTGAGTACGGTAGAGGCAGAGGGAATTTCCGGTGGAGCGGTGAAATGCGTAGAGATCGGAAAGAACACCAACGGCGAAAGCACTATGCTGGGCCGACACTGACACTGAGAAACGAAATCTAGGGGAGCGAATGGG
>OTU_21666 contaminant32
GACGGggggCGGggggCAAGTGTTATTCAGAATGACTGGGCGTAAAGGGCACGTAGGCGGTGAATCGGGTTGAAAGTGAAAGTTGCCAAaaaGTGGCAAAATGCTCTCGAAACCAATTCACTTGAGTGAGACAGAGGAGAGTGGAATTTCGTgtgtAGGGGTGAAATCCGTAGATCTATGAAGGAACGCCAAAAGTGAAGGCAGCTctctGGGTCCCTATCGATGCTGGGGTGTGAAAGCATGGGGAGCGAACGGG
>OTU_21726 contaminant21
GACAGAGGATGCAAGCGTTATCCAGAATGATTGGGCATAAAGCATCTATAGGTGGCTTTTCAAGTCCGCCGTCAAATCCCATGGCTCAACACTGGACAGGCGGTGGAAACTACCAAGCTGGAGTACGGTAGGGGCAGAGGGAATTTCCGGTGGAGCGGTGAAATACGTAGAGATTGGGAAGAACACCAACGGTGAAAGCACTCTGCTGGGCCGACACTGACACTGAgagaCGAAAGCTAGGGGAGCAAATGGG
>OTU_21743 contaminant31
GACGGggggggggCAAGTGTTATTCAGAATGACTAGGCGTAAAGGGCACGTAGGCGGTGAATCGGGTTGAAAGTGAAAGTTGCCAAaaaGTGGCAAAATGCTCTCAAAACCAATTCACTTGAGTGAGACAGAGGAGAGTGGAATTTCGTgtgtAGGGGTGAAATCCGTAGATCTATGAAGGAGCGCCAAAAGTGAAGGCAGCTctctAGGTCCCTATCGACGCTAGGGTGTGAAAGCATGGGGAGCGAACGGG
>OTU_21782 contaminant37
TACGGGAGGAGCGAGCATTATTCGGTATGATTAGGCGTAAAGGGTTTGTAGGTGGTTttttAAGTTGAAAGAAACAAATTAAAGCTTAACTTTATAAATTttttCAAAACTGACAAACTTGAGTATAAATAGAGGATAATGGAATTTCTATTGGAGTGATAAAATACGTTGATAATAGAAGGAAGACCTAGGGCGAAGGCAATTATCTGGGTAtataCTGACACTGAGAAACGAAAGCTTGGGTAGTGAACGGG
>OTU_21998 contaminant22
TACAAAGGATGCAACCGTTATCCGGAATGATTAGGCGTAAAGCGTCTGTAGGTGGCTTtttAAGTCCGCCGTCAAATCCCATGGCTCAACTCTAAACAGGCGGTGGAAACTACCAAGCTGGAGTACGGTAGGGGCAGAGGGAATTTCCGATGGAGCGGTGAAATGCGTAGAGATCGGAAAGAACACCAACGGCGAAAGCACTCTGCTGGGACGACACTGACACTGAgagaCAGAATCCAGGGTAGCGAATGAG
>OTU_22006 contaminant32
GACGGggggTCAAGTATTCTTCGGAATGACTGGGCGTAAAGGGCACGTAGGCGGTGAATCGGGTTGAAAGTAAAAGTCGCCAAaaaCTGGCGGAATGCTCTCGAAACCAATTCACTTGAGTGAGACAGAGGAGAGTGGAATTTCATGTGTAGGGGTGAAATCCGTAGGTCTACGAAGGAACGCCAAAAGCGAAGGCAGCTctctGGGTCCCTACCGACGCTGGGGTGCGAAAGCATGGGGAGCGAACAGG
>OTU_22170 contaminant36
TACGGGAGGAGCGAGCATTATTCGGAATGATTAGGCGTAAAGGGTTTGTAGGTGGTTttttAAGTTGAAaaaaaaaGATTAAAGCTCAACTTTATAAATTttttCAAAACTGAGAAACTTGAGTATAAATAGAGGATAATGGAATTTCTATTGGAgagaTAAAATACGTTGATAATAGAAGGAAGACCTAAAGCGAAGGCAATTATCTGGGTAtataCTGACACTGAGAAACGAAAGCTTGGGTAGCAAACGGG
>OTU_22201 contaminant17
GACAGAGGATGCATGCGTTATCCGGAATGATTGGGCGTAAAGCGTCTGTAGGTGGCTTTTCAAGTCCGCCGTAAAATCCCAAAGCTCAACCCTGGATAGGCGGTGGAAACTACCAAGCTGGAGTATGGTAGGGGCAGAGGGAATTTCCGGTGGAGCGGTGAAATGCATTGAGATCGGAAAGAACACCAACGGCGAAAGCACTCTGCTGGGCCGACACTGACACTAAGAGACGAAAGCTAGGGGAGCAAATGGG
>OTU_22240 contaminant17
GACAGAGGATGCAAGCGTTATCCAGAATGATTGGGCGTAAAGCGTCTGTAGGTGGCTTTTCAAGTCCGCCGTCAAATCCCAGGGCTCAACTCTAGACAGGCGGTGGAAACTACCAAGCTGGAGTACGGTAGGGGCAGAGGGAATTTCCGGTGGAGCGGTGAAATGCATTGAGATCTAAAAGAACACCAACGGCGAAAGCACTCTGCTGGGCCAACATTGACAGTGAgagaCGAAAGCTAGGGGAGCTAATGGG
>OTU_22266 contaminant31
GACCGGggggggggggTGCAAGTGATCTTCGGAATGACCAGGCGTAAAGGGCACGTAGGCGGTGAATCGGGTTGAAAGTGAAAGTCGCCAAaaaCTGGCGGAATGCTCTCGAAACCAATTCACTTGGGTGAGACAGAGGAGAGTGGAATTTTGtgtgtAGGGGTGAAATCCGCAAATATACGAAGGAAAGCCAAAAGCGAAGGCAGCTctctGGGTCCCTACCGACGCTGGGGTGCGAAAGCATGGGGAGCGAACAGG
>OTU_22475 contaminant32
GACGGgggggCAAGTTTTCTTCGGAATGACTGGGCATAAAGGGCACCTAGGCGGTGAATCGGGTTGAAAGTGAAAGTTGCCAAaaaGTGGCGGAATGCTCTCGAAACCAATTCACTTGAGTGAGACAGAGGAGAGTGGAATTTCGTgtgtAGGGGTGAAATCCGTAGATCTACGAAGGAACGCCAAAAGCGAAGGCAGCTctctGGGTCCCTACCGACGCTGGGGTGCGAAAGCATGGGGAGCAAACAAG
>OTU_22508 contaminant36
TACGGGAGGAGCGAGCATTATTCGGAATGATTAGGCGTAAAGGGTTTGTAGGTGGTTttttAAGTTGAAAAGAAaaaaaTAAAGCTCAACTTTATAAATTttttCAAAACTGAAaaaCTTGAGTATAAATAGAGGATAATGGAATTTCTATTGGAATGATAAAATATGTTGATAATAGAAGGAAGCTCAAGAGCGAAGGCAATTATCTGGGTAtataCTGACACTGAGAAACGAAAGCTTGGGTAGCAAACGGG
>OTU_22526 contaminant22
TACAGAGGATGCAAGCGTTATCCGGAATGATTGGGCGTAAAGCGTCTGTAGGTGGCTTtttAAGTCCGCCGTCAAATCCCAGGGCTCAACCACGGTAGGGGCAGAGGGAATTTCCGGTGGAGCGGTGAAATGCGTAGAGATCGGAAAGAACACCAACGGCGAAAGCACTCTGCTGGGCCGACACTGACACTGAgagaCGAAAGCTAGGGGAGCGAATGGG
>OTU_22597 contaminant36
TACGAGAGGGGCGAGCATTATTCGAAATGATTAGGCGTAAAGGGTTTGTAGGTGGTTTTCTAAGTTGAAaaaaaCAAATTAAAGCTCAACTTTATAAATTttttCAAAACTGGAGAACTTGAGTATAAATAGAGGATAATGGAATTTCTATTGGAGGGATAAAATATGTTGATAATAGAAGGAAGACCTAAAGCGAAGGCAATTATCTGGGTAtataCTGACACTGAGAAACGAAAGCTTGGGGAGCGAACGGG
>OTU_22670 contaminant17
GACAGAGGATGCAAGCATTATCTGGAATGATTGGGCGTAAAGCATCTGTAGGTGGATTTTCAAGTCCGCCGTCAAATCCCGGGGCTTAACCCTGGACAGGCAGTGGAAACTACCAAGCTGGAGTATGGTAGGGGCAGAGGGAATTTCCAGTGGAGCGGTGAAATGCATTGAGATTGGAAAGAACACCAACGGTGAAAGCACTCTATTGGGCCGACACTGACACTAAGAGACGAAAGCTAGGGGAGCAAATGGG
>OTU_22684 contaminant30
CACGTAAGGGGCGAGCGTTGTTCGGAATTATTGGGCGTAAAGGGCACGCAGGCGGCCCGACAAGTCTGATGTTAAATACCTGGGCTCAACTCAGGAGATGCGTTGGAAACTGTCGAGCTAGAATCTTGGAGGgggAGTCGGAATTCCTAGTGTAGGGGTGAAATCTGTTGATATTAGGAAGAACACCGGTGGCGAAGGCGGACTCCTGGCCGAAGATTGACGCTGAGGTGCGAAAGCATAGGGAGCAAACAGG
>OTU_22911 contaminant32
GACGGggggAACAAGTGTTTTGCGGAATGACTGGGCGTAAAGGGCACGTAGGCGGTGAATCGGGTTGAAAGTGAAAGTCGCCAAaaaGTTGCGGAATGCTCTCGAAACCAATTCACTTGAGTGCGACAGAGGAGAGTGGAATTTCGTgtgtAGGGGTGAAATCCGTAAATatatGAAGGAACGCCAAAAGCGAAGGCAGCTctctGGGTCCCTACCGACGCTGGGGTGCGAAAGCATGGGGAGCGAACAGG
>OTU_22985 contaminant22
TACAAGTAAGACTAGTGTTATTCATCTTAATTAGGTTTAAAGGGTACCTAGACAGTATTTCTAGCCTCCAAAGGGAACAGATTTACTAGAGTTTTATGTGAGAGGAAAATATTAGAACCATTGGAGTAGTGATAAAATGTTTTGATACTAATGGGACGGATAACGGCGAAGGCAAACCTCTATGTAATAACTGACACTGAgagaCGAAAGCTAGGGGAGCGAATGGG
>OTU_23102 contaminant32
GACGGgggggAGGggggCAAGTGTTCTTCGAAATGACTGGGCGTAAAGGGCACGTAGGCGGTGAATCGGGTTGAAAGTGAAAGTTGCCAAaaaCTGGCAGAATGCTCTCGAAACCAATTCACTTTAGTGAGACAGAGGAGAGTGGAATTTCATGTTTAGGGGTGAAATCCGTAGATCTATGAAGGAACACCAAAAGCAAAGGCAGCTctctGGGTCCCTACCGATGCTGGGGTGCGAAAGCTTGGGGAGCGAACAAG
>OTU_23124 contaminant32
GACAGAGGATGCAAGCGTTCTTCGGAATGACTGGGCGTAAAGGGCACGTAGGCGGTGAATCGGGTTGAAAGTGAAAGTCGCCAAaaaGTGGCGGAATGCTCTCGAAACCAATTCACTTGAGTGAGACAGAGGAGAGTGGAATTTCGTgtgtAGGGGTGAAATCCGTAGATCTACGAAGGAACGCCAAAAGCGAAGGCAGCTctctGGGTCCCTACCGACGCTGGGGTGCGAAAGCATGGGGAGCGAACAGG
>OTU_23243 contaminant36
TACGGGAAGAGCGAGCATTATTCGAAATGATTAGGCGTAAAGGGTTTGTAGGTTGTTttttAAGTTGAAaaaaaaaGAATAAAGCTCAACTTTATAAATTttttCAAAACTGAAaaaCTAGAGTATAAATAGAGGATAATAGAATTTCTATTGTAGGGATAAAATCTAATGATAATAGAAGGAATACCAAAAGCGAAGGCAATTATCTGGGTAtataCTGACACTGAGAAACGAAAGCTTGGGTAGCGAACGGG
>OTU_23244 contaminant24
TACGAAGGgggCTAGCGTTGCTCGGAATGACTGGGCGTCAAGGGCACGTAGGCGGTGAATCGGGTTGAAAGTGAAAGTAGCCAATCACTGGGGAATGCTCTCGAAACCAAATCACTTGGGTGAGACAGAGGAGAGTGGAATTTCGTgtgtAGGGGTGAAATACTGAAATCTACGAAGGAACGCCAAAAGCGAAGGCAGCTctctGGGTCCCTACCGACGCTGGGGTGCGAAAGCATGGGGAGCGAACAGG
>OTU_23296 contaminant22
TACAGAGGATGCAAGCATTATCCGGAATGATTGGGCGTAAAGCGTCTGTAGGTGGCTTtttAAGTCCGCCGTCAAATCCCGGGGCTCAACTCTGGACAGGCGGTGGAAACTACCAGGCTGGAGTACGGTAGAGGCAGAGGGAATTTTCGGTGGAGCGGTGAAATGCGTAGAGATCGGAAAGAACACCAACGGCGAAAGCACTCTGCTGGGCCGACACTGACACTGAgagaCGAAAGCTAGGGGAGCGAATGGG
>OTU_23328 contaminant32
GACGGAGGgggCAAGTGTTCTTCAGAATGACTGGGCGTAAAGGGCACGTAGGCGGTGAATCGGGTTGAAAGTGAAAGTCGCCAAaaaGTGGCGGAATGCTCTCGAAACCAATTCACTTGAGTGAGACAGACGAGAGTGGAATTTCGTgtgtAGGGGTGAAATCCGTAGATCTACGAAGGAATGCCAAAAGAAAAGGCAGCTCTGGGTCCCTACCGACGCTGGGGTGCGAAAGCATGGGGAGCGAACAGG
>OTU_23395 contaminant36
TACGGGAGGAGCGAGCATTATTCGGAATGATTAGGCGTAAAGGGTTTGTAGGTTGTTttttAAGTTGAAaaaaaaaTAATAAAGCTCAACTTTATAAATTttttCAAAACTAAaaaaCTAGAGTATAAATAGAGGATAATGGAATTTCTATTGGAGTGATAAAATACTGTGATAATAGAAGGAAGGTCAAAAGCGAAGGCAATTATCTGGGTAtataCTGACACTGAAaaaCGAAAGCTTGGGTAGCAAACGGG
>OTU_23414 contaminant32
GACGGggggCAAGTGTTCTTCAGAATGACTGGGCGTAAAGGGCACGTAGGTGGTGAATCGGGTTGAAAGTGAAAGTCACCAAaaaGTGGTGCAATGCTCTCAAAACCAATTCACTTATGTGAGACAGAGGAGAGTGGAATTTCTTGTGTAGGGGTGAAATCCGTAGATCTACGAAGGAACGCCAAAAGCAAAGGCAGCTctctGGGTCCCTACCGACGCTGGGGTGCGAAAGCATGGGGAGCGAACAGG
>OTU_23443 contaminant32
GACAGAGGgggCAAGTGTTCTTTGGAATGACTGGGCGTAAAGGGCACATAGGCGGTGAATCGGGTTGAAAGTGAAAGTCGCCAAaaaGTGGCAGAATGCTCTCGAAACCAATTCACTTGAGTGAGACAGAGGAGAGTGGAATTTCGTgtgtAGGGGTGAAATCCGTAGATCTACGAAGGAACGCCAAAAGCGAAGGCAGCTctctGGGTCCGTACCGACGCTGGGGTGCGAAAGCATGGGGAACGAACAGG
>OTU_23483 contaminant22
TACAGAGGATGCAAGCGTTATCCGGAATGATTGGGCGTAAAGTGTCTGTAGGTGGCTTtttAAGTCCGCCATCAAATCCCAGGGCTCAACTCTGGATAGGCGGTGGAAACTACCAAGCTGGAGTACGGTAGGGGCAGAGGGAATTTCCGGTGGAGTGGTGAAATGCGTAGAGATCGGAAAGAACACCAACGGCGAAAGCACTTTGCTGGGCCGACACTGACACTGAgagaCGAAAGCTAGGGGAGCGAATGGG
>OTU_23693 contaminant32
GACGGgggggggggggCAAGTGTTCTTTGGAATGACTGGGCGTAAAGGGCACGTAGGCGGTGAATCGGGTTGAAAGTGAAAGTCGCCAAaaaGTGGCGGAATGCTCTCAAAACCAATTCACTTGAGTGAGACAGAGGAGAGTGGAATTTTGTGTTTAGGGGTGAAATCCGTAGATCTACGAAGGAACGCCAAAAGTGAAGGCAGCTctctGGGTCCCTACTGACGCTGGGGTGCGAAAGCATGGGGAGCGAACAGG
>OTU_23713 contaminant32
GACGGgggggAGGggggCAAGTGTTCTTCAGAATGACTGGGCGTAAAGGGCACGTAGGCGGTGAATCGGGTTGAAAGTGAAAGTCGCCAAaaaGTGGCGGAATGCTCTCGAAACCAATTCACTTGAGTGAGACAGAGGAGAGTGGAATTTCGTgtgtAGGGGTGAAATCCGTAAATATACGAAGGAACGCCAAAAGCGAAGGCAGCTctctGGGTCCTTACCAACACTGGGGTGCGAAAGCATGGGGAGCGAACAGG
>OTU_23844 contaminant38
AACGGggggggCAAGTGTTCTTCGGAATGACTGGGCGTAAAGGGCGCGTAGGCGGTTTGCTTAGTTAGGCGTGAAATTCCTGGGCTCAACCTGGgggCTGCGCTTAATACAGGCAGACTAGAGTGTGAAAGAGGGTCGTGGAATTTCCAGTGTAGAGGTGAAATTCGTAGATATTGGAAAGAACACCGGTGGCGAAGGCGGCGACCTGGTTCATTACTGACGCTGAGGCGCGAAAGCGTGGGGAGCAAACAGG
>OTU_23947 contaminant32
GATGGggggTGGGGAGTGTTCTTCAGAATGACTGGGCGTAAAGGCCACGTAGGCGGTGAATCGGGTTGAAAGTGAAAGTCGCCAAaaaGTGGCGGAATGCTCTCGAAACCAATTCACTTGAGTGAGACAGAGGAGAGTGGAATTTCATGTGTAGGGGTGAAATCCGTAGATCTACGAAGGAATGCCAAAAGCGAAGGCAGCTctctGGGTCCCTACCGACGCTGGGGTGCGAAAGCATGGGGAGCAAACATG
>OTU_24047 contaminant11
TACAGAGGATGCAAGTGTTATCCGGAATGATTGGGCGTAAAGCGTTTGTAGGTGGCTTTTGAAGTCCGCCGTCAAATCCCAAGGCTCAACTCTGGAGAGGCGGTGGAAACTACCAAGCTTGAGTATGGTAGGAGCAGAGGGAATTTCCGGTGGAGCGGTGAAATGCGTAGAGATCGGAAAGAACACCAACGGCGAAAGCACTCTGCTGGGCCGACACTAACACTGAgagaCGAAAGCTAGGGGAGCGAATGGG
>OTU_24157 contaminant32
GACGGggggggggAGTGTTCTTCGGAATGAGTGGGCGTAAAGGGCACGTAGGCGGTGAATCGGGTTGAAAGTGAAAGTCGCCAAaaaGTGGTGGAATGCTCTCGAAACCAATTCACTTGAGTGAGACAGAGGAGAGTGGAATTTCGTgtgtAGGGGTGAAATCCATAAATATACGAAGGAACGCCAAAAGCGAAGGCAGCTctctGAGTCCCTACCGACGCTGGGGTGCGAAAGCATGGGGAGCGAACAGG
>OTU_24835 contaminant36
TACGGGAGGAGCGAGCATTATTCGGAATGATTAGGCGTAAAGGGTTTGTAGGTCGTTTCTTAAGTTGAAaaaaaCGGATTAAAGCTCAACTTTATAAATTttttCAAAACTGAGAAACTTGAGTATAAATAGAGGATAATGGAATTTCTATTGGAGGGATAAAATATGTTGATAATAGAAGGAAGACCGAGAGCGAAGGCAATTATCTGGGTAtataCTGACACTGAGAAACGAAAGCTTGGGTAGCGAACGGG
>OTU_24991 contaminant24
GACGGgggCAAGTGTTCTTCGAAATGACTGGGTGTAAAGGGCACGTAGGCGGTGAATCGGGTTGAAAGTGAAAGCCGCAAaaaaCTGGCGGAATGCTCTCGAAACCAATTCACTTGGGTGAGACAGAGGAGAGTGGAATTTCGTgtgtAGGGGTGAAATCCGCAAATATACGAAGGAATGCCAAaaaCGAAGGCAGCTctctGGGTCCCTACCGACGCTGGTGTGCGAAAGCATGGGGAGCGAACAGG
>OTU_25033 contaminant32
GACGGgggggAGGGAAGTGTTtttCGGAATGACTGGGCGTAAAGGGCACATAGGCGGTGAATCGGGTTGAAAGTGAAAGTCGCCAAaaaGTGGCGGAATGCTCTCGAAACCAATTCACTTGAGTGAGACAGAGGAGAGTGGAATTTCATGTGTAGGGGTGAAATCCGTAGATCTACGAGGGAACGCTAAAAGTGAATGTAGCTctctGGGTCTCTACCGAGCTGGGGTGCGAAAGCATGGGGAGCGAACATG
>OTU_25276 contaminant32
GACGGggggCAAGTGTTCTTTGGAATGACTGGGCGTATAGGGCACGTAGGCGGTGAATCGGGTTGAAAGTGAAAGTCGCCAAAAGCTAGCGGAATGCTCTCGAAACCAATTCACTTGAGTGAGACAGAAGagagTGGAATTTCGTgtgtAGGGGTGAAATCCGTAGATCTACGAAGGAACGCCAAAAGCGAAGGTAGCTctctGGGTCCCTACCGACCCTGGGGTGTGAAAGCATGGGGAGCGAACAGG
>OTU_25593 contaminant32
GACAGGggggCAAGTGTTCTTCAGAATGACTGTGCATAAAGGGCACGTAGGCGGTGAATCGGGTTGAAAGTGAAAGTCGCCAAaaaCTGGCGGAATGCTCTCGAAATCAATTCACTTGAGTGAGAAAGAGGAGAGTGGAATTTTGtgtgtAGGGGTGAAATCCGTAGATCTACGAAGGAACGCCAAAAGCGAAGGCAGCTctctGGGTCCCTACCGACGCTGGGGTGCGAAAGCATGGGGAGCGAACAGG
>OTU_25654 contaminant24
GACGGGGTGGgggggggggCGTCGGAATGACTGGGCGTAAAGGGCACGTAGGCGGTGAATCTGGTTGAAAGTGAAAGTCGCCAAaaaCTGGTAGAATGCTCTCGAAACCAATTCACTTGGGTGAGACAGGGGAGAGTGGAATTTCATGTGTAGGGGTGAAATCCGCAAATATACGAAGGAACACCAAAAGCGAAGGCAGCTctctGGGTCCCTACCGACGCTGGGGTGCGAAAGCATGGGGAGCGAACAGG
>OTU_25810 contaminant17
GACAGAGGATGCAAGCATTATTCGGAATGATTGGGCGTAAAGCATCTGTAGGTGGCTTTTCAAGTCCTCCGTCAAATCCCAGGGCTCAACCATGGACAGGCGGTGGAAACTACCAAGCTGGAGTATGGTAGGGGCAGAGGGAATTTCTGGTGGAGCGGTGAAATGCATTGAGATCGGAAAGAACACCAACGACGAAAGCACTCTGCTGGGCCGACACTGACACTGAgagaCGAAAGCTAGGGGAGAAAATGGG
>OTU_25874 contaminant30
CACGTAAGGGGCGAGCGTTGTTCGGAATTATTGGGCGTAAAGGGCACGCAGGCGGTTATACAAGTCCGATGTGAAAGACCTGGGCTTAACTCAGGGGCCGCGTTGGAAACTGTATGACTAGAGTATTAGAGGgggggTCGGAATTCCTAGTGTAGGGGTGAAATCTGTTGATATTAGGAAGAACACCGGTGGCGAAGGCGGACTCCTGGCTGGATACTGACGCTGAGGTGCGAAAGCATAGGGAGCAAACAGG
>OTU_25951 contaminant31
GACAGGggggCATGTGTTCTTCGGAATGACTAGGCGTAAAGGGCACGTAGGCGGTGAATCGGGTTGAAAGTGAAAGTCGCCAAaaaCTGGCGGAATGCACTCGAAACCAATTCACTTGAGTGAGACAGAGGAGAGTGGAATTTCATGTGTAGGGGTGAAATCCGTAAATCTACGAAGGAACGCCAAAAGCGCAGGCAGCTctctGGGTCCCTATCGACGCTGGGGTACGAAAGCATGGGGAGCGAACAGG
>OTU_25963 contaminant32
GACAGAGGATGCAAGCGTTATCCGGAATGATTGGGCGTAAAGGGCACGTAGGCGGTGAATCGGGTTGAAAGTGAAAGTCGCCAAaaaGTGGTGGAATGCTCTCGAAACCAATTCACTTGAGTGAGACAGAGGAGAGTGGAATTTCGTgtgtAGGGGTGAAATCCATAGATCTACAAAGGAACACCAAAAGCGAAGGCAGCTctctAGGTCCCTACCGACGCTGGGGTGCGAAAGCATGGGGAGCGAACAGG
>OTU_25965 contaminant24
GACCGGgggggggggCGCAAGTGTTCTTCGGAATGACTGGGTGTAAAGGGCACATAGGCGGTGAATCCGGTTGAAAGTGAAAGTCGCCAAaaaCTGGCGGAATGCTCTCGAAACCAATTCACTTGGGTGAGACAGAGGAGAGTGGAATTTCGTgtgtAGGGGTGAAATCCGCAAATATACGAAGGAACGCCAAAAGCAAAGGCAGCTctctGGGTCCCTACCAACGTTGGGATGCGAAAGCATGGGGAGCGAAAAGG
>OTU_26228 contaminant35
TTCCAGCTCGATGAAGGAACATTAAAATTGTTGCAGTTAAaaaGCTCGTAGTTGAACGTCTGCTGTTGTCGGGTGTGCTCGGTGGTTCACTCCGCCGGGCGGGCTCGCGGCGGCATGTTTGTGTCCAGCCTCGGTTCTCGCGAGAGGGCTGAGGATGCGGGCACATCTTTTACTGTGAACAAAATGACGCGTTTATTGCAGGTTTGAAGCTTGAACAACTCGCACGGGATAATGATTCGGGGCTTGCTCCTTTTCGTTGGTACATGGGGTGGACTCTGGTTAACAGGAACAGTTGGgggTATTCGTACTTTTATGCTAGAGGTGAAATTCTTGGATTATGAAATGACGAACGACTGCGAAAGCATTTACCAAGGATGTTTTCATTAATCAAGAACGAAAGTTCGGGGATCGAAGATG
>OTU_26479 contaminant17
GACAGAGGATGCAAGCGTTATCCGGAAAGATTGGGCGTAAAGCGTCCGTAGGTGGCTTTTCAAGTCCGCCGTCAAATCCCAAGACTCAACCCTGGACAGGCGGTGGAAACTACCAAGCTGGAGTATGGTAGGGGCAGAGGGAATTTCCGGTGGAGCGGTGAAATGCATTGAGATCAGAAAGAACACCAACGGCGAAAGCACTCTGCTGGGCCGACACTAACACTGAgagaCGAAAGCTAGGGGAGCAAATGGG
>OTU_26676 contaminant30
CACGTAAGGGGCGAGCGTTGTTCGGAATTATTGGGCGTAAAGGGCACGCAGGCGGTTTTACAAGTCTGATGTTAAAGACCAGGGCTCAACTCTGGGAATGCGTTGGAAACTGTAAGACTAGAGTATTAGAGGgggAGTCGGAATTCCAAGTGTAGGGGTGAAATCTGTTGATATTTGGAAGAACACCGGTGGCGAAGGCGGACTCCTGGCTGAATACTGACGCTGAGGTGCGAAAGCATAGGGAGCAAACAGG
>OTU_27051 contaminant22
TACAGAGGATGCAAGCGTTATCCGGAATGATTGGGCGTAAAGCGTCTTCAGGTGGCTTTTGAAGTCCTCCGTCAAATCCCCGGGCTCAACCTTGGACAGGCGTTGGAAACTCCTAAGCTGGAGTACGGTAGGGGCAGAGGGAATTTCCGGTGGAGCGATGAAATGCGTAGAGATCGGAAAGAACACCAACGGCGAAAGCGCTCTGCTGGGCCGACACTGACACTGATAGACGAAAGCTAGGGGAGCGAATGGG
>OTU_27136 contaminant30
GACGGgggggCTAGTGTTATTCAGAATGACTAGGCGTAAAGGGCACGTAGGTGGTGAATCCGGTTGAAAGTGAAAGTCACCAGCTCAACTGGCGGAATGCTTTCAAAACCAATTCACTTGAGTAAGATAGAGGATAGTGGAATTTTGtgtgtAGAGATAAAATTCACAGATATACGAAGGAACACCAAAAGCGAAGGCAGCTTTCTGGGTCTCTACTGACGCTGAGGTGCAAAAGCATAGGGAGCAAACAAG
>OTU_27259 contaminant22
TACAGAGGATGCAAGCGTTATCCAGAATGATTGGGCGTAAAGCGTCTGTAGGTGGCTTtttAAGTCCGCCGTCAAATCCCAGGGCTCAACTCTGGACAGGCAGTGGAAACTACCAAGCTGGAGTACGGTAGGGGCAGAGGGAATTTCCGGTGGAGCGGTGAAATGCGTAGAGATCGGAAAGAACACCAACGGCGAAAGCACTCTGCTAGGCTGACACTGACACTGAgagaCGAAAGCTAAGGGAGCGAATGGG
>OTU_27299 contaminant7
GACAGAGGATGCAAGCGTTATTCGGAATGATTGGGCGTAAAGCGTCTGTAGGTGGCCTCTTAAGTCTGCTGTCAAATCCCAGGGCTCAACTCTGGATAGGCGGTGGAGACTACCAGGCTAGAGTACGGTAGGGGCAGAGGGAATTTCCGGTGGAGCGGTGAAATGCGTAGAGATCGGAAAGAACACCAGTGGCGAAGGCGCTCTGCTGGGCCGTGACTGACACTGAgagaCGAGAGCTAGGGGAGCGAATGGG
>OTU_28109 contaminant32
GATGGGAGCGGCGCAAGTGTTCTTCGGAATGACTGGGCGTAAAGGGCGTGTAGGCGGTGAATTGGGTTGAAAGTGAAAATCGCCAAaaaGTGGCGGAATGCTCTCGAAACCAATTCACTTGAGTGAGACAGAGGAGAGTGGAATTTCGTgtgtAGGGGTGAAATCCGTAGATCTACGAAGGAACGCCAAACGCGAAGGCAGCTctctGGGTCCCTACCGTCGCTAGGGTGCGAAAGCATGGGGAGCAAACATG
>OTU_28263 contaminant38
GACGAACCGTGCGAACGTTATTCGGAATGACTGGGCGTAAAGGGCACGTAGGCGGTGAATCGGGTTGAAAGTGAAAGTCGCCAAaaaGTGGCGGAATGCTTTCGAAACCAATTCACTTGAGTGAGACAGAGGAGAGTGGAATTTCGTGTGGAGGGGTGAAATCTACAGATCTACGAAGGAACGCCAAAAGCGAAGGCAGCTctctGGGTCCCTACCGACGCTGGGGTGCGAAAGCATGGGGAGCGAACGGG
>OTU_28448 contaminant32
GACGGgggAGGCAAGTGTTCTTTAGAATGACTGGGCGTAAAGGGCACGTAGGCAGTGAATCGGCTTGAAAGTGAAAGTCGCCAAAAGTGGCGGAATGCTCTTGAAACCAATTCACTTGAGTGAGATAGAGGAGAGTGGAATTTCGTgtgtAGGGGTAAAATCCATAGATCTACGAAGGAACGCCAAAAGCGAAGGCAGCTctctAGGTCCCTACCGACGCTAGGGTGCGAAAGCATGGGGAGCGAACATG
>OTU_28750 contaminant38
AACGGggggggCAAGTGTTCTTCGGAATGACTGGGCGTAAAGGGCGTGTAGGCGGTATGCTAAGTCTGGCGTGAAAGCTCTCGGCTAAACCGGGAGAGGTCGTTGGATACTGGCAAACTAGAGGATGGTAGAGGCGTGTGGAATTCCGGGTGTAGTGGTGAAATGCGTAGAGATCCGGAGGAACACCAGTGGCGAAGGCGACACGCTGGGCCATACCTGACGCTAAAGCGCGACAGCATGGGGAGCAAACGGG
>OTU_28858 contaminant21
GGCAGGATGCAAGCGTTATCCAGAATGATTGGGCGTAAAGCGTCTGTAGGTGGCTTTTCAAGTCCGCCGTCAAATCCCAGGGCTCAACCTTGGACAGGCGGTGGAAACTACCAAGCTGGAGTACGATAGGGGCAGAGGGAATTTCCGGTGGAGCGGTGAAATGCGTAGAGATCGCGAAGAACACCAACAGCGAAAGCACTCTGCTGAGCTGATACTGACACTAAGAGACGAAAGCTAGGGGAGCAAATGGG
>OTU_28923 contaminant32
GAGGgggggAAAGTGTTCTTCGGAATGACTGGGCATAAAGGGCACGTAGGCAGTGAATCGGGTTGAAAGTGAAAGTCGCCAAaaaGTGGCGGAATGCTCTCGAAACCAATTCACTTGAGTGAGATAGAGGAGAGTGGAATTTTGtgtgtAGGGGTGAAATCCGTAGATCTACGAAGGAACGCCAAAAGCGAAGGCAACTctctGGGTCCCTACCGACGCTGGGGTGCGAAAGCATGGGGAGCAAACAGG
>OTU_28983 contaminant17
GACAGAGGATGCAAGCGTTATCCGAAATGATTGGGCGTAAAGCGTCTATAGGTGGCTTTTCAAGTCCGTAGTCAAATCCCAGGGATCAACCCTGGACAGGTGGTGGAAACTACCAAGCTAGAGTATGGTAGGGGCAGAGGGAATTTCCGGTGGAGCGGTGAAATGCATTGAGATCAGAAAGAACACCAACGGTGAAAGCACTCTGCTGGGCCAG
>OTU_29201 contaminant21
GACAGAGGATGCAAGCGTTATCCGGAATGATTGGGCGTAAAGCGTCTGTAGGTGGCTTTTCAAGTCCGCCGTCAAATCCCAGGGTTCAACCCTGGACAGGCGGTAGAAACTACCAAGCTGGAGTACAGTAGGGGCAGAGGGAATTTCCGGTAGAGCGGTGAAATGCGTAGAGATCGGGAAGAACACCAACGGCGAAAGCACTCTGCTGGGCCGACACTGATACTGAgagaCGAAAGCTAGGGGAGCAAATGGG
>OTU_29321 contaminant32
GACGGggggggggAGCAAGTGTTCTTCGGAATGACTGGGCGTAAAGGGCACGTAGGCGGTGAATCGGGTTGAAAGTTAAAGTCGCCAAaaaGTGGCGGAATGCTCTCGAAACCAATTCACTTGAGTGAGGCAGAGGAGAGTGGAATTTCGTgtgtAGGGGTGAAATCCGTAGATCTACGAAGGAACGCCAACAACGAAGGCAGCTctctGGGTCTCTACCGACGCTGGGGTGCGAAAGCATGGGGAGCAAACATG
>OTU_29368 contaminant32
GACGGgggAGGGGAGTGTTTTCGGAATGACTGGGCGTAAAGGGCACATAGGCGGTGAATCGGGTTGAAAGTGAAAGTCACCAAaaaGTGGCGGAATGCTCTCGAAACCAATTCACTTGAGTGAGACAGAGGAGAGTGGAATTTCGTgtgtAGGGGTGAAATCCGTAGATCTACGAAGGAATGCCAAAAGGGAAGGCAGCTctctGGGTCCTTACCGACGCTGGGGTGCGAAAGCGTGGGGAGCGAACAGA
>OTU_29608 contaminant38
AACGTAGGACACAAGCGTTATCCGGAATGACTGGGCGTAAAGGGCACGTAGGCGGTGAATCGGGTTGAAAGTGAAAGTCGCCAAaaaGTGGCGGAATGCTTTCGAAACCAATTCACTTGAGTGAGACAGAGGAGAGTGGAATTTCGTGTGGAGGGGTGAAATCTACAGATCTACGAAGGAACGCCAAAAGCGAAGGCAGCTctctGGGTCCCTACCGACGCTGGGGTGCGAAAGCATGGGGAGCGAACGGG
>OTU_29769 contaminant21
GACAGAGGATGCAAGCGTTATCCGGAATGATTGGGCGTAAAGCGTCTGTAGGTGGCTTGTCAAGTCCGCCGTCAAATCCCAGGGCTCAACTCTGGACAGGCGGTGGAAACTACCAAGCTGGAGTACGGTAGGGGCAGAGGGAATTTCCGGTGGAGCGGTGAAATGCGTAGAGATCGGGAAGAACACCAACGGCGAAAGCACTTTGCTGGGCCGACACCGACACTGAgagaCGAAAGCTAGGGGAGCAAATGGG
>OTU_29845 contaminant32
GACATAGGGCAAGTGTTCTTTGGAATGACTGGGCGTAAAGGGCACGTAGGCGGTGAATCGGGTTGAAAGTGAAAGTCACCAAaaaGTGGCGGAATGCTCTCGAAACCAATTCACTTGAGTGAGACAGAGGAGAGTGGAATTTCATGTGTAGGGGTGAAATCTGTAGATCTACGAAGGAACGCCAAAAGTGAAGGCAGCTctctGGGTCCCTACCGACGCTGGGATGCGAAAGCATGGGGAGCAAACATG
>OTU_29874 contaminant32
GATGGGGAGGCAAGTGTTCTTCAGAATGACTGGACGTAAAGGGCACGTAGGCGGTGAATCGGGTTGAAAGTGAAAGTCGCCAAaaaCTGGCAGAATGCTCTCGAAACCAATTCACTTGAGTGAGACAGAGGAGAGTGGAATTTCGTgtgtAGGGGTGAAATTCGTAGATCTACAAAGGAACGCCAAAAGCGAAGGCAGCTctctAGGTCCCTACCGACGCTGGGGTGCGAAAGCATGGGGAGCGAATAGG
>OTU_29967 contaminant32
GACGGggggggCAAGTGTTCTACGGAATGACTGGGCGTAAAGGGCACGTAGGTGGTGAATCGGGTTGAAAGTGAAAGTCGCCAAaaaGTAGCGGAATGCTCTCGAAACCAATTCACTTGAGTGAGATAGAGGAGAGTGGAATTTCGTgtgtAGGGGTGAAATCCGTAGATCTACGAAGGAACGCCAAAAGCGAAGGCAGCTctctGGGTCCCTACCGACGATGGGGTGCGAAAGCATGGGGAGCGAACATG
>OTU_30038 contaminant32
GACGGggggggAGCAAGTGTTCTTCGGAATGACTGGGCATAAAGGGCACGTAGGCGGTGAATCGGGTTGAAAGTGAAAGTCACCAAaaaGTGGCGGAATGCTCTCGAAACCAATTCACTTGAGTGAGACAGAGGAGAGTGGAATTTTGtgtgtAGGGGTGAAATCCATAGATCTACGAAGGAACACCAAAAGCGAAGGCAGCTctctGGGTCCCTACCGACGCTGGGGTGCGAAAGCATGGGGAGCGAACAGG
>OTU_30102 contaminant32
GGCGGgggggggCAAGTGTTCTTCCGAATGACTGGGCGTAAAGGGCACGTAGGCGGTGAATCGGGTTGAAAGTGAAAGTCGCCAAaaaGTGGCGGAATGCCCTCGAAACCAAATCACTTGAGTGAGACAGAGGAGAGTGGAATTTCGTGCGTAGGGGTGAAATCCGTAGATCTACGAAGGAACGCCAAAAGCGAAGGCAGCTctctGGGTCCCTACCGACGCTGGggggCGAAAGCATGGGGAGCGAACATG
>OTU_30350 contaminant11
TACGTAGGGTCCGAGCGTTGTCCGGAATGATTGGGCGTAAAGCGTCTGTAGGTGGCTTtttAAGTCCGCCGTCAAATCCCAGGGCTCAACCTTGGACAGGCGGTGGAAACTACCAAGCTTGAGTACGGTAGGGGCAGAGGGAATTTCCGGTGGAGCGGTGAAATGCGTAGAGATCGGAAAGAACACCAACGGCGAAAGCACTCTGCTGGGCCGACACTGACACTGAgagaCGAAAGCTAGGGGAGCGAATGGG
>OTU_30569 contaminant21
TACAAAGGATGCAAGCATTATCCGGAATGATTGGTCGTAAAGCGTCTGTAGGTGGCTTtttAAGTCCGCCGTCAAATCCCAAGGCTCAACTCTGGACAGGCGGTGGAAACTACCAAGCTGGAGTACGGTAGCGGCAGAAGGAATTTCCGGTGGACCGGTGAAATGCGTTGAGATCGGAAAGAACACCAACGGCGAAAGCACTCTGCTGGGCCGACACTAACACTGAGATATGAAAGCTAGGGGAGCAAATGGG
>OTU_30588 contaminant32
GACGGgggggCAGGTGTTCTTCGGAATGACTGGGCGTAAAGGGCACGTAGGCGGTGAATCGGGTTGAAAGTGAAAGTCACCAAaaaCTGGCGGAATGCTCTCGAAACCAATTCACTTGAGTGAGACAGAGGAGAGTGGAATTTTGtgtgtAGGGGTGAAATCCGTAGATTTACGAAGGAACGCCAAAAGCGAAGGTAGCTctctGGGTCCCTACCGACGCTGGGGTGCGAAGCATGGGGAGCGAACAGG
>OTU_30811 contaminant21
GACGGggggggCAAGCGTTCTTCGGAATGATTGGGCGTAAAGCGTCTGTAGGTGGCTTTTCAAGTCCGCCGTCAAATCCCAGGGCTTAACCCTGGACAGGCGGTGGAAACTACCAAGCTGGAGTACGGTAGGGGCAGAGGGAATTTCCGGTGGAGCGGTGAAATGCGTAGAGATCGGGAAGAACACCAACGGCGAAAGCACTCTGCTGGGCCGACACTGACACTGAgagaCGAAAGCTAGGGGAGCAAATGGG
>OTU_31347 contaminant15
GACGAAGGTGGCGAGCGTTGTTCGGAATCACTGGGCATAAAGCGCACGTAGGCGGCGCTACAAGTCGGGTGTGAAATCCCTCGGCCTAACCGAGGAACTGCGCCCGAGACTGTAGTGCTTGAGGACCAAAGGGGTGCATGGAATTTCCGGTGGAGCGGTGAAATGCGTTGATATCGGAAGGAACGTCGGCGGCGAAAGCGATGCACTGGTTGGTTTCTGACGCTGAGGTGCGAAAGCCAGGGGAGCAAACGGG
>OTU_31750 contaminant32
GACGAGGAgagagTGTTCTTTGGAATGACTGGGCGTAAAGGGCACGTAGGCGGTGAATCGGGTTGAGAGTGAAAGTCGCCAAaaaCTGGCGGAATGCTCTCGAAACCAATTCACTTGAGTGAGACAGAGGAGAGTGGAATTTCGTgtgtAGGGGTGAAATCCGTAGATCTACGAGGGAACGCCAAAAGCGAAGGCAGCTctctGGGTCCCTACCGATGCTGGGGTGCGAAAGCATGGGGAGCGAACAGG
>OTU_31757 contaminant32
GACGAGGggggCAAGTGTTCTTCAGAATGACTGGGCATAAAGGGCACGTAGGCGGTGAATCGGGTTGAAAGTGAAAGTTGCCAAaaaGTGGCGGAATGCTCTCATAACCAATTCACTTGAGTGAGATAGAGGAGAGTGGAATTTCGTgtgtAGGGGTGAAATCCGTAGATCTACGAAGGAACGCCAAAAGCGAAGGCAGCTctctGGGTCCCTACCGACGCTGGGGTGCGAAAGCATGGGGAGCGAACAGG
>OTU_32436 contaminant22
TACAGAGGATGCAAGCGTTATCCGGAATGATTGGGCGTAAAGCGTCTGTGCTTtttAAGTCCGCCGTCAAATCCCAGGGCTCAACTCTGGACAGGCGGTGGAAACTACCAAGCTGGAGTACGGTAGGGGCAGAGGGAATTTTCGGTGGAGCGGTGAAATGCGTAGAGATCGGAAAGAACACCAACGACGAAAGCACTCTGCTGGGCCGACACTGACACTGAgagaCGAAAGATAGGGGAGCGAATGGG
>OTU_32663 contaminant24
GACGGGGTGGggggggggggggCGTCGGAATGACTGGGCGTAAAGGGCATGTAGGCGGTGAATCTGGTTGAAAGTGAAAGTCGCCAAaaaCTGGTAGAATGCTCTCGAAACCAATTCACTTGGGTGAGACAGGGGAGAGTGGAATTTCATGTGTAGGGGTGAAATCCGCAAATatatGAAGGAACGCCAAAAGCGAAGGCAGCCCTCTGGGTCCCTACCAACGCTGGGGTGCGAAAGCATGGGGAGCGAACAGG
>OTU_32859 contaminant32
GACGAGTTGGGAGTGTTCTTCGGAATGACTGGGCGTAAAGGGTACATAGGCGGTAAATCGGGTTGAAAGTGAAAGTCGCCAAaaaCTGGCGGAATGCTCTCGAAACTAATTCACTTGAGTGAGACAGAGGAGAGTGGAATTTCATGTGTAGGGGTGAAATTCGTAGATCTACAAAGGAGCGCCAAAAGCGAAGGCAGCTctctGGGTCCCTACCAACGCTGGGGTGTGAAAGCATAGGGAGCGAACAGG
>OTU_32988 contaminant17
GACAGAGGATGCAAGCGTTATCCGAAATGATTGGGCGTAAAGCGTCTGTCGGTGGTTtttCAAGTCCGCCGTCAAATCCCAGGGTTCAACCCTGGACAGATGGTGGAAACTACCAAGCTGGAGTACGGTAGGGGCAGAGGGAATTTCCGGTGGAGCGGTGAAATGCATTGAGATCGGAAAGAACACCAACGGCGAAAGCACTCTGCTGGGCCGAGACACTGACACTGAAAGACGAAAGCTAGGGGAGCAAATGGG
>OTU_33013 contaminant32
GACGGgggggCAAGTGTTCTTCAGAATGACTGGGCGTAAAGGGCACGTAGGCGGTGAATCGGGTTGAAAGTGAAAGTCGCCAAaaaGTGGCGGAATGCTCTCGACACCAATTCACTTGTGAGACAGAAGagagTGGAATTTCGTgtgtAGGGGTGAAATCCTTAGATCTACGAAGGAACGCAAaaaaaGCGAAGGCAGCTctctGGGTCCCTACCGACGCTGGGGTGTGAAAGCATGGGGAGCGAACAAG
>OTU_33354 contaminant32
GACGGgggggggggCAAGTGTTTTCTTCAGAATGACTGGGCGTAAAGGGCACGTAGGCGGTGAATTGGGTTGAAAGTGAAAGTCGCCAAaaaGTGGCGGAATGCTCTCGAAACCAATTCACTTGAGTGAGATAGAGGAGAGTGGAATTTCGTgtgtAGGGCTAAAATCCGTAGATCTACGAAGGAACGCCAAAAGCGAAGGCAGCTctctAGGTCCCTACCGACGTTGGGGTGCGAAAGCATGGGTAGCGAACAGG
>OTU_33465 contaminant35
TTCCAGCTCCAATAGCGTATATTTAAGTTGTTGCAGTTAAaaaGCTCGTAGTTGAACCTTGGGATGGGTCGCCCGGTCCGCCTTTCGGTGTGCACCGGTCGGCTCGTCCCTTCGGTCGGCGATACGCTCCTGGTCTTAATTGGCCGGGTCGTGCCTCCGGCGCTGTTACTTTGAAGAAATTAGAGTGCTCAAAGCAAGCCTACGCTCTGGATACATTAGCATGGGATAACATCATAGGCGAAAGCATGGGGAGCGAACGGG
>OTU_33711 contaminant22
TACAGAGGATGCAAGCGTTATCCGGAATGATTGGGCGTAAAGTCTATGTAGGTGGCTTtttAAGTCCGCCGTCAAATCCCAGGGCTCAACTCTGGACAGGCGGTGGAAACTACCAAATTGGAGTAAGGTAGGGGCAGAGGGAATTTCCGGTGGAGCGGTGAAATGCGTAGAGATTGGAAaaaaCACCAACAGCGAAGGCACTCTGCTGGGCCGACACTGACACTGAgagaCGAAAGCTAGGGGAGCGAATGGG
>OTU_34243 contaminant24
GACAGGggggAAGTGTTCTTCGGAATGACTGGGCGTAAAGGGCACGTAGGCGGTGAATCGGGTTGAAAGTGAAAGTCGCCAAaaaCTGGCGGAATGCTCTCGAAACCAATGAACTTGGGTGAGACAGAGGAGAGTGGAATTTCGTgtgtAGGGGTGAAATCCGGAGATATACGAAGGAACGCCAAAAGCGAAGGCAGCTctctGGGTCCCTACCGACGCTGGGGTGCGAAAGCATGGGGAGCGAACAGG
>OTU_34255 contaminant21
TACAGAGGATGCAAGCGTTATCCGGAATGATTGGGCGTAAAGCGTCTGTAGGTGGCTTtttAAGTCCGCCGTCAAATCCCAGGGCTCAACTCTGGACAGGCGGTGGAAACTACCAAGCTGGAGTACGGTAGGGGCAGAGGGAATTTCCGGTGGAGCGGTGAAATGCGTAGAGATCGGAAAGAACACCAACGGCGAAAGCACTCTGCTGGGCCGACACTGACACTGAGGAGCGAAAGCTAGGGGAGCAAACGGG
>OTU_34329 contaminant17
GACAGAGGATGTAAGCGTTATCCAGAATGATTAGGCGTAAAGCGTCTGTAGGTGGCTTTTCAAGTCCGCCATCAAATCCTCGGGCTCAACCCTCGACAGGCAGTGGAAACTACCAAGATGGAGTACGGTAGGGGCAGATGGAATTTCCGGTGGAGCGATGAAATGCGTTGAGATCGGAAAGAACACCAACGGTGAAAGCACTCTGCTAGGCCGACACTGACACTGAgagaCGAAAGCTAGGGGAGAAAATGGG
>OTU_34407 contaminant24
GACGGgggACAAGTGTTCTTCGGAATGACTGGGCGTAAAGGGCACGTAGGCGGTGAATCGGGTTGAAAGTGAAAGTCGCCAAaaaCTAGCGGAATGCTCTTGAAACCAATTCGCTTGGGTGAGACAGAGGAGAGTGGAATTTCGTgtgtAGGGGTGAAATCCGCAAATATACGAAGGAACGCCAAAAGCGAAGGCAGCTctctGGGTCCCTACCAACGCTGGGGTGTGAAATCATGGGGAGCGAACAGG
>OTU_34486 contaminant11
TACAGAGGATGCAAGCGTTATCCGGAATGATTGGGCGTAAAGCGTCTGTAGGTGGCTTtttAAGTCCGCCGTCAAATCCCAGGGCTTAACCCTGGACAGGCGGTGGAAACTACCAAGCTTGAGTACGGTAGGGGCAGAGGGAATTTCCGGTGGAGCGGTGAAATGCGTAGAGATCGGAAAGAACACCAACGGCGAAAGCACTCTGCTGGGCCGACACTGACACTGAgagaCGAAGGCTCGGGTCACGAACAGG
>OTU_34562 contaminant21
GACAGATGCAAGCGTTATCCGGAATGATTGGGCGTAAAGCGTCTGTAGGTGGCTTTTCAAGTCCATCGTCAAATCCCAGGGTTCAACCCTGGACAGGCGGTGGAAACTACCAAGCTGGAGTACGGTAGGGGCAGAGGGAATTTCCGGTAGAGCGGTGAAATGCGTAGAGATCGGGAAGAACACCAACGGCGAAAGCACTCTGCTGGGCCGACACTGACACTGAgagaCGAAAGCTAGGGGAGCAAATGGG
>OTU_34921 contaminant21
GACAGAGGATGCTAGCGTTATCCGGAATGATCGGGCGTAAAGTGTCTGTAGGTGGCTTTTCAGGTCTGCCGTCAAATCCCAGGGCTTAACCCTGGACATGCGGTGGAAACTACCAAGCTGGAGTACGGTAGGGGCAGAGGGAATTTCCGGTGGAGCGGTGAAATGCGTAGAGATCGGAAAGAACACCAACGGTGAAGGCACTCTGTTGGGCCGACACTGACACCGAgagaCGAAAGCTAGGGGAGCAAATGGG
>OTU_34996 contaminant37
TACGGGAGGAGCGAGCATTATTCGGAATGATTAGGCGTAAAGAGTTTGTAGGTGGTTttttAAGTTGAAaaaaaaaaTTAAAGCCCAACTTTATACCTTttttCAAAACTGATAAACTAGAGTATAAATAGAGGATAATGGAATTTCTATTGGAGTGATAAAATATGTTGATAATAGAAGGAAGATCAAAGGCGAAGGCAATTATCTGGGTAtataCTGACACTGAGAAACGAAAGTTAGGGGATCGAAGATG
>OTU_35015 contaminant32
GACAGGgggggCAAGTGTTCTTTGAAATGACTGGGCATAAAGGGCACGTAGGCGATGAATCGGGTTGAAAGTGAAAGTCGCCAAaaaGTGGCGGAATGCTCTCGAAACCAATTCACTTGAGTGAGACAGAGGAGAGTGGAATTTCGTgtgtAGGGGTAAAATCCGTAGATCTATGAAGGAACGCCAAAAGTGAAGGCAGCTctctGGGTCCCTACCGACACTGGGGTGCGAAAGCATGGGGAGCAAACATG
>OTU_35036 contaminant17
GACAGAGGATGCAAGCGTTATCCGGAATGATTGGGCGTAAAGCGTCTGTAGGTGGTTtttCAATTCCGTCGTCAAATCCCCGGGCTCAACCATGGACAGGCAGTGGAAACTACCAAGCTGGAGTACGGTAGGGGTAGAGGGAATTTCCGGTGGAGCAGTGAAATGCGTTGAGATCGGAAAGAACACCAACGGTGAAAGCACTTTGCTGGGTGG
>OTU_35175 contaminant35
TTCCAGCTCCAATAGCGTATATTAAAGTTGTTGCAGTTAAaaaGCTCGTAGTTGAAATTTGGTCTCGGAGGCCTGGGTCTGCTTAATTGCATGTACTTGGTGTCCGAGACTTCCTTCTTGGTGAACGGCCGTCTTCGGGCGGTCCGGAACCAGGACTATTACTTTGAAaaaaTTAGAGTGTTCAAAGCAGGCCATAGGCCCGAATatatTAGCATGGAATAACAGAATAGGACGTGCGGTTCTATTTTGTTGGTTTCTAGAACTGCCGTAATGATTAAAAGGGACAGCCGGgggCATTAGTATTCGCACGCTAGAGGTGAAATTCTTGGATTGTGCGAAGACTCACTACTGCGAAAGCATTTGCCAAGAATGTTTTCATTAATCAAGAACGAAGGTTAGGGTATCGAAAACG
>OTU_35179 contaminant24
GACGGgggggAAAGTGTTCTTCGGAATGACTGGGCATAAAGGGCACGTAGGCGGTGAATCGGGTTGAAAGTGAAAGTCGCTAAaaaCTGGCGGAATGCTCTCGAAACCAATTCACTTGGGTGAGACAGAGGAGAGTGGAATTTCGTgtgtAGGGGTGAAATCCGGAGATATACGAAGGAACGCCAAAAGCAAAGGCAGCTctctGGGTCCCTACTGACACTGGGGTGCGAAAGTATGGGGAGCGAACAGG
>OTU_35223 contaminant17
GACAGAGGATGCAAGCGTTATCTGGAATGATTGGGCGTAAAGCGTCTGTAGGTGGCTTTTCAAGTCCGTCGTCAAATCCCCATGCTCAACCCTGGACAGGCAGTGGAAACTACCAAGCTGGAGTACGGTAGGGGCAGAGGGAATTTCCGGTGGAGCGGTGAAATGCGTTGAGATCAGAAAGAACACCAACGGCGAAAGCACTCTGCTGGGCCAACACTGACACTGAgagaCGAAAGCTAGGGGAGCAAATGGG
>OTU_35291 contaminant32
GACGGgggggCAAGTGTTCTTCAGAATGACTGGGCGTAAAGGGCACGTAGGCGGTGAATCGGATTGAGAGTGAAAGTCACCAAaaaCTGGCGGAATGCTCTCGAAACCAATTCACTTGAGTGAGACAAAGGAGAGTGGAATTTCGTgtgtAGGGGTAAAATTCGTAGATCTACGAAGGAACGCCAAAAGCGAAGGCAGCTctctGGGTCCCTACCGACGCCGGGGTGCGAAAGCATGGGGAGCGAACAGG
>OTU_35329 contaminant11
TACAGAGGATGCAAGCGTTATCCGGAATGATTGGGCGTAAAGCGTCTGTAGGTGGCTTtttAAGTCCGCCGTCAAATCCCAGAGCTCAACCCTGGACAGGCGGTGGAAACTACCAAGCTTGAGTACGGTAGGGGCAGAGGGAATTTCCGGTGGAGCGGTGAAATGCGTAGAGATCGGAAAGAACACCAACGGCGAAAGCACTCTGCTGGGCCGACACTGACACTGAgagaCGAAAGCGTGGGGATCAAACAGG
>OTU_35334 contaminant21
TACGGAGGATGCAAGCGTTATCCGGAATGATTGGGCGTAAAGCGTCTGTAGGTGGTTGATGAAGTCTACTGTTAAATATTAGGGCTTAACCCTGAAAAGGCAGTAGAAACTCATTGGTTTGACTTAAGTCAAACTTGGCTTATACTGCTTTGCAGTATTTGCTTAGCTAGAGTACGGTAGGGGCAGAGGGAATTCCCGGTGTAGCGGTGAAATGCGGAGATATCGGGAAGAACACCAACGGCGAAAGCACTCTGCTGGGCCGACACTGACACTGAgagaCGAAAGCTAAGGGAGCAAACGGG
>OTU_35460 contaminant32
GATAGGgggCAAGTGTTCTCTTCGGAATGACTGGGCGTAAAGGGCACGTAGGCGGTGAATTGGGTTGAAAGTAAAAGTCGCCAAaaaCTGGTGGAATGCTCTCGAAACCAATTCACTTAAGCGAGACAGAAGAGTGGAATTTCGTgtgtAGGGGTGAAATCCGTAGATCTATGAAGGAACGCCAAAAGCGCAGGCAGCTctctGGGTCCCTATCGACGCTGGGGTGCGAAAGCATGGGGAGCAAACAGA
>OTU_35501 contaminant36
TACGGggggAGCGAGCATTATTCGGAATGATTAGGCGTAAAGAGTTTGTAGGTGGTTttttAAGTTGAAaaaaaaaaaaTAAAGCTCAACTTTAtatatTttttCAAAACTGAAaaaCTTGAGTATAAATAGAGGATAATGGAATTTCTACTGGAGGAATAAAATATGTTGATAGTAGAAGGAAGACCAAAAGCGAAGGCAATTATCTGGGTAtataCTGACACTGAGAAACGAAAGCTTGGGTAGCAAACGGG
>OTU_35508 contaminant22
TACAGAGGATGCAAGCATTATCCGAAATGATTGGGCGTAAAGCATCTGTAGGTGGCTTtttAAGTCCGCTGTCAAATCCCAGGGCTCAACTCTGGACAGGCGATGGAAACTACCAAGCTGGAGTATGGTAGGGGCAGAGGGAATTTCTGGTGGAGCGGTGAAATGCTTAGAGATCGGAAAGAAACCAACGGCGAAAGCACTCTGCTGGGCCGACACTGACACTGAgagaCGAAAGTTAGGGGAGCGAATGGG
>OTU_35526 contaminant21
GATAGAGGATGCAAGTGTTATCTGGAATGATTGGGCATAAAGCATCTGTAGGTGGCTTTTCAAGTCCACCGTCAAATCCCAGGGCTCAACTCTGGACAGGCGGTGGAAACTACCAAGCTGGAGTACGGTAGGGGCAGAGGGAATTTCCGGTGGAGCGGTGAAATGCGTAGAGATCGGGAAGAACACCAACGGCGAAAGCACTCTGCTGGGCCGACACTGACACTGAgagaCGAAAGCTAGGGGAGCAAATGGG
>OTU_35579 contaminant24
GACGGggggggCAAGTGTTCTTCAGAATCACTGGGCGTAAAGGGCAAGTAGGCGGTGAATCGGGTTGAAAGTGAAAGTCGCCAAaaaCTGGCAGAATGCTCTCGAAACCAATTCACTTGGGTGAGACAGAGGAGAGTGAAATTTCGTgtgtAGGGGTGAAATCCGCAAATATACGAAGGAACGCCAAAAGCGAAGGCATCtctctGGGTCCCTATCGACGCTAGGGTGCGAAAGCATGGGGAGCGAACATG
>OTU_35708 contaminant22
TACAGAGGATGCAAGCGTTATCCGGAATGATTGGGCGTAAAGCGTCTGTAGGTGGCTTtttAAGTCCGCCGTCAAATCCCAGGGCCGGTAGGGGCAGAGGGAATTTCCGGTGGAGCGGTGAAATGCGTAGAGATCGGAAAGAACACCAACGGCGAAAGCACTCTGCTGGGCCGACACTGACACTGAgagaCGAAAGCTAGGGGAGCGAATGGG
>OTU_35784 contaminant37
TACGGGAGGAGCGAGCATTATTCGGAATGACTGGGCGTAAAGGGCGCGTAGGCGGATGGCACAGTCGGGCGTGAAATTCCTGGGCTTAACCTGGgggCTGCGTTCGAGACGTGCGGTCTTGAGTGGGGAAGAGGGTCGTGGAATTCCCAGTGTAGAGGTGAAATTCGTAGATATTGGGAAGAACACCGGTGGCGAAGGCGGCGACCTGGTCCTTGACTGACGCTGAGGCGCGAAAGCGTGGGGAGCAAACAGG
>OTU_36105 contaminant7
GACAGAGGATGCAAGCGTTATCCGGAATGATTGGGCGTAAAGCGTCTGTAGGTGGCTTCTTAAGTCTGCCGTCAAATTCCAGGGCTTAACCCTGGCCAGGCGGTGGAGACTACTAAGCTGGAGTACGGTAGGGGCAGAGGGAATTTCCGGTGGAGCGGTGAAATGCGTAGATATCGGAAAGAACACCAACGGCGAAGGCACTCTGCTGGGCCGAAACTGACACTGAgagaCGAGAGCTAGGGGAGCGAATGGG
>OTU_36116 contaminant32
GACGGGGTGGAAGTGTTCTTCGGAATGACTTGGCGTAAAGGGCACGTAGGTGGTGAATCGGGTTGAAAGTGAAAGTCACCAAaaaGTGGCGGAATGCTCTCGAAACCAATTCACTTGAGTGAGACAGAGGAGAGTGGAATTTTGtgtgtAGGGGTGAAATCCGTAGATCTATGAAGGAACGCCAAAAGCGAAGGCAGCTCTTTGGGTCCCTACCGACGCTGGGGTGCGAAAGCATGGGGAGCGAACAGG
>OTU_36252 contaminant11
TACAGAGGATGCAAGCGTTATCCGGAATGATTGGGCGTAAAGCGTCTGTAGATGGCTTtttAAGTCCGCCGTCAAATCCCAAAACTCAACCCTAGACAGACGATGAAAACTACCAAACTTGAGTACGGTAGGAACAGAGGGAATTTCCGGTGGAGCGGTGAAATGCGTAGAGATCGGAAAGAACACCAACGGCGAAAGCACTCTGCTGGGCCGACACTGACACTGAgagaCGAAAGCTAGGGGAGCGAATGGG
>OTU_36338 contaminant37
TACAGAGGATGCAAGCGTTATTCGGAATGATTAGGCGTAAAGAGTTTGTAGGTGGTTttttAAGTTGAAaaaaaaaaaaTTAAAGCCCAACTTTATACCTTttttCAAAACTGATAAACTAGAGTATAAATAGAGGATAATGGAATTTCTATTGGAGTGATAAAATATGTTGATAATAGAAGGAAGATCAAAGGCGAAGGCAATTATCTGGGTAtataCTGACACTGAGAAACGAAAGCTTGGGTAGCGAACGGG
>OTU_36821 contaminant11
TACAGAGGATGCAAGCGTTATCCGGAATGATTGGGCGTAAAGCGTCTGTAGGTGGCTTtttAAGTCCGCCGTCAAATCCCAGGGTTGAGCCCTGGGATTTGACGGTGGAAACTACCAAGCTTGAGTACGGTAGGGGCAGAGGGAATTTCCGGTGGAGCGGTGAAATGCGTAGAGATCGGAAAGAACACCAACGGCGAAAGCACTCTGCTGGGCCGACACTGACACTGAgagaCGAAAGCTAGGGGAGCGAATGGG
>OTU_36922 contaminant11
TACAGAGGATGCAAGCGTTATCCGGAATGATTGGGCGTAAAGCGTCTGAACCCTGGACAGGCGGTGGAAACTACCAAGCTTGAGTACGGTAGGGGCAGAGGGAATTTCCGGTGGAGCGGTGAAATGCGTAGAGATCGGAAAGAACACCAACGGCGAAAGCACTCTGCTGGGCCGACACTGACACTGAgagaCGAAAGCTAGGGGAGCGAATGGG
>OTU_37058 contaminant32
GTCAGGggggCAAGTGTAATTCGGAATGACTGGGCGTAAAGGGCACGTAGGCGGTTCATCGGGTTGAAAGTGAAAGTCGCCAAaaaCTGGCGGAATGCTCTCGAAACCAATTCACTTGAGTGAGACAGAGGAGAGTGGAATTTCGTgtgtAGGGATTAAATCCGTAGATCTACAAAGGAACGCCAAAAGCGAAGGCAGCTctctGGGTCCCTACCGACGCTGGGGTGCGAAAGCATGGGGAGCGAACATG
>OTU_37178 contaminant32
GATGGgggggggAAGTGTTCTTCGGAATGACTGGACGTAAAGGGCACGTAGGCGGTGAATCGGGTTGAAAGTGAAAGTCTCCAAaaaGTGGCGGAATGCTCTCGAAACCAATTCACTTGAGTGAGACAAAGGAGAGTGGAATTTCGTgtgtAGGGGTGAAATCCATAAATATACGAAGGAACGCCAAAAGCGAAGGCAGCTctctGGGTCCCTACCGACGCTGGGGTGCGAAAGCATGGGGAGCGAACAGG
>OTU_37299 contaminant11
TACAAAGGATGCAAGCGTTATCCAGAATGATTGGGCGTAAAGCGTCTGTTGGTGGCTTtttAAGTCCGCCGTCAAATTCCAGGGCTTAACCCTGGACAGGCGGTGGTAACAACCAAGCTTGAGTACGGTAGGGGTAAAGGGAATTTCCGGTGGAGCGGTGAAATGCGTAGAGATCGGAAAGAACACCAACGGCGAAAGCACTCTGCTGGGCCGACACTGACACTGAgagaCGAAAGCTAGGGGAGCGAATGGG
>OTU_37453 contaminant35
TTCCAGCTCCAATAGCGTATATTAAAGTTGTTGCAGTTAAaaaGCTCGTAGTTGAATTTCTGTCTCTAAAGACTCCAGTCAATTGATTAAGAGTTCTTTAAGACATTTTCTCACGATGATATTAGTCGTGAGACCTTCACTTTGAGAAAATTAGAGTGTTTCAAGCAAGCTATATGCTTTGAATACTACAGCATGGAATAATACAATAGGACTTTAGACCTATTTGTTGGTTTCTAGGTTTGGAGTAATGATTAATAGGGACAGTTGGgggCATTTGTATTTGATAGTCAGAGGTGAAATTCGTGGATTTATCAAAGACAAACTACTGCGAAAGCATTTGCCAAGGATGTTTTCATTAATCAAGAACGAAAGTTAGGGGATCGAAGACG
>OTU_37567 contaminant22
TACAGAGGATGCAAGCGTTATCCGGAATGATTGGGCGTAAAGCGTCTGTTGGTGGCTTtttAAGTCCGTCGTCAAATCCCAGGGCTCCACTTTGGACAGGCGGCGGAAACTACCAAGCTGGAGTACGGTAGGGGCATAGGGAATTTACGGTGGAGCGGTGAAATGCGTAGAGATCGAAAAGAACACCAATGGCGAAAGCACTCTGCTGGGCCGACACTGGCACTGAgagaCGAAAGCTAGGGGAGCGAATGGG
>OTU_37680 contaminant17
GACAGAGGATGCAAGCGTTATCCGGAATGATTGGGCGTAAAGCGTGTGCAGGCGGGGCCACAAGTGGTGTATGAAATCGCTCGGCTTAACCGGGCGCGGTTATGCCAGACTGTAGTTCTGGAGTGCGGGAGAGGGGCGTGGAATTCCGGGTGTAGTGGTGAAATGCGTAGAGATCCGGAGGAACCCCAGAGGCGAAGGCGGCGCCCTGGCCCGACACTGACGCTCAGACACGACAGCATGGGGAGCGAACGGG
>OTU_37771 contaminant18
TACAGAGGATGCAAGCGTTATCCGGAATGATTGGGCGTAAAGCGTCTGTAGGTGGCTTtttAAGTCCGCCGTCAAATCCCAGGACTCAACCCTGGACAGGCGGTGGAAACTACCAAGCTTGAGTACGGTAGGGGCAGAGGGAATTTCCGGTGGAGCGGTGAAATGCGTAGAGATCGGAAAGAACACCAACGGCGAAAGCACTCTGCTGGGCCGACACTGACACTGGGGTGCGAAAGCATGGGGAGCGAACGGG
>OTU_37844 contaminant21
GACAGAGGATGCAAGCGTTATCCGGAATGATTGGGCGTAAAGCGTCTGTAGGTGGCTTtttAAGTCCGCTGTCAAATCTCAGGGCTCAACGCTGGACAGGCGGTGGAAACTACTAAGCTAGAGTACGGTAGGGGCAGAGGGAATGCCCGGTGAAGCGGTGAAATGCGTTGAGATCGGGAAGAACACCAACGGCGAAAGCACTCTGCTGGGCCGACACTGACACTGAgagaCGAAAGCTAGGGTAGCAAATGGG
>OTU_37924 contaminant29
GACGGggggggCAAGTGTCCTTCGGAATGACTGGGCGTAAAGGGCACGTAGGCGGTGAATCGGGTTGAAAGTGAAAGTCGCCAAaaaCTGGTGGAATGCTCTCGAAACCAATTCACTTGAGTGAGACAGAGGAGAGTGGAATTTCGTgtgtAGGGGTGAAATCCGCAGATCTACGAAGGAAGGCCAAAAGCGAAGGCAGCTctctGGGTCCCTACCGACGCTGGAGTGCGAAAGCATGGGGAGCGAACGGG
>OTU_38265 contaminant35
TTCCAGCTCCAATAGCGTATATTAAAGTTGTTGCAGTTAAaaaGCTCGTAGTCGAATATTGGACTGGGGAAATGAGTATTGCCTCTGGCAAGGACTTGTGGAACTGGTCTTTCTTTTGGGGAAGACGGCTTTCCTTTGTTGGAAGGACGATGGAACCAAGACGATTACCTTGAGAAaaaCAGAGTGTTTAAAGCAGGCTAAAGCTTGAATACGTTAGCATGGAATAATAAGATAGGACGTTTGTTTTATTTTGTTGGTATTGGAGATGAATGTCATGATGAATAGGGACAGTTGGgggCATTAGTATTTCTAAGCTAGAGGTGAAATTCTTGGATTTTAGGAAGACTAACTAGTGCGAAAGCATTTGCCAAGGATGTTTTCATTGATCAAGAACGAAAGTTAGGGTATCAAAGACG
>OTU_38366 contaminant32
GACGGggggggggAAGTGTTCTTCAGAATGACTGGGCGTAAAGGGCACGTAGGCGGTGAATCGGGTTGAAAGTGAAAGTCGCCAAaaaCTGGCGGAATGCTCTCGAAACCAATTCACTTGAGTGAGACAGAGGAGAGTGGAATTTCGTgtgtAGGGGTGAAATCCGTAGATCTACGAAGGAACGCCAAAAGCGAAGGCAGCTCTCCGGGTCCCTACCGATGCTGGGGTGCGAAGGCATGGGGAGCGAACAGG
>OTU_38460 contaminant21
TACAGAGGGTGCGAGCGTTAATCGGAGTTACTGGGCGTAAAGGGCGCGTAGGCGGTGATGCAAGTAAGATGTGAAATCCCTGGGCTTAACCTAGGAATTGCATTTTAGACTGTGTTGCTAGAGTGCAGTAGAGGGTAGTGGAATTTCCGGTGTAGCGGTGAAATGCGTAGAGATCGGAAAGAACACCAACGGCGAAAGCACTCTGCTGGGCCGACACTGACACTGAgagaCGAAAGCTAGGGGAGCAAATGGG
>OTU_38535 contaminant24
GACGGgggggCAACTGTTCTTCGGAATGACTGGGCGTAAAGGGCATGTAGTCGGTGAATCGTAGAATTACGAATCCTTTAATGCTTGCTCTTGCTCATTAGAGATAATCGAACACTGCGGGTTGAAAGTGAAAGTCGCCAAaaaCTGGCGAATGCTCTCGAAACCAATTCACTTGGGTGAGACAGATGAGAGTGGAATTTTGtgtgtAGGGGTGAAATCCGCAAATCTACGAAGGATCGCCAAAAGCAAAGGCAGCTATCTGGGTCCCTACCGACGCTGGGGTGCGAAAGCATGGGGAGCGAATAGG
>OTU_38542 contaminant32
GACGGgggggCAAGTGTTCATCGGAATGACTGGGCGTAAAGGGCACGTAGGCGGTGAATCGGGTTGAAAGTGAAAGTCGCCAAaaaGTGGCGGAATGCTCTCAAAACCAATTCACTTGAGTGAGACAGAGGATGGTGGAATTTCATGTGTAGGGGTGAAATCCGTAAATATACGAAGGAACGCCAAAAGCGAAGGCAGCTctctGGGTCCCTACCGACGCTGGGGTGCGAAAGCATGGGGAGCGAACATG
>OTU_38549 contaminant35
TTCCAGCTCCAATAGCTTATATTAAAGTTGTTGCAGTTAAaaaGCTCGTAGTTGAATTttttGAGGCGACCTGGGTTGGGTTGGTTTACTCTGGCGCAGCCTAGGTACGCTTCATTtttCGGGAGGTACCCAGTTCGGCTTAAACTCCGGATTGGAgagaCCCGTCAGTTACTGTGAGCAAAACAGAGTGTTCAAAGCAGGCAATCGCTTGAATGACTTAGCATGGAATAACAAGAAACGACATTGGTCTATCTTGTTGGTTTGAGATCGGTGTAATGTTTAATAGGAACAGTTGGgggTGTCCGTATTTTGTAGTCAGAGGTGAAATTCTTGGATTTACAGAAGACGAACGACTGCGAAAGCATTCACCAAGAATGTTTTCATTAATCAAGAACGAAAGTTTGGGGATCGAAGATG
>OTU_38556 contaminant32
GACGAGGggggAGTGTTCTTCGGAATGACTGGGCGTAAAGGGTACATAGGCGGTAAATCGGGTTGAAAGTGAAAGTCGCCAAaaaCTGGCGGAATGCTCTCGAAACTAATTCACTTGAGTGAGACAGAGGAGAGTGGAATTTCATGTGTAGGGGTGAAATCCGTAGATCTACGAAGGAGCGCCAAAAGCGAAGGCAGCTctctGGATCCCTACCAACGCCGGGGTGTGAAAGCTAGGAGAGCAAATGGG
>OTU_38586 contaminant17
GACAGAGGATGCAAGCATTATCCAAAATGATTGGGCGTAAAGCGTCTGTAGGTGGCTTTTCAAGTCCGCCATCAAATCCCAGCACTCAACCCTGGACAGGCGGTGGAAACTACCAAGCTGGAGTACGGTAGGGGCAGAGGGAATTTCCGGTGGAGCGGTGAAACGCATTGAGATCGGAAAGAACACCAACGGCGAAAGCACTCTGCTGGGCCGACACTGACACTGAgagaCGAAAGCTAGGGGAGCAAATGGG
>OTU_38890 contaminant32
GATGGgggggggggggAGAAAGTGTTtttCAGAATGACTGGGCGTAAAGGGCACGTAGGCGGTGAATTGGGTTGAAAGTGAAAGTCGCCAAaaaGTGGCGGAATGCTCTCGAAACCAATTCACTTGAGTGAGACAGAGGAGAGTGGAATTTCGTgtgtAGGGGTGAAATCCGTAAATATACGAAGGAACGCCAAAAGCGAAGGCAGCTctctGGGTCCCTACCGATGCTGGGGTGCGAAAGCATGGGGAGCAAACAGG
>OTU_38980 contaminant32
GACGGgggggggggggggggTGTTCGTCGGAATGACTGGGCGTAAAGGGCACGTAGGCGGTGAATCGGGTTGAAAGTGAAAGTCGCCAAaaaGTGGCGGAATGCTCTCAAAACCAATTCACTTGAGTGAGACAGAGGAGAGTGGAATTTCGTgtgtAGGGGTGAAATCCGTAGATCTACGAATGAACGCCAAAAGCGAAGGCAACTctctAGTTCCCTACCGACGCTGGGGTGCGAAAGCATGGGGAGCGAACATG
>OTU_39110 contaminant35
TTCCAGCTCCAATAGCGTATATTAAAGTTGTTGCAGTTAAaaaGCTCGTAGTTGGATTTCAAGGAACGTCCTTGGGAAACCATTGACTTCCTATCAGTCTTTGACTGTTACTGTGAGAAAATTAGAGTGTTTCAAGCAGGCTGTTGCCAGAATACATTAGCATGGAATAACGAATGTGTCTAGAATCTTGGTTAATTCTAGAATACGATTAATAGGGACAGTTGGgggCATTAGTATTTAATTGTCAGAGGTGAAATTCTTGGATTTGTTAAAGACTAACGTATGCGAAAGCATTTGCCAAGGATGTTTTCATTAATCAAGAACGAAAGATAGGGGATCAAAGACG
>OTU_39183 contaminant25
GACGGGAGGGCAAGTTTTCTTCGGAATGAATGGGCGTAAAGGGCACATAGGCGGTGAATCGGGTTGAAAGTGAAAGTCGCCAAaaaCTGGTGGAATGCTCTCGAAACCAATTCACTTGAGTGAGACAGAGGAGAGTGGAATTTCGTgtgtAGGGGTTAAATCCGGAGATCTACGAAGGAACGCCAAAAGCGAAGGTAGCTctctGGGTCCCTACCGACGCTGAGGTGCGAAAGCATGGGACCAAACGAG
>OTU_39231 contaminant22
TACGAAGGgggCAAGCGTTATCCGGAATGATTGGGCGTAAAGAGTTTGTAGATTGTCATACGTTttttAAGTTAAATTCTAGAGTAAAATTTTAAaaaaGCTTAAAATAAAATGTGACTTGAGTATAAGGTGGGATGATATTATTTTATGCATAGGGGTAAAATCCATTTATTTATAAAAGAATGCCGATGGCGAAAGCAGTCATCTATATTATTACTGACATTGAAaaaCGAAAGCGTAGGTATCAAACAGG
>OTU_39581 contaminant11
TACAGAGGATGCAAGCGTTATCCGGAATGATTGGGCGTAAAGCGTCTGTAGGTGGCTTtttAAGTCCGTTGTTAAATCCCAGGGTTCAACCCTGGATAGGCGGTGGAAACTATTAAGCTTGAGTATGGTAGGGGCAGAGGGAATTTCCGGTGGAGCGGTGAAATGCGTAGAGATCGGAAAGAACACCAACGGCGAAAGCACTCTGCTGGGCCGACACTGACACTGAgagaCGAAAGCTAGGGGAGCGAATGGG
>OTU_39628 contaminant17
GACAGAGGATGCAAGCGTTATCTGGAATGATTTGGCGTAAAGCGTCTGTAGGTGGCTTTTCAAGTCCGTCGTCAAATCCCCGAGCTCAAACCTGGATAGGCAGTGGAAACTACCAAGCTGGAGTACGGTAGGGGCAGAGGGAATTTCCGGTGGAGCGGTGAAATGCGTTGAGATCGGAAAGAACACCAACGGCGAAAGCACTCCGCTGGGCCGACACTGACACTGAGAGGCAAAAGCTAGGGGAGCAAATGGG
>OTU_39653 contaminant11
TACAGAGGATGCAAGCGTTATCCAAAATGATTGGGTGTAAAGCGTCTGTAGGTGGCTTtttAAGTCCGCCGTCAAATCCCAGGGCTCAAACCTGGACAGGCGGTGGTAACAACCAAGCTTGAGTACGGTAGAGGTAGAGGGAATTTTCGGTGGAGCGGTGAAATGCGTAGAGATCGGAAAGAACTCCAACGGCAAAAGCACTATGTTGGACCGACACTGACACTGAgagaCGAAAGCTAGGGGAGCGAATGGG
>OTU_39975 contaminant11
TACAGAGGATGCAAGCGTTATCCGGAATGATTGGGCGTAAAGCGTCTGTAGGTGGCTTtttAAGTCCGCCGTCAAaaaaCTACCAAGCTTGAGTACGGTAGGGGCAGAGGGAATTTCCGGTGGAGCGGTGAAATGCGTAGAGATCGGAAAGAACACCAACGGCGAAAGCACTCTGCTGGGCCGACACTGACACTGAgagaCGAAAGCTAGGGGAGCGAATGGG
>OTU_40017 contaminant11
TACGAGTGCTCCAAGCGTTATCCGGAATGATTGGGCGTAAAGCGTCTGTAGGTGGCTTtttAAGTCCGCCGTCAAATCCCAGGGTTCAACCCTGGACAGGCGGTGGAAACTACCAAGCTTGAGTACGGTAGGGGCAGAGGGAATTTCCGGTGGAGCGGTGAAATGCGTAGAGATCGGAAAGAACACCAACGGCGAAAGCACTCTGCTGGGCCGACACTGACACTGAgagaCGAAAGCTAGGGGAGCGAATGGG
>OTU_40092 contaminant32
GACGGgggggggggCAAGTGTTCTTTGGAATGACTGGGCGTAAAGGGCACATAGGCGGTGAATTGGGTTGAAAGTGAAAGTCGCCAAAGAGTGGCGGAATGCTCTCGAAACCAATTCACTTGAGTGAGACAGAGGAGAGTGGAATTTCGTgtgtAGGGGTGAAATCCGTAGACCTACGAAGGAACGCCAAAAGAGGCAGCTctctGGGTCCGTACCGACGCTACGGTGCGAAAGCATGGGCAGCGTACAGG
>OTU_40253 contaminant38
TACAGAGGGTGCGAGCGTTAATCGGAATGACTGGGCGTAAAGGGCACGTAGGCGGAGATACAAGTTAGATGTGAAATACCTGGGCTCAACCTGGGAGGTGCATATAATACTGTATTTCTAGAGTATTGGAGAGGTAACGGGAATTTCCGGTGTAGCGGTGAAATGCGTAGATATCGGAAAGAACACCAATGGCGAAGGCAAGTTACTGGCCAAATACAGACGCTGAGGAGCGAAGGCGTGGGGAGCAAACAGG
>OTU_40338 contaminant17
GACAGAGGATGTAAGCGTTATCCAGAATGATTGGGCGTAAAGCGTCTGTAGGTGGCTTTTCAAGTCCGCCGTCAAATCCCCGGGCTCAACCCTCGAAAGGCAGTGGAAACTACCAAGCTGGAGTACGGTAGGGGCAGAGGGAATTTCCGGTGGAGCGGTGAAATGCGTTGAGATCGGAAAGAACACCAACGGTGAAAGCACTCTGCTAGGCCGACACTGACACTGAgagaCGAAAGCTAGGGTAGCAAATGGG
>OTU_40513 contaminant7
GACAGAGGATGCAAGCGTTATCCAGAATGATTGGGCGTAAAGCGTCAATAGGTGGCTTtttAAGTCTGCTATCAAATCCCAGGGATCAACCCTGGACAGGCGGTGGAAACTACCAAGCTGGAGTTCGGTAGGGGCAGAGGGAATTTCCGGTGGAGCGGTGAAATGCGTAGAGATCGGAAAGAACACCAACGGCGAAAGCACTCTACTGGGCCAACACTGACACTGAgagaCGAAAGATAGGGGAGCGAATGGG
>OTU_40522 contaminant6
GACAGGGGATGCAAGCGTTATCCGGAATGATCGGGCGTAAAGCGTCTGTAGGTAGCTCCTCAAGTCCGCCGTCAAATCCCAGGGCTCAACCCTGGAAGGGCGGTGGAAACTACCGAGCCGGAGTACGGTAGGGGCAGGgggAATTTCCGGTGGAGCGGTGAAATGCGTAGAGATCGGAAGGAACACCAATGGCGAAAGCACTCTGCTGGGCCGACACTGACACTGAgagaCGAAAGCTAGGGTAGCGAATGGG
>OTU_40725 contaminant38
TACAGAGGTCCCGAGCGTTCTTCGGAATGACTGGGCGTAAAGGGCACGTAGGCGGTGAATCGGGTTGAAAGTGAAAGTCGCCAAaaaGTGGCGGAATGCTTTCGAAACCAATTCACTTGAGTGAGACAGAGGAGAGTGGAATTTCGTGTGGAGGGGTGAAATCTACAGATCTACGAAGGAACGCCAAAAGCGAAGGCAGCTctctGGGTCCCTACCGACGCTGGGGTGCGAAAGCATGGGGAGCGAACGGG
>OTU_40944 contaminant35
TTCCAGCTCCAATAGCGTATATTAAAGTTGTTGCAGTTAAaaaGCTCGTAGTTGAATTTCTGTTTGGTAAGAGTGCGTCATACGACATATCTCGATACCAGACATCTTTCTGCACTTCTACCTCTGGTAGTTGTCGTAGAACCTTTACTTTGAGAAAATTAGAGTGTTTCAAGCAAGCGTTAGCTTTTGAATACTACAGCATGGAATAATATTATAGGACTTTGGTGCCTATTTGTTGGTTTCTGGGCCTAAGGTAATGATTAATAGGGACAGTTGGgggTATTCGTATTTGTCAGTCAGAGGTGAAATTCGTAGATTTGACAAAGACGAACTACTGCGAAAGCATTTACCAAGGATGTTTTCATTGATCAGGAACGAAAGTTAGGGGATCGAAGACG
>OTU_40997 contaminant17
GACAGAGGATGCAAGCGTTATCCAGAATGATTGGGCATAAAGCGTCTATAGGTGGCTTTTCAAGTCCGCCGTCAAATACCAGGGCTCAACCCTTCACAGGCGGTGGAAACTACCAAGCTGGAGTACGGTAGGGGCAGAGGGAATTTCTGGTGGAGCGGTGAAATGCATTGAGATCGGAAAGAACACCAACGGCGAAAGCACTCTGCTGGGCCGACACTAACACTGAgagaCGAAAGCTAGGGGAGTAAATGGG
>OTU_41001 contaminant32
GACGGgggggCAAGTGTTCTTCAGAATGACTGGGCGTAAAGGGCACGTAGGCGGTGAATCGGGTTGAAAGTCAAAGTCGCCAAaaaCTGGCGGAATGCTCTCGAAACCAATTCACTTGAGCGAGACAGAGGAGAGTGGAATTTCGTgtgtAGGGGTGAAATCCGTAGATCTACGAAGGAACGCCAAAAGCGAAGGCAGCTctctGGGTCCCTACCGACGCTGGGGTACGAAAGCATGGGGAGCGAATAGG
>OTU_41042 contaminant35
TTCCAGCTCCAATAGCGTATATTAAAGTTGTTGCAGTTAAaaaGCTCGTAGTTGGACTTTAGGCACGGCCGCAGGGTCAGCCGCAAGGCTGCACTAGACGGGCTGGGCCTCACCTCCAGGGAGCTGTGTCGCAAGGCGCAGTGATCTGGGCTTTACTTTGAAGAAATTAGAGTGTTCAAAGCAGGCGTGTTTGCTTGGATACATTAGCATGGAATAATAAAATAGGACTCTAGTCTTATTTTGTTGGTTTGAGGACGGGAGTAATGATTAATAGGGATGGTTGGgggCATTAGTATTCAGTAGTCAGAGGTGAAATTCTTGGATTTACTGAAGACTAGCTAGTGCGAAAGCATTTGCCAAGAATGTTTTCATTAATCAAGAACGAAAGTTAGGGGATCGAAGACG
>OTU_41247 contaminant17
GACAGAGGATGAAAGCGTTATCCGAAATGATTGGGCGTCAAGCGTCTGTAGGTGGCTTTTCAAGTCCACCGTCAAATCCCAGGGCTCAACCCTGAACAGGTGGTGGAAACTACCAAGCTAGAGTATGGTAGGGGCAGAGGGAATTTCCGGTGGAGCAGTGAAATGCAATCAGATCGGAAAGAACACCAACGGCGAAAGCACTCTGCTGGGCCGACACTGACACTGAgagaTGAAAGCTAGGGGAGCAAATGGG
>OTU_41286 contaminant11
TACAGAGGATGCAAGCGTTATCCGGAATGATTGGGCGTAAAGCGTCTGTAGGTGGCTTtttAAGTCCGCCGTCAAATCCCAGGGCTCAACCCTAAACAGGCGGTGGAAACTACCAAGCTTGAGTACGGTAAAGGCAGAGGGAATTTCCGGTGGAGCGGTGAAATGCGTAGAAATCGGAAAGAACACCAACGGCGAAAGCACTCTACTGGGCCAACACTGACACTGAgagaCGAAAGCTAGGGAAGCGAATGGG
>OTU_41365 contaminant22
TACGGAGGGTGCAAGCGTTGTCCGGATTTATTGGGTTTAAAGGGTGCGTAGGTGGAACTGTAAGTCTGATTTGAAAGCAAGCGGCTTAACCGTTTGATGTGGTTGGAAACTGTGGTTCTTGAATGGGTTGGCGGTAGCCGGAATGGGTCATGTAGCGGTGAAATGCATAGATATGACCCGGAACACCGATTGCGAAGGCAGGCTACTACGACTTGATTGACACTGAgagaCGAAAGCTAGGGGAGCGAATGGG
>OTU_41502 contaminant32
GACGGggggggCAAGTGTCCTTCGGAATGACTGGGCGTAAAGGGCACGTAGGCGGTGAATCGGGTTGAAAGTGAAAGTCGCCAAAAGTGGCGGAATGCTCTCGAAACCAATTCACTTGAGTAAGACAGAGGAGAGTGGAATTTAGTgtgtAGGGGTGAAATCCGTAGATCTACGAAGGAACGTCAAAAGGGAAGGCAACTctctGGGTCCCTGCCAATGCTGAGGTGCGAAAGCATGGAGAGTGAACATG
>OTU_41648 contaminant21
GACAGAGGATGCAAGCGTTATCCGGAATGATTGGGCGTAAAGCGTCTGTAGGTGGCTTTTCAAGTCCGCCGTCAAATCCCAGGGCTCAACCCTGGATAGGCGGTGGAAACTACCAAGCTGGAGTACGGTAGGGGCAGAGGGAATTTTCGGTGGAGCGGTGAAATGCGTAGAGATCAGGAAGAACACCAACGACGAAAGCACTCTGCTGGGCTGACACTGACACTGAgagaCGAAAGCTAGGGGAGCAAATGGG
>OTU_41722 contaminant22
TACGAAGGgggCTAGCGTTATCCGGAATGATTGGGCGTAAAGGGTTCGTAGACTGTTAATTTACTTtttAGTTAAAGCTTAAaaaaaaaTTTTAAAAGTGCTAAaaaCACAAATTGACTTGAGTTTAAGagagGGTAGCAGAATTTCATACATAGGAGTAAAATCCAATAATTTATGAAGGAATGCCAAAGGCGAAAGCAGCTATCTAGATTAAAACTGACGTTGAGGAACGAAAGCATAGGTAGCAAACAGG
>OTU_41870 contaminant35
TTCCAGCTCCAAGAGCGTATATTAAAGTTGTTGCAGTTAAaaaGCTCGTAGTTGAACTTTAGGCCTGGCAGAACGAATGCTCATTTGATGCGAACGTTCAGCGAGGTCTTTCCTTCTGGGGAACTCCTGTATGTTAATTCATGCAGGAAGGATCCAGAACAGTTACCTTGAAaaaaTTAGAGCGTTTAAAGCAGGCATTTGCTTGAATACATTAGCATGGAATAATGAAATAGGATTTTGGTTCTATTTTGTTGGTTTCTAGGACCGAAATAATGATTAATAGGGACAGTTGGgggCATTAGTATTTCGTTGTCAGAGGTGAAATTCTTGGATTTACGAAAGACTAACTACTGCGAAAGCATTTGCCAAGGATGTTTTCATTAATCAAGAACGAAAGTTGGgggATCAAAGACG
>OTU_41875 contaminant8
TACGTAGGTGGCAAGCGTTATCCGGAATTATTGGGCGTAAAGAGTGAGCAGGCGGTTGTCTAAGTCTGGAGTCAAATGCTGTGGCTTAACCACAATTCGCTTCAGAAACTAGTCGACTAGAGTGCGAgagaAGTTTGTGGAATTCCATGTGTAGCGGTGAAATGCGTAGATatatGGAGGAACACCAGTGGCGAAGGCGGCAAACTAGCTCGTAACTGACGCTCATTCACGAAAGCGTGGGTAGCAAATAGG
>OTU_42008 contaminant11
TACAGAGGATGCAAGCGTTATCCGGAATGATTGGGCGTAAAGCGTCTGTAGGTGGCTTtttAAGTCCGCTGTCAAATTTTAGGGTTCAATTTTGGATAGGTGGTGGAAACTACTAAGCTTGAGTACGGTAGGGGCAGAGGGAATTTCCGGTGGAGCGGTGAAATGCGTAGAGATCGGAAAGAACACCAACGGCGAAAGCACTCTGCTGGGCCGACACTGACACTGAgagaCGAAAGCTAGGGGAGCGAATGGG
>OTU_42047 contaminant17
GACAGAGGATGCAAGCGTTATCCGCAATGATTGGGCGTAAAGTGTCTGTAGGTGGCTTTTCAATTCCGCCGTCAAATCCAAGGCTCAACCTTGGACAGGCGGTGGAAACTACCAAGCTGGAGTATGGTAGGGGCAGAGGGAATTTCTGGCGGAGCGGTGAAATGCATTGAGATCGGAAAGAACACCAACGGTGAAAGCACTCTGCTGGGCCGACACTGACACTGAgagaCGAAAGCTAGGGGAGCAAATGGG
>OTU_42105 contaminant35
TTCCAGCTCCAATAGCGTATATTAAAGTTGTTGCAGTTAAaaaGCTCGTAGTTGAACTTCAGGCTTGGCGGGGTGGTCTGCCTAACGGTATGTACTATCCGGCTGAGCCTTACCTCCTGGTGAGCCTGCATGTCGTTTATTCGGTgtgtCGGGGAACCAGGAATTTTACTTTGAAaaaaTCAGAGTGTTTAAAGCAGCATTTGCCAAGGACGTTTTCATTAATCAAGAACGAAGGTTAGGGGATCAAaaaCG
>OTU_42645 contaminant11
TACAGAGGATGCAAGCGTTATCCGGAATGATTGGGCGTAAAGCGTCTGTAGGTGGCTTtttAAGTCCGCCGTCAAATCCCAGGGCTCAATCCTGGACAGGCGGTGGAAACTACCAAGCTTGAGTACGGTAGGGGCAGAGGGAAGGGAAGGgggAGCGGGGAAAGGCGGAgagagCGGAAAGAACACCAACGGCGAAAGCACTCTGCTGGGCCGACACTGACACTGAgagaCGAAAGCTAGGGGAGCGAATGGG
>OTU_42898 contaminant17
GACAGAGGATGCAAGCGTTATCCGGAATGATTGGGTGTAAAGCGTCTATAGGTGGCTTTTCAAGTCCGCCGTCAAATCCCAGGTCTCAACCCTGGACAGGCGGTGGAAACTACCAAGCTGGAGTACGGTAGGGGCAGAGGGAATTTCTGGTGGATCGGTGAAATGCATTGAGATCAGAAAGAACACCAATGGCGAAAGCACTCTGCTGGGCCGACACTGACACTGAgagaCGAAAGCTAGGGGAGCAAATGGG
>OTU_43289 contaminant17
GACAGAGGATGCAAGCGTTATCCGGAATGATTGGGCGTAAAGCGTCTGTAGGTGGCTTTTCAAGTCCGCCATCAAATCCCAGGGATCAACCCTGGACAGGCGGTGGAAACTACCAAGCTGGAGTACGGTAGGGGTAGAGGGAATTTCCGGTGGAGCGGTGAAATGCATTGAGATCGGAAAGAATACCAACGGCGAAAGCACTCTACTGGGCCGACACTCACACTGAgagaCAAAAGCTAAGGTAGCAAATGGG
>OTU_43311 contaminant17
GACAGAGGATGCAAGCGTTATCCGGAATGATTGGGCGTAAAGCATCTATAGGTGGCTTTTCAAGTCCGCAGTCAAATCCCAGGGATCAACCCTGGACAGGTGGTGGAAACTACCAAGCTGGAGTACGGTAGGGGCAGAGGGAATTTCTGGTGGAGCGGTGAAATGCATTGAGATCGGAAAGAACACCAACGGTGAAAGCACTCTGCTGGGTCGG
>OTU_43340 contaminant17
GACAGAGGATGCAAGCGTTATCCGGAATGATTGGGCGTAAAGCGTTTGTAGGTGGCTTTTCAAGTCCGCCGTCAAATCCCAGGGCTCAACCCTGGATAGGCGGTGGAAACTACCAAGCTGGAGTACGGTAGGGGTAGAGGGAATTTCCGGTGGAGCGGTGAAATACATTGAGATCGGAAAGAACACCAACGGTGAAAGCACTCTGCTAGGCCAACACTGACGCTGAgagaCGAAAGCTAGGGGAGCAAATGGG
>OTU_43391 contaminant32
GACGGgggggCAAGTGTTCTTCAGAATGACTGGGCGTAAAGGGCACGTAGGCGGTGAATCGGGTTGAAAGTGAAAGTCACCAAAATGTGGCGGAATGCTCTCGAAACCAATTCACTTGAGTGAGATAGAGGAGAGTGGAATTTCGTgtgtAGGGGTGAAATCCATAGATCTACGAAGGAACGCCAAAAGCGAAGGCAGCTctctGGCTCCCTACCGACGTTGGGATGCGAAAGCATGGGGAGCGAACATG
>OTU_43473 contaminant32
GACTGGggggggCAAGTGTTCTTTGGAATGTCTGGGCGTAAAGGGCACGTAGGCGGTGAATCAGGTTGAAAGTGAAAGTCGCCAAAATGTGGCAGAATTCtctcGAAACCAATTCACTTGAGTAAGACAGAGGAGAGTGGAATTTCATGTGTAGGGGTGAAATCTGTAGATATACGAAGGAACGCCAAAAGCGAAGGCAGCTCTTTGGGTCCCTACCGATGCTGGGGTGTGAAAGCATGGGGAGCGAACATG
>OTU_43588 contaminant24
GACGGgggAGAGGgggggggggCAAGTGTTCTTTGGAATGACTGGGCGTAAAGGGCACGTAGGCGGTGAATCGGGTTGAAAGTGAAAGTCGCCAAaaaCTGGCGGAATGCTCTCGAAACCAATTCACTTGGGTGAGACAGAGGAGAGTGTAATTTCGTAAGTAGGGGTGAAATCCGCAAATATACGAAGGAACGCCAAAAGCAAAGGCAGCTctctGGGTCCCTACCGACGCTGGGGTGCGAAAGCATGGGGAGCGAAGATG
>OTU_43824 contaminant32
GACGGGGTGGAAGTGTTCTTCGGAATGACTGGGCATAAAGGGCACGTAGGCGGTGAATCGGGTTGAAAGTGAAAGTCGCCAAaaaGTGGCGGAATGCTCTCAAAACCAATTCACTTGAGTGAGATAGAGGAGAGTGGAATTTCGTgtgtAGGGGTGAAATCCGTAGATCTACGAAGGAACGCCAAAAGCGAAGGCAGCTCTTTGGGTCCCTACCGACGCTGGGGTGTGAAAGCATGGGGAGCAAACATG
>OTU_43846 contaminant32
GACGGAGGgggCAAGTGTTCTTCAGAATGACTGGGCGTAAAGGGCACGTAGGCGGTGAATCGGGTTGAAAGTGAAAGTCGCCAAaaaGTGGCGGAATGCTCTCGAAACCAATTCACTTGAGCGAGAAGGAGGAGAGTGGAATTTCGTATGTAGGGGTGAAATCCGTAGATCTACGAAGGAACGCAAaaaGAAAAGGCAGCTCTGGATCCCTACCGACGCTGGGGTGTGAAAGCATGGGGAGCGAACAGG
>OTU_43855 contaminant22
TACAAGGAAGACTAGTGTTATTCATCTTTATTAGGTTTAAAGGGTACCTAGACAGTATTTCTAGCCCCTAAAGGGAACAGACTTACTAGAGTTTTATGTGAGAGGGAAATATTAGAACCATTGGAGTAGAGATAGAATTttttGATACTAATGGGACGGATAACGGCGAAAGCACTCTGCTGGGCCGACACTGACACTGAgagaCGAAAGCTAGGGGAGCGAATGGG
>OTU_43864 contaminant35
TTCCAGCTCCAATAGCGTATATTAAAGTTGTTGCAGTTAAaaaGCTCGTAGTTGAATTTCTGGCGCGGGCCGCTGCGCCCGCCTCACGGCGTGGCGCGGCGACCGCTCCATCCTCGCGAGGAAGGCGTCCCTCTTCATTGAGGGGCGCCGGACTCGCGTCCTTTACTGTGAAaaaaTTAGAGTGTTTAAAGCAGGCTTCCCGCTTGAATACATTAGCATGGAATAATGAGATAGGACTTCGGTGCTATTTTGTTGGTTGCGTACCGAGGTAATGATTAATAGGGACAGTTGGgggTATTCATATTTAACTGTCAGAGGTGAAATTCTTGGATTTGTTAAAGATGAACCACTGCGAAAGCATTTACCAAGGATGTTTTCATTAATCAAGAACGAAAGTCAGGGGATCGAAGAGG
>OTU_44098 contaminant37
GACAAGGGAGACGAGTGTTATTCGGAATGATTAGGCGTAAAGAGTTTGTAGGTGGTTttttAAGTTGAAaaaaaaaaaTTAAAGCCCAACTTTATACCTTttttCAAAACTGATAAACTAGAGTATAAATAGAGGATAATGGAATTTCTATTGGAGTGATAAAATATGTTGATAATAGAAGGAAGATCAAAGGCGAAGGCAATTATCTGGGTAtataCTGACACTGAGAAACGAAAGCTTGGGTAGCGAACGGG
>OTU_44111 contaminant22
GACAGAGGCTGCAAGCGTTATCCGGAATGATTGTGCGTAAAGCATCTGTAGGTGGCTTtttAAGTCCGCCGTCAAATCCCAGGGCTCAACCCTTGACAGGCGGTGGAAACTACCAAGCTGGAGTACGGTAGGGGCAGAGGGAATTTCCGGTGGAGCGGTGAAATGCGTAGAGATCGGAAAGAACACCAACGGCGAAAGCACTCTGCTGGACCGACACTGACACTGAgagaCGAAAGCTAGGGGAGCGAATGGG
>OTU_44408 contaminant17
GACAAAGGATGCAAGAGTTATCCGGAATGATTGGGCGTAAAGCGTCTGTAGGTGGCTTTTCAAGTCCGCCGTCAAATCCCCGGGCTAAACCCTAGACAGGCAGTGGAAACTACCAAGCTGGAGTACGGTAGGGGCAGAGGGAATTTCCGGTGGAGCGGTGAAATGCGTTGAGATCGGAAAGAACACCAACGGCGAAAGCACTATGCTGGGCCGACACTGACACTAAGAGACGAAAGCTAGGGGAGCAAATGGG
>OTU_44604 contaminant35
TTCCAGCTTCAGTAGCGTATATTAAAGTTGTTGCAGTTAAaaaGCTCGTAGTTGGTTATCGGATGGGGCTCGGCTCGCTGTCTACGGATGGCTTGCAGAGCCCTGTCTTTCCTTCCGGTCGTGTGCTGTGCATCGCAAGGTGTGCAGTGCATCCGGAACCTTTACCTTGAGTAAATTGGAGTGTTCAAGGCAGGCATTCGCTTGTACATGTTAGCATGGAATAATGGAACAGGACGTTGGTCCTTCCGTTGGTCGATGGATCGACGTAATGATCAATAGGGACAGTTGGgggCATTCGTATTCAATCGTCAGAGGTGAAATTCTTGGATTGATTGAAGACGAACTAATGCGAAAGCATTTGCCAAGGATGTTTTCATTAATCAAGAACAAAAGTTAGGGGATCGAAGACG
>OTU_44887 contaminant11
TACAGAGGATGCAAGCGTTATCCGGAATGATTGGGCGTAAAGCGTCTGTAGGTGGCTTtttAAGTCTGTCGTCAAATCTCAGGGCTCAATCCTGGACAGGTGGTGGAAACTATCAAGCTTGAGTACGGTAGGGGTAGAGGGAATTTCTGGTGGAGCGGTGAAATGCGTAGAGATCGGAAAGAACACCAACGGCGAAAGCACTCTGCTGGGCCGACACTGACACTGAgagaCGAAAGCTAGGGGAGCGAATGGG
>OTU_45252 contaminant32
GACGGgggggggCAAGTGTTCTTTGGAATGACTGGGCGTAAAGGGCACGTAGGCGGTGAATCGGGTTGAAAGTGAAAGTCGCCAAaaaGTGGCGGAATGCTCTCGAAACCAATTCACTTGAGTGAGACAGAGGAGAGTGGAATTTCGTgtgtAGGGGTGAAATCCGTAGATCTACGAAGGAACGTCAAAAGCGAAGGTAGCTctctGGGTCCCTACCGACGCTGAGGTGCGAAAGCATGGGGAGCGAACAGG
>OTU_45425 contaminant30
GACGGgggggAGGggggggggggCTAGTGTTtttAGGAATGACTAGGCGTAAAGGGCACGTAGGCGGTGAATCCGGTTGAAAGTGAAAGTCGCCAGCTCAACTGGCGGAATGCTTTCAAAACCAATTCACTTGAGTAAGATAGAGGATAGTGGAATTTCATGTGTAGAGATAAAATTCACAGATATACGAAGGAACACCAAAAGCAAAGGCAGCTTTCTGGGTCTCTACTGACGCTGAGTTGCGAAAGCATAGGGAGCAAACAAG
>OTU_45565 contaminant32
GACGGggggCATGTGTTCTTCGGAATGACTGGGCGTAAAGGGCACGTAGGCGGTGAATCGGGTTGAAAGTGAAAGTCGCCAAaaaGTGGCGGAATGCTCTTGAAACCAATTCACTTGAGTGAGATGGAGGATAGTGGAATTTCGTgtgtAGGGGTGAAATCCATTGATCTACGAAGGAACGCCAAAAGCGAAGGCAGCTctctGGGTCCCTACCGATGCTGGGGTGCGAAAGCATGGGGAGCAAACAGG
>OTU_45732 contaminant21
TACAGAGGATGCAAGCGTTATCCGGAATGATTGGGCGTAAAGCGTCTGTAGGTGGCTTtttAAGTCTGCCGTCAAATCCCAGGGCTTAACCCTGGACAGGCGGTGGAAACTACCAAGCTGGAGTACGGTAGGGGCAGAGGGAATTTCCGGTGGAGCGGTGAAATGCGTAGAGATCGGAAAGAACACCAACGGCGAAGGCACTCTGCTGGGCCGACACTGACACTGAgagaCGAAAGCATAGGGAGCAAACAGG
>OTU_45877 contaminant32
GACGGggggggggAGTGTTCTTCGGAATGACTGGGCGTAAAGGGCACGTTGGCGGTGAATCGGGTTGAAAGTGAAAGTCGCCAAaaaGTCGCGGAATGCTCTCAAAACCAATTCACTTGAGTGAGACAGAGGAGAGTGGAATTTCGTgtgtAGGGGTGAAATCCATAGATCTATGAAGGAATGCCAAAAGCGAAGGCAGCTctctATGTACCTACCGATGCTGGGGTGCGAAAGCATGGGGAGCGAATAGG
>OTU_45904 contaminant38
AACAAAAGGAGCAAGTGTTCTTCGGAATGACTAAGCATAAaaaaCACGTAGGCAGTGAATCGGGTTGAAAGTGAAAGTCGCCAAaaaGTGGCGGAGTGCTTTCGAAACCAATTCACTTGAGTGAGACAGAGGAGAGTGGAATTTCGTGTGGAGGGGTGAAATCTACAGATCTACGAAGGAACGCCAAAAGCGAAGGCAGCTctctGGGTCCCTACCGACGCTGGGGTGCGAAAGCATGGGGAGCGAACGGG
>OTU_46102 contaminant32
GACTGGggggggggggCAAGGGTTCGTCGGAATGACTGGGCGTAAAGGGCACGTAGGCGGTGAATCGGGTTGAAAGTGAAAGTCGCCAAaaaGTGGCGGAATGCTCTCGAAACCAATTCACTTGAGTGAGACAGAGGAGAGTGGAATTTCGTgtgtAGGGGTGAAATCCGTAGATCTACGAATGAACGCCAAAAGCGAAGACAACTctctGGTTCCCTACCGACGCTGGGGTGCGAAAGCATGGGGAGCGAACATG
>OTU_46107 contaminant24
GACGAGGTGGgggggTGGGCAAGTGTTCTTCAGAATGACTGGGCGTAAAGGGCACGTAGGCGGTGAATCGGGTTGAAAGTGAAAGTCGCCAAaaaCTGGCAGAATGCTCTCGAAACCAATTCACTTGGGTGAGACAGAGGAGAGTGGAATTTCGTgtgtAAGGGTGAAATCCGCAAATATACGAAGGAACGCCAACAACGAAGGCAGCTctctGGGTCCCTACCGACACTGGGGTGCGAAAGCATGGGGAGCGAACATG
>OTU_46124 contaminant32
GACATGGGGACAAGTGTTCTTCGAAATGACTGGGCGTAAAGGGCACGTAGGCGGTGAATCGGGTTGAAAGTGAAAGTCGCCAAaaaCTGGCGGAATGCTCTCGAAACCAATTCACTTGAGTGAGACAGAGGAGAGTGGAATTTCGTgtgtAGGGGTGAAATCTGTAGATCTACGAAGGAACGCCAAAACCGATGGCAGCTCTATGGGTCCCTACCGACGCTGGGGTGCGAAAGCATGGGGAGCGAACAGG
>OTU_46220 contaminant32
GACAGGgggggAAGTGTTCTTCGGAATGACTGGGCGTAAAGGGCACGTAGGCGGTGAATCGGGTTGAAAGTGAAAGTCGCCAAaaaGTGGCGGAATGCTCTCGAAACCAATTCACTTGAGTGAGACAGAGGAGAGTGGAATTTCGTGTATAGGGGTGAAATCCGTAAATATACGAAGGAACGCCAAAAGCGAAGGCAGCTctctGGGTCCCTACCGACGCTGGGGTGCGAAAGCATGGGGAGCGAACATG
>OTU_46319 contaminant21
TACAGAGGATGCAAGCGTTATCTGGAATGATTGGGCATAAAGCGTCTGTAGGTGGCTTtttAAGTCCGCCGTCAAATCCCAGGGCTCAACTCTGGACAGGCGATGGAAACTACTAAGCTGGAGTACGGTAGGGAAGAGGGAATTtttGGTGGAGCGGTGAAATGCGTAGAGATAGGAAAGAACACCAACAACGAAAGCACTCTGCTGGGCCGACACTGACACTGAgagaCGAAAGCTAGGGGAGCAAATGGG
>OTU_46554 contaminant22
GCCTTTCCTCGTTTGAACCTCGCCCTTAACTTTAAGGCTATGCCATCCTAAGGTGCTGCTAAATGGAAAGATCTTATCAACGTCCATGAATGAAaaaTAATAGATCGAACTGCCGAATCGGAAaaaTTGGGTGCTATCATATTTCCGGTGGAGCGGTGAAATGCGTAGAGATCGGAAAGAACACCAACGGCGAAAGCACTCTGCTGGGCCGACACTGACACTGAgagaCGAAAGCTAGGGGAGCGAATGGG
>OTU_46557 contaminant32
GACGGgggggggggggAAGTGTTCTTCGGAATGACTGGGCGTAAAGGGCACGTAGGCGGTGAATCGGGTTGAAAGTGAAAGTCGCCAAaaaGTGGCAGAATGCTCTTGAAACCAATTCACTTGAGTGAGACAGAGGAGAGTGGAATTTCATGTGTAGGGGTGAAATCCATAGATCTACGAAAGAACGCCAAAAGCGAAGGCAACTctctAGGTCCCTACCGACGCTGGGGTGCGAAAGCATGGGGAGCGAACAGG
>OTU_46916 contaminant38
AACGGggggggCAAGTGTTCTTTTGAAAGTGAAAGTCGCCAAaaaGTGGCGGAATGCTTTCGAAACCAATTCACTTGAGTGAGACAGAGGAGAGTGGAATTTCGTGTGGAGGGGTGAAATCTACAGATCTACGAAGGAACGCCAAAAGCGAAGGCAGCTctctGGGTCCCTACCGACGCTGGGGTGCGAAAGCATGGGGAGCGAACGGG
>OTU_46935 contaminant31
GACGGgggTCAAGTGTTCTTCGGAATGACTAGACGTAAAGGGCACGTAGGCGATGAATCGGATTGAAAGTGAAAGTCGCCAAaaaCTGGCGGAATGCTCTCGAAACCAATTCACTTGAGTGAGACAGagagTGGAATTTCGTgtgtAGGGGTGAAATCCGTAGATCTACGAAGGAACGCCAAAAGCGCAGACAGCTCTGGGTCCCTATGGACGCTGGGGTGCGAAAGCATGGGGAGCGAACAGG
>OTU_47005 contaminant22
TACGTAGAAGACTAGTGTTATTCATCTTTAATAGGTTTAAAGGGTACCTAGACGGTATAATTAGTCTAAAATAAGATACGATTATACTAGAGTTAtatatGAGGAGGTGAGTATTTATGGAGTAGAGTTGAAATTCTGTCATCCCATAACGACTGGTAACGGCGAAAGCAACCTTTTATCTAATAACTGACACTGAgagaCGAAAGCTAGGGGAGCGAATGGG
>OTU_47168 contaminant35
TTCCAGCTCCAATAGCGTATATTAAAGTTGTTGCAGTTAAaaaGCTCGTAGTTGAATTTTGGGCCTGAGAGTATGGTCTCCTTAACGGGATGTACTATACTCTTGGGCTCCACCTTTCGGGGATCTGGTCTGCCTTTAACCGGGTGGATCAGAGATCCGAGACTTTTACTTTGAAaaaaTTAGAGTGTTCAAAGCAGGCTTACGCTTGAATACGTTAGCATGGAATAATGGAATAGGACCTTGGTTCTGTTTTGTTGGTTTATAGAACCAAAGTAATGATTAATAGGGACAGTTGGgggCATTAGTATTTCAGGGCTAGAGGTGAAATTCTTGGATTCCTGAAAGACTAACTACTGCGAAAGCATCTGCCAAGGATGTTTTCATTAATCAAGGACGAAAGTTAGGGGATCGAAAACG
>OTU_47288 contaminant22
TACAGAGGATGCAAGCGTTATCCGGAATGATTGGGCGTAAAGCGTCTGTAGGTGGCTTtttAAGTCTGCCGTCAAATCCCAGGGATCAACTCTGAACAGGCGGTGGAAACTACCAAGCTGGAGTACGGTAGGGGCAGAGGGAATTTTCGATGGAGCGGTGAAATGCGTAGAGATCGGAAAGAACACCAATGGCGAAAGCACTCTGCTGGGCCGATACTGACACTGAgagaCAGAAGCTAGGGTATCGAATGGG
>OTU_47404 contaminant38
AACGGggggggCAAGTGTTCTTCGCGGTGAATCGGGTTGAAAGTGAAAGTCGCCAAaaaGTGGCGGAATGCTTTCGAAACCAATTCACTTGAGTGAGACAGAGGAGAGTGGAATTTCGTGTGGAGGGGTGAAATCTACAGATCTACGAAGGAACGCCAAAAGCGAAGGCAGCTctctGGGTCCCTACCGACGCTGGGGTGCGAAAGCATGGGGAGCGAACGGG
>OTU_47645 contaminant11
TACAGAGGATGCAAGCGTTATCCGGAATGATTGGGCGTAAAGCGTCTGTAGGTGGCGGAAACTACCAAGCTTGAGTACGGTAGGGGCAGAGGGAATTTCCGGTGGAGCGGTGAAATGCGTAGAGATCGGAAAGAACACCAACGGCGAAAGCACTCTGCTGGGCCGACACTGACACTGAgagaCGAAAGCTAGGGGAGCGAATGGG
>OTU_47704 contaminant17
GACAGAGGATGAAAGCGTTATCCGGAATGATTGGGCGTAAAGCGTCTGTAGGTGGCTTTTCAAGTCCGTCGTCAAATCCCAGGGCTTAACCCTGGACAGGCGGTGGAAACTACCAAGCTGGAGTACGGTAGGGGCAGAGGGAATTTCCAGTGGAGCGGTGAAATGCGTTGAGATCGGAAAGAACACCAACGACGAAAGCACTATGCTGGGCCGACACTGACACTGAgagaCGAAAGCTAGGGGAGCAAATGGG
