# Supplementary material for: Impact of Seriphium plumosum densification on Mesic Highveld Grassland biodiversity in South Africa
Source: R Soc Open Sci. 2020 Apr 15;7(4):192025. doi: 10.1098/rsos.192025 (PMC7211835; doi:10.1098/rsos.192025)
Supplement: Vegetation Data [file rsos192025supp4.zip › plant_key.txt]

Plant_ID	Experiment	Line	Site	Block	Cohort
8_0001	ecotypes	PAR.21.B2	Par	8_1	2008
8_0002	ecotypes	SILLow.5	Par	8_1	2008
8_0003	ecotypes	MAH.9.B	Par	8_1	2008
8_0004	ecotypes	SILLow.2	Par	8_1	2008
8_0005	ecotypes	PAR.7.B1	Par	8_1	2008
8_0006	ecotypes	PAR.9.A1	Par	8_1	2008
8_0007	ecotypes	MIL.21.B2	Par	8_1	2008
8_0008	ecotypes	MIL.53.A	Par	8_1	2008
8_0009	ecotypes	JAM.1.A	Par	8_1	2008
8_0010	ecotypes	JAM.40.A	Par	8_1	2008
8_0011	ecotypes	PAR.19.B	Par	8_1	2008
8_0012	ecotypes	MAH.46.A	Par	8_1	2008
8_0013	ecotypes	PAR.29.B2	Par	8_1	2008
8_0014	ecotypes	JAM.16.A	Par	8_1	2008
8_0015	ecotypes	SILLow.3	Par	8_1	2008
8_0016	ecotypes	PAR.17.A1	Par	8_1	2008
8_0017	ecotypes	JAM.6.A	Par	8_1	2008
8_0018	ecotypes	MIL.20.B	Par	8_1	2008
8_0019	ecotypes	MAH.16.A	Par	8_1	2008
8_0020	ecotypes	JAM.19.B	Par	8_1	2008
8_0021	ecotypes	MIL.60.A	Par	8_1	2008
8_0022	ecotypes	SILupper.2	Par	8_1	2008
8_0023	ecotypes	PAR.10.A6	Par	8_1	2008
8_0024	ecotypes	MAH.8.A1	Par	8_1	2008
8_0025	ecotypes	JAM.26.A	Par	8_1	2008
8_0026	ecotypes	MIL.32.A1	Par	8_1	2008
8_0027	ecotypes	MIL.68.B	Par	8_1	2008
8_0028	ecotypes	MAH.38.B	Par	8_1	2008
8_0029	ecotypes	MAH.13.A	Par	8_1	2008
8_0030	ecotypes	MAH.11.A	Par	8_1	2008
8_0031	ecotypes	PAR.22.A2	Par	8_1	2008
8_0032	ecotypes	MIL.24.A	Par	8_1	2008
8_0033	ecotypes	JAM.17.A	Par	8_1	2008
8_0034	ecotypes	JAM.22.A	Par	8_1	2008
8_0035	ecotypes	MIL.54.A	Par	8_1	2008
8_0036	ecotypes	MAH.37.A	Par	8_1	2008
8_0037	ecotypes	MIL.50.A	Par	8_1	2008
8_0038	ecotypes	MAH.48.A	Par	8_1	2008
8_0039	ecotypes	JAM.7.B	Par	8_1	2008
8_0040	ecotypes	JAM.15.A	Par	8_1	2008
8_0041	ecotypes	PAR.13.A	Par	8_1	2008
8_0042	ecotypes	SILLow.8	Par	8_1	2008
8_0043	ecotypes	PAR.8.B1	Par	8_1	2008
8_0044	ecotypes	SILLow.7	Par	8_1	2008
8_0045	ecotypes	MAH.5.A	Par	8_1	2008
8_0046	ecotypes	SILLow.6	Par	8_1	2008
8_0047	ecotypes	MIL.70.A	Par	8_1	2008
8_0048	ecotypes	SILLow.1	Par	8_1	2008
8_0049	ecotypes	JAM.40.A	Mah	8_2	2008
8_0050	ecotypes	JAM.17.A	Mah	8_2	2008
8_0051	ecotypes	JAM.22.A	Mah	8_2	2008
8_0052	ecotypes	PAR.17.A1	Mah	8_2	2008
8_0053	ecotypes	MAH.8.A1	Mah	8_2	2008
8_0054	ecotypes	MAH.13.A	Mah	8_2	2008
8_0055	ecotypes	SILupper.2	Mah	8_2	2008
8_0056	ecotypes	SILLow.7	Mah	8_2	2008
8_0057	ecotypes	JAM.7.B	Mah	8_2	2008
8_0058	ecotypes	PAR.8.B1	Mah	8_2	2008
8_0059	ecotypes	SILLow.3	Mah	8_2	2008
8_0060	ecotypes	MIL.21.B2	Mah	8_2	2008
8_0061	ecotypes	MIL.24.A	Mah	8_2	2008
8_0062	ecotypes	MIL.68.B	Mah	8_2	2008
8_0063	ecotypes	SILLow.6	Mah	8_2	2008
8_0064	ecotypes	MAH.9.B	Mah	8_2	2008
8_0065	ecotypes	SILLow.2	Mah	8_2	2008
8_0066	ecotypes	MAH.38.B	Mah	8_2	2008
8_0067	ecotypes	JAM.6.A	Mah	8_2	2008
8_0068	ecotypes	MIL.54.A	Mah	8_2	2008
8_0069	ecotypes	JAM.16.A	Mah	8_2	2008
8_0070	ecotypes	MIL.60.A	Mah	8_2	2008
8_0071	ecotypes	PAR.29.B2	Mah	8_2	2008
8_0072	ecotypes	MAH.46.A	Mah	8_2	2008
8_0073	ecotypes	PAR.19.B	Mah	8_2	2008
8_0074	ecotypes	JAM.15.A	Mah	8_2	2008
8_0075	ecotypes	MIL.50.A	Mah	8_2	2008
8_0076	ecotypes	PAR.22.A2	Mah	8_2	2008
8_0077	ecotypes	SILLow.1	Mah	8_2	2008
8_0078	ecotypes	PAR.21.B2	Mah	8_2	2008
8_0079	ecotypes	MAH.37.A	Mah	8_2	2008
8_0080	ecotypes	MAH.16.A	Mah	8_2	2008
8_0081	ecotypes	JAM.19.B	Mah	8_2	2008
8_0082	ecotypes	MAH.48.A	Mah	8_2	2008
8_0083	ecotypes	MAH.11.A	Mah	8_2	2008
8_0084	ecotypes	PAR.7.B1	Mah	8_2	2008
8_0085	ecotypes	MIL.53.A	Mah	8_2	2008
8_0086	ecotypes	PAR.10.A6	Mah	8_2	2008
8_0087	ecotypes	MIL.20.B	Mah	8_2	2008
8_0088	ecotypes	MIL.32.A1	Mah	8_2	2008
8_0089	ecotypes	SILLow.8	Mah	8_2	2008
8_0090	ecotypes	SILLow.5	Mah	8_2	2008
8_0091	ecotypes	MIL.70.A	Mah	8_2	2008
8_0092	ecotypes	MAH.5.A	Mah	8_2	2008
8_0093	ecotypes	JAM.1.A	Mah	8_2	2008
8_0094	ecotypes	PAR.13.A	Mah	8_2	2008
8_0095	ecotypes	JAM.26.A	Mah	8_2	2008
8_0096	ecotypes	PAR.9.A1	Mah	8_2	2008
8_0097	ecotypes	MIL.53.A	Mil	8_3	2008
8_0098	ecotypes	MAH.8.A1	Mil	8_3	2008
8_0099	ecotypes	JAM.40.A	Mil	8_3	2008
8_0100	ecotypes	PAR.9.A1	Mil	8_3	2008
8_0101	ecotypes	MIL.60.A	Mil	8_3	2008
8_0102	ecotypes	MIL.50.A	Mil	8_3	2008
8_0103	ecotypes	JAM.16.A	Mil	8_3	2008
8_0104	ecotypes	MIL.68.B	Mil	8_3	2008
8_0105	ecotypes	MAH.9.B	Mil	8_3	2008
8_0106	ecotypes	JAM.17.A	Mil	8_3	2008
8_0107	ecotypes	JAM.15.A	Mil	8_3	2008
8_0108	ecotypes	MAH.37.A	Mil	8_3	2008
8_0109	ecotypes	JAM.1.A	Mil	8_3	2008
8_0110	ecotypes	MAH.38.B	Mil	8_3	2008
8_0111	ecotypes	JAM.19.B	Mil	8_3	2008
8_0112	ecotypes	PAR.17.A1	Mil	8_3	2008
8_0113	ecotypes	MIL.32.A1	Mil	8_3	2008
8_0114	ecotypes	MIL.21.B2	Mil	8_3	2008
8_0115	ecotypes	MAH.48.A	Mil	8_3	2008
8_0116	ecotypes	PAR.29.B2	Mil	8_3	2008
8_0117	ecotypes	PAR.8.B1	Mil	8_3	2008
8_0118	ecotypes	MIL.24.A	Mil	8_3	2008
8_0119	ecotypes	SILLow.1	Mil	8_3	2008
8_0120	ecotypes	MIL.54.A	Mil	8_3	2008
8_0121	ecotypes	JAM.7.B	Mil	8_3	2008
8_0122	ecotypes	SILLow.7	Mil	8_3	2008
8_0123	ecotypes	MAH.11.A	Mil	8_3	2008
8_0124	ecotypes	SILLow.6	Mil	8_3	2008
8_0125	ecotypes	PAR.10.A6	Mil	8_3	2008
8_0126	ecotypes	MAH.46.A	Mil	8_3	2008
8_0127	ecotypes	JAM.6.A	Mil	8_3	2008
8_0128	ecotypes	PAR.13.A	Mil	8_3	2008
8_0129	ecotypes	SILLow.3	Mil	8_3	2008
8_0130	ecotypes	PAR.7.B1	Mil	8_3	2008
8_0131	ecotypes	SILLow.8	Mil	8_3	2008
8_0132	ecotypes	SILLow.2	Mil	8_3	2008
8_0133	ecotypes	SILLow.5	Mil	8_3	2008
8_0134	ecotypes	JAM.26.A	Mil	8_3	2008
8_0135	ecotypes	PAR.22.A2	Mil	8_3	2008
8_0136	ecotypes	SILupper.2	Mil	8_3	2008
8_0137	ecotypes	PAR.19.B	Mil	8_3	2008
8_0138	ecotypes	MAH.5.A	Mil	8_3	2008
8_0139	ecotypes	MIL.20.B	Mil	8_3	2008
8_0140	ecotypes	MIL.70.A	Mil	8_3	2008
8_0141	ecotypes	MAH.13.A	Mil	8_3	2008
8_0142	ecotypes	MAH.16.A	Mil	8_3	2008
8_0143	ecotypes	JAM.22.A	Mil	8_3	2008
8_0144	ecotypes	PAR.21.B2	Mil	8_3	2008
8_0145	ecotypes	SILLow.1	Jam	8_4	2008
8_0146	ecotypes	SILLow.2	Jam	8_4	2008
8_0147	ecotypes	JAM.7.B	Jam	8_4	2008
8_0148	ecotypes	MIL.60.A	Jam	8_4	2008
8_0149	ecotypes	SILLow.7	Jam	8_4	2008
8_0150	ecotypes	MAH.11.A	Jam	8_4	2008
8_0151	ecotypes	MAH.5.A	Jam	8_4	2008
8_0152	ecotypes	PAR.29.B2	Jam	8_4	2008
8_0153	ecotypes	SILLow.6	Jam	8_4	2008
8_0154	ecotypes	JAM.22.A	Jam	8_4	2008
8_0155	ecotypes	MAH.16.A	Jam	8_4	2008
8_0156	ecotypes	SILLow.5	Jam	8_4	2008
8_0157	ecotypes	MIL.54.A	Jam	8_4	2008
8_0158	ecotypes	JAM.6.A	Jam	8_4	2008
8_0159	ecotypes	PAR.10.A6	Jam	8_4	2008
8_0160	ecotypes	PAR.9.A1	Jam	8_4	2008
8_0161	ecotypes	SILLow.8	Jam	8_4	2008
8_0162	ecotypes	MAH.8.A1	Jam	8_4	2008
8_0163	ecotypes	MAH.9.B	Jam	8_4	2008
8_0164	ecotypes	MAH.13.A	Jam	8_4	2008
8_0165	ecotypes	PAR.13.A	Jam	8_4	2008
8_0166	ecotypes	PAR.22.A2	Jam	8_4	2008
8_0167	ecotypes	PAR.17.A1	Jam	8_4	2008
8_0168	ecotypes	PAR.8.B1	Jam	8_4	2008
8_0169	ecotypes	PAR.21.B2	Jam	8_4	2008
8_0170	ecotypes	MIL.24.A	Jam	8_4	2008
8_0171	ecotypes	SILLow.3	Jam	8_4	2008
8_0172	ecotypes	MIL.20.B	Jam	8_4	2008
8_0173	ecotypes	MIL.53.A	Jam	8_4	2008
8_0174	ecotypes	MAH.37.A	Jam	8_4	2008
8_0175	ecotypes	JAM.16.A	Jam	8_4	2008
8_0176	ecotypes	JAM.19.B	Jam	8_4	2008
8_0177	ecotypes	MAH.46.A	Jam	8_4	2008
8_0178	ecotypes	MIL.50.A	Jam	8_4	2008
8_0179	ecotypes	JAM.26.A	Jam	8_4	2008
8_0180	ecotypes	MIL.32.A1	Jam	8_4	2008
8_0181	ecotypes	MIL.68.B	Jam	8_4	2008
8_0182	ecotypes	MAH.48.A	Jam	8_4	2008
8_0183	ecotypes	JAM.1.A	Jam	8_4	2008
8_0184	ecotypes	MAH.38.B	Jam	8_4	2008
8_0185	ecotypes	JAM.17.A	Jam	8_4	2008
8_0186	ecotypes	PAR.7.B1	Jam	8_4	2008
8_0187	ecotypes	JAM.40.A	Jam	8_4	2008
8_0188	ecotypes	SILupper.2	Jam	8_4	2008
8_0189	ecotypes	JAM.15.A	Jam	8_4	2008
8_0190	ecotypes	MIL.70.A	Jam	8_4	2008
8_0191	ecotypes	MIL.21.B2	Jam	8_4	2008
8_0192	ecotypes	PAR.19.B	Jam	8_4	2008
8_0193	ecotypes	SILLow.2	Sil	8_5	2008
8_0194	ecotypes	SILLow.6	Sil	8_5	2008
8_0195	ecotypes	SILupper.2	Sil	8_5	2008
8_0196	ecotypes	PAR.13.A	Sil	8_5	2008
8_0197	ecotypes	MAH.11.A	Sil	8_5	2008
8_0198	ecotypes	SILLow.1	Sil	8_5	2008
8_0199	ecotypes	MIL.54.A	Sil	8_5	2008
8_0200	ecotypes	PAR.10.A6	Sil	8_5	2008
8_0201	ecotypes	MIL.53.A	Sil	8_5	2008
8_0202	ecotypes	MIL.21.B2	Sil	8_5	2008
8_0203	ecotypes	MAH.5.A	Sil	8_5	2008
8_0204	ecotypes	JAM.6.A	Sil	8_5	2008
8_0205	ecotypes	JAM.22.A	Sil	8_5	2008
8_0206	ecotypes	SILLow.7	Sil	8_5	2008
8_0207	ecotypes	PAR.7.B1	Sil	8_5	2008
8_0208	ecotypes	JAM.1.A	Sil	8_5	2008
8_0209	ecotypes	MAH.48.A	Sil	8_5	2008
8_0210	ecotypes	JAM.7.B	Sil	8_5	2008
8_0211	ecotypes	MAH.9.B	Sil	8_5	2008
8_0212	ecotypes	MAH.37.A	Sil	8_5	2008
8_0213	ecotypes	MIL.60.A	Sil	8_5	2008
8_0214	ecotypes	MIL.20.B	Sil	8_5	2008
8_0215	ecotypes	JAM.26.A	Sil	8_5	2008
8_0216	ecotypes	PAR.29.B2	Sil	8_5	2008
8_0217	ecotypes	JAM.17.A	Sil	8_5	2008
8_0218	ecotypes	MAH.8.A1	Sil	8_5	2008
8_0219	ecotypes	MAH.13.A	Sil	8_5	2008
8_0220	ecotypes	MIL.68.B	Sil	8_5	2008
8_0221	ecotypes	MAH.16.A	Sil	8_5	2008
8_0222	ecotypes	PAR.21.B2	Sil	8_5	2008
8_0223	ecotypes	PAR.22.A2	Sil	8_5	2008
8_0224	ecotypes	PAR.17.A1	Sil	8_5	2008
8_0225	ecotypes	PAR.19.B	Sil	8_5	2008
8_0226	ecotypes	PAR.9.A1	Sil	8_5	2008
8_0227	ecotypes	SILLow.5	Sil	8_5	2008
8_0228	ecotypes	MIL.32.A1	Sil	8_5	2008
8_0229	ecotypes	SILLow.3	Sil	8_5	2008
8_0230	ecotypes	JAM.15.A	Sil	8_5	2008
8_0231	ecotypes	MAH.38.B	Sil	8_5	2008
8_0232	ecotypes	MIL.24.A	Sil	8_5	2008
8_0233	ecotypes	MAH.46.A	Sil	8_5	2008
8_0234	ecotypes	SILLow.8	Sil	8_5	2008
8_0235	ecotypes	PAR.8.B1	Sil	8_5	2008
8_0236	ecotypes	JAM.19.B	Sil	8_5	2008
8_0237	ecotypes	MIL.70.A	Sil	8_5	2008
8_0238	ecotypes	MIL.50.A	Sil	8_5	2008
8_0239	ecotypes	JAM.16.A	Sil	8_5	2008
8_0240	ecotypes	JAM.40.A	Sil	8_5	2008
8_0241	ecotypes	MIL.20.B	Sil	8_6	2008
8_0242	ecotypes	JAM.22.A	Sil	8_6	2008
8_0243	ecotypes	MIL.70.A	Sil	8_6	2008
8_0244	ecotypes	JAM.17.A	Sil	8_6	2008
8_0245	ecotypes	PAR.22.A2	Sil	8_6	2008
8_0246	ecotypes	SILLow.6	Sil	8_6	2008
8_0247	ecotypes	PAR.7.B1	Sil	8_6	2008
8_0248	ecotypes	JAM.7.B	Sil	8_6	2008
8_0249	ecotypes	PAR.9.A1	Sil	8_6	2008
8_0250	ecotypes	JAM.19.B	Sil	8_6	2008
8_0251	ecotypes	MAH.5.A	Sil	8_6	2008
8_0252	ecotypes	JAM.40.A	Sil	8_6	2008
8_0253	ecotypes	MIL.68.B	Sil	8_6	2008
8_0254	ecotypes	SILupper.2	Sil	8_6	2008
8_0255	ecotypes	PAR.17.A1	Sil	8_6	2008
8_0256	ecotypes	SILLow.2	Sil	8_6	2008
8_0257	ecotypes	JAM.15.A	Sil	8_6	2008
8_0258	ecotypes	SILLow.1	Sil	8_6	2008
8_0259	ecotypes	MAH.13.A	Sil	8_6	2008
8_0260	ecotypes	MAH.16.A	Sil	8_6	2008
8_0261	ecotypes	MIL.24.A	Sil	8_6	2008
8_0262	ecotypes	JAM.1.A	Sil	8_6	2008
8_0263	ecotypes	MIL.21.B2	Sil	8_6	2008
8_0264	ecotypes	MAH.8.A1	Sil	8_6	2008
8_0265	ecotypes	MAH.46.A	Sil	8_6	2008
8_0266	ecotypes	MAH.9.B	Sil	8_6	2008
8_0267	ecotypes	MIL.32.A1	Sil	8_6	2008
8_0268	ecotypes	MIL.54.A	Sil	8_6	2008
8_0269	ecotypes	SILLow.8	Sil	8_6	2008
8_0270	ecotypes	SILLow.7	Sil	8_6	2008
8_0271	ecotypes	MIL.50.A	Sil	8_6	2008
8_0272	ecotypes	MAH.11.A	Sil	8_6	2008
8_0273	ecotypes	PAR.29.B2	Sil	8_6	2008
8_0274	ecotypes	PAR.13.A	Sil	8_6	2008
8_0275	ecotypes	JAM.26.A	Sil	8_6	2008
8_0276	ecotypes	MIL.60.A	Sil	8_6	2008
8_0277	ecotypes	MAH.38.B	Sil	8_6	2008
8_0278	ecotypes	MIL.53.A	Sil	8_6	2008
8_0279	ecotypes	JAM.6.A	Sil	8_6	2008
8_0280	ecotypes	JAM.16.A	Sil	8_6	2008
8_0281	ecotypes	MAH.48.A	Sil	8_6	2008
8_0282	ecotypes	MAH.37.A	Sil	8_6	2008
8_0283	ecotypes	SILLow.3	Sil	8_6	2008
8_0284	ecotypes	PAR.21.B2	Sil	8_6	2008
8_0285	ecotypes	PAR.8.B1	Sil	8_6	2008
8_0286	ecotypes	PAR.19.B	Sil	8_6	2008
8_0287	ecotypes	PAR.10.A6	Sil	8_6	2008
8_0288	ecotypes	SILLow.5	Sil	8_6	2008
8_0289	ecotypes	MIL.20.B	Jam	8_7	2008
8_0290	ecotypes	SILLow.1	Jam	8_7	2008
8_0291	ecotypes	MIL.32.A1	Jam	8_7	2008
8_0292	ecotypes	MAH.16.A	Jam	8_7	2008
8_0293	ecotypes	MAH.38.B	Jam	8_7	2008
8_0294	ecotypes	SILLow.8	Jam	8_7	2008
8_0295	ecotypes	SILLow.6	Jam	8_7	2008
8_0296	ecotypes	PAR.17.A1	Jam	8_7	2008
8_0297	ecotypes	JAM.22.A	Jam	8_7	2008
8_0298	ecotypes	PAR.7.B1	Jam	8_7	2008
8_0299	ecotypes	MAH.9.B	Jam	8_7	2008
8_0300	ecotypes	MIL.54.A	Jam	8_7	2008
8_0301	ecotypes	PAR.29.B2	Jam	8_7	2008
8_0302	ecotypes	JAM.17.A	Jam	8_7	2008
8_0303	ecotypes	MIL.53.A	Jam	8_7	2008
8_0304	ecotypes	PAR.9.A1	Jam	8_7	2008
8_0305	ecotypes	MIL.21.B2	Jam	8_7	2008
8_0306	ecotypes	MAH.46.A	Jam	8_7	2008
8_0307	ecotypes	SILLow.3	Jam	8_7	2008
8_0308	ecotypes	SILLow.7	Jam	8_7	2008
8_0309	ecotypes	JAM.16.A	Jam	8_7	2008
8_0310	ecotypes	SILLow.5	Jam	8_7	2008
8_0311	ecotypes	PAR.19.B	Jam	8_7	2008
8_0312	ecotypes	MIL.68.B	Jam	8_7	2008
8_0313	ecotypes	MAH.13.A	Jam	8_7	2008
8_0314	ecotypes	JAM.1.A	Jam	8_7	2008
8_0315	ecotypes	MIL.24.A	Jam	8_7	2008
8_0316	ecotypes	JAM.19.B	Jam	8_7	2008
8_0317	ecotypes	SILupper.2	Jam	8_7	2008
8_0318	ecotypes	JAM.40.A	Jam	8_7	2008
8_0319	ecotypes	JAM.6.A	Jam	8_7	2008
8_0320	ecotypes	MIL.50.A	Jam	8_7	2008
8_0321	ecotypes	MAH.11.A	Jam	8_7	2008
8_0322	ecotypes	PAR.10.A6	Jam	8_7	2008
8_0323	ecotypes	PAR.21.B2	Jam	8_7	2008
8_0324	ecotypes	SILLow.2	Jam	8_7	2008
8_0325	ecotypes	PAR.8.B1	Jam	8_7	2008
8_0326	ecotypes	MIL.60.A	Jam	8_7	2008
8_0327	ecotypes	PAR.22.A2	Jam	8_7	2008
8_0328	ecotypes	MAH.37.A	Jam	8_7	2008
8_0329	ecotypes	JAM.15.A	Jam	8_7	2008
8_0330	ecotypes	MAH.8.A1	Jam	8_7	2008
8_0331	ecotypes	JAM.26.A	Jam	8_7	2008
8_0332	ecotypes	PAR.13.A	Jam	8_7	2008
8_0333	ecotypes	MIL.70.A	Jam	8_7	2008
8_0334	ecotypes	MAH.48.A	Jam	8_7	2008
8_0335	ecotypes	MAH.5.A	Jam	8_7	2008
8_0336	ecotypes	JAM.7.B	Jam	8_7	2008
8_0337	ecotypes	SILLow.5	Mil	8_8	2008
8_0338	ecotypes	MIL.24.A	Mil	8_8	2008
8_0339	ecotypes	JAM.15.A	Mil	8_8	2008
8_0340	ecotypes	MAH.11.A	Mil	8_8	2008
8_0341	ecotypes	JAM.17.A	Mil	8_8	2008
8_0342	ecotypes	PAR.19.B	Mil	8_8	2008
8_0343	ecotypes	MIL.60.A	Mil	8_8	2008
8_0344	ecotypes	JAM.40.A	Mil	8_8	2008
8_0345	ecotypes	MAH.16.A	Mil	8_8	2008
8_0346	ecotypes	PAR.9.A1	Mil	8_8	2008
8_0347	ecotypes	MAH.46.A	Mil	8_8	2008
8_0348	ecotypes	PAR.22.A2	Mil	8_8	2008
8_0349	ecotypes	PAR.29.B2	Mil	8_8	2008
8_0350	ecotypes	MAH.37.A	Mil	8_8	2008
8_0351	ecotypes	MAH.13.A	Mil	8_8	2008
8_0352	ecotypes	PAR.7.B1	Mil	8_8	2008
8_0353	ecotypes	JAM.1.A	Mil	8_8	2008
8_0354	ecotypes	MIL.50.A	Mil	8_8	2008
8_0355	ecotypes	PAR.17.A1	Mil	8_8	2008
8_0356	ecotypes	MAH.9.B	Mil	8_8	2008
8_0357	ecotypes	PAR.21.B2	Mil	8_8	2008
8_0358	ecotypes	SILLow.2	Mil	8_8	2008
8_0359	ecotypes	SILupper.2	Mil	8_8	2008
8_0360	ecotypes	MAH.8.A1	Mil	8_8	2008
8_0361	ecotypes	MAH.38.B	Mil	8_8	2008
8_0362	ecotypes	JAM.7.B	Mil	8_8	2008
8_0363	ecotypes	JAM.16.A	Mil	8_8	2008
8_0364	ecotypes	MAH.5.A	Mil	8_8	2008
8_0365	ecotypes	MIL.68.B	Mil	8_8	2008
8_0366	ecotypes	MIL.21.B2	Mil	8_8	2008
8_0367	ecotypes	MIL.20.B	Mil	8_8	2008
8_0368	ecotypes	SILLow.8	Mil	8_8	2008
8_0369	ecotypes	JAM.6.A	Mil	8_8	2008
8_0370	ecotypes	MIL.32.A1	Mil	8_8	2008
8_0371	ecotypes	SILLow.6	Mil	8_8	2008
8_0372	ecotypes	MIL.70.A	Mil	8_8	2008
8_0373	ecotypes	MIL.54.A	Mil	8_8	2008
8_0374	ecotypes	PAR.10.A6	Mil	8_8	2008
8_0375	ecotypes	MAH.48.A	Mil	8_8	2008
8_0376	ecotypes	JAM.19.B	Mil	8_8	2008
8_0377	ecotypes	SILLow.7	Mil	8_8	2008
8_0378	ecotypes	JAM.26.A	Mil	8_8	2008
8_0379	ecotypes	SILLow.1	Mil	8_8	2008
8_0380	ecotypes	PAR.8.B1	Mil	8_8	2008
8_0381	ecotypes	MIL.53.A	Mil	8_8	2008
8_0382	ecotypes	SILLow.3	Mil	8_8	2008
8_0383	ecotypes	JAM.22.A	Mil	8_8	2008
8_0384	ecotypes	PAR.13.A	Mil	8_8	2008
8_0385	ecotypes	SILLow.6	Mah	8_9	2008
8_0386	ecotypes	MAH.9.B	Mah	8_9	2008
8_0387	ecotypes	PAR.21.B2	Mah	8_9	2008
8_0388	ecotypes	MAH.48.A	Mah	8_9	2008
8_0389	ecotypes	SILLow.8	Mah	8_9	2008
8_0390	ecotypes	JAM.22.A	Mah	8_9	2008
8_0391	ecotypes	MIL.50.A	Mah	8_9	2008
8_0392	ecotypes	JAM.7.B	Mah	8_9	2008
8_0393	ecotypes	PAR.13.A	Mah	8_9	2008
8_0394	ecotypes	SILLow.5	Mah	8_9	2008
8_0395	ecotypes	JAM.6.A	Mah	8_9	2008
8_0396	ecotypes	MIL.53.A	Mah	8_9	2008
8_0397	ecotypes	JAM.19.B	Mah	8_9	2008
8_0398	ecotypes	SILupper.2	Mah	8_9	2008
8_0399	ecotypes	JAM.17.A	Mah	8_9	2008
8_0400	ecotypes	MIL.32.A1	Mah	8_9	2008
8_0401	ecotypes	MAH.5.A	Mah	8_9	2008
8_0402	ecotypes	MAH.46.A	Mah	8_9	2008
8_0403	ecotypes	MAH.37.A	Mah	8_9	2008
8_0404	ecotypes	JAM.15.A	Mah	8_9	2008
8_0405	ecotypes	JAM.26.A	Mah	8_9	2008
8_0406	ecotypes	SILLow.1	Mah	8_9	2008
8_0407	ecotypes	MAH.38.B	Mah	8_9	2008
8_0408	ecotypes	MAH.13.A	Mah	8_9	2008
8_0409	ecotypes	MIL.60.A	Mah	8_9	2008
8_0410	ecotypes	SILLow.2	Mah	8_9	2008
8_0411	ecotypes	PAR.9.A1	Mah	8_9	2008
8_0412	ecotypes	MIL.68.B	Mah	8_9	2008
8_0413	ecotypes	PAR.10.A6	Mah	8_9	2008
8_0414	ecotypes	PAR.19.B	Mah	8_9	2008
8_0415	ecotypes	MIL.20.B	Mah	8_9	2008
8_0416	ecotypes	PAR.8.B1	Mah	8_9	2008
8_0417	ecotypes	PAR.29.B2	Mah	8_9	2008
8_0418	ecotypes	PAR.17.A1	Mah	8_9	2008
8_0419	ecotypes	MAH.16.A	Mah	8_9	2008
8_0420	ecotypes	JAM.16.A	Mah	8_9	2008
8_0421	ecotypes	MAH.11.A	Mah	8_9	2008
8_0422	ecotypes	PAR.7.B1	Mah	8_9	2008
8_0423	ecotypes	MIL.21.B2	Mah	8_9	2008
8_0424	ecotypes	MIL.24.A	Mah	8_9	2008
8_0425	ecotypes	JAM.1.A	Mah	8_9	2008
8_0426	ecotypes	PAR.22.A2	Mah	8_9	2008
8_0427	ecotypes	MIL.54.A	Mah	8_9	2008
8_0428	ecotypes	SILLow.3	Mah	8_9	2008
8_0429	ecotypes	MIL.70.A	Mah	8_9	2008
8_0430	ecotypes	SILLow.7	Mah	8_9	2008
8_0431	ecotypes	MAH.8.A1	Mah	8_9	2008
8_0432	ecotypes	JAM.40.A	Mah	8_9	2008
8_0433	ecotypes	JAM.22.A	Par	8_10	2008
8_0434	ecotypes	MIL.54.A	Par	8_10	2008
8_0435	ecotypes	PAR.21.B2	Par	8_10	2008
8_0436	ecotypes	MIL.24.A	Par	8_10	2008
8_0437	ecotypes	PAR.13.A	Par	8_10	2008
8_0438	ecotypes	PAR.10.A6	Par	8_10	2008
8_0439	ecotypes	SILLow.7	Par	8_10	2008
8_0440	ecotypes	PAR.19.B	Par	8_10	2008
8_0441	ecotypes	MIL.50.A	Par	8_10	2008
8_0442	ecotypes	JAM.40.A	Par	8_10	2008
8_0443	ecotypes	JAM.26.A	Par	8_10	2008
8_0444	ecotypes	MAH.48.A	Par	8_10	2008
8_0445	ecotypes	SILupper.2	Par	8_10	2008
8_0446	ecotypes	JAM.19.B	Par	8_10	2008
8_0447	ecotypes	JAM.1.A	Par	8_10	2008
8_0448	ecotypes	MAH.46.A	Par	8_10	2008
8_0449	ecotypes	PAR.7.B1	Par	8_10	2008
8_0450	ecotypes	MIL.32.A1	Par	8_10	2008
8_0451	ecotypes	SILLow.8	Par	8_10	2008
8_0452	ecotypes	MAH.13.A	Par	8_10	2008
8_0453	ecotypes	MIL.21.B2	Par	8_10	2008
8_0454	ecotypes	MAH.38.B	Par	8_10	2008
8_0455	ecotypes	MAH.16.A	Par	8_10	2008
8_0456	ecotypes	SILLow.2	Par	8_10	2008
8_0457	ecotypes	JAM.16.A	Par	8_10	2008
8_0458	ecotypes	MIL.68.B	Par	8_10	2008
8_0459	ecotypes	SILLow.3	Par	8_10	2008
8_0460	ecotypes	MAH.11.A	Par	8_10	2008
8_0461	ecotypes	MAH.9.B	Par	8_10	2008
8_0462	ecotypes	JAM.7.B	Par	8_10	2008
8_0463	ecotypes	SILLow.5	Par	8_10	2008
8_0464	ecotypes	MAH.8.A1	Par	8_10	2008
8_0465	ecotypes	JAM.6.A	Par	8_10	2008
8_0466	ecotypes	MIL.70.A	Par	8_10	2008
8_0467	ecotypes	MIL.53.A	Par	8_10	2008
8_0468	ecotypes	MIL.20.B	Par	8_10	2008
8_0469	ecotypes	PAR.17.A1	Par	8_10	2008
8_0470	ecotypes	MAH.5.A	Par	8_10	2008
8_0471	ecotypes	PAR.8.B1	Par	8_10	2008
8_0472	ecotypes	PAR.9.A1	Par	8_10	2008
8_0473	ecotypes	PAR.29.B2	Par	8_10	2008
8_0474	ecotypes	JAM.17.A	Par	8_10	2008
8_0475	ecotypes	MIL.60.A	Par	8_10	2008
8_0476	ecotypes	SILLow.6	Par	8_10	2008
8_0477	ecotypes	MAH.37.A	Par	8_10	2008
8_0478	ecotypes	PAR.22.A2	Par	8_10	2008
8_0479	ecotypes	JAM.15.A	Par	8_10	2008
8_0480	ecotypes	SILLow.1	Par	8_10	2008
8_0481	ecotypes	MAH.5.A	Mil	8_11	2008
8_0482	ecotypes	MAH.38.B	Mil	8_11	2008
8_0483	ecotypes	JAM.40.A	Mil	8_11	2008
8_0484	ecotypes	PAR.29.B2	Mil	8_11	2008
8_0485	ecotypes	SILLow.8	Mil	8_11	2008
8_0486	ecotypes	SILLow.1	Mil	8_11	2008
8_0487	ecotypes	MAH.9.B	Mil	8_11	2008
8_0488	ecotypes	JAM.17.A	Mil	8_11	2008
8_0489	ecotypes	JAM.6.A	Mil	8_11	2008
8_0490	ecotypes	JAM.7.B	Mil	8_11	2008
8_0491	ecotypes	JAM.19.B	Mil	8_11	2008
8_0492	ecotypes	JAM.15.A	Mil	8_11	2008
8_0493	ecotypes	MIL.70.A	Mil	8_11	2008
8_0494	ecotypes	PAR.8.B1	Mil	8_11	2008
8_0495	ecotypes	PAR.21.B2	Mil	8_11	2008
8_0496	ecotypes	MAH.37.A	Mil	8_11	2008
8_0497	ecotypes	MIL.60.A	Mil	8_11	2008
8_0498	ecotypes	SILupper.2	Mil	8_11	2008
8_0499	ecotypes	PAR.19.B	Mil	8_11	2008
8_0500	ecotypes	MAH.16.A	Mil	8_11	2008
8_0501	ecotypes	JAM.1.A	Mil	8_11	2008
8_0502	ecotypes	MAH.13.A	Mil	8_11	2008
8_0503	ecotypes	SILLow.5	Mil	8_11	2008
8_0504	ecotypes	JAM.26.A	Mil	8_11	2008
8_0505	ecotypes	JAM.22.A	Mil	8_11	2008
8_0506	ecotypes	MAH.48.A	Mil	8_11	2008
8_0507	ecotypes	MAH.46.A	Mil	8_11	2008
8_0508	ecotypes	MAH.8.A1	Mil	8_11	2008
8_0509	ecotypes	MIL.24.A	Mil	8_11	2008
8_0510	ecotypes	SILLow.2	Mil	8_11	2008
8_0511	ecotypes	PAR.9.A1	Mil	8_11	2008
8_0512	ecotypes	PAR.22.A2	Mil	8_11	2008
8_0513	ecotypes	MIL.53.A	Mil	8_11	2008
8_0514	ecotypes	MIL.21.B2	Mil	8_11	2008
8_0515	ecotypes	MIL.54.A	Mil	8_11	2008
8_0516	ecotypes	MIL.50.A	Mil	8_11	2008
8_0517	ecotypes	SILLow.3	Mil	8_11	2008
8_0518	ecotypes	PAR.10.A6	Mil	8_11	2008
8_0519	ecotypes	PAR.17.A1	Mil	8_11	2008
8_0520	ecotypes	MIL.32.A1	Mil	8_11	2008
8_0521	ecotypes	SILLow.7	Mil	8_11	2008
8_0522	ecotypes	MIL.68.B	Mil	8_11	2008
8_0523	ecotypes	JAM.16.A	Mil	8_11	2008
8_0524	ecotypes	PAR.7.B1	Mil	8_11	2008
8_0525	ecotypes	MAH.11.A	Mil	8_11	2008
8_0526	ecotypes	PAR.13.A	Mil	8_11	2008
8_0527	ecotypes	SILLow.6	Mil	8_11	2008
8_0528	ecotypes	MIL.20.B	Mil	8_11	2008
8_0529	ecotypes	MIL.68.B	Mah	8_12	2008
8_0530	ecotypes	PAR.21.B2	Mah	8_12	2008
8_0531	ecotypes	MAH.11.A	Mah	8_12	2008
8_0532	ecotypes	PAR.19.B	Mah	8_12	2008
8_0533	ecotypes	JAM.16.A	Mah	8_12	2008
8_0534	ecotypes	MAH.13.A	Mah	8_12	2008
8_0535	ecotypes	JAM.7.B	Mah	8_12	2008
8_0536	ecotypes	JAM.6.A	Mah	8_12	2008
8_0537	ecotypes	PAR.10.A6	Mah	8_12	2008
8_0538	ecotypes	PAR.29.B2	Mah	8_12	2008
8_0539	ecotypes	JAM.26.A	Mah	8_12	2008
8_0540	ecotypes	SILLow.6	Mah	8_12	2008
8_0541	ecotypes	PAR.17.A1	Mah	8_12	2008
8_0542	ecotypes	MIL.53.A	Mah	8_12	2008
8_0543	ecotypes	SILLow.5	Mah	8_12	2008
8_0544	ecotypes	PAR.8.B1	Mah	8_12	2008
8_0545	ecotypes	SILLow.7	Mah	8_12	2008
8_0546	ecotypes	SILupper.2	Mah	8_12	2008
8_0547	ecotypes	PAR.22.A2	Mah	8_12	2008
8_0548	ecotypes	JAM.40.A	Mah	8_12	2008
8_0549	ecotypes	SILLow.8	Mah	8_12	2008
8_0550	ecotypes	JAM.19.B	Mah	8_12	2008
8_0551	ecotypes	PAR.13.A	Mah	8_12	2008
8_0552	ecotypes	MAH.8.A1	Mah	8_12	2008
8_0553	ecotypes	JAM.22.A	Mah	8_12	2008
8_0554	ecotypes	SILLow.2	Mah	8_12	2008
8_0555	ecotypes	MAH.16.A	Mah	8_12	2008
8_0556	ecotypes	MAH.5.A	Mah	8_12	2008
8_0557	ecotypes	SILLow.3	Mah	8_12	2008
8_0558	ecotypes	SILLow.1	Mah	8_12	2008
8_0559	ecotypes	MIL.21.B2	Mah	8_12	2008
8_0560	ecotypes	MIL.70.A	Mah	8_12	2008
8_0561	ecotypes	MAH.37.A	Mah	8_12	2008
8_0562	ecotypes	JAM.17.A	Mah	8_12	2008
8_0563	ecotypes	MAH.9.B	Mah	8_12	2008
8_0564	ecotypes	JAM.1.A	Mah	8_12	2008
8_0565	ecotypes	MIL.60.A	Mah	8_12	2008
8_0566	ecotypes	PAR.7.B1	Mah	8_12	2008
8_0567	ecotypes	MAH.46.A	Mah	8_12	2008
8_0568	ecotypes	MIL.32.A1	Mah	8_12	2008
8_0569	ecotypes	MIL.50.A	Mah	8_12	2008
8_0570	ecotypes	JAM.15.A	Mah	8_12	2008
8_0571	ecotypes	MAH.38.B	Mah	8_12	2008
8_0572	ecotypes	MIL.54.A	Mah	8_12	2008
8_0573	ecotypes	PAR.9.A1	Mah	8_12	2008
8_0574	ecotypes	MAH.48.A	Mah	8_12	2008
8_0575	ecotypes	MIL.24.A	Mah	8_12	2008
8_0576	ecotypes	MIL.20.B	Mah	8_12	2008
8_0577	ecotypes	MAH.38.B	Jam	8_13	2008
8_0578	ecotypes	MAH.13.A	Jam	8_13	2008
8_0579	ecotypes	MIL.20.B	Jam	8_13	2008
8_0580	ecotypes	MIL.32.A1	Jam	8_13	2008
8_0581	ecotypes	PAR.13.A	Jam	8_13	2008
8_0582	ecotypes	JAM.1.A	Jam	8_13	2008
8_0583	ecotypes	MAH.48.A	Jam	8_13	2008
8_0584	ecotypes	MIL.60.A	Jam	8_13	2008
8_0585	ecotypes	JAM.26.A	Jam	8_13	2008
8_0586	ecotypes	MIL.53.A	Jam	8_13	2008
8_0587	ecotypes	JAM.22.A	Jam	8_13	2008
8_0588	ecotypes	PAR.21.B2	Jam	8_13	2008
8_0589	ecotypes	JAM.6.A	Jam	8_13	2008
8_0590	ecotypes	SILupper.2	Jam	8_13	2008
8_0591	ecotypes	SILLow.3	Jam	8_13	2008
8_0592	ecotypes	PAR.7.B1	Jam	8_13	2008
8_0593	ecotypes	PAR.10.A6	Jam	8_13	2008
8_0594	ecotypes	MIL.21.B2	Jam	8_13	2008
8_0595	ecotypes	PAR.29.B2	Jam	8_13	2008
8_0596	ecotypes	PAR.8.B1	Jam	8_13	2008
8_0597	ecotypes	MAH.5.A	Jam	8_13	2008
8_0598	ecotypes	JAM.19.B	Jam	8_13	2008
8_0599	ecotypes	PAR.9.A1	Jam	8_13	2008
8_0600	ecotypes	JAM.40.A	Jam	8_13	2008
8_0601	ecotypes	SILLow.1	Jam	8_13	2008
8_0602	ecotypes	MIL.24.A	Jam	8_13	2008
8_0603	ecotypes	PAR.22.A2	Jam	8_13	2008
8_0604	ecotypes	MIL.54.A	Jam	8_13	2008
8_0605	ecotypes	MAH.9.B	Jam	8_13	2008
8_0606	ecotypes	JAM.17.A	Jam	8_13	2008
8_0607	ecotypes	PAR.19.B	Jam	8_13	2008
8_0608	ecotypes	MAH.16.A	Jam	8_13	2008
8_0609	ecotypes	SILLow.2	Jam	8_13	2008
8_0610	ecotypes	JAM.15.A	Jam	8_13	2008
8_0611	ecotypes	MIL.50.A	Jam	8_13	2008
8_0612	ecotypes	MIL.68.B	Jam	8_13	2008
8_0613	ecotypes	MAH.11.A	Jam	8_13	2008
8_0614	ecotypes	MAH.46.A	Jam	8_13	2008
8_0615	ecotypes	JAM.16.A	Jam	8_13	2008
8_0616	ecotypes	SILLow.7	Jam	8_13	2008
8_0617	ecotypes	MAH.8.A1	Jam	8_13	2008
8_0618	ecotypes	SILLow.6	Jam	8_13	2008
8_0619	ecotypes	PAR.17.A1	Jam	8_13	2008
8_0620	ecotypes	MIL.70.A	Jam	8_13	2008
8_0621	ecotypes	SILLow.8	Jam	8_13	2008
8_0622	ecotypes	MAH.37.A	Jam	8_13	2008
8_0623	ecotypes	JAM.7.B	Jam	8_13	2008
8_0624	ecotypes	SILLow.5	Jam	8_13	2008
8_0625	ecotypes	PAR.9.A1	Sil	8_14	2008
8_0626	ecotypes	SILLow.8	Sil	8_14	2008
8_0627	ecotypes	MIL.21.B2	Sil	8_14	2008
8_0628	ecotypes	MIL.60.A	Sil	8_14	2008
8_0629	ecotypes	JAM.6.A	Sil	8_14	2008
8_0630	ecotypes	MAH.5.A	Sil	8_14	2008
8_0631	ecotypes	MAH.48.A	Sil	8_14	2008
8_0632	ecotypes	SILLow.7	Sil	8_14	2008
8_0633	ecotypes	PAR.10.A6	Sil	8_14	2008
8_0634	ecotypes	PAR.22.A2	Sil	8_14	2008
8_0635	ecotypes	JAM.17.A	Sil	8_14	2008
8_0636	ecotypes	JAM.15.A	Sil	8_14	2008
8_0637	ecotypes	SILLow.1	Sil	8_14	2008
8_0638	ecotypes	JAM.19.B	Sil	8_14	2008
8_0639	ecotypes	MIL.20.B	Sil	8_14	2008
8_0640	ecotypes	MAH.37.A	Sil	8_14	2008
8_0641	ecotypes	PAR.7.B1	Sil	8_14	2008
8_0642	ecotypes	JAM.40.A	Sil	8_14	2008
8_0643	ecotypes	PAR.8.B1	Sil	8_14	2008
8_0644	ecotypes	MAH.46.A	Sil	8_14	2008
8_0645	ecotypes	SILLow.2	Sil	8_14	2008
8_0646	ecotypes	MAH.9.B	Sil	8_14	2008
8_0647	ecotypes	JAM.26.A	Sil	8_14	2008
8_0648	ecotypes	MAH.13.A	Sil	8_14	2008
8_0649	ecotypes	JAM.1.A	Sil	8_14	2008
8_0650	ecotypes	MAH.11.A	Sil	8_14	2008
8_0651	ecotypes	JAM.22.A	Sil	8_14	2008
8_0652	ecotypes	JAM.16.A	Sil	8_14	2008
8_0653	ecotypes	PAR.17.A1	Sil	8_14	2008
8_0654	ecotypes	MIL.68.B	Sil	8_14	2008
8_0655	ecotypes	SILLow.6	Sil	8_14	2008
8_0656	ecotypes	MAH.38.B	Sil	8_14	2008
8_0657	ecotypes	JAM.7.B	Sil	8_14	2008
8_0658	ecotypes	MIL.70.A	Sil	8_14	2008
8_0659	ecotypes	SILupper.2	Sil	8_14	2008
8_0660	ecotypes	MIL.24.A	Sil	8_14	2008
8_0661	ecotypes	SILLow.5	Sil	8_14	2008
8_0662	ecotypes	MIL.54.A	Sil	8_14	2008
8_0663	ecotypes	PAR.13.A	Sil	8_14	2008
8_0664	ecotypes	MIL.53.A	Sil	8_14	2008
8_0665	ecotypes	MAH.8.A1	Sil	8_14	2008
8_0666	ecotypes	PAR.21.B2	Sil	8_14	2008
8_0667	ecotypes	MAH.16.A	Sil	8_14	2008
8_0668	ecotypes	PAR.29.B2	Sil	8_14	2008
8_0669	ecotypes	PAR.19.B	Sil	8_14	2008
8_0670	ecotypes	MIL.50.A	Sil	8_14	2008
8_0671	ecotypes	SILLow.3	Sil	8_14	2008
8_0672	ecotypes	MIL.32.A1	Sil	8_14	2008
8_0673	ecotypes	JAM.1.A	Par	8_15	2008
8_0674	ecotypes	MAH.37.A	Par	8_15	2008
8_0675	ecotypes	SILLow.2	Par	8_15	2008
8_0676	ecotypes	PAR.8.B1	Par	8_15	2008
8_0677	ecotypes	JAM.26.A	Par	8_15	2008
8_0678	ecotypes	MIL.32.A1	Par	8_15	2008
8_0679	ecotypes	JAM.7.B	Par	8_15	2008
8_0680	ecotypes	MIL.70.A	Par	8_15	2008
8_0681	ecotypes	MAH.48.A	Par	8_15	2008
8_0682	ecotypes	JAM.15.A	Par	8_15	2008
8_0683	ecotypes	MIL.54.A	Par	8_15	2008
8_0684	ecotypes	PAR.19.B	Par	8_15	2008
8_0685	ecotypes	JAM.16.A	Par	8_15	2008
8_0686	ecotypes	SILLow.5	Par	8_15	2008
8_0687	ecotypes	MIL.21.B2	Par	8_15	2008
8_0688	ecotypes	MAH.38.B	Par	8_15	2008
8_0689	ecotypes	MIL.20.B	Par	8_15	2008
8_0690	ecotypes	JAM.22.A	Par	8_15	2008
8_0691	ecotypes	JAM.19.B	Par	8_15	2008
8_0692	ecotypes	MAH.16.A	Par	8_15	2008
8_0693	ecotypes	SILLow.6	Par	8_15	2008
8_0694	ecotypes	SILLow.1	Par	8_15	2008
8_0695	ecotypes	PAR.10.A6	Par	8_15	2008
8_0696	ecotypes	MIL.24.A	Par	8_15	2008
8_0697	ecotypes	MAH.13.A	Par	8_15	2008
8_0698	ecotypes	MAH.9.B	Par	8_15	2008
8_0699	ecotypes	JAM.6.A	Par	8_15	2008
8_0700	ecotypes	SILLow.8	Par	8_15	2008
8_0701	ecotypes	MIL.50.A	Par	8_15	2008
8_0702	ecotypes	MAH.46.A	Par	8_15	2008
8_0703	ecotypes	JAM.40.A	Par	8_15	2008
8_0704	ecotypes	MIL.68.B	Par	8_15	2008
8_0705	ecotypes	PAR.7.B1	Par	8_15	2008
8_0706	ecotypes	SILLow.7	Par	8_15	2008
8_0707	ecotypes	PAR.29.B2	Par	8_15	2008
8_0708	ecotypes	MAH.8.A1	Par	8_15	2008
8_0709	ecotypes	PAR.13.A	Par	8_15	2008
8_0710	ecotypes	JAM.17.A	Par	8_15	2008
8_0711	ecotypes	MAH.5.A	Par	8_15	2008
8_0712	ecotypes	MIL.60.A	Par	8_15	2008
8_0713	ecotypes	SILLow.3	Par	8_15	2008
8_0714	ecotypes	MIL.53.A	Par	8_15	2008
8_0715	ecotypes	PAR.9.A1	Par	8_15	2008
8_0716	ecotypes	MAH.11.A	Par	8_15	2008
8_0717	ecotypes	SILupper.2	Par	8_15	2008
8_0718	ecotypes	PAR.21.B2	Par	8_15	2008
8_0719	ecotypes	PAR.17.A1	Par	8_15	2008
8_0720	ecotypes	PAR.22.A2	Par	8_15	2008
8_0721	ecotypes	SILLow.5	Par	8_16	2008
8_0722	ecotypes	MIL.70.A	Par	8_16	2008
8_0723	ecotypes	MIL.32.A1	Par	8_16	2008
8_0724	ecotypes	JAM.7.B	Par	8_16	2008
8_0725	ecotypes	SILLow.6	Par	8_16	2008
8_0726	ecotypes	JAM.17.A	Par	8_16	2008
8_0727	ecotypes	PAR.9.A1	Par	8_16	2008
8_0728	ecotypes	PAR.19.B	Par	8_16	2008
8_0729	ecotypes	MIL.20.B	Par	8_16	2008
8_0730	ecotypes	MAH.9.B	Par	8_16	2008
8_0731	ecotypes	MIL.53.A	Par	8_16	2008
8_0732	ecotypes	PAR.21.B2	Par	8_16	2008
8_0733	ecotypes	PAR.17.A1	Par	8_16	2008
8_0734	ecotypes	MAH.11.A	Par	8_16	2008
8_0735	ecotypes	JAM.16.A	Par	8_16	2008
8_0736	ecotypes	SILLow.2	Par	8_16	2008
8_0737	ecotypes	SILupper.2	Par	8_16	2008
8_0738	ecotypes	PAR.8.B1	Par	8_16	2008
8_0739	ecotypes	SILLow.7	Par	8_16	2008
8_0740	ecotypes	MIL.54.A	Par	8_16	2008
8_0741	ecotypes	JAM.26.A	Par	8_16	2008
8_0742	ecotypes	PAR.13.A	Par	8_16	2008
8_0743	ecotypes	MIL.24.A	Par	8_16	2008
8_0744	ecotypes	JAM.1.A	Par	8_16	2008
8_0745	ecotypes	MIL.68.B	Par	8_16	2008
8_0746	ecotypes	SILLow.3	Par	8_16	2008
8_0747	ecotypes	PAR.10.A6	Par	8_16	2008
8_0748	ecotypes	JAM.15.A	Par	8_16	2008
8_0749	ecotypes	SILLow.8	Par	8_16	2008
8_0750	ecotypes	SILLow.1	Par	8_16	2008
8_0751	ecotypes	MIL.21.B2	Par	8_16	2008
8_0752	ecotypes	MAH.46.A	Par	8_16	2008
8_0753	ecotypes	MAH.5.A	Par	8_16	2008
8_0754	ecotypes	JAM.19.B	Par	8_16	2008
8_0755	ecotypes	JAM.40.A	Par	8_16	2008
8_0756	ecotypes	PAR.29.B2	Par	8_16	2008
8_0757	ecotypes	PAR.22.A2	Par	8_16	2008
8_0758	ecotypes	MAH.48.A	Par	8_16	2008
8_0759	ecotypes	PAR.7.B1	Par	8_16	2008
8_0760	ecotypes	MAH.37.A	Par	8_16	2008
8_0761	ecotypes	MIL.50.A	Par	8_16	2008
8_0762	ecotypes	JAM.6.A	Par	8_16	2008
8_0763	ecotypes	MAH.38.B	Par	8_16	2008
8_0764	ecotypes	MAH.8.A1	Par	8_16	2008
8_0765	ecotypes	JAM.22.A	Par	8_16	2008
8_0766	ecotypes	MAH.13.A	Par	8_16	2008
8_0767	ecotypes	MIL.60.A	Par	8_16	2008
8_0768	ecotypes	MAH.16.A	Par	8_16	2008
8_0769	ecotypes	JAM.7.B	Jam	8_17	2008
8_0770	ecotypes	PAR.7.B1	Jam	8_17	2008
8_0771	ecotypes	MIL.60.A	Jam	8_17	2008
8_0772	ecotypes	SILLow.8	Jam	8_17	2008
8_0773	ecotypes	MAH.9.B	Jam	8_17	2008
8_0774	ecotypes	MIL.50.A	Jam	8_17	2008
8_0775	ecotypes	SILLow.5	Jam	8_17	2008
8_0776	ecotypes	JAM.22.A	Jam	8_17	2008
8_0777	ecotypes	MIL.32.A1	Jam	8_17	2008
8_0778	ecotypes	PAR.17.A1	Jam	8_17	2008
8_0779	ecotypes	JAM.16.A	Jam	8_17	2008
8_0780	ecotypes	SILLow.6	Jam	8_17	2008
8_0781	ecotypes	MIL.54.A	Jam	8_17	2008
8_0782	ecotypes	MAH.37.A	Jam	8_17	2008
8_0783	ecotypes	MAH.46.A	Jam	8_17	2008
8_0784	ecotypes	PAR.19.B	Jam	8_17	2008
8_0785	ecotypes	JAM.1.A	Jam	8_17	2008
8_0786	ecotypes	PAR.8.B1	Jam	8_17	2008
8_0787	ecotypes	MIL.68.B	Jam	8_17	2008
8_0788	ecotypes	JAM.6.A	Jam	8_17	2008
8_0789	ecotypes	PAR.9.A1	Jam	8_17	2008
8_0790	ecotypes	PAR.13.A	Jam	8_17	2008
8_0791	ecotypes	SILupper.2	Jam	8_17	2008
8_0792	ecotypes	SILLow.2	Jam	8_17	2008
8_0793	ecotypes	MIL.21.B2	Jam	8_17	2008
8_0794	ecotypes	SILLow.1	Jam	8_17	2008
8_0795	ecotypes	MIL.70.A	Jam	8_17	2008
8_0796	ecotypes	MAH.5.A	Jam	8_17	2008
8_0797	ecotypes	PAR.22.A2	Jam	8_17	2008
8_0798	ecotypes	JAM.17.A	Jam	8_17	2008
8_0799	ecotypes	SILLow.3	Jam	8_17	2008
8_0800	ecotypes	SILLow.7	Jam	8_17	2008
8_0801	ecotypes	JAM.40.A	Jam	8_17	2008
8_0802	ecotypes	PAR.10.A6	Jam	8_17	2008
8_0803	ecotypes	MIL.20.B	Jam	8_17	2008
8_0804	ecotypes	PAR.21.B2	Jam	8_17	2008
8_0805	ecotypes	JAM.15.A	Jam	8_17	2008
8_0806	ecotypes	MAH.48.A	Jam	8_17	2008
8_0807	ecotypes	MAH.16.A	Jam	8_17	2008
8_0808	ecotypes	MAH.8.A1	Jam	8_17	2008
8_0809	ecotypes	MAH.13.A	Jam	8_17	2008
8_0810	ecotypes	MIL.53.A	Jam	8_17	2008
8_0811	ecotypes	JAM.19.B	Jam	8_17	2008
8_0812	ecotypes	JAM.26.A	Jam	8_17	2008
8_0813	ecotypes	PAR.29.B2	Jam	8_17	2008
8_0814	ecotypes	MAH.11.A	Jam	8_17	2008
8_0815	ecotypes	MAH.38.B	Jam	8_17	2008
8_0816	ecotypes	MIL.24.A	Jam	8_17	2008
8_0817	ecotypes	MAH.5.A	Mah	8_18	2008
8_0818	ecotypes	MIL.68.B	Mah	8_18	2008
8_0819	ecotypes	PAR.22.A2	Mah	8_18	2008
8_0820	ecotypes	JAM.17.A	Mah	8_18	2008
8_0821	ecotypes	MAH.46.A	Mah	8_18	2008
8_0822	ecotypes	MIL.32.A1	Mah	8_18	2008
8_0823	ecotypes	PAR.9.A1	Mah	8_18	2008
8_0824	ecotypes	MIL.60.A	Mah	8_18	2008
8_0825	ecotypes	MAH.37.A	Mah	8_18	2008
8_0826	ecotypes	JAM.22.A	Mah	8_18	2008
8_0827	ecotypes	PAR.21.B2	Mah	8_18	2008
8_0828	ecotypes	MIL.53.A	Mah	8_18	2008
8_0829	ecotypes	MAH.13.A	Mah	8_18	2008
8_0830	ecotypes	SILLow.5	Mah	8_18	2008
8_0831	ecotypes	JAM.19.B	Mah	8_18	2008
8_0832	ecotypes	MIL.50.A	Mah	8_18	2008
8_0833	ecotypes	SILLow.7	Mah	8_18	2008
8_0834	ecotypes	MAH.48.A	Mah	8_18	2008
8_0835	ecotypes	MIL.21.B2	Mah	8_18	2008
8_0836	ecotypes	MIL.20.B	Mah	8_18	2008
8_0837	ecotypes	MIL.70.A	Mah	8_18	2008
8_0838	ecotypes	JAM.40.A	Mah	8_18	2008
8_0839	ecotypes	MAH.8.A1	Mah	8_18	2008
8_0840	ecotypes	PAR.17.A1	Mah	8_18	2008
8_0841	ecotypes	MAH.16.A	Mah	8_18	2008
8_0842	ecotypes	MIL.54.A	Mah	8_18	2008
8_0843	ecotypes	MAH.9.B	Mah	8_18	2008
8_0844	ecotypes	PAR.19.B	Mah	8_18	2008
8_0845	ecotypes	SILLow.3	Mah	8_18	2008
8_0846	ecotypes	PAR.7.B1	Mah	8_18	2008
8_0847	ecotypes	SILLow.8	Mah	8_18	2008
8_0848	ecotypes	JAM.1.A	Mah	8_18	2008
8_0849	ecotypes	PAR.10.A6	Mah	8_18	2008
8_0850	ecotypes	PAR.29.B2	Mah	8_18	2008
8_0851	ecotypes	JAM.16.A	Mah	8_18	2008
8_0852	ecotypes	PAR.8.B1	Mah	8_18	2008
8_0853	ecotypes	JAM.6.A	Mah	8_18	2008
8_0854	ecotypes	MAH.38.B	Mah	8_18	2008
8_0855	ecotypes	PAR.13.A	Mah	8_18	2008
8_0856	ecotypes	MAH.11.A	Mah	8_18	2008
8_0857	ecotypes	JAM.26.A	Mah	8_18	2008
8_0858	ecotypes	SILLow.1	Mah	8_18	2008
8_0859	ecotypes	JAM.7.B	Mah	8_18	2008
8_0860	ecotypes	SILLow.6	Mah	8_18	2008
8_0861	ecotypes	SILLow.2	Mah	8_18	2008
8_0862	ecotypes	JAM.15.A	Mah	8_18	2008
8_0863	ecotypes	MIL.24.A	Mah	8_18	2008
8_0864	ecotypes	SILupper.2	Mah	8_18	2008
8_0865	ecotypes	PAR.8.B1	Sil	8_19	2008
8_0866	ecotypes	JAM.1.A	Sil	8_19	2008
8_0867	ecotypes	JAM.19.B	Sil	8_19	2008
8_0868	ecotypes	JAM.17.A	Sil	8_19	2008
8_0869	ecotypes	MIL.20.B	Sil	8_19	2008
8_0870	ecotypes	JAM.40.A	Sil	8_19	2008
8_0871	ecotypes	MAH.11.A	Sil	8_19	2008
8_0872	ecotypes	MAH.38.B	Sil	8_19	2008
8_0873	ecotypes	MIL.32.A1	Sil	8_19	2008
8_0874	ecotypes	MAH.48.A	Sil	8_19	2008
8_0875	ecotypes	MIL.53.A	Sil	8_19	2008
8_0876	ecotypes	MAH.8.A1	Sil	8_19	2008
8_0877	ecotypes	SILLow.1	Sil	8_19	2008
8_0878	ecotypes	MAH.37.A	Sil	8_19	2008
8_0879	ecotypes	MIL.21.B2	Sil	8_19	2008
8_0880	ecotypes	JAM.6.A	Sil	8_19	2008
8_0881	ecotypes	PAR.9.A1	Sil	8_19	2008
8_0882	ecotypes	JAM.26.A	Sil	8_19	2008
8_0883	ecotypes	SILLow.7	Sil	8_19	2008
8_0884	ecotypes	JAM.15.A	Sil	8_19	2008
8_0885	ecotypes	PAR.17.A1	Sil	8_19	2008
8_0886	ecotypes	SILLow.6	Sil	8_19	2008
8_0887	ecotypes	MIL.50.A	Sil	8_19	2008
8_0888	ecotypes	PAR.21.B2	Sil	8_19	2008
8_0889	ecotypes	MAH.9.B	Sil	8_19	2008
8_0890	ecotypes	MIL.54.A	Sil	8_19	2008
8_0891	ecotypes	SILLow.3	Sil	8_19	2008
8_0892	ecotypes	MAH.16.A	Sil	8_19	2008
8_0893	ecotypes	MAH.13.A	Sil	8_19	2008
8_0894	ecotypes	SILupper.2	Sil	8_19	2008
8_0895	ecotypes	PAR.7.B1	Sil	8_19	2008
8_0896	ecotypes	SILLow.5	Sil	8_19	2008
8_0897	ecotypes	MAH.46.A	Sil	8_19	2008
8_0898	ecotypes	SILLow.2	Sil	8_19	2008
8_0899	ecotypes	SILLow.8	Sil	8_19	2008
8_0900	ecotypes	PAR.22.A2	Sil	8_19	2008
8_0901	ecotypes	PAR.29.B2	Sil	8_19	2008
8_0902	ecotypes	JAM.7.B	Sil	8_19	2008
8_0903	ecotypes	MIL.24.A	Sil	8_19	2008
8_0904	ecotypes	MIL.68.B	Sil	8_19	2008
8_0905	ecotypes	PAR.19.B	Sil	8_19	2008
8_0906	ecotypes	MIL.60.A	Sil	8_19	2008
8_0907	ecotypes	MAH.5.A	Sil	8_19	2008
8_0908	ecotypes	PAR.10.A6	Sil	8_19	2008
8_0909	ecotypes	MIL.70.A	Sil	8_19	2008
8_0910	ecotypes	JAM.16.A	Sil	8_19	2008
8_0911	ecotypes	JAM.22.A	Sil	8_19	2008
8_0912	ecotypes	PAR.13.A	Sil	8_19	2008
8_0913	ecotypes	MAH.13.A	Mil	8_20	2008
8_0914	ecotypes	MIL.32.A1	Mil	8_20	2008
8_0915	ecotypes	MIL.50.A	Mil	8_20	2008
8_0916	ecotypes	JAM.16.A	Mil	8_20	2008
8_0917	ecotypes	MIL.70.A	Mil	8_20	2008
8_0918	ecotypes	MAH.48.A	Mil	8_20	2008
8_0919	ecotypes	JAM.19.B	Mil	8_20	2008
8_0920	ecotypes	MAH.8.A1	Mil	8_20	2008
8_0921	ecotypes	MIL.20.B	Mil	8_20	2008
8_0922	ecotypes	MAH.11.A	Mil	8_20	2008
8_0923	ecotypes	SILupper.2	Mil	8_20	2008
8_0924	ecotypes	MIL.21.B2	Mil	8_20	2008
8_0925	ecotypes	JAM.40.A	Mil	8_20	2008
8_0926	ecotypes	PAR.29.B2	Mil	8_20	2008
8_0927	ecotypes	MAH.46.A	Mil	8_20	2008
8_0928	ecotypes	MAH.5.A	Mil	8_20	2008
8_0929	ecotypes	PAR.22.A2	Mil	8_20	2008
8_0930	ecotypes	SILLow.5	Mil	8_20	2008
8_0931	ecotypes	MAH.9.B	Mil	8_20	2008
8_0932	ecotypes	MIL.54.A	Mil	8_20	2008
8_0933	ecotypes	JAM.26.A	Mil	8_20	2008
8_0934	ecotypes	SILLow.1	Mil	8_20	2008
8_0935	ecotypes	MAH.38.B	Mil	8_20	2008
8_0936	ecotypes	MAH.16.A	Mil	8_20	2008
8_0937	ecotypes	PAR.7.B1	Mil	8_20	2008
8_0938	ecotypes	PAR.13.A	Mil	8_20	2008
8_0939	ecotypes	SILLow.2	Mil	8_20	2008
8_0940	ecotypes	SILLow.8	Mil	8_20	2008
8_0941	ecotypes	PAR.10.A6	Mil	8_20	2008
8_0942	ecotypes	MIL.53.A	Mil	8_20	2008
8_0943	ecotypes	JAM.1.A	Mil	8_20	2008
8_0944	ecotypes	JAM.7.B	Mil	8_20	2008
8_0945	ecotypes	PAR.8.B1	Mil	8_20	2008
8_0946	ecotypes	MIL.68.B	Mil	8_20	2008
8_0947	ecotypes	SILLow.3	Mil	8_20	2008
8_0948	ecotypes	JAM.15.A	Mil	8_20	2008
8_0949	ecotypes	SILLow.7	Mil	8_20	2008
8_0950	ecotypes	MAH.37.A	Mil	8_20	2008
8_0951	ecotypes	PAR.17.A1	Mil	8_20	2008
8_0952	ecotypes	PAR.19.B	Mil	8_20	2008
8_0953	ecotypes	PAR.9.A1	Mil	8_20	2008
8_0954	ecotypes	MIL.24.A	Mil	8_20	2008
8_0955	ecotypes	PAR.21.B2	Mil	8_20	2008
8_0956	ecotypes	JAM.22.A	Mil	8_20	2008
8_0957	ecotypes	SILLow.6	Mil	8_20	2008
8_0958	ecotypes	MIL.60.A	Mil	8_20	2008
8_0959	ecotypes	JAM.6.A	Mil	8_20	2008
8_0960	ecotypes	JAM.17.A	Mil	8_20	2008
8_0961	ecotypes	SILupper.2	Mah	8_21	2008
8_0962	ecotypes	MAH.11.A	Mah	8_21	2008
8_0963	ecotypes	MAH.37.A	Mah	8_21	2008
8_0964	ecotypes	PAR.10.A6	Mah	8_21	2008
8_0965	ecotypes	JAM.17.A	Mah	8_21	2008
8_0966	ecotypes	MAH.5.A	Mah	8_21	2008
8_0967	ecotypes	JAM.16.A	Mah	8_21	2008
8_0968	ecotypes	MAH.13.A	Mah	8_21	2008
8_0969	ecotypes	JAM.15.A	Mah	8_21	2008
8_0970	ecotypes	MIL.68.B	Mah	8_21	2008
8_0971	ecotypes	PAR.9.A1	Mah	8_21	2008
8_0972	ecotypes	JAM.40.A	Mah	8_21	2008
8_0973	ecotypes	MIL.60.A	Mah	8_21	2008
8_0974	ecotypes	MAH.46.A	Mah	8_21	2008
8_0975	ecotypes	PAR.8.B1	Mah	8_21	2008
8_0976	ecotypes	JAM.1.A	Mah	8_21	2008
8_0977	ecotypes	MIL.21.B2	Mah	8_21	2008
8_0978	ecotypes	SILLow.2	Mah	8_21	2008
8_0979	ecotypes	MIL.70.A	Mah	8_21	2008
8_0980	ecotypes	JAM.26.A	Mah	8_21	2008
8_0981	ecotypes	SILLow.8	Mah	8_21	2008
8_0982	ecotypes	MAH.8.A1	Mah	8_21	2008
8_0983	ecotypes	JAM.22.A	Mah	8_21	2008
8_0984	ecotypes	SILLow.5	Mah	8_21	2008
8_0985	ecotypes	MAH.48.A	Mah	8_21	2008
8_0986	ecotypes	JAM.6.A	Mah	8_21	2008
8_0987	ecotypes	MAH.16.A	Mah	8_21	2008
8_0988	ecotypes	PAR.13.A	Mah	8_21	2008
8_0989	ecotypes	MIL.54.A	Mah	8_21	2008
8_0990	ecotypes	PAR.22.A2	Mah	8_21	2008
8_0991	ecotypes	MAH.38.B	Mah	8_21	2008
8_0992	ecotypes	PAR.21.B2	Mah	8_21	2008
8_0993	ecotypes	MIL.32.A1	Mah	8_21	2008
8_0994	ecotypes	MIL.20.B	Mah	8_21	2008
8_0995	ecotypes	MIL.50.A	Mah	8_21	2008
8_0996	ecotypes	MAH.9.B	Mah	8_21	2008
8_0997	ecotypes	PAR.7.B1	Mah	8_21	2008
8_0998	ecotypes	SILLow.7	Mah	8_21	2008
8_0999	ecotypes	MIL.53.A	Mah	8_21	2008
8_1000	ecotypes	SILLow.6	Mah	8_21	2008
8_1001	ecotypes	PAR.19.B	Mah	8_21	2008
8_1002	ecotypes	JAM.7.B	Mah	8_21	2008
8_1003	ecotypes	PAR.29.B2	Mah	8_21	2008
8_1004	ecotypes	MIL.24.A	Mah	8_21	2008
8_1005	ecotypes	JAM.19.B	Mah	8_21	2008
8_1006	ecotypes	SILLow.3	Mah	8_21	2008
8_1007	ecotypes	SILLow.1	Mah	8_21	2008
8_1008	ecotypes	PAR.17.A1	Mah	8_21	2008
8_1009	ecotypes	PAR.21.B2	Jam	8_22	2008
8_1010	ecotypes	PAR.19.B	Jam	8_22	2008
8_1011	ecotypes	MAH.13.A	Jam	8_22	2008
8_1012	ecotypes	JAM.22.A	Jam	8_22	2008
8_1013	ecotypes	PAR.22.A2	Jam	8_22	2008
8_1014	ecotypes	JAM.17.A	Jam	8_22	2008
8_1015	ecotypes	SILLow.6	Jam	8_22	2008
8_1016	ecotypes	JAM.6.A	Jam	8_22	2008
8_1017	ecotypes	MAH.46.A	Jam	8_22	2008
8_1018	ecotypes	JAM.19.B	Jam	8_22	2008
8_1019	ecotypes	SILupper.2	Jam	8_22	2008
8_1020	ecotypes	JAM.26.A	Jam	8_22	2008
8_1021	ecotypes	PAR.13.A	Jam	8_22	2008
8_1022	ecotypes	MIL.50.A	Jam	8_22	2008
8_1023	ecotypes	MIL.68.B	Jam	8_22	2008
8_1024	ecotypes	MIL.21.B2	Jam	8_22	2008
8_1025	ecotypes	MAH.11.A	Jam	8_22	2008
8_1026	ecotypes	MAH.5.A	Jam	8_22	2008
8_1027	ecotypes	MAH.8.A1	Jam	8_22	2008
8_1028	ecotypes	PAR.7.B1	Jam	8_22	2008
8_1029	ecotypes	SILLow.7	Jam	8_22	2008
8_1030	ecotypes	MIL.53.A	Jam	8_22	2008
8_1031	ecotypes	MAH.16.A	Jam	8_22	2008
8_1032	ecotypes	JAM.15.A	Jam	8_22	2008
8_1033	ecotypes	MIL.70.A	Jam	8_22	2008
8_1034	ecotypes	PAR.8.B1	Jam	8_22	2008
8_1035	ecotypes	MIL.60.A	Jam	8_22	2008
8_1036	ecotypes	MIL.24.A	Jam	8_22	2008
8_1037	ecotypes	JAM.40.A	Jam	8_22	2008
8_1038	ecotypes	JAM.16.A	Jam	8_22	2008
8_1039	ecotypes	MAH.37.A	Jam	8_22	2008
8_1040	ecotypes	SILLow.8	Jam	8_22	2008
8_1041	ecotypes	JAM.1.A	Jam	8_22	2008
8_1042	ecotypes	PAR.17.A1	Jam	8_22	2008
8_1043	ecotypes	MIL.32.A1	Jam	8_22	2008
8_1044	ecotypes	PAR.29.B2	Jam	8_22	2008
8_1045	ecotypes	PAR.9.A1	Jam	8_22	2008
8_1046	ecotypes	SILLow.3	Jam	8_22	2008
8_1047	ecotypes	MAH.48.A	Jam	8_22	2008
8_1048	ecotypes	SILLow.2	Jam	8_22	2008
8_1049	ecotypes	MAH.38.B	Jam	8_22	2008
8_1050	ecotypes	SILLow.5	Jam	8_22	2008
8_1051	ecotypes	MIL.54.A	Jam	8_22	2008
8_1052	ecotypes	MIL.20.B	Jam	8_22	2008
8_1053	ecotypes	MAH.9.B	Jam	8_22	2008
8_1054	ecotypes	PAR.10.A6	Jam	8_22	2008
8_1055	ecotypes	SILLow.1	Jam	8_22	2008
8_1056	ecotypes	JAM.7.B	Jam	8_22	2008
8_1057	ecotypes	MAH.13.A	Sil	8_23	2008
8_1058	ecotypes	MIL.53.A	Sil	8_23	2008
8_1059	ecotypes	SILLow.7	Sil	8_23	2008
8_1060	ecotypes	PAR.8.B1	Sil	8_23	2008
8_1061	ecotypes	MIL.54.A	Sil	8_23	2008
8_1062	ecotypes	MIL.24.A	Sil	8_23	2008
8_1063	ecotypes	SILLow.2	Sil	8_23	2008
8_1064	ecotypes	PAR.29.B2	Sil	8_23	2008
8_1065	ecotypes	MAH.37.A	Sil	8_23	2008
8_1066	ecotypes	JAM.7.B	Sil	8_23	2008
8_1067	ecotypes	SILLow.3	Sil	8_23	2008
8_1068	ecotypes	MAH.16.A	Sil	8_23	2008
8_1069	ecotypes	JAM.40.A	Sil	8_23	2008
8_1070	ecotypes	MAH.11.A	Sil	8_23	2008
8_1071	ecotypes	SILupper.2	Sil	8_23	2008
8_1072	ecotypes	MIL.60.A	Sil	8_23	2008
8_1073	ecotypes	MAH.46.A	Sil	8_23	2008
8_1074	ecotypes	SILLow.6	Sil	8_23	2008
8_1075	ecotypes	MIL.68.B	Sil	8_23	2008
8_1076	ecotypes	MAH.5.A	Sil	8_23	2008
8_1077	ecotypes	JAM.22.A	Sil	8_23	2008
8_1078	ecotypes	MIL.32.A1	Sil	8_23	2008
8_1079	ecotypes	JAM.16.A	Sil	8_23	2008
8_1080	ecotypes	SILLow.1	Sil	8_23	2008
8_1081	ecotypes	PAR.10.A6	Sil	8_23	2008
8_1082	ecotypes	PAR.7.B1	Sil	8_23	2008
8_1083	ecotypes	PAR.13.A	Sil	8_23	2008
8_1084	ecotypes	MIL.70.A	Sil	8_23	2008
8_1085	ecotypes	MIL.21.B2	Sil	8_23	2008
8_1086	ecotypes	PAR.17.A1	Sil	8_23	2008
8_1087	ecotypes	JAM.1.A	Sil	8_23	2008
8_1088	ecotypes	PAR.21.B2	Sil	8_23	2008
8_1089	ecotypes	MIL.50.A	Sil	8_23	2008
8_1090	ecotypes	JAM.19.B	Sil	8_23	2008
8_1091	ecotypes	MIL.20.B	Sil	8_23	2008
8_1092	ecotypes	MAH.38.B	Sil	8_23	2008
8_1093	ecotypes	SILLow.5	Sil	8_23	2008
8_1094	ecotypes	PAR.19.B	Sil	8_23	2008
8_1095	ecotypes	JAM.15.A	Sil	8_23	2008
8_1096	ecotypes	PAR.22.A2	Sil	8_23	2008
8_1097	ecotypes	JAM.6.A	Sil	8_23	2008
8_1098	ecotypes	MAH.9.B	Sil	8_23	2008
8_1099	ecotypes	SILLow.8	Sil	8_23	2008
8_1100	ecotypes	MAH.8.A1	Sil	8_23	2008
8_1101	ecotypes	JAM.17.A	Sil	8_23	2008
8_1102	ecotypes	JAM.26.A	Sil	8_23	2008
8_1103	ecotypes	MAH.48.A	Sil	8_23	2008
8_1104	ecotypes	PAR.9.A1	Sil	8_23	2008
8_1105	ecotypes	JAM.17.A	Mil	8_24	2008
8_1106	ecotypes	MAH.13.A	Mil	8_24	2008
8_1107	ecotypes	PAR.22.A2	Mil	8_24	2008
8_1108	ecotypes	JAM.6.A	Mil	8_24	2008
8_1109	ecotypes	SILLow.2	Mil	8_24	2008
8_1110	ecotypes	SILLow.1	Mil	8_24	2008
8_1111	ecotypes	JAM.15.A	Mil	8_24	2008
8_1112	ecotypes	JAM.19.B	Mil	8_24	2008
8_1113	ecotypes	MAH.46.A	Mil	8_24	2008
8_1114	ecotypes	MAH.11.A	Mil	8_24	2008
8_1115	ecotypes	MIL.32.A1	Mil	8_24	2008
8_1116	ecotypes	SILLow.7	Mil	8_24	2008
8_1117	ecotypes	MAH.48.A	Mil	8_24	2008
8_1118	ecotypes	SILLow.6	Mil	8_24	2008
8_1119	ecotypes	PAR.7.B1	Mil	8_24	2008
8_1120	ecotypes	MIL.70.A	Mil	8_24	2008
8_1121	ecotypes	MAH.8.A1	Mil	8_24	2008
8_1122	ecotypes	JAM.7.B	Mil	8_24	2008
8_1123	ecotypes	JAM.22.A	Mil	8_24	2008
8_1124	ecotypes	PAR.8.B1	Mil	8_24	2008
8_1125	ecotypes	MIL.21.B2	Mil	8_24	2008
8_1126	ecotypes	MIL.53.A	Mil	8_24	2008
8_1127	ecotypes	PAR.21.B2	Mil	8_24	2008
8_1128	ecotypes	MAH.9.B	Mil	8_24	2008
8_1129	ecotypes	JAM.40.A	Mil	8_24	2008
8_1130	ecotypes	MIL.60.A	Mil	8_24	2008
8_1131	ecotypes	SILLow.3	Mil	8_24	2008
8_1132	ecotypes	JAM.26.A	Mil	8_24	2008
8_1133	ecotypes	MIL.68.B	Mil	8_24	2008
8_1134	ecotypes	PAR.10.A6	Mil	8_24	2008
8_1135	ecotypes	PAR.19.B	Mil	8_24	2008
8_1136	ecotypes	MAH.37.A	Mil	8_24	2008
8_1137	ecotypes	JAM.1.A	Mil	8_24	2008
8_1138	ecotypes	MIL.54.A	Mil	8_24	2008
8_1139	ecotypes	MAH.5.A	Mil	8_24	2008
8_1140	ecotypes	SILLow.8	Mil	8_24	2008
8_1141	ecotypes	MAH.38.B	Mil	8_24	2008
8_1142	ecotypes	JAM.16.A	Mil	8_24	2008
8_1143	ecotypes	PAR.13.A	Mil	8_24	2008
8_1144	ecotypes	MIL.50.A	Mil	8_24	2008
8_1145	ecotypes	PAR.9.A1	Mil	8_24	2008
8_1146	ecotypes	MIL.20.B	Mil	8_24	2008
8_1147	ecotypes	SILupper.2	Mil	8_24	2008
8_1148	ecotypes	SILLow.5	Mil	8_24	2008
8_1149	ecotypes	MAH.16.A	Mil	8_24	2008
8_1150	ecotypes	PAR.17.A1	Mil	8_24	2008
8_1151	ecotypes	MIL.24.A	Mil	8_24	2008
8_1152	ecotypes	PAR.29.B2	Mil	8_24	2008
8_1153	ecotypes	PAR.13.A	Par	8_25	2008
8_1154	ecotypes	SILLow.8	Par	8_25	2008
8_1155	ecotypes	PAR.7.B1	Par	8_25	2008
8_1156	ecotypes	SILLow.5	Par	8_25	2008
8_1157	ecotypes	SILLow.1	Par	8_25	2008
8_1158	ecotypes	MIL.24.A	Par	8_25	2008
8_1159	ecotypes	MAH.37.A	Par	8_25	2008
8_1160	ecotypes	MIL.32.A1	Par	8_25	2008
8_1161	ecotypes	JAM.19.B	Par	8_25	2008
8_1162	ecotypes	JAM.15.A	Par	8_25	2008
8_1163	ecotypes	MIL.21.B2	Par	8_25	2008
8_1164	ecotypes	MAH.38.B	Par	8_25	2008
8_1165	ecotypes	MAH.16.A	Par	8_25	2008
8_1166	ecotypes	MIL.50.A	Par	8_25	2008
8_1167	ecotypes	MAH.48.A	Par	8_25	2008
8_1168	ecotypes	MIL.60.A	Par	8_25	2008
8_1169	ecotypes	SILLow.7	Par	8_25	2008
8_1170	ecotypes	JAM.6.A	Par	8_25	2008
8_1171	ecotypes	JAM.26.A	Par	8_25	2008
8_1172	ecotypes	MAH.5.A	Par	8_25	2008
8_1173	ecotypes	JAM.1.A	Par	8_25	2008
8_1174	ecotypes	MIL.70.A	Par	8_25	2008
8_1175	ecotypes	MIL.54.A	Par	8_25	2008
8_1176	ecotypes	PAR.22.A2	Par	8_25	2008
8_1177	ecotypes	PAR.21.B2	Par	8_25	2008
8_1178	ecotypes	SILupper.2	Par	8_25	2008
8_1179	ecotypes	MAH.13.A	Par	8_25	2008
8_1180	ecotypes	SILLow.3	Par	8_25	2008
8_1181	ecotypes	PAR.8.B1	Par	8_25	2008
8_1182	ecotypes	MIL.20.B	Par	8_25	2008
8_1183	ecotypes	JAM.7.B	Par	8_25	2008
8_1184	ecotypes	SILLow.6	Par	8_25	2008
8_1185	ecotypes	JAM.17.A	Par	8_25	2008
8_1186	ecotypes	SILLow.2	Par	8_25	2008
8_1187	ecotypes	PAR.9.A1	Par	8_25	2008
8_1188	ecotypes	MIL.68.B	Par	8_25	2008
8_1189	ecotypes	JAM.40.A	Par	8_25	2008
8_1190	ecotypes	JAM.16.A	Par	8_25	2008
8_1191	ecotypes	PAR.19.B	Par	8_25	2008
8_1192	ecotypes	MAH.46.A	Par	8_25	2008
8_1193	ecotypes	MAH.11.A	Par	8_25	2008
8_1194	ecotypes	PAR.17.A1	Par	8_25	2008
8_1195	ecotypes	PAR.29.B2	Par	8_25	2008
8_1196	ecotypes	MAH.8.A1	Par	8_25	2008
8_1197	ecotypes	MIL.53.A	Par	8_25	2008
8_1198	ecotypes	PAR.10.A6	Par	8_25	2008
8_1199	ecotypes	MAH.9.B	Par	8_25	2008
8_1200	ecotypes	JAM.22.A	Par	8_25	2008
8_1201	ecotypes	SILLow.7	Sil	8_26	2008
8_1202	ecotypes	SILLow.6	Sil	8_26	2008
8_1203	ecotypes	MAH.38.B	Sil	8_26	2008
8_1204	ecotypes	SILLow.8	Sil	8_26	2008
8_1205	ecotypes	MIL.68.B	Sil	8_26	2008
8_1206	ecotypes	MIL.32.A1	Sil	8_26	2008
8_1207	ecotypes	MAH.46.A	Sil	8_26	2008
8_1208	ecotypes	PAR.19.B	Sil	8_26	2008
8_1209	ecotypes	PAR.22.A2	Sil	8_26	2008
8_1210	ecotypes	SILLow.1	Sil	8_26	2008
8_1211	ecotypes	JAM.16.A	Sil	8_26	2008
8_1212	ecotypes	MAH.9.B	Sil	8_26	2008
8_1213	ecotypes	PAR.10.A6	Sil	8_26	2008
8_1214	ecotypes	JAM.40.A	Sil	8_26	2008
8_1215	ecotypes	MAH.16.A	Sil	8_26	2008
8_1216	ecotypes	SILLow.3	Sil	8_26	2008
8_1217	ecotypes	MIL.60.A	Sil	8_26	2008
8_1218	ecotypes	PAR.9.A1	Sil	8_26	2008
8_1219	ecotypes	MIL.53.A	Sil	8_26	2008
8_1220	ecotypes	PAR.17.A1	Sil	8_26	2008
8_1221	ecotypes	PAR.13.A	Sil	8_26	2008
8_1222	ecotypes	JAM.15.A	Sil	8_26	2008
8_1223	ecotypes	SILLow.2	Sil	8_26	2008
8_1224	ecotypes	JAM.22.A	Sil	8_26	2008
8_1225	ecotypes	MIL.54.A	Sil	8_26	2008
8_1226	ecotypes	MAH.8.A1	Sil	8_26	2008
8_1227	ecotypes	MAH.5.A	Sil	8_26	2008
8_1228	ecotypes	PAR.29.B2	Sil	8_26	2008
8_1229	ecotypes	MAH.13.A	Sil	8_26	2008
8_1230	ecotypes	JAM.19.B	Sil	8_26	2008
8_1231	ecotypes	MAH.37.A	Sil	8_26	2008
8_1232	ecotypes	JAM.17.A	Sil	8_26	2008
8_1233	ecotypes	MAH.11.A	Sil	8_26	2008
8_1234	ecotypes	JAM.1.A	Sil	8_26	2008
8_1235	ecotypes	MAH.48.A	Sil	8_26	2008
8_1236	ecotypes	PAR.8.B1	Sil	8_26	2008
8_1237	ecotypes	SILLow.5	Sil	8_26	2008
8_1238	ecotypes	MIL.50.A	Sil	8_26	2008
8_1239	ecotypes	MIL.20.B	Sil	8_26	2008
8_1240	ecotypes	MIL.21.B2	Sil	8_26	2008
8_1241	ecotypes	JAM.7.B	Sil	8_26	2008
8_1242	ecotypes	MIL.24.A	Sil	8_26	2008
8_1243	ecotypes	PAR.7.B1	Sil	8_26	2008
8_1244	ecotypes	SILupper.2	Sil	8_26	2008
8_1245	ecotypes	JAM.6.A	Sil	8_26	2008
8_1246	ecotypes	PAR.21.B2	Sil	8_26	2008
8_1247	ecotypes	JAM.26.A	Sil	8_26	2008
8_1248	ecotypes	MIL.70.A	Sil	8_26	2008
8_1249	ecotypes	PAR.22.A2	Par	8_27	2008
8_1250	ecotypes	MIL.70.A	Par	8_27	2008
8_1251	ecotypes	JAM.17.A	Par	8_27	2008
8_1252	ecotypes	MAH.11.A	Par	8_27	2008
8_1253	ecotypes	MIL.24.A	Par	8_27	2008
8_1254	ecotypes	MAH.9.B	Par	8_27	2008
8_1255	ecotypes	JAM.19.B	Par	8_27	2008
8_1256	ecotypes	MAH.13.A	Par	8_27	2008
8_1257	ecotypes	MIL.20.B	Par	8_27	2008
8_1258	ecotypes	PAR.13.A	Par	8_27	2008
8_1259	ecotypes	SILLow.1	Par	8_27	2008
8_1260	ecotypes	SILLow.7	Par	8_27	2008
8_1261	ecotypes	SILupper.2	Par	8_27	2008
8_1262	ecotypes	PAR.21.B2	Par	8_27	2008
8_1263	ecotypes	JAM.15.A	Par	8_27	2008
8_1264	ecotypes	MIL.21.B2	Par	8_27	2008
8_1265	ecotypes	SILLow.8	Par	8_27	2008
8_1266	ecotypes	SILLow.3	Par	8_27	2008
8_1267	ecotypes	PAR.10.A6	Par	8_27	2008
8_1268	ecotypes	MAH.16.A	Par	8_27	2008
8_1269	ecotypes	JAM.7.B	Par	8_27	2008
8_1270	ecotypes	PAR.9.A1	Par	8_27	2008
8_1271	ecotypes	JAM.22.A	Par	8_27	2008
8_1272	ecotypes	MIL.60.A	Par	8_27	2008
8_1273	ecotypes	MAH.8.A1	Par	8_27	2008
8_1274	ecotypes	MIL.32.A1	Par	8_27	2008
8_1275	ecotypes	MIL.54.A	Par	8_27	2008
8_1276	ecotypes	MAH.48.A	Par	8_27	2008
8_1277	ecotypes	PAR.19.B	Par	8_27	2008
8_1278	ecotypes	PAR.29.B2	Par	8_27	2008
8_1279	ecotypes	MAH.38.B	Par	8_27	2008
8_1280	ecotypes	JAM.16.A	Par	8_27	2008
8_1281	ecotypes	PAR.8.B1	Par	8_27	2008
8_1282	ecotypes	PAR.7.B1	Par	8_27	2008
8_1283	ecotypes	SILLow.6	Par	8_27	2008
8_1284	ecotypes	JAM.1.A	Par	8_27	2008
8_1285	ecotypes	PAR.17.A1	Par	8_27	2008
8_1286	ecotypes	MAH.46.A	Par	8_27	2008
8_1287	ecotypes	MIL.50.A	Par	8_27	2008
8_1288	ecotypes	MIL.53.A	Par	8_27	2008
8_1289	ecotypes	JAM.26.A	Par	8_27	2008
8_1290	ecotypes	SILLow.2	Par	8_27	2008
8_1291	ecotypes	MAH.5.A	Par	8_27	2008
8_1292	ecotypes	MIL.68.B	Par	8_27	2008
8_1293	ecotypes	JAM.40.A	Par	8_27	2008
8_1294	ecotypes	JAM.6.A	Par	8_27	2008
8_1295	ecotypes	SILLow.5	Par	8_27	2008
8_1296	ecotypes	MAH.37.A	Par	8_27	2008
8_1297	ecotypes	MAH.5.A	Mah	8_28	2008
8_1298	ecotypes	PAR.9.A1	Mah	8_28	2008
8_1299	ecotypes	MAH.38.B	Mah	8_28	2008
8_1300	ecotypes	PAR.22.A2	Mah	8_28	2008
8_1301	ecotypes	PAR.17.A1	Mah	8_28	2008
8_1302	ecotypes	PAR.8.B1	Mah	8_28	2008
8_1303	ecotypes	JAM.40.A	Mah	8_28	2008
8_1304	ecotypes	SILLow.1	Mah	8_28	2008
8_1305	ecotypes	MAH.37.A	Mah	8_28	2008
8_1306	ecotypes	SILLow.6	Mah	8_28	2008
8_1307	ecotypes	JAM.22.A	Mah	8_28	2008
8_1308	ecotypes	MIL.50.A	Mah	8_28	2008
8_1309	ecotypes	JAM.17.A	Mah	8_28	2008
8_1310	ecotypes	MIL.24.A	Mah	8_28	2008
8_1311	ecotypes	PAR.13.A	Mah	8_28	2008
8_1312	ecotypes	MAH.9.B	Mah	8_28	2008
8_1313	ecotypes	SILLow.8	Mah	8_28	2008
8_1314	ecotypes	MIL.68.B	Mah	8_28	2008
8_1315	ecotypes	SILLow.7	Mah	8_28	2008
8_1316	ecotypes	SILLow.5	Mah	8_28	2008
8_1317	ecotypes	JAM.16.A	Mah	8_28	2008
8_1318	ecotypes	MIL.60.A	Mah	8_28	2008
8_1319	ecotypes	PAR.10.A6	Mah	8_28	2008
8_1320	ecotypes	MIL.21.B2	Mah	8_28	2008
8_1321	ecotypes	JAM.15.A	Mah	8_28	2008
8_1322	ecotypes	JAM.7.B	Mah	8_28	2008
8_1323	ecotypes	MAH.48.A	Mah	8_28	2008
8_1324	ecotypes	SILLow.3	Mah	8_28	2008
8_1325	ecotypes	JAM.26.A	Mah	8_28	2008
8_1326	ecotypes	JAM.1.A	Mah	8_28	2008
8_1327	ecotypes	MIL.70.A	Mah	8_28	2008
8_1328	ecotypes	SILLow.2	Mah	8_28	2008
8_1329	ecotypes	PAR.7.B1	Mah	8_28	2008
8_1330	ecotypes	MAH.13.A	Mah	8_28	2008
8_1331	ecotypes	JAM.19.B	Mah	8_28	2008
8_1332	ecotypes	MIL.20.B	Mah	8_28	2008
8_1333	ecotypes	MAH.16.A	Mah	8_28	2008
8_1334	ecotypes	PAR.21.B2	Mah	8_28	2008
8_1335	ecotypes	SILupper.2	Mah	8_28	2008
8_1336	ecotypes	MIL.53.A	Mah	8_28	2008
8_1337	ecotypes	MIL.32.A1	Mah	8_28	2008
8_1338	ecotypes	MIL.54.A	Mah	8_28	2008
8_1339	ecotypes	MAH.8.A1	Mah	8_28	2008
8_1340	ecotypes	MAH.46.A	Mah	8_28	2008
8_1341	ecotypes	JAM.6.A	Mah	8_28	2008
8_1342	ecotypes	PAR.19.B	Mah	8_28	2008
8_1343	ecotypes	MAH.11.A	Mah	8_28	2008
8_1344	ecotypes	PAR.29.B2	Mah	8_28	2008
8_1345	ecotypes	MAH.13.A	Jam	8_29	2008
8_1346	ecotypes	JAM.17.A	Jam	8_29	2008
8_1347	ecotypes	PAR.22.A2	Jam	8_29	2008
8_1348	ecotypes	MIL.53.A	Jam	8_29	2008
8_1349	ecotypes	JAM.1.A	Jam	8_29	2008
8_1350	ecotypes	JAM.16.A	Jam	8_29	2008
8_1351	ecotypes	SILLow.5	Jam	8_29	2008
8_1352	ecotypes	SILupper.2	Jam	8_29	2008
8_1353	ecotypes	MIL.50.A	Jam	8_29	2008
8_1354	ecotypes	JAM.7.B	Jam	8_29	2008
8_1355	ecotypes	MAH.11.A	Jam	8_29	2008
8_1356	ecotypes	PAR.19.B	Jam	8_29	2008
8_1357	ecotypes	MIL.24.A	Jam	8_29	2008
8_1358	ecotypes	SILLow.6	Jam	8_29	2008
8_1359	ecotypes	MIL.20.B	Jam	8_29	2008
8_1360	ecotypes	JAM.26.A	Jam	8_29	2008
8_1361	ecotypes	SILLow.3	Jam	8_29	2008
8_1362	ecotypes	MAH.37.A	Jam	8_29	2008
8_1363	ecotypes	MIL.60.A	Jam	8_29	2008
8_1364	ecotypes	MIL.32.A1	Jam	8_29	2008
8_1365	ecotypes	JAM.40.A	Jam	8_29	2008
8_1366	ecotypes	MAH.46.A	Jam	8_29	2008
8_1367	ecotypes	MIL.54.A	Jam	8_29	2008
8_1368	ecotypes	JAM.15.A	Jam	8_29	2008
8_1369	ecotypes	SILLow.2	Jam	8_29	2008
8_1370	ecotypes	JAM.22.A	Jam	8_29	2008
8_1371	ecotypes	MAH.9.B	Jam	8_29	2008
8_1372	ecotypes	MAH.5.A	Jam	8_29	2008
8_1373	ecotypes	MIL.68.B	Jam	8_29	2008
8_1374	ecotypes	SILLow.8	Jam	8_29	2008
8_1375	ecotypes	PAR.29.B2	Jam	8_29	2008
8_1376	ecotypes	JAM.19.B	Jam	8_29	2008
8_1377	ecotypes	MAH.48.A	Jam	8_29	2008
8_1378	ecotypes	MAH.16.A	Jam	8_29	2008
8_1379	ecotypes	PAR.8.B1	Jam	8_29	2008
8_1380	ecotypes	PAR.21.B2	Jam	8_29	2008
8_1381	ecotypes	MIL.21.B2	Jam	8_29	2008
8_1382	ecotypes	MIL.70.A	Jam	8_29	2008
8_1383	ecotypes	MAH.38.B	Jam	8_29	2008
8_1384	ecotypes	PAR.10.A6	Jam	8_29	2008
8_1385	ecotypes	SILLow.1	Jam	8_29	2008
8_1386	ecotypes	PAR.17.A1	Jam	8_29	2008
8_1387	ecotypes	MAH.8.A1	Jam	8_29	2008
8_1388	ecotypes	SILLow.7	Jam	8_29	2008
8_1389	ecotypes	PAR.9.A1	Jam	8_29	2008
8_1390	ecotypes	PAR.7.B1	Jam	8_29	2008
8_1391	ecotypes	PAR.13.A	Jam	8_29	2008
8_1392	ecotypes	JAM.6.A	Jam	8_29	2008
8_1393	ecotypes	JAM.15.A	Mil	8_30	2008
8_1394	ecotypes	JAM.26.A	Mil	8_30	2008
8_1395	ecotypes	MAH.38.B	Mil	8_30	2008
8_1396	ecotypes	MAH.48.A	Mil	8_30	2008
8_1397	ecotypes	MIL.70.A	Mil	8_30	2008
8_1398	ecotypes	SILupper.2	Mil	8_30	2008
8_1399	ecotypes	MIL.60.A	Mil	8_30	2008
8_1400	ecotypes	MAH.16.A	Mil	8_30	2008
8_1401	ecotypes	PAR.7.B1	Mil	8_30	2008
8_1402	ecotypes	MIL.68.B	Mil	8_30	2008
8_1403	ecotypes	MIL.32.A1	Mil	8_30	2008
8_1404	ecotypes	MIL.53.A	Mil	8_30	2008
8_1405	ecotypes	SILLow.1	Mil	8_30	2008
8_1406	ecotypes	MAH.46.A	Mil	8_30	2008
8_1407	ecotypes	MIL.21.B2	Mil	8_30	2008
8_1408	ecotypes	MAH.9.B	Mil	8_30	2008
8_1409	ecotypes	MAH.11.A	Mil	8_30	2008
8_1410	ecotypes	MAH.37.A	Mil	8_30	2008
8_1411	ecotypes	JAM.1.A	Mil	8_30	2008
8_1412	ecotypes	JAM.16.A	Mil	8_30	2008
8_1413	ecotypes	SILLow.5	Mil	8_30	2008
8_1414	ecotypes	PAR.17.A1	Mil	8_30	2008
8_1415	ecotypes	PAR.19.B	Mil	8_30	2008
8_1416	ecotypes	PAR.8.B1	Mil	8_30	2008
8_1417	ecotypes	PAR.29.B2	Mil	8_30	2008
8_1418	ecotypes	MAH.13.A	Mil	8_30	2008
8_1419	ecotypes	PAR.9.A1	Mil	8_30	2008
8_1420	ecotypes	JAM.22.A	Mil	8_30	2008
8_1421	ecotypes	PAR.21.B2	Mil	8_30	2008
8_1422	ecotypes	MIL.24.A	Mil	8_30	2008
8_1423	ecotypes	MIL.20.B	Mil	8_30	2008
8_1424	ecotypes	SILLow.8	Mil	8_30	2008
8_1425	ecotypes	SILLow.6	Mil	8_30	2008
8_1426	ecotypes	PAR.10.A6	Mil	8_30	2008
8_1427	ecotypes	SILLow.7	Mil	8_30	2008
8_1428	ecotypes	JAM.19.B	Mil	8_30	2008
8_1429	ecotypes	JAM.7.B	Mil	8_30	2008
8_1430	ecotypes	SILLow.3	Mil	8_30	2008
8_1431	ecotypes	MAH.5.A	Mil	8_30	2008
8_1432	ecotypes	MIL.50.A	Mil	8_30	2008
8_1433	ecotypes	MAH.8.A1	Mil	8_30	2008
8_1434	ecotypes	JAM.17.A	Mil	8_30	2008
8_1435	ecotypes	JAM.40.A	Mil	8_30	2008
8_1436	ecotypes	MIL.54.A	Mil	8_30	2008
8_1437	ecotypes	SILLow.2	Mil	8_30	2008
8_1438	ecotypes	JAM.6.A	Mil	8_30	2008
8_1439	ecotypes	PAR.13.A	Mil	8_30	2008
8_1440	ecotypes	PAR.22.A2	Mil	8_30	2008
9_0001	ecotypes	PAR.21.B2	Par	9_1	2009
9_0002	ecotypes	SILLow.5	Par	9_1	2009
9_0003	ecotypes	MAH.9.B	Par	9_1	2009
9_0004	ecotypes	SILLow.2	Par	9_1	2009
9_0005	ecotypes	PAR.7.B1	Par	9_1	2009
9_0006	ecotypes	PAR.9.A1	Par	9_1	2009
9_0007	ecotypes	MIL.21.B2	Par	9_1	2009
9_0008	ecotypes	MIL.53.A	Par	9_1	2009
9_0009	ecotypes	JAM.1.A	Par	9_1	2009
9_0010	ecotypes	JAM.40.A	Par	9_1	2009
9_0011	ecotypes	PAR.19.B	Par	9_1	2009
9_0012	ecotypes	MAH.46.A	Par	9_1	2009
9_0013	ecotypes	PAR.29.B2	Par	9_1	2009
9_0014	ecotypes	JAM.16.A	Par	9_1	2009
9_0015	ecotypes	SILLow.3	Par	9_1	2009
9_0016	ecotypes	PAR.17.A1	Par	9_1	2009
9_0017	ecotypes	JAM.6.A	Par	9_1	2009
9_0018	ecotypes	MIL.20.B	Par	9_1	2009
9_0019	ecotypes	MAH.16.A	Par	9_1	2009
9_0020	ecotypes	JAM.19.B	Par	9_1	2009
9_0021	ecotypes	MIL.60.A	Par	9_1	2009
9_0022	ecotypes	SILupper.2	Par	9_1	2009
9_0023	ecotypes	PAR.10.A6	Par	9_1	2009
9_0024	ecotypes	MAH.8.A1	Par	9_1	2009
9_0025	ecotypes	JAM.26.A	Par	9_1	2009
9_0026	ecotypes	MIL.32.A1	Par	9_1	2009
9_0027	ecotypes	MIL.68.B	Par	9_1	2009
9_0028	ecotypes	MAH.38.B	Par	9_1	2009
9_0029	ecotypes	MAH.13.A	Par	9_1	2009
9_0030	ecotypes	MAH.11.A	Par	9_1	2009
9_0031	ecotypes	PAR.22.A2	Par	9_1	2009
9_0032	ecotypes	MIL.24.A	Par	9_1	2009
9_0033	ecotypes	JAM.17.A	Par	9_1	2009
9_0034	ecotypes	JAM.22.A	Par	9_1	2009
9_0035	ecotypes	MIL.54.A	Par	9_1	2009
9_0036	ecotypes	MAH.37.A	Par	9_1	2009
9_0037	ecotypes	MIL.50.A	Par	9_1	2009
9_0038	ecotypes	MAH.48.A	Par	9_1	2009
9_0039	ecotypes	JAM.7.B	Par	9_1	2009
9_0040	ecotypes	JAM.15.A	Par	9_1	2009
9_0041	ecotypes	PAR.13.A	Par	9_1	2009
9_0042	ecotypes	SILLow.8	Par	9_1	2009
9_0043	ecotypes	PAR.8.B1	Par	9_1	2009
9_0044	ecotypes	SILLow.7	Par	9_1	2009
9_0045	ecotypes	MAH.5.A	Par	9_1	2009
9_0046	ecotypes	SILLow.6	Par	9_1	2009
9_0047	ecotypes	MIL.70.A	Par	9_1	2009
9_0048	ecotypes	SILLow.1	Par	9_1	2009
9_0049	ecotypes	JAM.40.A	Mah	9_2	2009
9_0050	ecotypes	JAM.17.A	Mah	9_2	2009
9_0051	ecotypes	JAM.22.A	Mah	9_2	2009
9_0052	ecotypes	PAR.17.A1	Mah	9_2	2009
9_0053	ecotypes	MAH.8.A1	Mah	9_2	2009
9_0054	ecotypes	MAH.13.A	Mah	9_2	2009
9_0055	ecotypes	SILupper.2	Mah	9_2	2009
9_0056	ecotypes	SILLow.7	Mah	9_2	2009
9_0057	ecotypes	JAM.7.B	Mah	9_2	2009
9_0058	ecotypes	PAR.8.B1	Mah	9_2	2009
9_0059	ecotypes	SILLow.3	Mah	9_2	2009
9_0060	ecotypes	MIL.21.B2	Mah	9_2	2009
9_0061	ecotypes	MIL.24.A	Mah	9_2	2009
9_0062	ecotypes	MIL.68.B	Mah	9_2	2009
9_0063	ecotypes	SILLow.6	Mah	9_2	2009
9_0064	ecotypes	MAH.9.B	Mah	9_2	2009
9_0065	ecotypes	SILLow.2	Mah	9_2	2009
9_0066	ecotypes	MAH.38.B	Mah	9_2	2009
9_0067	ecotypes	JAM.6.A	Mah	9_2	2009
9_0068	ecotypes	MIL.54.A	Mah	9_2	2009
9_0069	ecotypes	JAM.16.A	Mah	9_2	2009
9_0070	ecotypes	MIL.60.A	Mah	9_2	2009
9_0071	ecotypes	PAR.29.B2	Mah	9_2	2009
9_0072	ecotypes	MAH.46.A	Mah	9_2	2009
9_0073	ecotypes	PAR.19.B	Mah	9_2	2009
9_0074	ecotypes	JAM.15.A	Mah	9_2	2009
9_0075	ecotypes	MIL.50.A	Mah	9_2	2009
9_0076	ecotypes	PAR.22.A2	Mah	9_2	2009
9_0077	ecotypes	SILLow.1	Mah	9_2	2009
9_0078	ecotypes	PAR.21.B2	Mah	9_2	2009
9_0079	ecotypes	MAH.37.A	Mah	9_2	2009
9_0080	ecotypes	MAH.16.A	Mah	9_2	2009
9_0081	ecotypes	JAM.19.B	Mah	9_2	2009
9_0082	ecotypes	MAH.48.A	Mah	9_2	2009
9_0083	ecotypes	MAH.11.A	Mah	9_2	2009
9_0084	ecotypes	PAR.7.B1	Mah	9_2	2009
9_0085	ecotypes	MIL.53.A	Mah	9_2	2009
9_0086	ecotypes	PAR.10.A6	Mah	9_2	2009
9_0087	ecotypes	MIL.20.B	Mah	9_2	2009
9_0088	ecotypes	MIL.32.A1	Mah	9_2	2009
9_0089	ecotypes	SILLow.8	Mah	9_2	2009
9_0090	ecotypes	SILLow.5	Mah	9_2	2009
9_0091	ecotypes	MIL.70.A	Mah	9_2	2009
9_0092	ecotypes	MAH.5.A	Mah	9_2	2009
9_0093	ecotypes	JAM.1.A	Mah	9_2	2009
9_0094	ecotypes	PAR.13.A	Mah	9_2	2009
9_0095	ecotypes	JAM.26.A	Mah	9_2	2009
9_0096	ecotypes	PAR.9.A1	Mah	9_2	2009
9_0097	ecotypes	MIL.53.A	Mil	9_3	2009
9_0098	ecotypes	MAH.8.A1	Mil	9_3	2009
9_0099	ecotypes	JAM.40.A	Mil	9_3	2009
9_0100	ecotypes	PAR.9.A1	Mil	9_3	2009
9_0101	ecotypes	MIL.60.A	Mil	9_3	2009
9_0102	ecotypes	MIL.50.A	Mil	9_3	2009
9_0103	ecotypes	JAM.16.A	Mil	9_3	2009
9_0104	ecotypes	MIL.68.B	Mil	9_3	2009
9_0105	ecotypes	MAH.9.B	Mil	9_3	2009
9_0106	ecotypes	JAM.17.A	Mil	9_3	2009
9_0107	ecotypes	JAM.15.A	Mil	9_3	2009
9_0108	ecotypes	MAH.37.A	Mil	9_3	2009
9_0109	ecotypes	JAM.1.A	Mil	9_3	2009
9_0110	ecotypes	MAH.38.B	Mil	9_3	2009
9_0111	ecotypes	JAM.19.B	Mil	9_3	2009
9_0112	ecotypes	PAR.17.A1	Mil	9_3	2009
9_0113	ecotypes	MIL.32.A1	Mil	9_3	2009
9_0114	ecotypes	MIL.21.B2	Mil	9_3	2009
9_0115	ecotypes	MAH.48.A	Mil	9_3	2009
9_0116	ecotypes	PAR.29.B2	Mil	9_3	2009
9_0117	ecotypes	PAR.8.B1	Mil	9_3	2009
9_0118	ecotypes	MIL.24.A	Mil	9_3	2009
9_0119	ecotypes	SILLow.1	Mil	9_3	2009
9_0120	ecotypes	MIL.54.A	Mil	9_3	2009
9_0121	ecotypes	JAM.7.B	Mil	9_3	2009
9_0122	ecotypes	SILLow.7	Mil	9_3	2009
9_0123	ecotypes	MAH.11.A	Mil	9_3	2009
9_0124	ecotypes	SILLow.6	Mil	9_3	2009
9_0125	ecotypes	PAR.10.A6	Mil	9_3	2009
9_0126	ecotypes	MAH.46.A	Mil	9_3	2009
9_0127	ecotypes	JAM.6.A	Mil	9_3	2009
9_0128	ecotypes	PAR.13.A	Mil	9_3	2009
9_0129	ecotypes	SILLow.3	Mil	9_3	2009
9_0130	ecotypes	PAR.7.B1	Mil	9_3	2009
9_0131	ecotypes	SILLow.8	Mil	9_3	2009
9_0132	ecotypes	SILLow.2	Mil	9_3	2009
9_0133	ecotypes	SILLow.5	Mil	9_3	2009
9_0134	ecotypes	JAM.26.A	Mil	9_3	2009
9_0135	ecotypes	PAR.22.A2	Mil	9_3	2009
9_0136	ecotypes	SILupper.2	Mil	9_3	2009
9_0137	ecotypes	PAR.19.B	Mil	9_3	2009
9_0138	ecotypes	MAH.5.A	Mil	9_3	2009
9_0139	ecotypes	MIL.20.B	Mil	9_3	2009
9_0140	ecotypes	MIL.70.A	Mil	9_3	2009
9_0141	ecotypes	MAH.13.A	Mil	9_3	2009
9_0142	ecotypes	MAH.16.A	Mil	9_3	2009
9_0143	ecotypes	JAM.22.A	Mil	9_3	2009
9_0144	ecotypes	PAR.21.B2	Mil	9_3	2009
9_0145	ecotypes	SILLow.1	Jam	9_4	2009
9_0146	ecotypes	SILLow.2	Jam	9_4	2009
9_0147	ecotypes	JAM.7.B	Jam	9_4	2009
9_0148	ecotypes	MIL.60.A	Jam	9_4	2009
9_0149	ecotypes	SILLow.7	Jam	9_4	2009
9_0150	ecotypes	MAH.11.A	Jam	9_4	2009
9_0151	ecotypes	MAH.5.A	Jam	9_4	2009
9_0152	ecotypes	PAR.29.B2	Jam	9_4	2009
9_0153	ecotypes	SILLow.6	Jam	9_4	2009
9_0154	ecotypes	JAM.22.A	Jam	9_4	2009
9_0155	ecotypes	MAH.16.A	Jam	9_4	2009
9_0156	ecotypes	SILLow.5	Jam	9_4	2009
9_0157	ecotypes	MIL.54.A	Jam	9_4	2009
9_0158	ecotypes	JAM.6.A	Jam	9_4	2009
9_0159	ecotypes	PAR.10.A6	Jam	9_4	2009
9_0160	ecotypes	PAR.9.A1	Jam	9_4	2009
9_0161	ecotypes	SILLow.8	Jam	9_4	2009
9_0162	ecotypes	MAH.8.A1	Jam	9_4	2009
9_0163	ecotypes	MAH.9.B	Jam	9_4	2009
9_0164	ecotypes	MAH.13.A	Jam	9_4	2009
9_0165	ecotypes	PAR.13.A	Jam	9_4	2009
9_0166	ecotypes	PAR.22.A2	Jam	9_4	2009
9_0167	ecotypes	PAR.17.A1	Jam	9_4	2009
9_0168	ecotypes	PAR.8.B1	Jam	9_4	2009
9_0169	ecotypes	PAR.21.B2	Jam	9_4	2009
9_0170	ecotypes	MIL.24.A	Jam	9_4	2009
9_0171	ecotypes	SILLow.3	Jam	9_4	2009
9_0172	ecotypes	MIL.20.B	Jam	9_4	2009
9_0173	ecotypes	MIL.53.A	Jam	9_4	2009
9_0174	ecotypes	MAH.37.A	Jam	9_4	2009
9_0175	ecotypes	JAM.16.A	Jam	9_4	2009
9_0176	ecotypes	JAM.19.B	Jam	9_4	2009
9_0177	ecotypes	MAH.46.A	Jam	9_4	2009
9_0178	ecotypes	MIL.50.A	Jam	9_4	2009
9_0179	ecotypes	JAM.26.A	Jam	9_4	2009
9_0180	ecotypes	MIL.32.A1	Jam	9_4	2009
9_0181	ecotypes	MIL.68.B	Jam	9_4	2009
9_0182	ecotypes	MAH.48.A	Jam	9_4	2009
9_0183	ecotypes	JAM.1.A	Jam	9_4	2009
9_0184	ecotypes	MAH.38.B	Jam	9_4	2009
9_0185	ecotypes	JAM.17.A	Jam	9_4	2009
9_0186	ecotypes	PAR.7.B1	Jam	9_4	2009
9_0187	ecotypes	JAM.40.A	Jam	9_4	2009
9_0188	ecotypes	SILupper.2	Jam	9_4	2009
9_0189	ecotypes	JAM.15.A	Jam	9_4	2009
9_0190	ecotypes	MIL.70.A	Jam	9_4	2009
9_0191	ecotypes	MIL.21.B2	Jam	9_4	2009
9_0192	ecotypes	PAR.19.B	Jam	9_4	2009
9_0193	ecotypes	SILLow.2	Sil	9_5	2009
9_0194	ecotypes	SILLow.6	Sil	9_5	2009
9_0195	ecotypes	SILupper.2	Sil	9_5	2009
9_0196	ecotypes	PAR.13.A	Sil	9_5	2009
9_0197	ecotypes	MAH.11.A	Sil	9_5	2009
9_0198	ecotypes	SILLow.1	Sil	9_5	2009
9_0199	ecotypes	MIL.54.A	Sil	9_5	2009
9_0200	ecotypes	PAR.10.A6	Sil	9_5	2009
9_0201	ecotypes	MIL.53.A	Sil	9_5	2009
9_0202	ecotypes	MIL.21.B2	Sil	9_5	2009
9_0203	ecotypes	MAH.5.A	Sil	9_5	2009
9_0204	ecotypes	JAM.6.A	Sil	9_5	2009
9_0205	ecotypes	JAM.22.A	Sil	9_5	2009
9_0206	ecotypes	SILLow.7	Sil	9_5	2009
9_0207	ecotypes	PAR.7.B1	Sil	9_5	2009
9_0208	ecotypes	JAM.1.A	Sil	9_5	2009
9_0209	ecotypes	MAH.48.A	Sil	9_5	2009
9_0210	ecotypes	JAM.7.B	Sil	9_5	2009
9_0211	ecotypes	MAH.9.B	Sil	9_5	2009
9_0212	ecotypes	MAH.37.A	Sil	9_5	2009
9_0213	ecotypes	MIL.60.A	Sil	9_5	2009
9_0214	ecotypes	MIL.20.B	Sil	9_5	2009
9_0215	ecotypes	JAM.26.A	Sil	9_5	2009
9_0216	ecotypes	PAR.29.B2	Sil	9_5	2009
9_0217	ecotypes	JAM.17.A	Sil	9_5	2009
9_0218	ecotypes	MAH.8.A1	Sil	9_5	2009
9_0219	ecotypes	MAH.13.A	Sil	9_5	2009
9_0220	ecotypes	MIL.68.B	Sil	9_5	2009
9_0221	ecotypes	MAH.16.A	Sil	9_5	2009
9_0222	ecotypes	PAR.21.B2	Sil	9_5	2009
9_0223	ecotypes	PAR.22.A2	Sil	9_5	2009
9_0224	ecotypes	PAR.17.A1	Sil	9_5	2009
9_0225	ecotypes	PAR.19.B	Sil	9_5	2009
9_0226	ecotypes	PAR.9.A1	Sil	9_5	2009
9_0227	ecotypes	SILLow.5	Sil	9_5	2009
9_0228	ecotypes	MIL.32.A1	Sil	9_5	2009
9_0229	ecotypes	SILLow.3	Sil	9_5	2009
9_0230	ecotypes	JAM.15.A	Sil	9_5	2009
9_0231	ecotypes	MAH.38.B	Sil	9_5	2009
9_0232	ecotypes	MIL.24.A	Sil	9_5	2009
9_0233	ecotypes	MAH.46.A	Sil	9_5	2009
9_0234	ecotypes	SILLow.8	Sil	9_5	2009
9_0235	ecotypes	PAR.8.B1	Sil	9_5	2009
9_0236	ecotypes	JAM.19.B	Sil	9_5	2009
9_0237	ecotypes	MIL.70.A	Sil	9_5	2009
9_0238	ecotypes	MIL.50.A	Sil	9_5	2009
9_0239	ecotypes	JAM.16.A	Sil	9_5	2009
9_0240	ecotypes	JAM.40.A	Sil	9_5	2009
9_0241	ecotypes	MIL.20.B	Sil	9_6	2009
9_0242	ecotypes	JAM.22.A	Sil	9_6	2009
9_0243	ecotypes	MIL.70.A	Sil	9_6	2009
9_0244	ecotypes	JAM.17.A	Sil	9_6	2009
9_0245	ecotypes	PAR.22.A2	Sil	9_6	2009
9_0246	ecotypes	SILLow.6	Sil	9_6	2009
9_0247	ecotypes	PAR.7.B1	Sil	9_6	2009
9_0248	ecotypes	JAM.7.B	Sil	9_6	2009
9_0249	ecotypes	PAR.9.A1	Sil	9_6	2009
9_0250	ecotypes	JAM.19.B	Sil	9_6	2009
9_0251	ecotypes	MAH.5.A	Sil	9_6	2009
9_0252	ecotypes	JAM.40.A	Sil	9_6	2009
9_0253	ecotypes	MIL.68.B	Sil	9_6	2009
9_0254	ecotypes	SILupper.2	Sil	9_6	2009
9_0255	ecotypes	PAR.17.A1	Sil	9_6	2009
9_0256	ecotypes	SILLow.2	Sil	9_6	2009
9_0257	ecotypes	JAM.15.A	Sil	9_6	2009
9_0258	ecotypes	SILLow.1	Sil	9_6	2009
9_0259	ecotypes	MAH.13.A	Sil	9_6	2009
9_0260	ecotypes	MAH.16.A	Sil	9_6	2009
9_0261	ecotypes	MIL.24.A	Sil	9_6	2009
9_0262	ecotypes	JAM.1.A	Sil	9_6	2009
9_0263	ecotypes	MIL.21.B2	Sil	9_6	2009
9_0264	ecotypes	MAH.8.A1	Sil	9_6	2009
9_0265	ecotypes	MAH.46.A	Sil	9_6	2009
9_0266	ecotypes	MAH.9.B	Sil	9_6	2009
9_0267	ecotypes	MIL.32.A1	Sil	9_6	2009
9_0268	ecotypes	MIL.54.A	Sil	9_6	2009
9_0269	ecotypes	SILLow.8	Sil	9_6	2009
9_0270	ecotypes	SILLow.7	Sil	9_6	2009
9_0271	ecotypes	MIL.50.A	Sil	9_6	2009
9_0272	ecotypes	MAH.11.A	Sil	9_6	2009
9_0273	ecotypes	PAR.29.B2	Sil	9_6	2009
9_0274	ecotypes	PAR.13.A	Sil	9_6	2009
9_0275	ecotypes	JAM.26.A	Sil	9_6	2009
9_0276	ecotypes	MIL.60.A	Sil	9_6	2009
9_0277	ecotypes	MAH.38.B	Sil	9_6	2009
9_0278	ecotypes	MIL.53.A	Sil	9_6	2009
9_0279	ecotypes	JAM.6.A	Sil	9_6	2009
9_0280	ecotypes	JAM.16.A	Sil	9_6	2009
9_0281	ecotypes	MAH.48.A	Sil	9_6	2009
9_0282	ecotypes	MAH.37.A	Sil	9_6	2009
9_0283	ecotypes	SILLow.3	Sil	9_6	2009
9_0284	ecotypes	PAR.21.B2	Sil	9_6	2009
9_0285	ecotypes	PAR.8.B1	Sil	9_6	2009
9_0286	ecotypes	PAR.19.B	Sil	9_6	2009
9_0287	ecotypes	PAR.10.A6	Sil	9_6	2009
9_0288	ecotypes	SILLow.5	Sil	9_6	2009
9_0289	ecotypes	MIL.20.B	Jam	9_7	2009
9_0290	ecotypes	SILLow.1	Jam	9_7	2009
9_0291	ecotypes	MIL.32.A1	Jam	9_7	2009
9_0292	ecotypes	MAH.16.A	Jam	9_7	2009
9_0293	ecotypes	MAH.38.B	Jam	9_7	2009
9_0294	ecotypes	SILLow.8	Jam	9_7	2009
9_0295	ecotypes	SILLow.6	Jam	9_7	2009
9_0296	ecotypes	PAR.17.A1	Jam	9_7	2009
9_0297	ecotypes	JAM.22.A	Jam	9_7	2009
9_0298	ecotypes	PAR.7.B1	Jam	9_7	2009
9_0299	ecotypes	MAH.9.B	Jam	9_7	2009
9_0300	ecotypes	MIL.54.A	Jam	9_7	2009
9_0301	ecotypes	PAR.29.B2	Jam	9_7	2009
9_0302	ecotypes	JAM.17.A	Jam	9_7	2009
9_0303	ecotypes	MIL.53.A	Jam	9_7	2009
9_0304	ecotypes	PAR.9.A1	Jam	9_7	2009
9_0305	ecotypes	MIL.21.B2	Jam	9_7	2009
9_0306	ecotypes	MAH.46.A	Jam	9_7	2009
9_0307	ecotypes	SILLow.3	Jam	9_7	2009
9_0308	ecotypes	SILLow.7	Jam	9_7	2009
9_0309	ecotypes	JAM.16.A	Jam	9_7	2009
9_0310	ecotypes	SILLow.5	Jam	9_7	2009
9_0311	ecotypes	PAR.19.B	Jam	9_7	2009
9_0312	ecotypes	MIL.68.B	Jam	9_7	2009
9_0313	ecotypes	MAH.13.A	Jam	9_7	2009
9_0314	ecotypes	JAM.1.A	Jam	9_7	2009
9_0315	ecotypes	MIL.24.A	Jam	9_7	2009
9_0316	ecotypes	JAM.19.B	Jam	9_7	2009
9_0317	ecotypes	SILupper.2	Jam	9_7	2009
9_0318	ecotypes	JAM.40.A	Jam	9_7	2009
9_0319	ecotypes	JAM.6.A	Jam	9_7	2009
9_0320	ecotypes	MIL.50.A	Jam	9_7	2009
9_0321	ecotypes	MAH.11.A	Jam	9_7	2009
9_0322	ecotypes	PAR.10.A6	Jam	9_7	2009
9_0323	ecotypes	PAR.21.B2	Jam	9_7	2009
9_0324	ecotypes	SILLow.2	Jam	9_7	2009
9_0325	ecotypes	PAR.8.B1	Jam	9_7	2009
9_0326	ecotypes	MIL.60.A	Jam	9_7	2009
9_0327	ecotypes	PAR.22.A2	Jam	9_7	2009
9_0328	ecotypes	MAH.37.A	Jam	9_7	2009
9_0329	ecotypes	JAM.15.A	Jam	9_7	2009
9_0330	ecotypes	MAH.8.A1	Jam	9_7	2009
9_0331	ecotypes	JAM.26.A	Jam	9_7	2009
9_0332	ecotypes	PAR.13.A	Jam	9_7	2009
9_0333	ecotypes	MIL.70.A	Jam	9_7	2009
9_0334	ecotypes	MAH.48.A	Jam	9_7	2009
9_0335	ecotypes	MAH.5.A	Jam	9_7	2009
9_0336	ecotypes	JAM.7.B	Jam	9_7	2009
9_0337	ecotypes	SILLow.5	Mil	9_8	2009
9_0338	ecotypes	MIL.24.A	Mil	9_8	2009
9_0339	ecotypes	JAM.15.A	Mil	9_8	2009
9_0340	ecotypes	MAH.11.A	Mil	9_8	2009
9_0341	ecotypes	JAM.17.A	Mil	9_8	2009
9_0342	ecotypes	PAR.19.B	Mil	9_8	2009
9_0343	ecotypes	MIL.60.A	Mil	9_8	2009
9_0344	ecotypes	JAM.40.A	Mil	9_8	2009
9_0345	ecotypes	MAH.16.A	Mil	9_8	2009
9_0346	ecotypes	PAR.9.A1	Mil	9_8	2009
9_0347	ecotypes	MAH.46.A	Mil	9_8	2009
9_0348	ecotypes	PAR.22.A2	Mil	9_8	2009
9_0349	ecotypes	PAR.29.B2	Mil	9_8	2009
9_0350	ecotypes	MAH.37.A	Mil	9_8	2009
9_0351	ecotypes	MAH.13.A	Mil	9_8	2009
9_0352	ecotypes	PAR.7.B1	Mil	9_8	2009
9_0353	ecotypes	JAM.1.A	Mil	9_8	2009
9_0354	ecotypes	MIL.50.A	Mil	9_8	2009
9_0355	ecotypes	PAR.17.A1	Mil	9_8	2009
9_0356	ecotypes	MAH.9.B	Mil	9_8	2009
9_0357	ecotypes	PAR.21.B2	Mil	9_8	2009
9_0358	ecotypes	SILLow.2	Mil	9_8	2009
9_0359	ecotypes	SILupper.2	Mil	9_8	2009
9_0360	ecotypes	MAH.8.A1	Mil	9_8	2009
9_0361	ecotypes	MAH.38.B	Mil	9_8	2009
9_0362	ecotypes	JAM.7.B	Mil	9_8	2009
9_0363	ecotypes	JAM.16.A	Mil	9_8	2009
9_0364	ecotypes	MAH.5.A	Mil	9_8	2009
9_0365	ecotypes	MIL.68.B	Mil	9_8	2009
9_0366	ecotypes	MIL.21.B2	Mil	9_8	2009
9_0367	ecotypes	MIL.20.B	Mil	9_8	2009
9_0368	ecotypes	SILLow.8	Mil	9_8	2009
9_0369	ecotypes	JAM.6.A	Mil	9_8	2009
9_0370	ecotypes	MIL.32.A1	Mil	9_8	2009
9_0371	ecotypes	SILLow.6	Mil	9_8	2009
9_0372	ecotypes	MIL.70.A	Mil	9_8	2009
9_0373	ecotypes	MIL.54.A	Mil	9_8	2009
9_0374	ecotypes	PAR.10.A6	Mil	9_8	2009
9_0375	ecotypes	MAH.48.A	Mil	9_8	2009
9_0376	ecotypes	JAM.19.B	Mil	9_8	2009
9_0377	ecotypes	SILLow.7	Mil	9_8	2009
9_0378	ecotypes	JAM.26.A	Mil	9_8	2009
9_0379	ecotypes	SILLow.1	Mil	9_8	2009
9_0380	ecotypes	PAR.8.B1	Mil	9_8	2009
9_0381	ecotypes	MIL.53.A	Mil	9_8	2009
9_0382	ecotypes	SILLow.3	Mil	9_8	2009
9_0383	ecotypes	JAM.22.A	Mil	9_8	2009
9_0384	ecotypes	PAR.13.A	Mil	9_8	2009
9_0385	ecotypes	SILLow.6	Mah	9_9	2009
9_0386	ecotypes	MAH.9.B	Mah	9_9	2009
9_0387	ecotypes	PAR.21.B2	Mah	9_9	2009
9_0388	ecotypes	MAH.48.A	Mah	9_9	2009
9_0389	ecotypes	SILLow.8	Mah	9_9	2009
9_0390	ecotypes	JAM.22.A	Mah	9_9	2009
9_0391	ecotypes	MIL.50.A	Mah	9_9	2009
9_0392	ecotypes	JAM.7.B	Mah	9_9	2009
9_0393	ecotypes	PAR.13.A	Mah	9_9	2009
9_0394	ecotypes	SILLow.5	Mah	9_9	2009
9_0395	ecotypes	JAM.6.A	Mah	9_9	2009
9_0396	ecotypes	MIL.53.A	Mah	9_9	2009
9_0397	ecotypes	JAM.19.B	Mah	9_9	2009
9_0398	ecotypes	SILupper.2	Mah	9_9	2009
9_0399	ecotypes	JAM.17.A	Mah	9_9	2009
9_0400	ecotypes	MIL.32.A1	Mah	9_9	2009
9_0401	ecotypes	MAH.5.A	Mah	9_9	2009
9_0402	ecotypes	MAH.46.A	Mah	9_9	2009
9_0403	ecotypes	MAH.37.A	Mah	9_9	2009
9_0404	ecotypes	JAM.15.A	Mah	9_9	2009
9_0405	ecotypes	JAM.26.A	Mah	9_9	2009
9_0406	ecotypes	SILLow.1	Mah	9_9	2009
9_0407	ecotypes	MAH.38.B	Mah	9_9	2009
9_0408	ecotypes	MAH.13.A	Mah	9_9	2009
9_0409	ecotypes	MIL.60.A	Mah	9_9	2009
9_0410	ecotypes	SILLow.2	Mah	9_9	2009
9_0411	ecotypes	PAR.9.A1	Mah	9_9	2009
9_0412	ecotypes	MIL.68.B	Mah	9_9	2009
9_0413	ecotypes	PAR.10.A6	Mah	9_9	2009
9_0414	ecotypes	PAR.19.B	Mah	9_9	2009
9_0415	ecotypes	MIL.20.B	Mah	9_9	2009
9_0416	ecotypes	PAR.8.B1	Mah	9_9	2009
9_0417	ecotypes	PAR.29.B2	Mah	9_9	2009
9_0418	ecotypes	PAR.17.A1	Mah	9_9	2009
9_0419	ecotypes	MAH.16.A	Mah	9_9	2009
9_0420	ecotypes	JAM.16.A	Mah	9_9	2009
9_0421	ecotypes	MAH.11.A	Mah	9_9	2009
9_0422	ecotypes	PAR.7.B1	Mah	9_9	2009
9_0423	ecotypes	MIL.21.B2	Mah	9_9	2009
9_0424	ecotypes	MIL.24.A	Mah	9_9	2009
9_0425	ecotypes	JAM.1.A	Mah	9_9	2009
9_0426	ecotypes	PAR.22.A2	Mah	9_9	2009
9_0427	ecotypes	MIL.54.A	Mah	9_9	2009
9_0428	ecotypes	SILLow.3	Mah	9_9	2009
9_0429	ecotypes	MIL.70.A	Mah	9_9	2009
9_0430	ecotypes	SILLow.7	Mah	9_9	2009
9_0431	ecotypes	MAH.8.A1	Mah	9_9	2009
9_0432	ecotypes	JAM.40.A	Mah	9_9	2009
9_0433	ecotypes	JAM.22.A	Par	9_10	2009
9_0434	ecotypes	MIL.54.A	Par	9_10	2009
9_0435	ecotypes	PAR.21.B2	Par	9_10	2009
9_0436	ecotypes	MIL.24.A	Par	9_10	2009
9_0437	ecotypes	PAR.13.A	Par	9_10	2009
9_0438	ecotypes	PAR.10.A6	Par	9_10	2009
9_0439	ecotypes	SILLow.7	Par	9_10	2009
9_0440	ecotypes	PAR.19.B	Par	9_10	2009
9_0441	ecotypes	MIL.50.A	Par	9_10	2009
9_0442	ecotypes	JAM.40.A	Par	9_10	2009
9_0443	ecotypes	JAM.26.A	Par	9_10	2009
9_0444	ecotypes	MAH.48.A	Par	9_10	2009
9_0445	ecotypes	SILupper.2	Par	9_10	2009
9_0446	ecotypes	JAM.19.B	Par	9_10	2009
9_0447	ecotypes	JAM.1.A	Par	9_10	2009
9_0448	ecotypes	MAH.46.A	Par	9_10	2009
9_0449	ecotypes	PAR.7.B1	Par	9_10	2009
9_0450	ecotypes	MIL.32.A1	Par	9_10	2009
9_0451	ecotypes	SILLow.8	Par	9_10	2009
9_0452	ecotypes	MAH.13.A	Par	9_10	2009
9_0453	ecotypes	MIL.21.B2	Par	9_10	2009
9_0454	ecotypes	MAH.38.B	Par	9_10	2009
9_0455	ecotypes	MAH.16.A	Par	9_10	2009
9_0456	ecotypes	SILLow.2	Par	9_10	2009
9_0457	ecotypes	JAM.16.A	Par	9_10	2009
9_0458	ecotypes	MIL.68.B	Par	9_10	2009
9_0459	ecotypes	SILLow.3	Par	9_10	2009
9_0460	ecotypes	MAH.11.A	Par	9_10	2009
9_0461	ecotypes	MAH.9.B	Par	9_10	2009
9_0462	ecotypes	JAM.7.B	Par	9_10	2009
9_0463	ecotypes	SILLow.5	Par	9_10	2009
9_0464	ecotypes	MAH.8.A1	Par	9_10	2009
9_0465	ecotypes	JAM.6.A	Par	9_10	2009
9_0466	ecotypes	MIL.70.A	Par	9_10	2009
9_0467	ecotypes	MIL.53.A	Par	9_10	2009
9_0468	ecotypes	MIL.20.B	Par	9_10	2009
9_0469	ecotypes	PAR.17.A1	Par	9_10	2009
9_0470	ecotypes	MAH.5.A	Par	9_10	2009
9_0471	ecotypes	PAR.8.B1	Par	9_10	2009
9_0472	ecotypes	PAR.9.A1	Par	9_10	2009
9_0473	ecotypes	PAR.29.B2	Par	9_10	2009
9_0474	ecotypes	JAM.17.A	Par	9_10	2009
9_0475	ecotypes	MIL.60.A	Par	9_10	2009
9_0476	ecotypes	SILLow.6	Par	9_10	2009
9_0477	ecotypes	MAH.37.A	Par	9_10	2009
9_0478	ecotypes	PAR.22.A2	Par	9_10	2009
9_0479	ecotypes	JAM.15.A	Par	9_10	2009
9_0480	ecotypes	SILLow.1	Par	9_10	2009
9_0481	ecotypes	MAH.5.A	Mil	9_11	2009
9_0482	ecotypes	MAH.38.B	Mil	9_11	2009
9_0483	ecotypes	JAM.40.A	Mil	9_11	2009
9_0484	ecotypes	PAR.29.B2	Mil	9_11	2009
9_0485	ecotypes	SILLow.8	Mil	9_11	2009
9_0486	ecotypes	SILLow.1	Mil	9_11	2009
9_0487	ecotypes	MAH.9.B	Mil	9_11	2009
9_0488	ecotypes	JAM.17.A	Mil	9_11	2009
9_0489	ecotypes	JAM.6.A	Mil	9_11	2009
9_0490	ecotypes	JAM.7.B	Mil	9_11	2009
9_0491	ecotypes	JAM.19.B	Mil	9_11	2009
9_0492	ecotypes	JAM.15.A	Mil	9_11	2009
9_0493	ecotypes	MIL.70.A	Mil	9_11	2009
9_0494	ecotypes	PAR.8.B1	Mil	9_11	2009
9_0495	ecotypes	PAR.21.B2	Mil	9_11	2009
9_0496	ecotypes	MAH.37.A	Mil	9_11	2009
9_0497	ecotypes	MIL.60.A	Mil	9_11	2009
9_0498	ecotypes	SILupper.2	Mil	9_11	2009
9_0499	ecotypes	PAR.19.B	Mil	9_11	2009
9_0500	ecotypes	MAH.16.A	Mil	9_11	2009
9_0501	ecotypes	JAM.1.A	Mil	9_11	2009
9_0502	ecotypes	MAH.13.A	Mil	9_11	2009
9_0503	ecotypes	SILLow.5	Mil	9_11	2009
9_0504	ecotypes	JAM.26.A	Mil	9_11	2009
9_0505	ecotypes	JAM.22.A	Mil	9_11	2009
9_0506	ecotypes	MAH.48.A	Mil	9_11	2009
9_0507	ecotypes	MAH.46.A	Mil	9_11	2009
9_0508	ecotypes	MAH.8.A1	Mil	9_11	2009
9_0509	ecotypes	MIL.24.A	Mil	9_11	2009
9_0510	ecotypes	SILLow.2	Mil	9_11	2009
9_0511	ecotypes	PAR.9.A1	Mil	9_11	2009
9_0512	ecotypes	PAR.22.A2	Mil	9_11	2009
9_0513	ecotypes	MIL.53.A	Mil	9_11	2009
9_0514	ecotypes	MIL.21.B2	Mil	9_11	2009
9_0515	ecotypes	MIL.54.A	Mil	9_11	2009
9_0516	ecotypes	MIL.50.A	Mil	9_11	2009
9_0517	ecotypes	SILLow.3	Mil	9_11	2009
9_0518	ecotypes	PAR.10.A6	Mil	9_11	2009
9_0519	ecotypes	PAR.17.A1	Mil	9_11	2009
9_0520	ecotypes	MIL.32.A1	Mil	9_11	2009
9_0521	ecotypes	SILLow.7	Mil	9_11	2009
9_0522	ecotypes	MIL.68.B	Mil	9_11	2009
9_0523	ecotypes	JAM.16.A	Mil	9_11	2009
9_0524	ecotypes	PAR.7.B1	Mil	9_11	2009
9_0525	ecotypes	MAH.11.A	Mil	9_11	2009
9_0526	ecotypes	PAR.13.A	Mil	9_11	2009
9_0527	ecotypes	SILLow.6	Mil	9_11	2009
9_0528	ecotypes	MIL.20.B	Mil	9_11	2009
9_0529	ecotypes	MIL.68.B	Mah	9_12	2009
9_0530	ecotypes	PAR.21.B2	Mah	9_12	2009
9_0531	ecotypes	MAH.11.A	Mah	9_12	2009
9_0532	ecotypes	PAR.19.B	Mah	9_12	2009
9_0533	ecotypes	JAM.16.A	Mah	9_12	2009
9_0534	ecotypes	MAH.13.A	Mah	9_12	2009
9_0535	ecotypes	JAM.7.B	Mah	9_12	2009
9_0536	ecotypes	JAM.6.A	Mah	9_12	2009
9_0537	ecotypes	PAR.10.A6	Mah	9_12	2009
9_0538	ecotypes	PAR.29.B2	Mah	9_12	2009
9_0539	ecotypes	JAM.26.A	Mah	9_12	2009
9_0540	ecotypes	SILLow.6	Mah	9_12	2009
9_0541	ecotypes	PAR.17.A1	Mah	9_12	2009
9_0542	ecotypes	MIL.53.A	Mah	9_12	2009
9_0543	ecotypes	SILLow.5	Mah	9_12	2009
9_0544	ecotypes	PAR.8.B1	Mah	9_12	2009
9_0545	ecotypes	SILLow.7	Mah	9_12	2009
9_0546	ecotypes	SILupper.2	Mah	9_12	2009
9_0547	ecotypes	PAR.22.A2	Mah	9_12	2009
9_0548	ecotypes	JAM.40.A	Mah	9_12	2009
9_0549	ecotypes	SILLow.8	Mah	9_12	2009
9_0550	ecotypes	JAM.19.B	Mah	9_12	2009
9_0551	ecotypes	PAR.13.A	Mah	9_12	2009
9_0552	ecotypes	MAH.8.A1	Mah	9_12	2009
9_0553	ecotypes	JAM.22.A	Mah	9_12	2009
9_0554	ecotypes	SILLow.2	Mah	9_12	2009
9_0555	ecotypes	MAH.16.A	Mah	9_12	2009
9_0556	ecotypes	MAH.5.A	Mah	9_12	2009
9_0557	ecotypes	SILLow.3	Mah	9_12	2009
9_0558	ecotypes	SILLow.1	Mah	9_12	2009
9_0559	ecotypes	MIL.21.B2	Mah	9_12	2009
9_0560	ecotypes	MIL.70.A	Mah	9_12	2009
9_0561	ecotypes	MAH.37.A	Mah	9_12	2009
9_0562	ecotypes	JAM.17.A	Mah	9_12	2009
9_0563	ecotypes	MAH.9.B	Mah	9_12	2009
9_0564	ecotypes	JAM.1.A	Mah	9_12	2009
9_0565	ecotypes	MIL.60.A	Mah	9_12	2009
9_0566	ecotypes	PAR.7.B1	Mah	9_12	2009
9_0567	ecotypes	MAH.46.A	Mah	9_12	2009
9_0568	ecotypes	MIL.32.A1	Mah	9_12	2009
9_0569	ecotypes	MIL.50.A	Mah	9_12	2009
9_0570	ecotypes	JAM.15.A	Mah	9_12	2009
9_0571	ecotypes	MAH.38.B	Mah	9_12	2009
9_0572	ecotypes	MIL.54.A	Mah	9_12	2009
9_0573	ecotypes	PAR.9.A1	Mah	9_12	2009
9_0574	ecotypes	MAH.48.A	Mah	9_12	2009
9_0575	ecotypes	MIL.24.A	Mah	9_12	2009
9_0576	ecotypes	MIL.20.B	Mah	9_12	2009
9_0577	ecotypes	MAH.38.B	Jam	9_13	2009
9_0578	ecotypes	MAH.13.A	Jam	9_13	2009
9_0579	ecotypes	MIL.20.B	Jam	9_13	2009
9_0580	ecotypes	MIL.32.A1	Jam	9_13	2009
9_0581	ecotypes	PAR.13.A	Jam	9_13	2009
9_0582	ecotypes	JAM.1.A	Jam	9_13	2009
9_0583	ecotypes	MAH.48.A	Jam	9_13	2009
9_0584	ecotypes	MIL.60.A	Jam	9_13	2009
9_0585	ecotypes	JAM.26.A	Jam	9_13	2009
9_0586	ecotypes	MIL.53.A	Jam	9_13	2009
9_0587	ecotypes	JAM.22.A	Jam	9_13	2009
9_0588	ecotypes	PAR.21.B2	Jam	9_13	2009
9_0589	ecotypes	JAM.6.A	Jam	9_13	2009
9_0590	ecotypes	SILupper.2	Jam	9_13	2009
9_0591	ecotypes	SILLow.3	Jam	9_13	2009
9_0592	ecotypes	PAR.7.B1	Jam	9_13	2009
9_0593	ecotypes	PAR.10.A6	Jam	9_13	2009
9_0594	ecotypes	MIL.21.B2	Jam	9_13	2009
9_0595	ecotypes	PAR.29.B2	Jam	9_13	2009
9_0596	ecotypes	PAR.8.B1	Jam	9_13	2009
9_0597	ecotypes	MAH.5.A	Jam	9_13	2009
9_0598	ecotypes	JAM.19.B	Jam	9_13	2009
9_0599	ecotypes	PAR.9.A1	Jam	9_13	2009
9_0600	ecotypes	JAM.40.A	Jam	9_13	2009
9_0601	ecotypes	SILLow.1	Jam	9_13	2009
9_0602	ecotypes	MIL.24.A	Jam	9_13	2009
9_0603	ecotypes	PAR.22.A2	Jam	9_13	2009
9_0604	ecotypes	MIL.54.A	Jam	9_13	2009
9_0605	ecotypes	MAH.9.B	Jam	9_13	2009
9_0606	ecotypes	JAM.17.A	Jam	9_13	2009
9_0607	ecotypes	PAR.19.B	Jam	9_13	2009
9_0608	ecotypes	MAH.16.A	Jam	9_13	2009
9_0609	ecotypes	SILLow.2	Jam	9_13	2009
9_0610	ecotypes	JAM.15.A	Jam	9_13	2009
9_0611	ecotypes	MIL.50.A	Jam	9_13	2009
9_0612	ecotypes	MIL.68.B	Jam	9_13	2009
9_0613	ecotypes	MAH.11.A	Jam	9_13	2009
9_0614	ecotypes	MAH.46.A	Jam	9_13	2009
9_0615	ecotypes	JAM.16.A	Jam	9_13	2009
9_0616	ecotypes	SILLow.7	Jam	9_13	2009
9_0617	ecotypes	MAH.8.A1	Jam	9_13	2009
9_0618	ecotypes	SILLow.6	Jam	9_13	2009
9_0619	ecotypes	PAR.17.A1	Jam	9_13	2009
9_0620	ecotypes	MIL.70.A	Jam	9_13	2009
9_0621	ecotypes	SILLow.8	Jam	9_13	2009
9_0622	ecotypes	MAH.37.A	Jam	9_13	2009
9_0623	ecotypes	JAM.7.B	Jam	9_13	2009
9_0624	ecotypes	SILLow.5	Jam	9_13	2009
9_0625	ecotypes	PAR.9.A1	Sil	9_14	2009
9_0626	ecotypes	SILLow.8	Sil	9_14	2009
9_0627	ecotypes	MIL.21.B2	Sil	9_14	2009
9_0628	ecotypes	MIL.60.A	Sil	9_14	2009
9_0629	ecotypes	JAM.6.A	Sil	9_14	2009
9_0630	ecotypes	MAH.5.A	Sil	9_14	2009
9_0631	ecotypes	MAH.48.A	Sil	9_14	2009
9_0632	ecotypes	SILLow.7	Sil	9_14	2009
9_0633	ecotypes	PAR.10.A6	Sil	9_14	2009
9_0634	ecotypes	PAR.22.A2	Sil	9_14	2009
9_0635	ecotypes	JAM.17.A	Sil	9_14	2009
9_0636	ecotypes	JAM.15.A	Sil	9_14	2009
9_0637	ecotypes	SILLow.1	Sil	9_14	2009
9_0638	ecotypes	JAM.19.B	Sil	9_14	2009
9_0639	ecotypes	MIL.20.B	Sil	9_14	2009
9_0640	ecotypes	MAH.37.A	Sil	9_14	2009
9_0641	ecotypes	PAR.7.B1	Sil	9_14	2009
9_0642	ecotypes	JAM.40.A	Sil	9_14	2009
9_0643	ecotypes	PAR.8.B1	Sil	9_14	2009
9_0644	ecotypes	MAH.46.A	Sil	9_14	2009
9_0645	ecotypes	SILLow.2	Sil	9_14	2009
9_0646	ecotypes	MAH.9.B	Sil	9_14	2009
9_0647	ecotypes	JAM.26.A	Sil	9_14	2009
9_0648	ecotypes	MAH.13.A	Sil	9_14	2009
9_0649	ecotypes	JAM.1.A	Sil	9_14	2009
9_0650	ecotypes	MAH.11.A	Sil	9_14	2009
9_0651	ecotypes	JAM.22.A	Sil	9_14	2009
9_0652	ecotypes	JAM.16.A	Sil	9_14	2009
9_0653	ecotypes	PAR.17.A1	Sil	9_14	2009
9_0654	ecotypes	MIL.68.B	Sil	9_14	2009
9_0655	ecotypes	SILLow.6	Sil	9_14	2009
9_0656	ecotypes	MAH.38.B	Sil	9_14	2009
9_0657	ecotypes	JAM.7.B	Sil	9_14	2009
9_0658	ecotypes	MIL.70.A	Sil	9_14	2009
9_0659	ecotypes	SILupper.2	Sil	9_14	2009
9_0660	ecotypes	MIL.24.A	Sil	9_14	2009
9_0661	ecotypes	SILLow.5	Sil	9_14	2009
9_0662	ecotypes	MIL.54.A	Sil	9_14	2009
9_0663	ecotypes	PAR.13.A	Sil	9_14	2009
9_0664	ecotypes	MIL.53.A	Sil	9_14	2009
9_0665	ecotypes	MAH.8.A1	Sil	9_14	2009
9_0666	ecotypes	PAR.21.B2	Sil	9_14	2009
9_0667	ecotypes	MAH.16.A	Sil	9_14	2009
9_0668	ecotypes	PAR.29.B2	Sil	9_14	2009
9_0669	ecotypes	PAR.19.B	Sil	9_14	2009
9_0670	ecotypes	MIL.50.A	Sil	9_14	2009
9_0671	ecotypes	SILLow.3	Sil	9_14	2009
9_0672	ecotypes	MIL.32.A1	Sil	9_14	2009
9_0673	ecotypes	JAM.1.A	Par	9_15	2009
9_0674	ecotypes	MAH.37.A	Par	9_15	2009
9_0675	ecotypes	SILLow.2	Par	9_15	2009
9_0676	ecotypes	PAR.8.B1	Par	9_15	2009
9_0677	ecotypes	JAM.26.A	Par	9_15	2009
9_0678	ecotypes	MIL.32.A1	Par	9_15	2009
9_0679	ecotypes	JAM.7.B	Par	9_15	2009
9_0680	ecotypes	MIL.70.A	Par	9_15	2009
9_0681	ecotypes	MAH.48.A	Par	9_15	2009
9_0682	ecotypes	JAM.15.A	Par	9_15	2009
9_0683	ecotypes	MIL.54.A	Par	9_15	2009
9_0684	ecotypes	PAR.19.B	Par	9_15	2009
9_0685	ecotypes	JAM.16.A	Par	9_15	2009
9_0686	ecotypes	SILLow.5	Par	9_15	2009
9_0687	ecotypes	MIL.21.B2	Par	9_15	2009
9_0688	ecotypes	MAH.38.B	Par	9_15	2009
9_0689	ecotypes	MIL.20.B	Par	9_15	2009
9_0690	ecotypes	JAM.22.A	Par	9_15	2009
9_0691	ecotypes	JAM.19.B	Par	9_15	2009
9_0692	ecotypes	MAH.16.A	Par	9_15	2009
9_0693	ecotypes	SILLow.6	Par	9_15	2009
9_0694	ecotypes	SILLow.1	Par	9_15	2009
9_0695	ecotypes	PAR.10.A6	Par	9_15	2009
9_0696	ecotypes	MIL.24.A	Par	9_15	2009
9_0697	ecotypes	MAH.13.A	Par	9_15	2009
9_0698	ecotypes	MAH.9.B	Par	9_15	2009
9_0699	ecotypes	JAM.6.A	Par	9_15	2009
9_0700	ecotypes	SILLow.8	Par	9_15	2009
9_0701	ecotypes	MIL.50.A	Par	9_15	2009
9_0702	ecotypes	MAH.46.A	Par	9_15	2009
9_0703	ecotypes	JAM.40.A	Par	9_15	2009
9_0704	ecotypes	MIL.68.B	Par	9_15	2009
9_0705	ecotypes	PAR.7.B1	Par	9_15	2009
9_0706	ecotypes	SILLow.7	Par	9_15	2009
9_0707	ecotypes	PAR.29.B2	Par	9_15	2009
9_0708	ecotypes	MAH.8.A1	Par	9_15	2009
9_0709	ecotypes	PAR.13.A	Par	9_15	2009
9_0710	ecotypes	JAM.17.A	Par	9_15	2009
9_0711	ecotypes	MAH.5.A	Par	9_15	2009
9_0712	ecotypes	MIL.60.A	Par	9_15	2009
9_0713	ecotypes	SILLow.3	Par	9_15	2009
9_0714	ecotypes	MIL.53.A	Par	9_15	2009
9_0715	ecotypes	PAR.9.A1	Par	9_15	2009
9_0716	ecotypes	MAH.11.A	Par	9_15	2009
9_0717	ecotypes	SILupper.2	Par	9_15	2009
9_0718	ecotypes	PAR.21.B2	Par	9_15	2009
9_0719	ecotypes	PAR.17.A1	Par	9_15	2009
9_0720	ecotypes	PAR.22.A2	Par	9_15	2009
9_0721	ecotypes	SILLow.5	Par	9_16	2009
9_0722	ecotypes	MIL.70.A	Par	9_16	2009
9_0723	ecotypes	MIL.32.A1	Par	9_16	2009
9_0724	ecotypes	JAM.7.B	Par	9_16	2009
9_0725	ecotypes	SILLow.6	Par	9_16	2009
9_0726	ecotypes	JAM.17.A	Par	9_16	2009
9_0727	ecotypes	PAR.9.A1	Par	9_16	2009
9_0728	ecotypes	PAR.19.B	Par	9_16	2009
9_0729	ecotypes	MIL.20.B	Par	9_16	2009
9_0730	ecotypes	MAH.9.B	Par	9_16	2009
9_0731	ecotypes	MIL.53.A	Par	9_16	2009
9_0732	ecotypes	PAR.21.B2	Par	9_16	2009
9_0733	ecotypes	PAR.17.A1	Par	9_16	2009
9_0734	ecotypes	MAH.11.A	Par	9_16	2009
9_0735	ecotypes	JAM.16.A	Par	9_16	2009
9_0736	ecotypes	SILLow.2	Par	9_16	2009
9_0737	ecotypes	SILupper.2	Par	9_16	2009
9_0738	ecotypes	PAR.8.B1	Par	9_16	2009
9_0739	ecotypes	SILLow.7	Par	9_16	2009
9_0740	ecotypes	MIL.54.A	Par	9_16	2009
9_0741	ecotypes	JAM.26.A	Par	9_16	2009
9_0742	ecotypes	PAR.13.A	Par	9_16	2009
9_0743	ecotypes	MIL.24.A	Par	9_16	2009
9_0744	ecotypes	JAM.1.A	Par	9_16	2009
9_0745	ecotypes	MIL.68.B	Par	9_16	2009
9_0746	ecotypes	SILLow.3	Par	9_16	2009
9_0747	ecotypes	PAR.10.A6	Par	9_16	2009
9_0748	ecotypes	JAM.15.A	Par	9_16	2009
9_0749	ecotypes	SILLow.8	Par	9_16	2009
9_0750	ecotypes	SILLow.1	Par	9_16	2009
9_0751	ecotypes	MIL.21.B2	Par	9_16	2009
9_0752	ecotypes	MAH.46.A	Par	9_16	2009
9_0753	ecotypes	MAH.5.A	Par	9_16	2009
9_0754	ecotypes	JAM.19.B	Par	9_16	2009
9_0755	ecotypes	JAM.40.A	Par	9_16	2009
9_0756	ecotypes	PAR.29.B2	Par	9_16	2009
9_0757	ecotypes	PAR.22.A2	Par	9_16	2009
9_0758	ecotypes	MAH.48.A	Par	9_16	2009
9_0759	ecotypes	PAR.7.B1	Par	9_16	2009
9_0760	ecotypes	MAH.37.A	Par	9_16	2009
9_0761	ecotypes	MIL.50.A	Par	9_16	2009
9_0762	ecotypes	JAM.6.A	Par	9_16	2009
9_0763	ecotypes	MAH.38.B	Par	9_16	2009
9_0764	ecotypes	MAH.8.A1	Par	9_16	2009
9_0765	ecotypes	JAM.22.A	Par	9_16	2009
9_0766	ecotypes	MAH.13.A	Par	9_16	2009
9_0767	ecotypes	MIL.60.A	Par	9_16	2009
9_0768	ecotypes	MAH.16.A	Par	9_16	2009
9_0769	ecotypes	JAM.7.B	Jam	9_17	2009
9_0770	ecotypes	PAR.7.B1	Jam	9_17	2009
9_0771	ecotypes	MIL.60.A	Jam	9_17	2009
9_0772	ecotypes	SILLow.8	Jam	9_17	2009
9_0773	ecotypes	MAH.9.B	Jam	9_17	2009
9_0774	ecotypes	MIL.50.A	Jam	9_17	2009
9_0775	ecotypes	SILLow.5	Jam	9_17	2009
9_0776	ecotypes	JAM.22.A	Jam	9_17	2009
9_0777	ecotypes	MIL.32.A1	Jam	9_17	2009
9_0778	ecotypes	PAR.17.A1	Jam	9_17	2009
9_0779	ecotypes	JAM.16.A	Jam	9_17	2009
9_0780	ecotypes	SILLow.6	Jam	9_17	2009
9_0781	ecotypes	MIL.54.A	Jam	9_17	2009
9_0782	ecotypes	MAH.37.A	Jam	9_17	2009
9_0783	ecotypes	MAH.46.A	Jam	9_17	2009
9_0784	ecotypes	PAR.19.B	Jam	9_17	2009
9_0785	ecotypes	JAM.1.A	Jam	9_17	2009
9_0786	ecotypes	PAR.8.B1	Jam	9_17	2009
9_0787	ecotypes	MIL.68.B	Jam	9_17	2009
9_0788	ecotypes	JAM.6.A	Jam	9_17	2009
9_0789	ecotypes	PAR.9.A1	Jam	9_17	2009
9_0790	ecotypes	PAR.13.A	Jam	9_17	2009
9_0791	ecotypes	SILupper.2	Jam	9_17	2009
9_0792	ecotypes	SILLow.2	Jam	9_17	2009
9_0793	ecotypes	MIL.21.B2	Jam	9_17	2009
9_0794	ecotypes	SILLow.1	Jam	9_17	2009
9_0795	ecotypes	MIL.70.A	Jam	9_17	2009
9_0796	ecotypes	MAH.5.A	Jam	9_17	2009
9_0797	ecotypes	PAR.22.A2	Jam	9_17	2009
9_0798	ecotypes	JAM.17.A	Jam	9_17	2009
9_0799	ecotypes	SILLow.3	Jam	9_17	2009
9_0800	ecotypes	SILLow.7	Jam	9_17	2009
9_0801	ecotypes	JAM.40.A	Jam	9_17	2009
9_0802	ecotypes	PAR.10.A6	Jam	9_17	2009
9_0803	ecotypes	MIL.20.B	Jam	9_17	2009
9_0804	ecotypes	PAR.21.B2	Jam	9_17	2009
9_0805	ecotypes	JAM.15.A	Jam	9_17	2009
9_0806	ecotypes	MAH.48.A	Jam	9_17	2009
9_0807	ecotypes	MAH.16.A	Jam	9_17	2009
9_0808	ecotypes	MAH.8.A1	Jam	9_17	2009
9_0809	ecotypes	MAH.13.A	Jam	9_17	2009
9_0810	ecotypes	MIL.53.A	Jam	9_17	2009
9_0811	ecotypes	JAM.19.B	Jam	9_17	2009
9_0812	ecotypes	JAM.26.A	Jam	9_17	2009
9_0813	ecotypes	PAR.29.B2	Jam	9_17	2009
9_0814	ecotypes	MAH.11.A	Jam	9_17	2009
9_0815	ecotypes	MAH.38.B	Jam	9_17	2009
9_0816	ecotypes	MIL.24.A	Jam	9_17	2009
9_0817	ecotypes	MAH.5.A	Mah	9_18	2009
9_0818	ecotypes	MIL.68.B	Mah	9_18	2009
9_0819	ecotypes	PAR.22.A2	Mah	9_18	2009
9_0820	ecotypes	JAM.17.A	Mah	9_18	2009
9_0821	ecotypes	MAH.46.A	Mah	9_18	2009
9_0822	ecotypes	MIL.32.A1	Mah	9_18	2009
9_0823	ecotypes	PAR.9.A1	Mah	9_18	2009
9_0824	ecotypes	MIL.60.A	Mah	9_18	2009
9_0825	ecotypes	MAH.37.A	Mah	9_18	2009
9_0826	ecotypes	JAM.22.A	Mah	9_18	2009
9_0827	ecotypes	PAR.21.B2	Mah	9_18	2009
9_0828	ecotypes	MIL.53.A	Mah	9_18	2009
9_0829	ecotypes	MAH.13.A	Mah	9_18	2009
9_0830	ecotypes	SILLow.5	Mah	9_18	2009
9_0831	ecotypes	JAM.19.B	Mah	9_18	2009
9_0832	ecotypes	MIL.50.A	Mah	9_18	2009
9_0833	ecotypes	SILLow.7	Mah	9_18	2009
9_0834	ecotypes	MAH.48.A	Mah	9_18	2009
9_0835	ecotypes	MIL.21.B2	Mah	9_18	2009
9_0836	ecotypes	MIL.20.B	Mah	9_18	2009
9_0837	ecotypes	MIL.70.A	Mah	9_18	2009
9_0838	ecotypes	JAM.40.A	Mah	9_18	2009
9_0839	ecotypes	MAH.8.A1	Mah	9_18	2009
9_0840	ecotypes	PAR.17.A1	Mah	9_18	2009
9_0841	ecotypes	MAH.16.A	Mah	9_18	2009
9_0842	ecotypes	MIL.54.A	Mah	9_18	2009
9_0843	ecotypes	MAH.9.B	Mah	9_18	2009
9_0844	ecotypes	PAR.19.B	Mah	9_18	2009
9_0845	ecotypes	SILLow.3	Mah	9_18	2009
9_0846	ecotypes	PAR.7.B1	Mah	9_18	2009
9_0847	ecotypes	SILLow.8	Mah	9_18	2009
9_0848	ecotypes	JAM.1.A	Mah	9_18	2009
9_0849	ecotypes	PAR.10.A6	Mah	9_18	2009
9_0850	ecotypes	PAR.29.B2	Mah	9_18	2009
9_0851	ecotypes	JAM.16.A	Mah	9_18	2009
9_0852	ecotypes	PAR.8.B1	Mah	9_18	2009
9_0853	ecotypes	JAM.6.A	Mah	9_18	2009
9_0854	ecotypes	MAH.38.B	Mah	9_18	2009
9_0855	ecotypes	PAR.13.A	Mah	9_18	2009
9_0856	ecotypes	MAH.11.A	Mah	9_18	2009
9_0857	ecotypes	JAM.26.A	Mah	9_18	2009
9_0858	ecotypes	SILLow.1	Mah	9_18	2009
9_0859	ecotypes	JAM.7.B	Mah	9_18	2009
9_0860	ecotypes	SILLow.6	Mah	9_18	2009
9_0861	ecotypes	SILLow.2	Mah	9_18	2009
9_0862	ecotypes	JAM.15.A	Mah	9_18	2009
9_0863	ecotypes	MIL.24.A	Mah	9_18	2009
9_0864	ecotypes	SILupper.2	Mah	9_18	2009
9_0865	ecotypes	PAR.8.B1	Sil	9_19	2009
9_0866	ecotypes	JAM.1.A	Sil	9_19	2009
9_0867	ecotypes	JAM.19.B	Sil	9_19	2009
9_0868	ecotypes	JAM.17.A	Sil	9_19	2009
9_0869	ecotypes	MIL.20.B	Sil	9_19	2009
9_0870	ecotypes	JAM.40.A	Sil	9_19	2009
9_0871	ecotypes	MAH.11.A	Sil	9_19	2009
9_0872	ecotypes	MAH.38.B	Sil	9_19	2009
9_0873	ecotypes	MIL.32.A1	Sil	9_19	2009
9_0874	ecotypes	MAH.48.A	Sil	9_19	2009
9_0875	ecotypes	MIL.53.A	Sil	9_19	2009
9_0876	ecotypes	MAH.8.A1	Sil	9_19	2009
9_0877	ecotypes	SILLow.1	Sil	9_19	2009
9_0878	ecotypes	MAH.37.A	Sil	9_19	2009
9_0879	ecotypes	MIL.21.B2	Sil	9_19	2009
9_0880	ecotypes	JAM.6.A	Sil	9_19	2009
9_0881	ecotypes	PAR.9.A1	Sil	9_19	2009
9_0882	ecotypes	JAM.26.A	Sil	9_19	2009
9_0883	ecotypes	SILLow.7	Sil	9_19	2009
9_0884	ecotypes	JAM.15.A	Sil	9_19	2009
9_0885	ecotypes	PAR.17.A1	Sil	9_19	2009
9_0886	ecotypes	SILLow.6	Sil	9_19	2009
9_0887	ecotypes	MIL.50.A	Sil	9_19	2009
9_0888	ecotypes	PAR.21.B2	Sil	9_19	2009
9_0889	ecotypes	MAH.9.B	Sil	9_19	2009
9_0890	ecotypes	MIL.54.A	Sil	9_19	2009
9_0891	ecotypes	SILLow.3	Sil	9_19	2009
9_0892	ecotypes	MAH.16.A	Sil	9_19	2009
9_0893	ecotypes	MAH.13.A	Sil	9_19	2009
9_0894	ecotypes	SILupper.2	Sil	9_19	2009
9_0895	ecotypes	PAR.7.B1	Sil	9_19	2009
9_0896	ecotypes	SILLow.5	Sil	9_19	2009
9_0897	ecotypes	MAH.46.A	Sil	9_19	2009
9_0898	ecotypes	SILLow.2	Sil	9_19	2009
9_0899	ecotypes	SILLow.8	Sil	9_19	2009
9_0900	ecotypes	PAR.22.A2	Sil	9_19	2009
9_0901	ecotypes	PAR.29.B2	Sil	9_19	2009
9_0902	ecotypes	JAM.7.B	Sil	9_19	2009
9_0903	ecotypes	MIL.24.A	Sil	9_19	2009
9_0904	ecotypes	MIL.68.B	Sil	9_19	2009
9_0905	ecotypes	PAR.19.B	Sil	9_19	2009
9_0906	ecotypes	MIL.60.A	Sil	9_19	2009
9_0907	ecotypes	MAH.5.A	Sil	9_19	2009
9_0908	ecotypes	PAR.10.A6	Sil	9_19	2009
9_0909	ecotypes	MIL.70.A	Sil	9_19	2009
9_0910	ecotypes	JAM.16.A	Sil	9_19	2009
9_0911	ecotypes	JAM.22.A	Sil	9_19	2009
9_0912	ecotypes	PAR.13.A	Sil	9_19	2009
9_0913	ecotypes	MAH.13.A	Mil	9_20	2009
9_0914	ecotypes	MIL.32.A1	Mil	9_20	2009
9_0915	ecotypes	MIL.50.A	Mil	9_20	2009
9_0916	ecotypes	JAM.16.A	Mil	9_20	2009
9_0917	ecotypes	MIL.70.A	Mil	9_20	2009
9_0918	ecotypes	MAH.48.A	Mil	9_20	2009
9_0919	ecotypes	JAM.19.B	Mil	9_20	2009
9_0920	ecotypes	MAH.8.A1	Mil	9_20	2009
9_0921	ecotypes	MIL.20.B	Mil	9_20	2009
9_0922	ecotypes	MAH.11.A	Mil	9_20	2009
9_0923	ecotypes	SILupper.2	Mil	9_20	2009
9_0924	ecotypes	MIL.21.B2	Mil	9_20	2009
9_0925	ecotypes	JAM.40.A	Mil	9_20	2009
9_0926	ecotypes	PAR.29.B2	Mil	9_20	2009
9_0927	ecotypes	MAH.46.A	Mil	9_20	2009
9_0928	ecotypes	MAH.5.A	Mil	9_20	2009
9_0929	ecotypes	PAR.22.A2	Mil	9_20	2009
9_0930	ecotypes	SILLow.5	Mil	9_20	2009
9_0931	ecotypes	MAH.9.B	Mil	9_20	2009
9_0932	ecotypes	MIL.54.A	Mil	9_20	2009
9_0933	ecotypes	JAM.26.A	Mil	9_20	2009
9_0934	ecotypes	SILLow.1	Mil	9_20	2009
9_0935	ecotypes	MAH.38.B	Mil	9_20	2009
9_0936	ecotypes	MAH.16.A	Mil	9_20	2009
9_0937	ecotypes	PAR.7.B1	Mil	9_20	2009
9_0938	ecotypes	PAR.13.A	Mil	9_20	2009
9_0939	ecotypes	SILLow.2	Mil	9_20	2009
9_0940	ecotypes	SILLow.8	Mil	9_20	2009
9_0941	ecotypes	PAR.10.A6	Mil	9_20	2009
9_0942	ecotypes	MIL.53.A	Mil	9_20	2009
9_0943	ecotypes	JAM.1.A	Mil	9_20	2009
9_0944	ecotypes	JAM.7.B	Mil	9_20	2009
9_0945	ecotypes	PAR.8.B1	Mil	9_20	2009
9_0946	ecotypes	MIL.68.B	Mil	9_20	2009
9_0947	ecotypes	SILLow.3	Mil	9_20	2009
9_0948	ecotypes	JAM.15.A	Mil	9_20	2009
9_0949	ecotypes	SILLow.7	Mil	9_20	2009
9_0950	ecotypes	MAH.37.A	Mil	9_20	2009
9_0951	ecotypes	PAR.17.A1	Mil	9_20	2009
9_0952	ecotypes	PAR.19.B	Mil	9_20	2009
9_0953	ecotypes	PAR.9.A1	Mil	9_20	2009
9_0954	ecotypes	MIL.24.A	Mil	9_20	2009
9_0955	ecotypes	PAR.21.B2	Mil	9_20	2009
9_0956	ecotypes	JAM.22.A	Mil	9_20	2009
9_0957	ecotypes	SILLow.6	Mil	9_20	2009
9_0958	ecotypes	MIL.60.A	Mil	9_20	2009
9_0959	ecotypes	JAM.6.A	Mil	9_20	2009
9_0960	ecotypes	JAM.17.A	Mil	9_20	2009
9_0961	ecotypes	SILupper.2	Mah	9_21	2009
9_0962	ecotypes	MAH.11.A	Mah	9_21	2009
9_0963	ecotypes	MAH.37.A	Mah	9_21	2009
9_0964	ecotypes	PAR.10.A6	Mah	9_21	2009
9_0965	ecotypes	JAM.17.A	Mah	9_21	2009
9_0966	ecotypes	MAH.5.A	Mah	9_21	2009
9_0967	ecotypes	JAM.16.A	Mah	9_21	2009
9_0968	ecotypes	MAH.13.A	Mah	9_21	2009
9_0969	ecotypes	JAM.15.A	Mah	9_21	2009
9_0970	ecotypes	MIL.68.B	Mah	9_21	2009
9_0971	ecotypes	PAR.9.A1	Mah	9_21	2009
9_0972	ecotypes	JAM.40.A	Mah	9_21	2009
9_0973	ecotypes	MIL.60.A	Mah	9_21	2009
9_0974	ecotypes	MAH.46.A	Mah	9_21	2009
9_0975	ecotypes	PAR.8.B1	Mah	9_21	2009
9_0976	ecotypes	JAM.1.A	Mah	9_21	2009
9_0977	ecotypes	MIL.21.B2	Mah	9_21	2009
9_0978	ecotypes	SILLow.2	Mah	9_21	2009
9_0979	ecotypes	MIL.70.A	Mah	9_21	2009
9_0980	ecotypes	JAM.26.A	Mah	9_21	2009
9_0981	ecotypes	SILLow.8	Mah	9_21	2009
9_0982	ecotypes	MAH.8.A1	Mah	9_21	2009
9_0983	ecotypes	JAM.22.A	Mah	9_21	2009
9_0984	ecotypes	SILLow.5	Mah	9_21	2009
9_0985	ecotypes	MAH.48.A	Mah	9_21	2009
9_0986	ecotypes	JAM.6.A	Mah	9_21	2009
9_0987	ecotypes	MAH.16.A	Mah	9_21	2009
9_0988	ecotypes	PAR.13.A	Mah	9_21	2009
9_0989	ecotypes	MIL.54.A	Mah	9_21	2009
9_0990	ecotypes	PAR.22.A2	Mah	9_21	2009
9_0991	ecotypes	MAH.38.B	Mah	9_21	2009
9_0992	ecotypes	PAR.21.B2	Mah	9_21	2009
9_0993	ecotypes	MIL.32.A1	Mah	9_21	2009
9_0994	ecotypes	MIL.20.B	Mah	9_21	2009
9_0995	ecotypes	MIL.50.A	Mah	9_21	2009
9_0996	ecotypes	MAH.9.B	Mah	9_21	2009
9_0997	ecotypes	PAR.7.B1	Mah	9_21	2009
9_0998	ecotypes	SILLow.7	Mah	9_21	2009
9_0999	ecotypes	MIL.53.A	Mah	9_21	2009
9_1000	ecotypes	SILLow.6	Mah	9_21	2009
9_1001	ecotypes	PAR.19.B	Mah	9_21	2009
9_1002	ecotypes	JAM.7.B	Mah	9_21	2009
9_1003	ecotypes	PAR.29.B2	Mah	9_21	2009
9_1004	ecotypes	MIL.24.A	Mah	9_21	2009
9_1005	ecotypes	JAM.19.B	Mah	9_21	2009
9_1006	ecotypes	SILLow.3	Mah	9_21	2009
9_1007	ecotypes	SILLow.1	Mah	9_21	2009
9_1008	ecotypes	PAR.17.A1	Mah	9_21	2009
9_1009	ecotypes	PAR.21.B2	Jam	9_22	2009
9_1010	ecotypes	PAR.19.B	Jam	9_22	2009
9_1011	ecotypes	MAH.13.A	Jam	9_22	2009
9_1012	ecotypes	JAM.22.A	Jam	9_22	2009
9_1013	ecotypes	PAR.22.A2	Jam	9_22	2009
9_1014	ecotypes	JAM.17.A	Jam	9_22	2009
9_1015	ecotypes	SILLow.6	Jam	9_22	2009
9_1016	ecotypes	JAM.6.A	Jam	9_22	2009
9_1017	ecotypes	MAH.46.A	Jam	9_22	2009
9_1018	ecotypes	JAM.19.B	Jam	9_22	2009
9_1019	ecotypes	SILupper.2	Jam	9_22	2009
9_1020	ecotypes	JAM.26.A	Jam	9_22	2009
9_1021	ecotypes	PAR.13.A	Jam	9_22	2009
9_1022	ecotypes	MIL.50.A	Jam	9_22	2009
9_1023	ecotypes	MIL.68.B	Jam	9_22	2009
9_1024	ecotypes	MIL.21.B2	Jam	9_22	2009
9_1025	ecotypes	MAH.11.A	Jam	9_22	2009
9_1026	ecotypes	MAH.5.A	Jam	9_22	2009
9_1027	ecotypes	MAH.8.A1	Jam	9_22	2009
9_1028	ecotypes	PAR.7.B1	Jam	9_22	2009
9_1029	ecotypes	SILLow.7	Jam	9_22	2009
9_1030	ecotypes	MIL.53.A	Jam	9_22	2009
9_1031	ecotypes	MAH.16.A	Jam	9_22	2009
9_1032	ecotypes	JAM.15.A	Jam	9_22	2009
9_1033	ecotypes	MIL.70.A	Jam	9_22	2009
9_1034	ecotypes	PAR.8.B1	Jam	9_22	2009
9_1035	ecotypes	MIL.60.A	Jam	9_22	2009
9_1036	ecotypes	MIL.24.A	Jam	9_22	2009
9_1037	ecotypes	JAM.40.A	Jam	9_22	2009
9_1038	ecotypes	JAM.16.A	Jam	9_22	2009
9_1039	ecotypes	MAH.37.A	Jam	9_22	2009
9_1040	ecotypes	SILLow.8	Jam	9_22	2009
9_1041	ecotypes	JAM.1.A	Jam	9_22	2009
9_1042	ecotypes	PAR.17.A1	Jam	9_22	2009
9_1043	ecotypes	MIL.32.A1	Jam	9_22	2009
9_1044	ecotypes	PAR.29.B2	Jam	9_22	2009
9_1045	ecotypes	PAR.9.A1	Jam	9_22	2009
9_1046	ecotypes	SILLow.3	Jam	9_22	2009
9_1047	ecotypes	MAH.48.A	Jam	9_22	2009
9_1048	ecotypes	SILLow.2	Jam	9_22	2009
9_1049	ecotypes	MAH.38.B	Jam	9_22	2009
9_1050	ecotypes	SILLow.5	Jam	9_22	2009
9_1051	ecotypes	MIL.54.A	Jam	9_22	2009
9_1052	ecotypes	MIL.20.B	Jam	9_22	2009
9_1053	ecotypes	MAH.9.B	Jam	9_22	2009
9_1054	ecotypes	PAR.10.A6	Jam	9_22	2009
9_1055	ecotypes	SILLow.1	Jam	9_22	2009
9_1056	ecotypes	JAM.7.B	Jam	9_22	2009
9_1057	ecotypes	MAH.13.A	Sil	9_23	2009
9_1058	ecotypes	MIL.53.A	Sil	9_23	2009
9_1059	ecotypes	SILLow.7	Sil	9_23	2009
9_1060	ecotypes	PAR.8.B1	Sil	9_23	2009
9_1061	ecotypes	MIL.54.A	Sil	9_23	2009
9_1062	ecotypes	MIL.24.A	Sil	9_23	2009
9_1063	ecotypes	SILLow.2	Sil	9_23	2009
9_1064	ecotypes	PAR.29.B2	Sil	9_23	2009
9_1065	ecotypes	MAH.37.A	Sil	9_23	2009
9_1066	ecotypes	JAM.7.B	Sil	9_23	2009
9_1067	ecotypes	SILLow.3	Sil	9_23	2009
9_1068	ecotypes	MAH.16.A	Sil	9_23	2009
9_1069	ecotypes	JAM.40.A	Sil	9_23	2009
9_1070	ecotypes	MAH.11.A	Sil	9_23	2009
9_1071	ecotypes	SILupper.2	Sil	9_23	2009
9_1072	ecotypes	MIL.60.A	Sil	9_23	2009
9_1073	ecotypes	MAH.46.A	Sil	9_23	2009
9_1074	ecotypes	SILLow.6	Sil	9_23	2009
9_1075	ecotypes	MIL.68.B	Sil	9_23	2009
9_1076	ecotypes	MAH.5.A	Sil	9_23	2009
9_1077	ecotypes	JAM.22.A	Sil	9_23	2009
9_1078	ecotypes	MIL.32.A1	Sil	9_23	2009
9_1079	ecotypes	JAM.16.A	Sil	9_23	2009
9_1080	ecotypes	SILLow.1	Sil	9_23	2009
9_1081	ecotypes	PAR.10.A6	Sil	9_23	2009
9_1082	ecotypes	PAR.7.B1	Sil	9_23	2009
9_1083	ecotypes	PAR.13.A	Sil	9_23	2009
9_1084	ecotypes	MIL.70.A	Sil	9_23	2009
9_1085	ecotypes	MIL.21.B2	Sil	9_23	2009
9_1086	ecotypes	PAR.17.A1	Sil	9_23	2009
9_1087	ecotypes	JAM.1.A	Sil	9_23	2009
9_1088	ecotypes	PAR.21.B2	Sil	9_23	2009
9_1089	ecotypes	MIL.50.A	Sil	9_23	2009
9_1090	ecotypes	JAM.19.B	Sil	9_23	2009
9_1091	ecotypes	MIL.20.B	Sil	9_23	2009
9_1092	ecotypes	MAH.38.B	Sil	9_23	2009
9_1093	ecotypes	SILLow.5	Sil	9_23	2009
9_1094	ecotypes	PAR.19.B	Sil	9_23	2009
9_1095	ecotypes	JAM.15.A	Sil	9_23	2009
9_1096	ecotypes	PAR.22.A2	Sil	9_23	2009
9_1097	ecotypes	JAM.6.A	Sil	9_23	2009
9_1098	ecotypes	MAH.9.B	Sil	9_23	2009
9_1099	ecotypes	SILLow.8	Sil	9_23	2009
9_1100	ecotypes	MAH.8.A1	Sil	9_23	2009
9_1101	ecotypes	JAM.17.A	Sil	9_23	2009
9_1102	ecotypes	JAM.26.A	Sil	9_23	2009
9_1103	ecotypes	MAH.48.A	Sil	9_23	2009
9_1104	ecotypes	PAR.9.A1	Sil	9_23	2009
9_1105	ecotypes	JAM.17.A	Mil	9_24	2009
9_1106	ecotypes	MAH.13.A	Mil	9_24	2009
9_1107	ecotypes	PAR.22.A2	Mil	9_24	2009
9_1108	ecotypes	JAM.6.A	Mil	9_24	2009
9_1109	ecotypes	SILLow.2	Mil	9_24	2009
9_1110	ecotypes	SILLow.1	Mil	9_24	2009
9_1111	ecotypes	JAM.15.A	Mil	9_24	2009
9_1112	ecotypes	JAM.19.B	Mil	9_24	2009
9_1113	ecotypes	MAH.46.A	Mil	9_24	2009
9_1114	ecotypes	MAH.11.A	Mil	9_24	2009
9_1115	ecotypes	MIL.32.A1	Mil	9_24	2009
9_1116	ecotypes	SILLow.7	Mil	9_24	2009
9_1117	ecotypes	MAH.48.A	Mil	9_24	2009
9_1118	ecotypes	SILLow.6	Mil	9_24	2009
9_1119	ecotypes	PAR.7.B1	Mil	9_24	2009
9_1120	ecotypes	MIL.70.A	Mil	9_24	2009
9_1121	ecotypes	MAH.8.A1	Mil	9_24	2009
9_1122	ecotypes	JAM.7.B	Mil	9_24	2009
9_1123	ecotypes	JAM.22.A	Mil	9_24	2009
9_1124	ecotypes	PAR.8.B1	Mil	9_24	2009
9_1125	ecotypes	MIL.21.B2	Mil	9_24	2009
9_1126	ecotypes	MIL.53.A	Mil	9_24	2009
9_1127	ecotypes	PAR.21.B2	Mil	9_24	2009
9_1128	ecotypes	MAH.9.B	Mil	9_24	2009
9_1129	ecotypes	JAM.40.A	Mil	9_24	2009
9_1130	ecotypes	MIL.60.A	Mil	9_24	2009
9_1131	ecotypes	SILLow.3	Mil	9_24	2009
9_1132	ecotypes	JAM.26.A	Mil	9_24	2009
9_1133	ecotypes	MIL.68.B	Mil	9_24	2009
9_1134	ecotypes	PAR.10.A6	Mil	9_24	2009
9_1135	ecotypes	PAR.19.B	Mil	9_24	2009
9_1136	ecotypes	MAH.37.A	Mil	9_24	2009
9_1137	ecotypes	JAM.1.A	Mil	9_24	2009
9_1138	ecotypes	MIL.54.A	Mil	9_24	2009
9_1139	ecotypes	MAH.5.A	Mil	9_24	2009
9_1140	ecotypes	SILLow.8	Mil	9_24	2009
9_1141	ecotypes	MAH.38.B	Mil	9_24	2009
9_1142	ecotypes	JAM.16.A	Mil	9_24	2009
9_1143	ecotypes	PAR.13.A	Mil	9_24	2009
9_1144	ecotypes	MIL.50.A	Mil	9_24	2009
9_1145	ecotypes	PAR.9.A1	Mil	9_24	2009
9_1146	ecotypes	MIL.20.B	Mil	9_24	2009
9_1147	ecotypes	SILupper.2	Mil	9_24	2009
9_1148	ecotypes	SILLow.5	Mil	9_24	2009
9_1149	ecotypes	MAH.16.A	Mil	9_24	2009
9_1150	ecotypes	PAR.17.A1	Mil	9_24	2009
9_1151	ecotypes	MIL.24.A	Mil	9_24	2009
9_1152	ecotypes	PAR.29.B2	Mil	9_24	2009
9_1153	ecotypes	PAR.13.A	Par	9_25	2009
9_1154	ecotypes	SILLow.8	Par	9_25	2009
9_1155	ecotypes	PAR.7.B1	Par	9_25	2009
9_1156	ecotypes	SILLow.5	Par	9_25	2009
9_1157	ecotypes	SILLow.1	Par	9_25	2009
9_1158	ecotypes	MIL.24.A	Par	9_25	2009
9_1159	ecotypes	MAH.37.A	Par	9_25	2009
9_1160	ecotypes	MIL.32.A1	Par	9_25	2009
9_1161	ecotypes	JAM.19.B	Par	9_25	2009
9_1162	ecotypes	JAM.15.A	Par	9_25	2009
9_1163	ecotypes	MIL.21.B2	Par	9_25	2009
9_1164	ecotypes	MAH.38.B	Par	9_25	2009
9_1165	ecotypes	MAH.16.A	Par	9_25	2009
9_1166	ecotypes	MIL.50.A	Par	9_25	2009
9_1167	ecotypes	MAH.48.A	Par	9_25	2009
9_1168	ecotypes	MIL.60.A	Par	9_25	2009
9_1169	ecotypes	SILLow.7	Par	9_25	2009
9_1170	ecotypes	JAM.6.A	Par	9_25	2009
9_1171	ecotypes	JAM.26.A	Par	9_25	2009
9_1172	ecotypes	MAH.5.A	Par	9_25	2009
9_1173	ecotypes	JAM.1.A	Par	9_25	2009
9_1174	ecotypes	MIL.70.A	Par	9_25	2009
9_1175	ecotypes	MIL.54.A	Par	9_25	2009
9_1176	ecotypes	PAR.22.A2	Par	9_25	2009
9_1177	ecotypes	PAR.21.B2	Par	9_25	2009
9_1178	ecotypes	SILupper.2	Par	9_25	2009
9_1179	ecotypes	MAH.13.A	Par	9_25	2009
9_1180	ecotypes	SILLow.3	Par	9_25	2009
9_1181	ecotypes	PAR.8.B1	Par	9_25	2009
9_1182	ecotypes	MIL.20.B	Par	9_25	2009
9_1183	ecotypes	JAM.7.B	Par	9_25	2009
9_1184	ecotypes	SILLow.6	Par	9_25	2009
9_1185	ecotypes	JAM.17.A	Par	9_25	2009
9_1186	ecotypes	SILLow.2	Par	9_25	2009
9_1187	ecotypes	PAR.9.A1	Par	9_25	2009
9_1188	ecotypes	MIL.68.B	Par	9_25	2009
9_1189	ecotypes	JAM.40.A	Par	9_25	2009
9_1190	ecotypes	JAM.16.A	Par	9_25	2009
9_1191	ecotypes	PAR.19.B	Par	9_25	2009
9_1192	ecotypes	MAH.46.A	Par	9_25	2009
9_1193	ecotypes	MAH.11.A	Par	9_25	2009
9_1194	ecotypes	PAR.17.A1	Par	9_25	2009
9_1195	ecotypes	PAR.29.B2	Par	9_25	2009
9_1196	ecotypes	MAH.8.A1	Par	9_25	2009
9_1197	ecotypes	MIL.53.A	Par	9_25	2009
9_1198	ecotypes	PAR.10.A6	Par	9_25	2009
9_1199	ecotypes	MAH.9.B	Par	9_25	2009
9_1200	ecotypes	JAM.22.A	Par	9_25	2009
9_1201	ecotypes	SILLow.7	Sil	9_26	2009
9_1202	ecotypes	SILLow.6	Sil	9_26	2009
9_1203	ecotypes	MAH.38.B	Sil	9_26	2009
9_1204	ecotypes	SILLow.8	Sil	9_26	2009
9_1205	ecotypes	MIL.68.B	Sil	9_26	2009
9_1206	ecotypes	MIL.32.A1	Sil	9_26	2009
9_1207	ecotypes	MAH.46.A	Sil	9_26	2009
9_1208	ecotypes	PAR.19.B	Sil	9_26	2009
9_1209	ecotypes	PAR.22.A2	Sil	9_26	2009
9_1210	ecotypes	SILLow.1	Sil	9_26	2009
9_1211	ecotypes	JAM.16.A	Sil	9_26	2009
9_1212	ecotypes	MAH.9.B	Sil	9_26	2009
9_1213	ecotypes	PAR.10.A6	Sil	9_26	2009
9_1214	ecotypes	JAM.40.A	Sil	9_26	2009
9_1215	ecotypes	MAH.16.A	Sil	9_26	2009
9_1216	ecotypes	SILLow.3	Sil	9_26	2009
9_1217	ecotypes	MIL.60.A	Sil	9_26	2009
9_1218	ecotypes	PAR.9.A1	Sil	9_26	2009
9_1219	ecotypes	MIL.53.A	Sil	9_26	2009
9_1220	ecotypes	PAR.17.A1	Sil	9_26	2009
9_1221	ecotypes	PAR.13.A	Sil	9_26	2009
9_1222	ecotypes	JAM.15.A	Sil	9_26	2009
9_1223	ecotypes	SILLow.2	Sil	9_26	2009
9_1224	ecotypes	JAM.22.A	Sil	9_26	2009
9_1225	ecotypes	MIL.54.A	Sil	9_26	2009
9_1226	ecotypes	MAH.8.A1	Sil	9_26	2009
9_1227	ecotypes	MAH.5.A	Sil	9_26	2009
9_1228	ecotypes	PAR.29.B2	Sil	9_26	2009
9_1229	ecotypes	MAH.13.A	Sil	9_26	2009
9_1230	ecotypes	JAM.19.B	Sil	9_26	2009
9_1231	ecotypes	MAH.37.A	Sil	9_26	2009
9_1232	ecotypes	JAM.17.A	Sil	9_26	2009
9_1233	ecotypes	MAH.11.A	Sil	9_26	2009
9_1234	ecotypes	JAM.1.A	Sil	9_26	2009
9_1235	ecotypes	MAH.48.A	Sil	9_26	2009
9_1236	ecotypes	PAR.8.B1	Sil	9_26	2009
9_1237	ecotypes	SILLow.5	Sil	9_26	2009
9_1238	ecotypes	MIL.50.A	Sil	9_26	2009
9_1239	ecotypes	MIL.20.B	Sil	9_26	2009
9_1240	ecotypes	MIL.21.B2	Sil	9_26	2009
9_1241	ecotypes	JAM.7.B	Sil	9_26	2009
9_1242	ecotypes	MIL.24.A	Sil	9_26	2009
9_1243	ecotypes	PAR.7.B1	Sil	9_26	2009
9_1244	ecotypes	SILupper.2	Sil	9_26	2009
9_1245	ecotypes	JAM.6.A	Sil	9_26	2009
9_1246	ecotypes	PAR.21.B2	Sil	9_26	2009
9_1247	ecotypes	JAM.26.A	Sil	9_26	2009
9_1248	ecotypes	MIL.70.A	Sil	9_26	2009
9_1249	ecotypes	PAR.22.A2	Par	9_27	2009
9_1250	ecotypes	MIL.70.A	Par	9_27	2009
9_1251	ecotypes	JAM.17.A	Par	9_27	2009
9_1252	ecotypes	MAH.11.A	Par	9_27	2009
9_1253	ecotypes	MIL.24.A	Par	9_27	2009
9_1254	ecotypes	MAH.9.B	Par	9_27	2009
9_1255	ecotypes	JAM.19.B	Par	9_27	2009
9_1256	ecotypes	MAH.13.A	Par	9_27	2009
9_1257	ecotypes	MIL.20.B	Par	9_27	2009
9_1258	ecotypes	PAR.13.A	Par	9_27	2009
9_1259	ecotypes	SILLow.1	Par	9_27	2009
9_1260	ecotypes	SILLow.7	Par	9_27	2009
9_1261	ecotypes	SILupper.2	Par	9_27	2009
9_1262	ecotypes	PAR.21.B2	Par	9_27	2009
9_1263	ecotypes	JAM.15.A	Par	9_27	2009
9_1264	ecotypes	MIL.21.B2	Par	9_27	2009
9_1265	ecotypes	SILLow.8	Par	9_27	2009
9_1266	ecotypes	SILLow.3	Par	9_27	2009
9_1267	ecotypes	PAR.10.A6	Par	9_27	2009
9_1268	ecotypes	MAH.16.A	Par	9_27	2009
9_1269	ecotypes	JAM.7.B	Par	9_27	2009
9_1270	ecotypes	PAR.9.A1	Par	9_27	2009
9_1271	ecotypes	JAM.22.A	Par	9_27	2009
9_1272	ecotypes	MIL.60.A	Par	9_27	2009
9_1273	ecotypes	MAH.8.A1	Par	9_27	2009
9_1274	ecotypes	MIL.32.A1	Par	9_27	2009
9_1275	ecotypes	MIL.54.A	Par	9_27	2009
9_1276	ecotypes	MAH.48.A	Par	9_27	2009
9_1277	ecotypes	PAR.19.B	Par	9_27	2009
9_1278	ecotypes	PAR.29.B2	Par	9_27	2009
9_1279	ecotypes	MAH.38.B	Par	9_27	2009
9_1280	ecotypes	JAM.16.A	Par	9_27	2009
9_1281	ecotypes	PAR.8.B1	Par	9_27	2009
9_1282	ecotypes	PAR.7.B1	Par	9_27	2009
9_1283	ecotypes	SILLow.6	Par	9_27	2009
9_1284	ecotypes	JAM.1.A	Par	9_27	2009
9_1285	ecotypes	PAR.17.A1	Par	9_27	2009
9_1286	ecotypes	MAH.46.A	Par	9_27	2009
9_1287	ecotypes	MIL.50.A	Par	9_27	2009
9_1288	ecotypes	MIL.53.A	Par	9_27	2009
9_1289	ecotypes	JAM.26.A	Par	9_27	2009
9_1290	ecotypes	SILLow.2	Par	9_27	2009
9_1291	ecotypes	MAH.5.A	Par	9_27	2009
9_1292	ecotypes	MIL.68.B	Par	9_27	2009
9_1293	ecotypes	JAM.40.A	Par	9_27	2009
9_1294	ecotypes	JAM.6.A	Par	9_27	2009
9_1295	ecotypes	SILLow.5	Par	9_27	2009
9_1296	ecotypes	MAH.37.A	Par	9_27	2009
9_1297	ecotypes	MAH.5.A	Mah	9_28	2009
9_1298	ecotypes	PAR.9.A1	Mah	9_28	2009
9_1299	ecotypes	MAH.38.B	Mah	9_28	2009
9_1300	ecotypes	PAR.22.A2	Mah	9_28	2009
9_1301	ecotypes	PAR.17.A1	Mah	9_28	2009
9_1302	ecotypes	PAR.8.B1	Mah	9_28	2009
9_1303	ecotypes	JAM.40.A	Mah	9_28	2009
9_1304	ecotypes	SILLow.1	Mah	9_28	2009
9_1305	ecotypes	MAH.37.A	Mah	9_28	2009
9_1306	ecotypes	SILLow.6	Mah	9_28	2009
9_1307	ecotypes	JAM.22.A	Mah	9_28	2009
9_1308	ecotypes	MIL.50.A	Mah	9_28	2009
9_1309	ecotypes	JAM.17.A	Mah	9_28	2009
9_1310	ecotypes	MIL.24.A	Mah	9_28	2009
9_1311	ecotypes	PAR.13.A	Mah	9_28	2009
9_1312	ecotypes	MAH.9.B	Mah	9_28	2009
9_1313	ecotypes	SILLow.8	Mah	9_28	2009
9_1314	ecotypes	MIL.68.B	Mah	9_28	2009
9_1315	ecotypes	SILLow.7	Mah	9_28	2009
9_1316	ecotypes	SILLow.5	Mah	9_28	2009
9_1317	ecotypes	JAM.16.A	Mah	9_28	2009
9_1318	ecotypes	MIL.60.A	Mah	9_28	2009
9_1319	ecotypes	PAR.10.A6	Mah	9_28	2009
9_1320	ecotypes	MIL.21.B2	Mah	9_28	2009
9_1321	ecotypes	JAM.15.A	Mah	9_28	2009
9_1322	ecotypes	JAM.7.B	Mah	9_28	2009
9_1323	ecotypes	MAH.48.A	Mah	9_28	2009
9_1324	ecotypes	SILLow.3	Mah	9_28	2009
9_1325	ecotypes	JAM.26.A	Mah	9_28	2009
9_1326	ecotypes	JAM.1.A	Mah	9_28	2009
9_1327	ecotypes	MIL.70.A	Mah	9_28	2009
9_1328	ecotypes	SILLow.2	Mah	9_28	2009
9_1329	ecotypes	PAR.7.B1	Mah	9_28	2009
9_1330	ecotypes	MAH.13.A	Mah	9_28	2009
9_1331	ecotypes	JAM.19.B	Mah	9_28	2009
9_1332	ecotypes	MIL.20.B	Mah	9_28	2009
9_1333	ecotypes	MAH.16.A	Mah	9_28	2009
9_1334	ecotypes	PAR.21.B2	Mah	9_28	2009
9_1335	ecotypes	SILupper.2	Mah	9_28	2009
9_1336	ecotypes	MIL.53.A	Mah	9_28	2009
9_1337	ecotypes	MIL.32.A1	Mah	9_28	2009
9_1338	ecotypes	MIL.54.A	Mah	9_28	2009
9_1339	ecotypes	MAH.8.A1	Mah	9_28	2009
9_1340	ecotypes	MAH.46.A	Mah	9_28	2009
9_1341	ecotypes	JAM.6.A	Mah	9_28	2009
9_1342	ecotypes	PAR.19.B	Mah	9_28	2009
9_1343	ecotypes	MAH.11.A	Mah	9_28	2009
9_1344	ecotypes	PAR.29.B2	Mah	9_28	2009
9_1345	ecotypes	MAH.13.A	Jam	9_29	2009
9_1346	ecotypes	JAM.17.A	Jam	9_29	2009
9_1347	ecotypes	PAR.22.A2	Jam	9_29	2009
9_1348	ecotypes	MIL.53.A	Jam	9_29	2009
9_1349	ecotypes	JAM.1.A	Jam	9_29	2009
9_1350	ecotypes	JAM.16.A	Jam	9_29	2009
9_1351	ecotypes	SILLow.5	Jam	9_29	2009
9_1352	ecotypes	SILupper.2	Jam	9_29	2009
9_1353	ecotypes	MIL.50.A	Jam	9_29	2009
9_1354	ecotypes	JAM.7.B	Jam	9_29	2009
9_1355	ecotypes	MAH.11.A	Jam	9_29	2009
9_1356	ecotypes	PAR.19.B	Jam	9_29	2009
9_1357	ecotypes	MIL.24.A	Jam	9_29	2009
9_1358	ecotypes	SILLow.6	Jam	9_29	2009
9_1359	ecotypes	MIL.20.B	Jam	9_29	2009
9_1360	ecotypes	JAM.26.A	Jam	9_29	2009
9_1361	ecotypes	SILLow.3	Jam	9_29	2009
9_1362	ecotypes	MAH.37.A	Jam	9_29	2009
9_1363	ecotypes	MIL.60.A	Jam	9_29	2009
9_1364	ecotypes	MIL.32.A1	Jam	9_29	2009
9_1365	ecotypes	JAM.40.A	Jam	9_29	2009
9_1366	ecotypes	MAH.46.A	Jam	9_29	2009
9_1367	ecotypes	MIL.54.A	Jam	9_29	2009
9_1368	ecotypes	JAM.15.A	Jam	9_29	2009
9_1369	ecotypes	SILLow.2	Jam	9_29	2009
9_1370	ecotypes	JAM.22.A	Jam	9_29	2009
9_1371	ecotypes	MAH.9.B	Jam	9_29	2009
9_1372	ecotypes	MAH.5.A	Jam	9_29	2009
9_1373	ecotypes	MIL.68.B	Jam	9_29	2009
9_1374	ecotypes	SILLow.8	Jam	9_29	2009
9_1375	ecotypes	PAR.29.B2	Jam	9_29	2009
9_1376	ecotypes	JAM.19.B	Jam	9_29	2009
9_1377	ecotypes	MAH.48.A	Jam	9_29	2009
9_1378	ecotypes	MAH.16.A	Jam	9_29	2009
9_1379	ecotypes	PAR.8.B1	Jam	9_29	2009
9_1380	ecotypes	PAR.21.B2	Jam	9_29	2009
9_1381	ecotypes	MIL.21.B2	Jam	9_29	2009
9_1382	ecotypes	MIL.70.A	Jam	9_29	2009
9_1383	ecotypes	MAH.38.B	Jam	9_29	2009
9_1384	ecotypes	PAR.10.A6	Jam	9_29	2009
9_1385	ecotypes	SILLow.1	Jam	9_29	2009
9_1386	ecotypes	PAR.17.A1	Jam	9_29	2009
9_1387	ecotypes	MAH.8.A1	Jam	9_29	2009
9_1388	ecotypes	SILLow.7	Jam	9_29	2009
9_1389	ecotypes	PAR.9.A1	Jam	9_29	2009
9_1390	ecotypes	PAR.7.B1	Jam	9_29	2009
9_1391	ecotypes	PAR.13.A	Jam	9_29	2009
9_1392	ecotypes	JAM.6.A	Jam	9_29	2009
9_1393	ecotypes	JAM.15.A	Mil	9_30	2009
9_1394	ecotypes	JAM.26.A	Mil	9_30	2009
9_1395	ecotypes	MAH.38.B	Mil	9_30	2009
9_1396	ecotypes	MAH.48.A	Mil	9_30	2009
9_1397	ecotypes	MIL.70.A	Mil	9_30	2009
9_1398	ecotypes	SILupper.2	Mil	9_30	2009
9_1399	ecotypes	MIL.60.A	Mil	9_30	2009
9_1400	ecotypes	MAH.16.A	Mil	9_30	2009
9_1401	ecotypes	PAR.7.B1	Mil	9_30	2009
9_1402	ecotypes	MIL.68.B	Mil	9_30	2009
9_1403	ecotypes	MIL.32.A1	Mil	9_30	2009
9_1404	ecotypes	MIL.53.A	Mil	9_30	2009
9_1405	ecotypes	SILLow.1	Mil	9_30	2009
9_1406	ecotypes	MAH.46.A	Mil	9_30	2009
9_1407	ecotypes	MIL.21.B2	Mil	9_30	2009
9_1408	ecotypes	MAH.9.B	Mil	9_30	2009
9_1409	ecotypes	MAH.11.A	Mil	9_30	2009
9_1410	ecotypes	MAH.37.A	Mil	9_30	2009
9_1411	ecotypes	JAM.1.A	Mil	9_30	2009
9_1412	ecotypes	JAM.16.A	Mil	9_30	2009
9_1413	ecotypes	SILLow.5	Mil	9_30	2009
9_1414	ecotypes	PAR.17.A1	Mil	9_30	2009
9_1415	ecotypes	PAR.19.B	Mil	9_30	2009
9_1416	ecotypes	PAR.8.B1	Mil	9_30	2009
9_1417	ecotypes	PAR.29.B2	Mil	9_30	2009
9_1418	ecotypes	MAH.13.A	Mil	9_30	2009
9_1419	ecotypes	PAR.9.A1	Mil	9_30	2009
9_1420	ecotypes	JAM.22.A	Mil	9_30	2009
9_1421	ecotypes	PAR.21.B2	Mil	9_30	2009
9_1422	ecotypes	MIL.24.A	Mil	9_30	2009
9_1423	ecotypes	MIL.20.B	Mil	9_30	2009
9_1424	ecotypes	SILLow.8	Mil	9_30	2009
9_1425	ecotypes	SILLow.6	Mil	9_30	2009
9_1426	ecotypes	PAR.10.A6	Mil	9_30	2009
9_1427	ecotypes	SILLow.7	Mil	9_30	2009
9_1428	ecotypes	JAM.19.B	Mil	9_30	2009
9_1429	ecotypes	JAM.7.B	Mil	9_30	2009
9_1430	ecotypes	SILLow.3	Mil	9_30	2009
9_1431	ecotypes	MAH.5.A	Mil	9_30	2009
9_1432	ecotypes	MIL.50.A	Mil	9_30	2009
9_1433	ecotypes	MAH.8.A1	Mil	9_30	2009
9_1434	ecotypes	JAM.17.A	Mil	9_30	2009
9_1435	ecotypes	JAM.40.A	Mil	9_30	2009
9_1436	ecotypes	MIL.54.A	Mil	9_30	2009
9_1437	ecotypes	SILLow.2	Mil	9_30	2009
9_1438	ecotypes	JAM.6.A	Mil	9_30	2009
9_1439	ecotypes	PAR.13.A	Mil	9_30	2009
9_1440	ecotypes	PAR.22.A2	Mil	9_30	2009
