# Supplementary material for: Impact of Seriphium plumosum densification on Mesic Highveld Grassland biodiversity in South Africa
Source: R Soc Open Sci. 2020 Apr 15;7(4):192025. doi: 10.1098/rsos.192025 (PMC7211835; doi:10.1098/rsos.192025)
Supplement: Vegetation Data [file rsos192025supp4.zip › taxAssignments97.txt]

OTU ID	taxonomy	Kingdom	Phylum	Class	Order	Family	Confidence
OTU_1	Unassigned	Unassigned	Unassigned	Unassigned	Unassigned	Unassigned	1
OTU_10	Root;k__Bacteria;p__Bacteroidetes;c__Sphingobacteriia;o__Sphingobacteriales;f__Sphingobacteriaceae	Bacteria	Bacteroidetes	Sphingobacteriia	Sphingobacteriales	Sphingobacteriaceae	1
OTU_100	Root;k__Bacteria;p__Cyanobacteria;c__Chloroplast;o__Chlorophyta;f__	Bacteria	Cyanobacteria	Chloroplast	Chlorophyta		1
OTU_1000	Root;k__Bacteria;p__Actinobacteria;c__Actinobacteria;o__Actinomycetales;f__Actinosynnemataceae	Bacteria	Actinobacteria	Actinobacteria	Actinomycetales	Actinosynnemataceae	0.67
OTU_10000	Unassigned	Unassigned	Unassigned	Unassigned	Unassigned	Unassigned	1
OTU_10001	Root;k__Bacteria;p__Chlamydiae;c__Chlamydiia;o__Chlamydiales;f__Parachlamydiaceae	Bacteria	Chlamydiae	Chlamydiia	Chlamydiales	Parachlamydiaceae	1
OTU_10002	Root;k__Bacteria;p__Proteobacteria;c__Alphaproteobacteria;o__;f__	Bacteria	Proteobacteria	Alphaproteobacteria			1
OTU_10003	Unassigned	Unassigned	Unassigned	Unassigned	Unassigned	Unassigned	1
OTU_10004	Unassigned	Unassigned	Unassigned	Unassigned	Unassigned	Unassigned	1
OTU_10005	Root;k__Bacteria;p__Cyanobacteria;c__4C0d-2;o__MLE1-12;f__	Bacteria	Cyanobacteria	4C0d-2	MLE1-12		1
OTU_10006	Root;k__Bacteria;p__Chlamydiae;c__Chlamydiia;o__Chlamydiales;f__Parachlamydiaceae	Bacteria	Chlamydiae	Chlamydiia	Chlamydiales	Parachlamydiaceae	1
OTU_10007	Unassigned	Unassigned	Unassigned	Unassigned	Unassigned	Unassigned	1
OTU_10008	Root;k__Bacteria;p__Proteobacteria;c__Alphaproteobacteria;o__Rhizobiales;f__Beijerinckiaceae	Bacteria	Proteobacteria	Alphaproteobacteria	Rhizobiales	Beijerinckiaceae	1
OTU_10009	Root;k__Bacteria;p__Proteobacteria;c__Deltaproteobacteria;o__Myxococcales;f__Polyangiaceae	Bacteria	Proteobacteria	Deltaproteobacteria	Myxococcales	Polyangiaceae	1
OTU_1001	Root;k__Bacteria;p__Actinobacteria;c__Actinobacteria;o__Actinomycetales;f__Actinospicaceae	Bacteria	Actinobacteria	Actinobacteria	Actinomycetales	Actinospicaceae	1
OTU_10010	Root;k__Bacteria;p__BRC1;c__PRR-11;o__;f__	Bacteria	BRC1	PRR-11			1
OTU_10011	Root;k__Bacteria;p__Chloroflexi;c__Anaerolineae;o__SBR1031;f__A4b	Bacteria	Chloroflexi	Anaerolineae	SBR1031	A4b	1
OTU_10012	Root;k__Bacteria;p__Chlorobi;c__SJA-28;o__;f__	Bacteria	Chlorobi	SJA-28			1
OTU_10013	Root;k__Bacteria;p__Armatimonadetes;c__Armatimonadia;o__FW68;f__	Bacteria	Armatimonadetes	Armatimonadia	FW68		1
OTU_10014	Unassigned	Unassigned	Unassigned	Unassigned	Unassigned	Unassigned	1
OTU_10015	Root;k__Bacteria;p__Bacteroidetes;c__[Rhodothermi];o__[Rhodothermales];f__[Balneolaceae]	Bacteria	Bacteroidetes	Rhodothermi	Rhodothermales	Balneolaceae	1
OTU_10016	Root;k__Bacteria;p__Bacteroidetes;c__Bacteroidia;o__Bacteroidales;f__	Bacteria	Bacteroidetes	Bacteroidia	Bacteroidales		1
OTU_10017	Unassigned	Unassigned	Unassigned	Unassigned	Unassigned	Unassigned	1
OTU_10018	Root;k__Bacteria;p__Actinobacteria;c__Thermoleophilia;o__Gaiellales;f__Gaiellaceae	Bacteria	Actinobacteria	Thermoleophilia	Gaiellales	Gaiellaceae	1
OTU_10019	Root;k__Bacteria;p__Cyanobacteria;c__4C0d-2;o__SM1D11;f__	Bacteria	Cyanobacteria	4C0d-2	SM1D11		1
OTU_1002	Root;k__Bacteria;p__Actinobacteria;c__Acidimicrobiia;o__Acidimicrobiales;f__EB1017	Bacteria	Actinobacteria	Acidimicrobiia	Acidimicrobiales	EB1017	1
OTU_10020	Unassigned	Unassigned	Unassigned	Unassigned	Unassigned	Unassigned	1
OTU_10021	Unassigned	Unassigned	Unassigned	Unassigned	Unassigned	Unassigned	1
OTU_10022	Unassigned	Unassigned	Unassigned	Unassigned	Unassigned	Unassigned	1
OTU_10023	Root;k__Bacteria;p__Gemmatimonadetes;c__Gemmatimonadetes;o__;f__	Bacteria	Gemmatimonadetes	Gemmatimonadetes			1
OTU_10024	Root;k__Bacteria;p__BRC1;c__PRR-11;o__;f__	Bacteria	BRC1	PRR-11			1
OTU_10025	Root;k__Bacteria;p__Chlorobi;c__OPB56;o__;f__	Bacteria	Chlorobi	OPB56			1
OTU_10026	Unassigned	Unassigned	Unassigned	Unassigned	Unassigned	Unassigned	1
OTU_10027	Root;k__Bacteria;p__Verrucomicrobia;c__[Pedosphaerae];o__[Pedosphaerales];f__	Bacteria	Verrucomicrobia	Pedosphaerae	Pedosphaerales		0.67
OTU_10028	Root;k__Bacteria;p__Actinobacteria;c__Actinobacteria;o__Actinomycetales;f__Micromonosporaceae	Bacteria	Actinobacteria	Actinobacteria	Actinomycetales	Micromonosporaceae	1
OTU_10029	Root;k__Bacteria;p__Proteobacteria;c__TA18;o__CV90;f__	Bacteria	Proteobacteria	TA18	CV90		1
OTU_1003	Root;k__Bacteria;p__Actinobacteria;c__Thermoleophilia;o__Gaiellales;f__Gaiellaceae	Bacteria	Actinobacteria	Thermoleophilia	Gaiellales	Gaiellaceae	1
OTU_10030	Root;k__Bacteria;p__Proteobacteria;c__Gammaproteobacteria;o__Legionellales;f__Coxiellaceae	Bacteria	Proteobacteria	Gammaproteobacteria	Legionellales	Coxiellaceae	1
OTU_10031	Root;k__Bacteria;p__Armatimonadetes;c__Chthonomonadetes;o__Chthonomonadales;f__Chthonomonadaceae	Bacteria	Armatimonadetes	Chthonomonadetes	Chthonomonadales	Chthonomonadaceae	1
OTU_10032	Root;k__Bacteria;p__Chloroflexi;c__C0119;o__;f__	Bacteria	Chloroflexi	C0119			1
OTU_10033	Unassigned	Unassigned	Unassigned	Unassigned	Unassigned	Unassigned	1
OTU_10034	Unassigned	Unassigned	Unassigned	Unassigned	Unassigned	Unassigned	1
OTU_10035	Root;k__Bacteria;p__Planctomycetes;c__Planctomycetia;o__Gemmatales;f__Gemmataceae	Bacteria	Planctomycetes	Planctomycetia	Gemmatales	Gemmataceae	1
OTU_10036	Unassigned	Unassigned	Unassigned	Unassigned	Unassigned	Unassigned	1
OTU_10037	Unassigned	Unassigned	Unassigned	Unassigned	Unassigned	Unassigned	1
OTU_10038	Unassigned	Unassigned	Unassigned	Unassigned	Unassigned	Unassigned	1
OTU_10039	Root;k__Bacteria;p__Planctomycetes;c__Phycisphaerae;o__Phycisphaerales;f__	Bacteria	Planctomycetes	Phycisphaerae	Phycisphaerales		1
OTU_1004	Root;k__Bacteria;p__Planctomycetes;c__Planctomycetia;o__Planctomycetales;f__Planctomycetaceae	Bacteria	Planctomycetes	Planctomycetia	Planctomycetales	Planctomycetaceae	1
OTU_10040	Root;k__Bacteria;p__Armatimonadetes;c__0319-6E2;o__;f__	Bacteria	Armatimonadetes	0319-6E2			1
OTU_10041	Root;k__Bacteria;p__Firmicutes;c__Clostridia;o__Clostridiales	Bacteria	Firmicutes	Clostridia	Clostridiales	Root;k__Bacteria;p__Firmicutes;c__Clostridia;o__Clostridiales	1
OTU_10042	Unassigned	Unassigned	Unassigned	Unassigned	Unassigned	Unassigned	1
OTU_10043	Unassigned	Unassigned	Unassigned	Unassigned	Unassigned	Unassigned	1
OTU_10044	Root;k__Bacteria;p__Chlamydiae;c__Chlamydiia;o__Chlamydiales;f__	Bacteria	Chlamydiae	Chlamydiia	Chlamydiales		1
OTU_10045	Root;k__Bacteria;p__Proteobacteria;c__Alphaproteobacteria;o__Caulobacterales;f__Caulobacteraceae	Bacteria	Proteobacteria	Alphaproteobacteria	Caulobacterales	Caulobacteraceae	1
OTU_10046	Root;k__Bacteria;p__Firmicutes;c__Clostridia;o__Clostridiales;f__Symbiobacteriaceae	Bacteria	Firmicutes	Clostridia	Clostridiales	Symbiobacteriaceae	1
OTU_10047	Unassigned	Unassigned	Unassigned	Unassigned	Unassigned	Unassigned	1
OTU_10048	Unassigned	Unassigned	Unassigned	Unassigned	Unassigned	Unassigned	1
OTU_10049	Root;k__Bacteria;p__OD1;c__ZB2;o__;f__	Bacteria	OD1	ZB2			1
OTU_1005	Root;k__Bacteria;p__Acidobacteria;c__Solibacteres;o__Solibacterales;f__AKIW659	Bacteria	Acidobacteria	Solibacteres	Solibacterales	AKIW659	0.67
OTU_10050	Root;k__Bacteria;p__Bacteroidetes;c__Cytophagia;o__Cytophagales;f__Cytophagaceae	Bacteria	Bacteroidetes	Cytophagia	Cytophagales	Cytophagaceae	1
OTU_10051	Unassigned	Unassigned	Unassigned	Unassigned	Unassigned	Unassigned	1
OTU_10052	Root;k__Bacteria;p__Proteobacteria;c__TA18;o__CV90;f__	Bacteria	Proteobacteria	TA18	CV90		1
OTU_10053	Root;k__Bacteria;p__Proteobacteria;c__Deltaproteobacteria;o__MIZ46;f__	Bacteria	Proteobacteria	Deltaproteobacteria	MIZ46		1
OTU_10054	Unassigned	Unassigned	Unassigned	Unassigned	Unassigned	Unassigned	1
OTU_10055	Root;k__Bacteria;p__Proteobacteria;c__Alphaproteobacteria;o__Ellin329;f__	Bacteria	Proteobacteria	Alphaproteobacteria	Ellin329		0.67
OTU_10056	Unassigned	Unassigned	Unassigned	Unassigned	Unassigned	Unassigned	1
OTU_10057	Root;k__Bacteria;p__Proteobacteria;c__Gammaproteobacteria;o__Legionellales;f__	Bacteria	Proteobacteria	Gammaproteobacteria	Legionellales		1
OTU_10058	Root;k__Bacteria;p__Acidobacteria;c__Solibacteres;o__Solibacterales;f__Solibacteraceae	Bacteria	Acidobacteria	Solibacteres	Solibacterales	Solibacteraceae	1
OTU_10059	Root;k__Bacteria;p__TM6;c__SJA-4;o__;f__	Bacteria	TM6	SJA-4			1
OTU_1006	Root;k__Bacteria;p__Actinobacteria;c__Thermoleophilia;o__Solirubrobacterales;f__	Bacteria	Actinobacteria	Thermoleophilia	Solirubrobacterales		1
OTU_10060	Unassigned	Unassigned	Unassigned	Unassigned	Unassigned	Unassigned	1
OTU_10061	Root;k__Bacteria;p__Firmicutes;c__Clostridia;o__Clostridiales;f__[Tissierellaceae]	Bacteria	Firmicutes	Clostridia	Clostridiales	Tissierellaceae	1
OTU_10062	Root;k__Bacteria;p__Armatimonadetes;c__[Fimbriimonadia];o__[Fimbriimonadales];f__[Fimbriimonadaceae]	Bacteria	Armatimonadetes	Fimbriimonadia	Fimbriimonadales	Fimbriimonadaceae	1
OTU_10063	Root;k__Bacteria;p__Bacteroidetes;c__[Saprospirae];o__[Saprospirales];f__Chitinophagaceae	Bacteria	Bacteroidetes	Saprospirae	Saprospirales	Chitinophagaceae	1
OTU_10064	Root;k__Bacteria;p__Chloroflexi;c__Chloroflexi;o__AKIW781;f__	Bacteria	Chloroflexi	Chloroflexi	AKIW781		1
OTU_10065	Unassigned	Unassigned	Unassigned	Unassigned	Unassigned	Unassigned	1
OTU_10066	Root;k__Bacteria;p__Proteobacteria;c__Alphaproteobacteria;o__BD7-3;f__	Bacteria	Proteobacteria	Alphaproteobacteria	BD7-3		1
OTU_10067	Root;k__Bacteria;p__Acidobacteria;c__[Chloracidobacteria];o__PK29;f__	Bacteria	Acidobacteria	Chloracidobacteria	PK29		1
OTU_10068	Root;k__Bacteria;p__Acidobacteria;c__Acidobacteria-6;o__iii1-15;f__	Bacteria	Acidobacteria	Acidobacteria-6	iii1-15		1
OTU_10069	Root;k__Bacteria;p__Proteobacteria;c__Deltaproteobacteria;o__Desulfobacterales;f__Desulfobulbaceae	Bacteria	Proteobacteria	Deltaproteobacteria	Desulfobacterales	Desulfobulbaceae	1
OTU_1007	Root;k__Bacteria;p__Bacteroidetes;c__Cytophagia;o__Cytophagales;f__Cytophagaceae	Bacteria	Bacteroidetes	Cytophagia	Cytophagales	Cytophagaceae	1
OTU_10070	Unassigned	Unassigned	Unassigned	Unassigned	Unassigned	Unassigned	1
OTU_10071	Root;k__Bacteria;p__Firmicutes;c__Bacilli;o__Bacillales;f__Paenibacillaceae	Bacteria	Firmicutes	Bacilli	Bacillales	Paenibacillaceae	1
OTU_10072	Root;k__Bacteria;p__Gemmatimonadetes;c__Gemmatimonadetes;o__Ellin5290;f__	Bacteria	Gemmatimonadetes	Gemmatimonadetes	Ellin5290		1
OTU_10073	Root;k__Bacteria;p__Bacteroidetes;c__Sphingobacteriia;o__Sphingobacteriales;f__Sphingobacteriaceae	Bacteria	Bacteroidetes	Sphingobacteriia	Sphingobacteriales	Sphingobacteriaceae	1
OTU_10074	Unassigned	Unassigned	Unassigned	Unassigned	Unassigned	Unassigned	1
OTU_10075	Root;k__Bacteria;p__Proteobacteria;c__Alphaproteobacteria;o__BD7-3;f__	Bacteria	Proteobacteria	Alphaproteobacteria	BD7-3		1
OTU_10076	Root;k__Bacteria;p__Chlamydiae;c__Chlamydiia;o__Chlamydiales;f__Parachlamydiaceae	Bacteria	Chlamydiae	Chlamydiia	Chlamydiales	Parachlamydiaceae	1
OTU_10077	Unassigned	Unassigned	Unassigned	Unassigned	Unassigned	Unassigned	1
OTU_10078	Root;k__Bacteria;p__Bacteroidetes;c__Flavobacteriia;o__Flavobacteriales;f__Flavobacteriaceae	Bacteria	Bacteroidetes	Flavobacteriia	Flavobacteriales	Flavobacteriaceae	1
OTU_10079	Root;k__Bacteria;p__Proteobacteria;c__Alphaproteobacteria;o__Caulobacterales;f__Caulobacteraceae	Bacteria	Proteobacteria	Alphaproteobacteria	Caulobacterales	Caulobacteraceae	1
OTU_1008	Root;k__Bacteria;p__Cyanobacteria;c__Synechococcophycideae;o__Pseudanabaenales;f__Pseudanabaenaceae	Bacteria	Cyanobacteria	Synechococcophycideae	Pseudanabaenales	Pseudanabaenaceae	1
OTU_10080	Root;k__Bacteria;p__Proteobacteria;c__TA18;o__PHOS-HD29;f__	Bacteria	Proteobacteria	TA18	PHOS-HD29		1
OTU_10081	Unassigned	Unassigned	Unassigned	Unassigned	Unassigned	Unassigned	1
OTU_10082	Root;k__Bacteria;p__Actinobacteria;c__Actinobacteria;o__Actinomycetales;f__	Bacteria	Actinobacteria	Actinobacteria	Actinomycetales		0.67
OTU_10083	Unassigned	Unassigned	Unassigned	Unassigned	Unassigned	Unassigned	1
OTU_10084	Root;k__Bacteria;p__Bacteroidetes;c__Cytophagia;o__Cytophagales;f__Cytophagaceae	Bacteria	Bacteroidetes	Cytophagia	Cytophagales	Cytophagaceae	1
OTU_10085	Root;k__Bacteria;p__Verrucomicrobia;c__[Spartobacteria];o__[Chthoniobacterales];f__[Chthoniobacteraceae]	Bacteria	Verrucomicrobia	Spartobacteria	Chthoniobacterales	Chthoniobacteraceae	1
OTU_10086	Root;k__Bacteria;p__Planctomycetes;c__Planctomycetia;o__Gemmatales;f__Gemmataceae	Bacteria	Planctomycetes	Planctomycetia	Gemmatales	Gemmataceae	1
OTU_10087	Unassigned	Unassigned	Unassigned	Unassigned	Unassigned	Unassigned	1
OTU_10088	Root;k__Bacteria;p__Actinobacteria;c__Thermoleophilia;o__Solirubrobacterales;f__Solirubrobacteraceae	Bacteria	Actinobacteria	Thermoleophilia	Solirubrobacterales	Solirubrobacteraceae	0.67
OTU_10089	Unassigned	Unassigned	Unassigned	Unassigned	Unassigned	Unassigned	1
OTU_1009	Root;k__Bacteria;p__Actinobacteria;c__Actinobacteria;o__Actinomycetales;f__	Bacteria	Actinobacteria	Actinobacteria	Actinomycetales		0.67
OTU_10090	Unassigned	Unassigned	Unassigned	Unassigned	Unassigned	Unassigned	1
OTU_10091	Unassigned	Unassigned	Unassigned	Unassigned	Unassigned	Unassigned	1
OTU_10092	Root;k__Bacteria;p__Planctomycetes;c__Phycisphaerae;o__WD2101;f__	Bacteria	Planctomycetes	Phycisphaerae	WD2101		1
OTU_10093	Root;k__Bacteria;p__Proteobacteria;c__Alphaproteobacteria;o__Rickettsiales;f__	Bacteria	Proteobacteria	Alphaproteobacteria	Rickettsiales		1
OTU_10094	Root;k__Bacteria;p__Actinobacteria;c__Actinobacteria;o__Actinomycetales;f__Nocardioidaceae	Bacteria	Actinobacteria	Actinobacteria	Actinomycetales	Nocardioidaceae	1
OTU_10095	Root;k__Bacteria;p__Proteobacteria;c__Alphaproteobacteria;o__Rhizobiales;f__Methylocystaceae	Bacteria	Proteobacteria	Alphaproteobacteria	Rhizobiales	Methylocystaceae	0.67
OTU_10096	Unassigned	Unassigned	Unassigned	Unassigned	Unassigned	Unassigned	1
OTU_10097	Root;k__Bacteria;p__Planctomycetes;c__Planctomycetia;o__Gemmatales;f__Gemmataceae	Bacteria	Planctomycetes	Planctomycetia	Gemmatales	Gemmataceae	1
OTU_10098	Unassigned	Unassigned	Unassigned	Unassigned	Unassigned	Unassigned	1
OTU_10099	Root;k__Bacteria;p__Planctomycetes;c__Planctomycetia;o__Gemmatales;f__Gemmataceae	Bacteria	Planctomycetes	Planctomycetia	Gemmatales	Gemmataceae	1
OTU_101	Root;k__Bacteria;p__Actinobacteria;c__Actinobacteria;o__Actinomycetales;f__Nocardioidaceae	Bacteria	Actinobacteria	Actinobacteria	Actinomycetales	Nocardioidaceae	1
OTU_1010	Root;k__Bacteria;p__Bacteroidetes;c__Sphingobacteriia;o__Sphingobacteriales;f__	Bacteria	Bacteroidetes	Sphingobacteriia	Sphingobacteriales		1
OTU_10100	Root;k__Bacteria;p__Cyanobacteria;c__4C0d-2;o__SM1D11;f__	Bacteria	Cyanobacteria	4C0d-2	SM1D11		1
OTU_10101	Root;k__Bacteria;p__Proteobacteria;c__Epsilonproteobacteria;o__Campylobacterales;f__Campylobacteraceae	Bacteria	Proteobacteria	Epsilonproteobacteria	Campylobacterales	Campylobacteraceae	1
OTU_10102	Root;k__Bacteria;p__Proteobacteria;c__Deltaproteobacteria;o__Desulfobacterales;f__Desulfobulbaceae	Bacteria	Proteobacteria	Deltaproteobacteria	Desulfobacterales	Desulfobulbaceae	0.67
OTU_10103	Root;k__Bacteria;p__Chlamydiae;c__Chlamydiia;o__Chlamydiales;f__Parachlamydiaceae	Bacteria	Chlamydiae	Chlamydiia	Chlamydiales	Parachlamydiaceae	1
OTU_10104	Unassigned	Unassigned	Unassigned	Unassigned	Unassigned	Unassigned	1
OTU_10105	Root;k__Bacteria;p__FBP;c__;o__;f__	Bacteria	FBP				1
OTU_10106	Unassigned	Unassigned	Unassigned	Unassigned	Unassigned	Unassigned	1
OTU_10107	Root;k__Bacteria;p__Actinobacteria;c__Actinobacteria;o__Actinomycetales;f__Micrococcaceae	Bacteria	Actinobacteria	Actinobacteria	Actinomycetales	Micrococcaceae	1
OTU_10108	Unassigned	Unassigned	Unassigned	Unassigned	Unassigned	Unassigned	1
OTU_10109	Root;k__Bacteria;p__Acidobacteria;c__Acidobacteriia;o__Acidobacteriales;f__Koribacteraceae	Bacteria	Acidobacteria	Acidobacteriia	Acidobacteriales	Koribacteraceae	1
OTU_1011	Root;k__Bacteria;p__Chloroflexi;c__Ktedonobacteria;o__Ktedonobacterales;f__Ktedonobacteraceae	Bacteria	Chloroflexi	Ktedonobacteria	Ktedonobacterales	Ktedonobacteraceae	1
OTU_10110	Root;k__Bacteria;p__Proteobacteria;c__Betaproteobacteria;o__MND1;f__	Bacteria	Proteobacteria	Betaproteobacteria	MND1		1
OTU_10111	Root;k__Bacteria;p__TM6;c__SJA-4;o__;f__	Bacteria	TM6	SJA-4			1
OTU_10112	Unassigned	Unassigned	Unassigned	Unassigned	Unassigned	Unassigned	1
OTU_10113	Root;k__Bacteria;p__Proteobacteria;c__Alphaproteobacteria;o__Rhodospirillales;f__Acetobacteraceae	Bacteria	Proteobacteria	Alphaproteobacteria	Rhodospirillales	Acetobacteraceae	1
OTU_10114	Unassigned	Unassigned	Unassigned	Unassigned	Unassigned	Unassigned	1
OTU_10115	Root;k__Bacteria;p__Firmicutes;c__Clostridia;o__Clostridiales;f__Clostridiaceae	Bacteria	Firmicutes	Clostridia	Clostridiales	Clostridiaceae	1
OTU_10116	Root;k__Bacteria;p__Planctomycetes;c__Phycisphaerae;o__WD2101;f__	Bacteria	Planctomycetes	Phycisphaerae	WD2101		1
OTU_10117	Root;k__Bacteria;p__Actinobacteria;c__Rubrobacteria;o__Rubrobacterales;f__Rubrobacteraceae	Bacteria	Actinobacteria	Rubrobacteria	Rubrobacterales	Rubrobacteraceae	1
OTU_10118	Unassigned	Unassigned	Unassigned	Unassigned	Unassigned	Unassigned	1
OTU_10119	Unassigned	Unassigned	Unassigned	Unassigned	Unassigned	Unassigned	1
OTU_1012	Root;k__Bacteria;p__Verrucomicrobia;c__[Pedosphaerae];o__[Pedosphaerales];f__	Bacteria	Verrucomicrobia	Pedosphaerae	Pedosphaerales		0.67
OTU_10120	Root;k__Bacteria;p__Verrucomicrobia;c__Verrucomicrobiae;o__Verrucomicrobiales;f__Verrucomicrobiaceae	Bacteria	Verrucomicrobia	Verrucomicrobiae	Verrucomicrobiales	Verrucomicrobiaceae	1
OTU_10121	Root;k__Bacteria;p__Proteobacteria;c__TA18;o__PHOS-HD29;f__	Bacteria	Proteobacteria	TA18	PHOS-HD29		1
OTU_10122	Unassigned	Unassigned	Unassigned	Unassigned	Unassigned	Unassigned	1
OTU_10123	Root;k__Bacteria;p__Planctomycetes;c__Phycisphaerae;o__CPla-3;f__	Bacteria	Planctomycetes	Phycisphaerae	CPla-3		1
OTU_10124	Root;k__Bacteria;p__Cyanobacteria;c__Oscillatoriophycideae;o__Oscillatoriales;f__Phormidiaceae	Bacteria	Cyanobacteria	Oscillatoriophycideae	Oscillatoriales	Phormidiaceae	1
OTU_10125	Unassigned	Unassigned	Unassigned	Unassigned	Unassigned	Unassigned	1
OTU_10126	Unassigned	Unassigned	Unassigned	Unassigned	Unassigned	Unassigned	1
OTU_10127	Root;k__Bacteria;p__Proteobacteria;c__Alphaproteobacteria;o__;f__	Bacteria	Proteobacteria	Alphaproteobacteria			1
OTU_10128	Root;k__Bacteria;p__Gemmatimonadetes;c__Gemm-3;o__;f__	Bacteria	Gemmatimonadetes	Gemm-3			1
OTU_10129	Root;k__Bacteria;p__OP3;c__koll11;o__GIF10;f__kpj58rc	Bacteria	OP3	koll11	GIF10	kpj58rc	1
OTU_1013	Root;k__Bacteria;p__Acidobacteria;c__[Chloracidobacteria];o__RB41;f__	Bacteria	Acidobacteria	Chloracidobacteria	RB41		1
OTU_10130	Root;k__Bacteria;p__Actinobacteria;c__Thermoleophilia;o__Solirubrobacterales;f__	Bacteria	Actinobacteria	Thermoleophilia	Solirubrobacterales		1
OTU_10131	Root;k__Bacteria;p__Actinobacteria;c__Thermoleophilia;o__Gaiellales;f__Gaiellaceae	Bacteria	Actinobacteria	Thermoleophilia	Gaiellales	Gaiellaceae	1
OTU_10132	Unassigned	Unassigned	Unassigned	Unassigned	Unassigned	Unassigned	1
OTU_10133	Root;k__Bacteria;p__Proteobacteria;c__Alphaproteobacteria;o__;f__	Bacteria	Proteobacteria	Alphaproteobacteria			1
OTU_10134	Root;k__Bacteria;p__Chloroflexi;c__C0119;o__;f__	Bacteria	Chloroflexi	C0119			1
OTU_10135	Root;k__Bacteria;p__OP11;c__WCHB1-64;o__d153;f__	Bacteria	OP11	WCHB1-64	d153		1
OTU_10136	Root;k__Bacteria;p__Proteobacteria;c__Gammaproteobacteria;o__Legionellales;f__	Bacteria	Proteobacteria	Gammaproteobacteria	Legionellales		1
OTU_10137	Root;k__Bacteria;p__Proteobacteria;c__TA18;o__PHOS-HD29;f__	Bacteria	Proteobacteria	TA18	PHOS-HD29		1
OTU_10138	Root;k__Bacteria;p__Firmicutes;c__Bacilli;o__Bacillales;f__Alicyclobacillaceae	Bacteria	Firmicutes	Bacilli	Bacillales	Alicyclobacillaceae	1
OTU_10139	Root;k__Bacteria;p__Actinobacteria;c__Acidimicrobiia;o__Acidimicrobiales;f__	Bacteria	Actinobacteria	Acidimicrobiia	Acidimicrobiales		1
OTU_1014	Root;k__Bacteria;p__Proteobacteria;c__Betaproteobacteria;o__;f__	Bacteria	Proteobacteria	Betaproteobacteria			1
OTU_10140	Root;k__Bacteria;p__Proteobacteria;c__TA18;o__PHOS-HD29;f__	Bacteria	Proteobacteria	TA18	PHOS-HD29		1
OTU_10141	Root;k__Bacteria;p__Acidobacteria;c__[Chloracidobacteria];o__RB41;f__Ellin6075	Bacteria	Acidobacteria	Chloracidobacteria	RB41	Ellin6075	1
OTU_10142	Root;k__Bacteria;p__Acidobacteria;c__Acidobacteria-6;o__iii1-15;f__	Bacteria	Acidobacteria	Acidobacteria-6	iii1-15		1
OTU_10143	Root;k__Bacteria;p__Firmicutes;c__Clostridia;o__Clostridiales;f__[Mogibacteriaceae]	Bacteria	Firmicutes	Clostridia	Clostridiales	Mogibacteriaceae	1
OTU_10144	Root;k__Bacteria;p__Chlorobi;c__;o__;f__	Bacteria	Chlorobi				1
OTU_10145	Root;k__Bacteria;p__Bacteroidetes;c__Flavobacteriia;o__Flavobacteriales;f__Flavobacteriaceae	Bacteria	Bacteroidetes	Flavobacteriia	Flavobacteriales	Flavobacteriaceae	1
OTU_10146	Root;k__Bacteria;p__Proteobacteria;c__Deltaproteobacteria;o__MIZ46;f__	Bacteria	Proteobacteria	Deltaproteobacteria	MIZ46		1
OTU_10147	Root;k__Bacteria;p__TM7;c__TM7-1;o__;f__	Bacteria	TM7	TM7-1			1
OTU_10148	Root;k__Bacteria;p__WS3;c__PRR-12;o__Sediment-1;f__	Bacteria	WS3	PRR-12	Sediment-1		1
OTU_10149	Root;k__Bacteria;p__Planctomycetes;c__Phycisphaerae;o__CPla-3;f__	Bacteria	Planctomycetes	Phycisphaerae	CPla-3		1
OTU_1015	Root;k__Bacteria;p__Acidobacteria;c__Holophagae;o__Holophagales;f__Holophagaceae	Bacteria	Acidobacteria	Holophagae	Holophagales	Holophagaceae	1
OTU_10150	Root;k__Bacteria;p__TM7;c__SC3;o__;f__	Bacteria	TM7	SC3			1
OTU_10151	Root;k__Bacteria;p__Proteobacteria;c__Deltaproteobacteria;o__;f__	Bacteria	Proteobacteria	Deltaproteobacteria			1
OTU_10152	Root;k__Bacteria;p__Chlamydiae;c__Chlamydiia;o__Chlamydiales;f__Parachlamydiaceae	Bacteria	Chlamydiae	Chlamydiia	Chlamydiales	Parachlamydiaceae	1
OTU_10153	Unassigned	Unassigned	Unassigned	Unassigned	Unassigned	Unassigned	1
OTU_10154	Root;k__Bacteria;p__Proteobacteria;c__Deltaproteobacteria;o__MIZ46;f__	Bacteria	Proteobacteria	Deltaproteobacteria	MIZ46		1
OTU_10155	Root;k__Bacteria;p__Gemmatimonadetes;c__Gemm-5;o__;f__	Bacteria	Gemmatimonadetes	Gemm-5			1
OTU_10156	Root;k__Archaea;p__[Parvarchaeota];c__[Parvarchaea];o__YLA114;f__	Archaea	Parvarchaeota	Parvarchaea	YLA114		1
OTU_10157	Root;k__Bacteria;p__Proteobacteria;c__Gammaproteobacteria;o__Legionellales;f__Coxiellaceae	Bacteria	Proteobacteria	Gammaproteobacteria	Legionellales	Coxiellaceae	1
OTU_10158	Unassigned	Unassigned	Unassigned	Unassigned	Unassigned	Unassigned	1
OTU_10159	Root;k__Bacteria;p__Chlamydiae;c__Chlamydiia;o__Chlamydiales;f__Parachlamydiaceae	Bacteria	Chlamydiae	Chlamydiia	Chlamydiales	Parachlamydiaceae	1
OTU_1016	Root;k__Archaea;p__Crenarchaeota;c__Thaumarchaeota;o__Nitrososphaerales;f__Nitrososphaeraceae	Archaea	Crenarchaeota	Thaumarchaeota	Nitrososphaerales	Nitrososphaeraceae	1
OTU_10160	Root;k__Bacteria;p__Planctomycetes;c__Planctomycetia;o__Pirellulales;f__Pirellulaceae	Bacteria	Planctomycetes	Planctomycetia	Pirellulales	Pirellulaceae	1
OTU_10161	Root;k__Bacteria;p__Bacteroidetes;c__[Saprospirae];o__[Saprospirales];f__Chitinophagaceae	Bacteria	Bacteroidetes	Saprospirae	Saprospirales	Chitinophagaceae	1
OTU_10162	Root;k__Bacteria;p__Proteobacteria;c__Deltaproteobacteria;o__Bdellovibrionales;f__Bdellovibrionaceae	Bacteria	Proteobacteria	Deltaproteobacteria	Bdellovibrionales	Bdellovibrionaceae	1
OTU_10163	Unassigned	Unassigned	Unassigned	Unassigned	Unassigned	Unassigned	1
OTU_10164	Root;k__Bacteria;p__Planctomycetes;c__Planctomycetia;o__Gemmatales;f__Gemmataceae	Bacteria	Planctomycetes	Planctomycetia	Gemmatales	Gemmataceae	1
OTU_10165	Root;k__Bacteria;p__Proteobacteria;c__Alphaproteobacteria;o__Rhodospirillales;f__Acetobacteraceae	Bacteria	Proteobacteria	Alphaproteobacteria	Rhodospirillales	Acetobacteraceae	1
OTU_10166	Root;k__Bacteria;p__Bacteroidetes;c__Bacteroidia;o__Bacteroidales;f__Porphyromonadaceae	Bacteria	Bacteroidetes	Bacteroidia	Bacteroidales	Porphyromonadaceae	1
OTU_10167	Root;k__Bacteria;p__Actinobacteria;c__Actinobacteria;o__Actinomycetales	Bacteria	Actinobacteria	Actinobacteria	Actinomycetales	Root;k__Bacteria;p__Actinobacteria;c__Actinobacteria;o__Actinomycetales	1
OTU_10168	Root;k__Bacteria;p__Planctomycetes;c__BD7-11;o__;f__	Bacteria	Planctomycetes	BD7-11			1
OTU_10169	Root;k__Bacteria;p__Elusimicrobia;c__Elusimicrobia;o__FAC88;f__	Bacteria	Elusimicrobia	Elusimicrobia	FAC88		1
OTU_1017	Root;k__Bacteria;p__Acidobacteria;c__Acidobacteria-6;o__CCU21;f__	Bacteria	Acidobacteria	Acidobacteria-6	CCU21		1
OTU_10170	Root;k__Bacteria;p__FBP;c__;o__;f__	Bacteria	FBP				1
OTU_10171	Root;k__Bacteria;p__Bacteroidetes;c__Flavobacteriia;o__Flavobacteriales;f__Blattabacteriaceae	Bacteria	Bacteroidetes	Flavobacteriia	Flavobacteriales	Blattabacteriaceae	1
OTU_10172	Root;k__Bacteria;p__Actinobacteria;c__Actinobacteria;o__Actinomycetales;f__Actinomycetaceae	Bacteria	Actinobacteria	Actinobacteria	Actinomycetales	Actinomycetaceae	1
OTU_10173	Root;k__Bacteria;p__Bacteroidetes;c__Cytophagia;o__Cytophagales;f__Cytophagaceae	Bacteria	Bacteroidetes	Cytophagia	Cytophagales	Cytophagaceae	1
OTU_10174	Root;k__Bacteria;p__Planctomycetes;c__Planctomycetia;o__Gemmatales;f__Gemmataceae	Bacteria	Planctomycetes	Planctomycetia	Gemmatales	Gemmataceae	1
OTU_10175	Root;k__Bacteria;p__Planctomycetes;c__Planctomycetia;o__Gemmatales;f__Gemmataceae	Bacteria	Planctomycetes	Planctomycetia	Gemmatales	Gemmataceae	1
OTU_10176	Root;k__Bacteria;p__Firmicutes;c__Clostridia;o__Clostridiales;f__Ruminococcaceae	Bacteria	Firmicutes	Clostridia	Clostridiales	Ruminococcaceae	1
OTU_10177	Unassigned	Unassigned	Unassigned	Unassigned	Unassigned	Unassigned	1
OTU_10178	Root;k__Bacteria;p__Proteobacteria;c__Betaproteobacteria;o__Burkholderiales;f__Alcaligenaceae	Bacteria	Proteobacteria	Betaproteobacteria	Burkholderiales	Alcaligenaceae	1
OTU_10179	Unassigned	Unassigned	Unassigned	Unassigned	Unassigned	Unassigned	1
OTU_1018	Root;k__Bacteria;p__WPS-2;c__;o__;f__	Bacteria	WPS-2				1
OTU_10180	Unassigned	Unassigned	Unassigned	Unassigned	Unassigned	Unassigned	1
OTU_10181	Root;k__Bacteria;p__Actinobacteria;c__MB-A2-108;o__0319-7L14;f__	Bacteria	Actinobacteria	MB-A2-108	0319-7L14		1
OTU_10182	Root;k__Bacteria;p__Proteobacteria;c__Alphaproteobacteria;o__BD7-3;f__	Bacteria	Proteobacteria	Alphaproteobacteria	BD7-3		1
OTU_10183	Root;k__Bacteria;p__Planctomycetes;c__Planctomycetia;o__Gemmatales;f__Gemmataceae	Bacteria	Planctomycetes	Planctomycetia	Gemmatales	Gemmataceae	1
OTU_10184	Unassigned	Unassigned	Unassigned	Unassigned	Unassigned	Unassigned	1
OTU_10185	Root;k__Bacteria;p__Chloroflexi;c__Ktedonobacteria;o__B12-WMSP1;f__	Bacteria	Chloroflexi	Ktedonobacteria	B12-WMSP1		1
OTU_10186	Root;k__Bacteria;p__Acidobacteria;c__Solibacteres;o__Solibacterales;f__Solibacteraceae	Bacteria	Acidobacteria	Solibacteres	Solibacterales	Solibacteraceae	1
OTU_10187	Root;k__Bacteria;p__Actinobacteria;c__Thermoleophilia;o__Solirubrobacterales;f__Solirubrobacteraceae	Bacteria	Actinobacteria	Thermoleophilia	Solirubrobacterales	Solirubrobacteraceae	1
OTU_10188	Unassigned	Unassigned	Unassigned	Unassigned	Unassigned	Unassigned	1
OTU_10189	Root;k__Bacteria;p__Planctomycetes;c__Planctomycetia;o__Gemmatales;f__Isosphaeraceae	Bacteria	Planctomycetes	Planctomycetia	Gemmatales	Isosphaeraceae	1
OTU_1019	Root;k__Bacteria;p__Acidobacteria;c__Solibacteres;o__Solibacterales;f__	Bacteria	Acidobacteria	Solibacteres	Solibacterales		1
OTU_10190	Root;k__Bacteria;p__Proteobacteria;c__Gammaproteobacteria;o__Legionellales;f__Coxiellaceae	Bacteria	Proteobacteria	Gammaproteobacteria	Legionellales	Coxiellaceae	1
OTU_10191	Root;k__Bacteria;p__Bacteroidetes;c__[Saprospirae];o__[Saprospirales];f__Chitinophagaceae	Bacteria	Bacteroidetes	Saprospirae	Saprospirales	Chitinophagaceae	1
OTU_10192	Unassigned	Unassigned	Unassigned	Unassigned	Unassigned	Unassigned	1
OTU_10193	Root;k__Bacteria;p__Proteobacteria;c__Alphaproteobacteria;o__Rhizobiales;f__Methylocystaceae	Bacteria	Proteobacteria	Alphaproteobacteria	Rhizobiales	Methylocystaceae	1
OTU_10194	Root;k__Bacteria;p__Acidobacteria;c__Solibacteres;o__Solibacterales;f__	Bacteria	Acidobacteria	Solibacteres	Solibacterales		1
OTU_10195	Root;k__Bacteria;p__TM7;c__TM7-1;o__;f__	Bacteria	TM7	TM7-1			1
OTU_10196	Root;k__Bacteria;p__Proteobacteria;c__Deltaproteobacteria;o__Myxococcales;f__	Bacteria	Proteobacteria	Deltaproteobacteria	Myxococcales		0.67
OTU_10197	Root;k__Bacteria;p__Proteobacteria;c__Betaproteobacteria;o__Procabacteriales;f__Procabacteriaceae	Bacteria	Proteobacteria	Betaproteobacteria	Procabacteriales	Procabacteriaceae	1
OTU_10198	Root;k__Bacteria;p__Acidobacteria;c__Sva0725;o__Sva0725;f__	Bacteria	Acidobacteria	Sva0725	Sva0725		1
OTU_10199	Root;k__Bacteria;p__Proteobacteria;c__Deltaproteobacteria;o__FAC87;f__	Bacteria	Proteobacteria	Deltaproteobacteria	FAC87		1
OTU_102	Root;k__Bacteria;p__Verrucomicrobia;c__[Spartobacteria];o__[Chthoniobacterales];f__[Chthoniobacteraceae]	Bacteria	Verrucomicrobia	Spartobacteria	Chthoniobacterales	Chthoniobacteraceae	1
OTU_1020	Root;k__Bacteria;p__Chloroflexi;c__Anaerolineae;o__SBR1031;f__A4b	Bacteria	Chloroflexi	Anaerolineae	SBR1031	A4b	1
OTU_10200	Root;k__Bacteria;p__OP11;c__OP11-1;o__;f__	Bacteria	OP11	OP11-1			1
OTU_10201	Root;k__Bacteria;p__Planctomycetes;c__Planctomycetia;o__Gemmatales;f__Gemmataceae	Bacteria	Planctomycetes	Planctomycetia	Gemmatales	Gemmataceae	1
OTU_10202	Root;k__Bacteria;p__Proteobacteria;c__Gammaproteobacteria;o__Pseudomonadales;f__Pseudomonadaceae	Bacteria	Proteobacteria	Gammaproteobacteria	Pseudomonadales	Pseudomonadaceae	1
OTU_10203	Root;k__Bacteria;p__Bacteroidetes;c__[Saprospirae];o__[Saprospirales];f__Chitinophagaceae	Bacteria	Bacteroidetes	Saprospirae	Saprospirales	Chitinophagaceae	1
OTU_10204	Root;k__Bacteria;p__Bacteroidetes;c__Sphingobacteriia;o__Sphingobacteriales;f__Sphingobacteriaceae	Bacteria	Bacteroidetes	Sphingobacteriia	Sphingobacteriales	Sphingobacteriaceae	1
OTU_10205	Unassigned	Unassigned	Unassigned	Unassigned	Unassigned	Unassigned	1
OTU_10206	Root;k__Bacteria;p__Proteobacteria;c__Deltaproteobacteria;o__Myxococcales;f__	Bacteria	Proteobacteria	Deltaproteobacteria	Myxococcales		1
OTU_10207	Root;k__Bacteria;p__Proteobacteria;c__Gammaproteobacteria;o__Legionellales;f__Legionellaceae	Bacteria	Proteobacteria	Gammaproteobacteria	Legionellales	Legionellaceae	1
OTU_10208	Root;k__Bacteria;p__Actinobacteria;c__Acidimicrobiia;o__Acidimicrobiales;f__	Bacteria	Actinobacteria	Acidimicrobiia	Acidimicrobiales		1
OTU_10209	Unassigned	Unassigned	Unassigned	Unassigned	Unassigned	Unassigned	1
OTU_1021	Root;k__Bacteria;p__Proteobacteria;c__Gammaproteobacteria;o__Xanthomonadales;f__Xanthomonadaceae	Bacteria	Proteobacteria	Gammaproteobacteria	Xanthomonadales	Xanthomonadaceae	1
OTU_10210	Root;k__Bacteria;p__Verrucomicrobia;c__[Spartobacteria];o__[Chthoniobacterales];f__[Chthoniobacteraceae]	Bacteria	Verrucomicrobia	Spartobacteria	Chthoniobacterales	Chthoniobacteraceae	1
OTU_10211	Root;k__Bacteria;p__Proteobacteria;c__Alphaproteobacteria;o__;f__	Bacteria	Proteobacteria	Alphaproteobacteria			1
OTU_10212	Root;k__Bacteria;p__Planctomycetes;c__OM190;o__agg27;f__	Bacteria	Planctomycetes	OM190	agg27		1
OTU_10213	Root;k__Bacteria;p__Planctomycetes;c__Planctomycetia;o__Gemmatales;f__Gemmataceae	Bacteria	Planctomycetes	Planctomycetia	Gemmatales	Gemmataceae	1
OTU_10214	Unassigned	Unassigned	Unassigned	Unassigned	Unassigned	Unassigned	1
OTU_10215	Root;k__Bacteria;p__Bacteroidetes;c__[Saprospirae];o__[Saprospirales];f__Chitinophagaceae	Bacteria	Bacteroidetes	Saprospirae	Saprospirales	Chitinophagaceae	1
OTU_10216	Unassigned	Unassigned	Unassigned	Unassigned	Unassigned	Unassigned	1
OTU_10217	Root;k__Bacteria;p__Armatimonadetes;c__Chthonomonadetes;o__SJA-22;f__	Bacteria	Armatimonadetes	Chthonomonadetes	SJA-22		1
OTU_10218	Root;k__Bacteria;p__Bacteroidetes;c__Cytophagia;o__Cytophagales;f__Cytophagaceae	Bacteria	Bacteroidetes	Cytophagia	Cytophagales	Cytophagaceae	1
OTU_10219	Root;k__Bacteria;p__OD1;c__;o__;f__	Bacteria	OD1				1
OTU_1022	Root;k__Bacteria;p__Proteobacteria;c__Alphaproteobacteria;o__Rhizobiales;f__Hyphomicrobiaceae	Bacteria	Proteobacteria	Alphaproteobacteria	Rhizobiales	Hyphomicrobiaceae	1
OTU_10220	Unassigned	Unassigned	Unassigned	Unassigned	Unassigned	Unassigned	1
OTU_10221	Root;k__Bacteria;p__Bacteroidetes;c__Cytophagia;o__Cytophagales;f__Cytophagaceae	Bacteria	Bacteroidetes	Cytophagia	Cytophagales	Cytophagaceae	1
OTU_10222	Root;k__Bacteria;p__Chloroflexi;c__Chloroflexi;o__[Roseiflexales];f__[Kouleothrixaceae]	Bacteria	Chloroflexi	Chloroflexi	Roseiflexales	Kouleothrixaceae	1
OTU_10223	Root;k__Bacteria;p__Proteobacteria;c__Deltaproteobacteria;o__FAC87;f__	Bacteria	Proteobacteria	Deltaproteobacteria	FAC87		1
OTU_10224	Root;k__Bacteria;p__Acidobacteria;c__Acidobacteriia;o__Acidobacteriales;f__Acidobacteriaceae	Bacteria	Acidobacteria	Acidobacteriia	Acidobacteriales	Acidobacteriaceae	1
OTU_10225	Root;k__Bacteria;p__Proteobacteria;c__Alphaproteobacteria;o__Rhodobacterales;f__Rhodobacteraceae	Bacteria	Proteobacteria	Alphaproteobacteria	Rhodobacterales	Rhodobacteraceae	1
OTU_10226	Unassigned	Unassigned	Unassigned	Unassigned	Unassigned	Unassigned	1
OTU_10227	Root;k__Bacteria;p__Planctomycetes;c__Pla3;o__;f__	Bacteria	Planctomycetes	Pla3			0.67
OTU_10228	Root;k__Bacteria;p__Proteobacteria;c__Alphaproteobacteria;o__;f__	Bacteria	Proteobacteria	Alphaproteobacteria			1
OTU_10229	Root;k__Bacteria;p__Bacteroidetes;c__Sphingobacteriia;o__Sphingobacteriales;f__	Bacteria	Bacteroidetes	Sphingobacteriia	Sphingobacteriales		1
OTU_1023	Root;k__Bacteria;p__Gemmatimonadetes;c__Gemmatimonadetes;o__Gemmatimonadales	Bacteria	Gemmatimonadetes	Gemmatimonadetes	Gemmatimonadales	Root;k__Bacteria;p__Gemmatimonadetes;c__Gemmatimonadetes;o__Gemmatimonadales	0.67
OTU_10230	Root;k__Bacteria;p__Acidobacteria;c__Solibacteres;o__Solibacterales	Bacteria	Acidobacteria	Solibacteres	Solibacterales	Root;k__Bacteria;p__Acidobacteria;c__Solibacteres;o__Solibacterales	1
OTU_10231	Root;k__Bacteria;p__Proteobacteria;c__Betaproteobacteria;o__Tremblayales;f__Tremblayaceae	Bacteria	Proteobacteria	Betaproteobacteria	Tremblayales	Tremblayaceae	1
OTU_10232	Unassigned	Unassigned	Unassigned	Unassigned	Unassigned	Unassigned	1
OTU_10233	Root;k__Bacteria;p__Planctomycetes;c__Planctomycetia;o__Gemmatales;f__Gemmataceae	Bacteria	Planctomycetes	Planctomycetia	Gemmatales	Gemmataceae	1
OTU_10234	Root;k__Bacteria;p__Proteobacteria;c__Gammaproteobacteria;o__;f__	Bacteria	Proteobacteria	Gammaproteobacteria			0.67
OTU_10235	Root;k__Bacteria;p__Planctomycetes;c__Planctomycetia;o__Pirellulales;f__Pirellulaceae	Bacteria	Planctomycetes	Planctomycetia	Pirellulales	Pirellulaceae	1
OTU_10236	Unassigned	Unassigned	Unassigned	Unassigned	Unassigned	Unassigned	1
OTU_10237	Root;k__Bacteria;p__Chloroflexi;c__Anaerolineae;o__;f__	Bacteria	Chloroflexi	Anaerolineae			1
OTU_10238	Unassigned	Unassigned	Unassigned	Unassigned	Unassigned	Unassigned	1
OTU_10239	Unassigned	Unassigned	Unassigned	Unassigned	Unassigned	Unassigned	1
OTU_1024	Root;k__Bacteria;p__Gemmatimonadetes;c__Gemmatimonadetes;o__Ellin5290;f__	Bacteria	Gemmatimonadetes	Gemmatimonadetes	Ellin5290		1
OTU_10240	Root;k__Bacteria;p__Actinobacteria;c__Actinobacteria;o__Actinomycetales;f__Nocardioidaceae	Bacteria	Actinobacteria	Actinobacteria	Actinomycetales	Nocardioidaceae	1
OTU_10241	Root;k__Bacteria;p__Proteobacteria;c__Alphaproteobacteria;o__Rickettsiales;f__mitochondria	Bacteria	Proteobacteria	Alphaproteobacteria	Rickettsiales	mitochondria	1
OTU_10242	Root;k__Bacteria;p__Acidobacteria;c__Solibacteres;o__Solibacterales;f__	Bacteria	Acidobacteria	Solibacteres	Solibacterales		1
OTU_10243	Root;k__Bacteria;p__Proteobacteria;c__Deltaproteobacteria;o__Bdellovibrionales;f__Bdellovibrionaceae	Bacteria	Proteobacteria	Deltaproteobacteria	Bdellovibrionales	Bdellovibrionaceae	1
OTU_10244	Root;k__Bacteria;p__Proteobacteria;c__Alphaproteobacteria;o__Rickettsiales;f__mitochondria	Bacteria	Proteobacteria	Alphaproteobacteria	Rickettsiales	mitochondria	1
OTU_10245	Root;k__Bacteria;p__Firmicutes;c__Bacilli;o__Bacillales;f__Pasteuriaceae	Bacteria	Firmicutes	Bacilli	Bacillales	Pasteuriaceae	1
OTU_10246	Unassigned	Unassigned	Unassigned	Unassigned	Unassigned	Unassigned	1
OTU_10247	Root;k__Bacteria;p__Proteobacteria;c__Betaproteobacteria;o__Procabacteriales;f__Procabacteriaceae	Bacteria	Proteobacteria	Betaproteobacteria	Procabacteriales	Procabacteriaceae	1
OTU_10248	Unassigned	Unassigned	Unassigned	Unassigned	Unassigned	Unassigned	1
OTU_10249	Unassigned	Unassigned	Unassigned	Unassigned	Unassigned	Unassigned	1
OTU_1025	Unassigned	Unassigned	Unassigned	Unassigned	Unassigned	Unassigned	1
OTU_10250	Root;k__Bacteria;p__Planctomycetes;c__Phycisphaerae;o__Phycisphaerales;f__	Bacteria	Planctomycetes	Phycisphaerae	Phycisphaerales		0.67
OTU_10251	Root;k__Bacteria;p__Bacteroidetes;c__Cytophagia;o__Cytophagales;f__Cytophagaceae	Bacteria	Bacteroidetes	Cytophagia	Cytophagales	Cytophagaceae	1
OTU_10252	Root;k__Bacteria;p__Actinobacteria;c__Actinobacteria;o__Actinomycetales;f__	Bacteria	Actinobacteria	Actinobacteria	Actinomycetales		0.67
OTU_10253	Root;k__Bacteria;p__Gemmatimonadetes;c__Gemmatimonadetes;o__N1423WL;f__	Bacteria	Gemmatimonadetes	Gemmatimonadetes	N1423WL		1
OTU_10254	Root;k__Bacteria;p__TM6;c__SJA-4;o__;f__	Bacteria	TM6	SJA-4			1
OTU_10255	Root;k__Bacteria;p__OD1;c__SM2F11;o__;f__	Bacteria	OD1	SM2F11			1
OTU_10256	Root;k__Bacteria;p__Proteobacteria;c__Deltaproteobacteria;o__;f__	Bacteria	Proteobacteria	Deltaproteobacteria			1
OTU_10257	Root;k__Bacteria;p__Acidobacteria;c__Solibacteres;o__Solibacterales;f__	Bacteria	Acidobacteria	Solibacteres	Solibacterales		1
OTU_10258	Unassigned	Unassigned	Unassigned	Unassigned	Unassigned	Unassigned	1
OTU_10259	Root;k__Bacteria;p__Proteobacteria;c__Alphaproteobacteria;o__;f__	Bacteria	Proteobacteria	Alphaproteobacteria			1
OTU_1026	Root;k__Bacteria;p__Armatimonadetes;c__[Fimbriimonadia];o__[Fimbriimonadales];f__[Fimbriimonadaceae]	Bacteria	Armatimonadetes	Fimbriimonadia	Fimbriimonadales	Fimbriimonadaceae	1
OTU_10260	Root;k__Bacteria;p__Acidobacteria;c__Acidobacteriia;o__Acidobacteriales;f__Koribacteraceae	Bacteria	Acidobacteria	Acidobacteriia	Acidobacteriales	Koribacteraceae	1
OTU_10261	Root;k__Bacteria;p__Acidobacteria;c__Solibacteres;o__Solibacterales;f__	Bacteria	Acidobacteria	Solibacteres	Solibacterales		1
OTU_10262	Root;k__Bacteria;p__Acidobacteria;c__DA052;o__Ellin6513;f__	Bacteria	Acidobacteria	DA052	Ellin6513		1
OTU_10263	Root;k__Bacteria;p__Chlamydiae;c__Chlamydiia;o__Chlamydiales;f__Parachlamydiaceae	Bacteria	Chlamydiae	Chlamydiia	Chlamydiales	Parachlamydiaceae	1
OTU_10264	Root;k__Bacteria;p__Gemmatimonadetes;c__Gemmatimonadetes;o__Gemmatimonadales;f__	Bacteria	Gemmatimonadetes	Gemmatimonadetes	Gemmatimonadales		1
OTU_10265	Root;k__Bacteria;p__Proteobacteria;c__Deltaproteobacteria;o__Syntrophobacterales;f__Syntrophobacteraceae	Bacteria	Proteobacteria	Deltaproteobacteria	Syntrophobacterales	Syntrophobacteraceae	0.67
OTU_10266	Root;k__Bacteria;p__Proteobacteria;c__Deltaproteobacteria;o__Myxococcales;f__	Bacteria	Proteobacteria	Deltaproteobacteria	Myxococcales		1
OTU_10267	Root;k__Bacteria;p__BRC1;c__PRR-11;o__;f__	Bacteria	BRC1	PRR-11			1
OTU_10268	Root;k__Bacteria;p__Acidobacteria;c__Acidobacteria-6;o__iii1-15;f__	Bacteria	Acidobacteria	Acidobacteria-6	iii1-15		1
OTU_10269	Root;k__Bacteria;p__Actinobacteria;c__Acidimicrobiia;o__Acidimicrobiales;f__	Bacteria	Actinobacteria	Acidimicrobiia	Acidimicrobiales		1
OTU_1027	Root;k__Bacteria;p__Proteobacteria;c__Gammaproteobacteria;o__Xanthomonadales;f__Xanthomonadaceae	Bacteria	Proteobacteria	Gammaproteobacteria	Xanthomonadales	Xanthomonadaceae	1
OTU_10270	Root;k__Bacteria;p__Acidobacteria;c__Solibacteres;o__Solibacterales;f__	Bacteria	Acidobacteria	Solibacteres	Solibacterales		0.67
OTU_10271	Unassigned	Unassigned	Unassigned	Unassigned	Unassigned	Unassigned	1
OTU_10272	Unassigned	Unassigned	Unassigned	Unassigned	Unassigned	Unassigned	1
OTU_10273	Root;k__Bacteria;p__Proteobacteria;c__Deltaproteobacteria;o__AF420338;f__	Bacteria	Proteobacteria	Deltaproteobacteria	AF420338		1
OTU_10274	Root;k__Bacteria;p__Proteobacteria;c__Alphaproteobacteria;o__BD7-3;f__	Bacteria	Proteobacteria	Alphaproteobacteria	BD7-3		1
OTU_10275	Root;k__Bacteria;p__Proteobacteria;c__Alphaproteobacteria;o__BD7-3;f__	Bacteria	Proteobacteria	Alphaproteobacteria	BD7-3		1
OTU_10276	Root;k__Bacteria;p__WS3;c__PRR-12;o__Sediment-1;f__PRR-10	Bacteria	WS3	PRR-12	Sediment-1	PRR-10	0.67
OTU_10277	Unassigned	Unassigned	Unassigned	Unassigned	Unassigned	Unassigned	1
OTU_10278	Root;k__Bacteria;p__Proteobacteria;c__Betaproteobacteria;o__Burkholderiales;f__Burkholderiaceae	Bacteria	Proteobacteria	Betaproteobacteria	Burkholderiales	Burkholderiaceae	1
OTU_10279	Root;k__Bacteria;p__Proteobacteria;c__Deltaproteobacteria;o__Bdellovibrionales;f__Bdellovibrionaceae	Bacteria	Proteobacteria	Deltaproteobacteria	Bdellovibrionales	Bdellovibrionaceae	1
OTU_1028	Unassigned	Unassigned	Unassigned	Unassigned	Unassigned	Unassigned	1
OTU_10280	Root;k__Bacteria;p__Planctomycetes;c__Planctomycetia;o__Planctomycetales;f__Planctomycetaceae	Bacteria	Planctomycetes	Planctomycetia	Planctomycetales	Planctomycetaceae	1
OTU_10281	Unassigned	Unassigned	Unassigned	Unassigned	Unassigned	Unassigned	1
OTU_10282	Root;k__Bacteria;p__Proteobacteria;c__Deltaproteobacteria;o__Bdellovibrionales;f__Bdellovibrionaceae	Bacteria	Proteobacteria	Deltaproteobacteria	Bdellovibrionales	Bdellovibrionaceae	1
OTU_10283	Unassigned	Unassigned	Unassigned	Unassigned	Unassigned	Unassigned	1
OTU_10284	Unassigned	Unassigned	Unassigned	Unassigned	Unassigned	Unassigned	1
OTU_10285	Root;k__Bacteria;p__Proteobacteria;c__Betaproteobacteria;o__Burkholderiales;f__Oxalobacteraceae	Bacteria	Proteobacteria	Betaproteobacteria	Burkholderiales	Oxalobacteraceae	0.67
OTU_10286	Root;k__Bacteria;p__Chloroflexi;c__Ktedonobacteria;o__B12-WMSP1;f__	Bacteria	Chloroflexi	Ktedonobacteria	B12-WMSP1		1
OTU_10287	Root;k__Bacteria;p__Bacteroidetes;c__Cytophagia;o__Cytophagales;f__Flammeovirgaceae	Bacteria	Bacteroidetes	Cytophagia	Cytophagales	Flammeovirgaceae	0.67
OTU_10288	Root;k__Bacteria;p__Nitrospirae;c__Nitrospira;o__Nitrospirales;f__Nitrospiraceae	Bacteria	Nitrospirae	Nitrospira	Nitrospirales	Nitrospiraceae	1
OTU_10289	Root;k__Bacteria;p__Armatimonadetes;c__0319-6E2;o__;f__	Bacteria	Armatimonadetes	0319-6E2			1
OTU_1029	Root;k__Bacteria;p__Acidobacteria;c__Solibacteres;o__Solibacterales;f__	Bacteria	Acidobacteria	Solibacteres	Solibacterales		1
OTU_10290	Root;k__Bacteria;p__Planctomycetes;c__Phycisphaerae;o__WD2101;f__	Bacteria	Planctomycetes	Phycisphaerae	WD2101		1
OTU_10291	Unassigned	Unassigned	Unassigned	Unassigned	Unassigned	Unassigned	1
OTU_10292	Unassigned	Unassigned	Unassigned	Unassigned	Unassigned	Unassigned	1
OTU_10293	Root;k__Bacteria;p__Proteobacteria;c__Gammaproteobacteria;o__Legionellales;f__Coxiellaceae	Bacteria	Proteobacteria	Gammaproteobacteria	Legionellales	Coxiellaceae	1
OTU_10294	Root;k__Bacteria;p__TM7;c__SC3;o__;f__	Bacteria	TM7	SC3			1
OTU_10295	Unassigned	Unassigned	Unassigned	Unassigned	Unassigned	Unassigned	1
OTU_10296	Unassigned	Unassigned	Unassigned	Unassigned	Unassigned	Unassigned	1
OTU_10297	Root;k__Bacteria;p__Chlorobi;c__OPB56;o__;f__	Bacteria	Chlorobi	OPB56			1
OTU_10298	Unassigned	Unassigned	Unassigned	Unassigned	Unassigned	Unassigned	1
OTU_10299	Unassigned	Unassigned	Unassigned	Unassigned	Unassigned	Unassigned	1
OTU_103	Root;k__Bacteria;p__Actinobacteria;c__Actinobacteria;o__Actinomycetales;f__Nocardioidaceae	Bacteria	Actinobacteria	Actinobacteria	Actinomycetales	Nocardioidaceae	1
OTU_1030	Unassigned	Unassigned	Unassigned	Unassigned	Unassigned	Unassigned	1
OTU_10300	Unassigned	Unassigned	Unassigned	Unassigned	Unassigned	Unassigned	1
OTU_10301	Unassigned	Unassigned	Unassigned	Unassigned	Unassigned	Unassigned	1
OTU_10302	Root;k__Bacteria;p__Proteobacteria;c__Alphaproteobacteria	Bacteria	Proteobacteria	Alphaproteobacteria	Root;k__Bacteria;p__Proteobacteria;c__Alphaproteobacteria	Root;k__Bacteria;p__Proteobacteria;c__Alphaproteobacteria	1
OTU_10303	Unassigned	Unassigned	Unassigned	Unassigned	Unassigned	Unassigned	1
OTU_10304	Root;k__Bacteria;p__Proteobacteria;c__Gammaproteobacteria;o__Legionellales;f__Coxiellaceae	Bacteria	Proteobacteria	Gammaproteobacteria	Legionellales	Coxiellaceae	1
OTU_10305	Root;k__Bacteria;p__Actinobacteria;c__Thermoleophilia;o__Gaiellales;f__Gaiellaceae	Bacteria	Actinobacteria	Thermoleophilia	Gaiellales	Gaiellaceae	1
OTU_10306	Root;k__Bacteria;p__Acidobacteria;c__[Chloracidobacteria];o__RB41;f__	Bacteria	Acidobacteria	Chloracidobacteria	RB41		1
OTU_10307	Unassigned	Unassigned	Unassigned	Unassigned	Unassigned	Unassigned	1
OTU_10308	Unassigned	Unassigned	Unassigned	Unassigned	Unassigned	Unassigned	1
OTU_10309	Root;k__Bacteria;p__Proteobacteria;c__Deltaproteobacteria;o__Myxococcales;f__Polyangiaceae	Bacteria	Proteobacteria	Deltaproteobacteria	Myxococcales	Polyangiaceae	1
OTU_1031	Root;k__Bacteria;p__Bacteroidetes;c__[Saprospirae];o__[Saprospirales];f__Chitinophagaceae	Bacteria	Bacteroidetes	Saprospirae	Saprospirales	Chitinophagaceae	1
OTU_10310	Root;k__Bacteria;p__Proteobacteria;c__Deltaproteobacteria;o__Bdellovibrionales;f__Bdellovibrionaceae	Bacteria	Proteobacteria	Deltaproteobacteria	Bdellovibrionales	Bdellovibrionaceae	1
OTU_10311	Root;k__Bacteria;p__OD1;c__ABY1;o__;f__	Bacteria	OD1	ABY1			1
OTU_10312	Root;k__Bacteria;p__Planctomycetes;c__Planctomycetia;o__Planctomycetales;f__Planctomycetaceae	Bacteria	Planctomycetes	Planctomycetia	Planctomycetales	Planctomycetaceae	1
OTU_10313	Root;k__Bacteria;p__Proteobacteria;c__Alphaproteobacteria;o__BD7-3;f__	Bacteria	Proteobacteria	Alphaproteobacteria	BD7-3		1
OTU_10314	Root;k__Bacteria;p__Proteobacteria;c__Deltaproteobacteria;o__Myxococcales;f__	Bacteria	Proteobacteria	Deltaproteobacteria	Myxococcales		1
OTU_10315	Root;k__Bacteria;p__Chloroflexi;c__SHA-26;o__;f__	Bacteria	Chloroflexi	SHA-26			1
OTU_10316	Unassigned	Unassigned	Unassigned	Unassigned	Unassigned	Unassigned	1
OTU_10317	Root;k__Bacteria;p__Proteobacteria;c__Gammaproteobacteria;o__Legionellales;f__Coxiellaceae	Bacteria	Proteobacteria	Gammaproteobacteria	Legionellales	Coxiellaceae	1
OTU_10318	Root;k__Bacteria;p__Proteobacteria;c__Alphaproteobacteria;o__Rhizobiales;f__Rhodobiaceae	Bacteria	Proteobacteria	Alphaproteobacteria	Rhizobiales	Rhodobiaceae	0.67
OTU_10319	Unassigned	Unassigned	Unassigned	Unassigned	Unassigned	Unassigned	1
OTU_1032	Root;k__Bacteria;p__Armatimonadetes;c__Armatimonadia;o__FW68;f__	Bacteria	Armatimonadetes	Armatimonadia	FW68		1
OTU_10320	Root;k__Bacteria;p__Proteobacteria;c__Alphaproteobacteria;o__Rhodospirillales;f__Acetobacteraceae	Bacteria	Proteobacteria	Alphaproteobacteria	Rhodospirillales	Acetobacteraceae	1
OTU_10321	Root;k__Bacteria;p__Bacteroidetes;c__Sphingobacteriia;o__Sphingobacteriales;f__	Bacteria	Bacteroidetes	Sphingobacteriia	Sphingobacteriales		1
OTU_10322	Unassigned	Unassigned	Unassigned	Unassigned	Unassigned	Unassigned	1
OTU_10323	Unassigned	Unassigned	Unassigned	Unassigned	Unassigned	Unassigned	1
OTU_10324	Root;k__Bacteria;p__Planctomycetes;c__Planctomycetia;o__Gemmatales;f__Gemmataceae	Bacteria	Planctomycetes	Planctomycetia	Gemmatales	Gemmataceae	1
OTU_10325	Root;k__Bacteria;p__Proteobacteria;c__Alphaproteobacteria;o__Kiloniellales;f__Kiloniellaceae	Bacteria	Proteobacteria	Alphaproteobacteria	Kiloniellales	Kiloniellaceae	1
OTU_10326	Root;k__Bacteria;p__Proteobacteria;c__Gammaproteobacteria;o__Legionellales;f__Legionellaceae	Bacteria	Proteobacteria	Gammaproteobacteria	Legionellales	Legionellaceae	1
OTU_10327	Unassigned	Unassigned	Unassigned	Unassigned	Unassigned	Unassigned	1
OTU_10328	Root;k__Bacteria;p__Planctomycetes;c__Phycisphaerae;o__WD2101;f__	Bacteria	Planctomycetes	Phycisphaerae	WD2101		1
OTU_10329	Unassigned	Unassigned	Unassigned	Unassigned	Unassigned	Unassigned	1
OTU_1033	Root;k__Bacteria;p__Actinobacteria;c__Actinobacteria;o__Actinomycetales;f__Pseudonocardiaceae	Bacteria	Actinobacteria	Actinobacteria	Actinomycetales	Pseudonocardiaceae	1
OTU_10330	Root;k__Bacteria;p__Proteobacteria;c__Deltaproteobacteria;o__Bdellovibrionales;f__Bacteriovoracaceae	Bacteria	Proteobacteria	Deltaproteobacteria	Bdellovibrionales	Bacteriovoracaceae	1
OTU_10331	Root;k__Bacteria;p__;c__;o__;f__	Bacteria					1
OTU_10332	Root;k__Bacteria;p__FBP;c__;o__;f__	Bacteria	FBP				1
OTU_10333	Root;k__Bacteria;p__Proteobacteria;c__Alphaproteobacteria;o__Sphingomonadales	Bacteria	Proteobacteria	Alphaproteobacteria	Sphingomonadales	Root;k__Bacteria;p__Proteobacteria;c__Alphaproteobacteria;o__Sphingomonadales	1
OTU_10334	Unassigned	Unassigned	Unassigned	Unassigned	Unassigned	Unassigned	1
OTU_10335	Root;k__Bacteria;p__Actinobacteria;c__Actinobacteria;o__Actinomycetales;f__Actinomycetaceae	Bacteria	Actinobacteria	Actinobacteria	Actinomycetales	Actinomycetaceae	0.67
OTU_10336	Root;k__Bacteria;p__Planctomycetes;c__Planctomycetia;o__Gemmatales;f__Gemmataceae	Bacteria	Planctomycetes	Planctomycetia	Gemmatales	Gemmataceae	1
OTU_10337	Unassigned	Unassigned	Unassigned	Unassigned	Unassigned	Unassigned	1
OTU_10338	Root;k__Bacteria;p__Chloroflexi;c__Chloroflexi;o__Herpetosiphonales;f__	Bacteria	Chloroflexi	Chloroflexi	Herpetosiphonales		1
OTU_10339	Unassigned	Unassigned	Unassigned	Unassigned	Unassigned	Unassigned	1
OTU_1034	Root;k__Bacteria;p__Acidobacteria;c__Acidobacteria-5;o__;f__	Bacteria	Acidobacteria	Acidobacteria-5			1
OTU_10340	Root;k__Bacteria;p__OD1;c__ABY1;o__;f__	Bacteria	OD1	ABY1			1
OTU_10341	Root;k__Bacteria;p__Cyanobacteria;c__Chloroplast;o__;f__	Bacteria	Cyanobacteria	Chloroplast			1
OTU_10342	Root;k__Bacteria;p__Planctomycetes;c__Phycisphaerae;o__Phycisphaerales;f__	Bacteria	Planctomycetes	Phycisphaerae	Phycisphaerales		1
OTU_10343	Root;k__Bacteria;p__Actinobacteria;c__Actinobacteria;o__Actinomycetales;f__Nocardiopsaceae	Bacteria	Actinobacteria	Actinobacteria	Actinomycetales	Nocardiopsaceae	1
OTU_10344	Unassigned	Unassigned	Unassigned	Unassigned	Unassigned	Unassigned	1
OTU_10345	Root;k__Bacteria;p__Proteobacteria;c__Deltaproteobacteria;o__Spirobacillales;f__	Bacteria	Proteobacteria	Deltaproteobacteria	Spirobacillales		1
OTU_10346	Root;k__Bacteria;p__Chloroflexi;c__Ktedonobacteria;o__Thermogemmatisporales;f__Thermogemmatisporaceae	Bacteria	Chloroflexi	Ktedonobacteria	Thermogemmatisporales	Thermogemmatisporaceae	1
OTU_10347	Root;k__Bacteria;p__Acidobacteria;c__[Chloracidobacteria];o__RB41;f__Ellin6075	Bacteria	Acidobacteria	Chloracidobacteria	RB41	Ellin6075	1
OTU_10348	Root;k__Bacteria;p__Verrucomicrobia;c__[Pedosphaerae];o__[Pedosphaerales];f__	Bacteria	Verrucomicrobia	Pedosphaerae	Pedosphaerales		1
OTU_10349	Root;k__Bacteria;p__Planctomycetes;c__Phycisphaerae;o__WD2101;f__	Bacteria	Planctomycetes	Phycisphaerae	WD2101		1
OTU_1035	Root;k__Bacteria;p__Bacteroidetes;c__[Saprospirae];o__[Saprospirales];f__Chitinophagaceae	Bacteria	Bacteroidetes	Saprospirae	Saprospirales	Chitinophagaceae	1
OTU_10350	Root;k__Bacteria;p__Firmicutes;c__Clostridia;o__Clostridiales;f__Veillonellaceae	Bacteria	Firmicutes	Clostridia	Clostridiales	Veillonellaceae	1
OTU_10351	Root;k__Bacteria;p__Actinobacteria;c__Acidimicrobiia;o__Acidimicrobiales;f__AKIW874	Bacteria	Actinobacteria	Acidimicrobiia	Acidimicrobiales	AKIW874	1
OTU_10352	Root;k__Bacteria;p__Chloroflexi;c__TK17;o__mle1-48;f__	Bacteria	Chloroflexi	TK17	mle1-48		1
OTU_10353	Unassigned	Unassigned	Unassigned	Unassigned	Unassigned	Unassigned	1
OTU_10354	Unassigned	Unassigned	Unassigned	Unassigned	Unassigned	Unassigned	1
OTU_10355	Unassigned	Unassigned	Unassigned	Unassigned	Unassigned	Unassigned	1
OTU_10356	Root;k__Bacteria;p__Acidobacteria;c__PAUC37f;o__;f__	Bacteria	Acidobacteria	PAUC37f			1
OTU_10357	Root;k__Bacteria;p__Proteobacteria;c__TA18;o__CV90;f__	Bacteria	Proteobacteria	TA18	CV90		1
OTU_10358	Root;k__Bacteria;p__Bacteroidetes;c__[Saprospirae];o__[Saprospirales];f__Chitinophagaceae	Bacteria	Bacteroidetes	Saprospirae	Saprospirales	Chitinophagaceae	1
OTU_10359	Root;k__Bacteria;p__Proteobacteria;c__Betaproteobacteria;o__Ellin6067;f__	Bacteria	Proteobacteria	Betaproteobacteria	Ellin6067		1
OTU_1036	Root;k__Bacteria;p__Bacteroidetes;c__Cytophagia;o__Cytophagales;f__Cytophagaceae	Bacteria	Bacteroidetes	Cytophagia	Cytophagales	Cytophagaceae	1
OTU_10360	Root;k__Bacteria;p__Proteobacteria;c__Deltaproteobacteria;o__;f__	Bacteria	Proteobacteria	Deltaproteobacteria			1
OTU_10361	Root;k__Bacteria;p__Actinobacteria;c__Thermoleophilia;o__Gaiellales;f__Gaiellaceae	Bacteria	Actinobacteria	Thermoleophilia	Gaiellales	Gaiellaceae	1
OTU_10362	Root;k__Bacteria;p__Chloroflexi;c__Ktedonobacteria;o__TK10;f__	Bacteria	Chloroflexi	Ktedonobacteria	TK10		1
OTU_10363	Root;k__Bacteria;p__Gemmatimonadetes;c__Gemmatimonadetes;o__;f__	Bacteria	Gemmatimonadetes	Gemmatimonadetes			1
OTU_10364	Root;k__Bacteria;p__Bacteroidetes;c__[Saprospirae];o__[Saprospirales];f__Chitinophagaceae	Bacteria	Bacteroidetes	Saprospirae	Saprospirales	Chitinophagaceae	1
OTU_10365	Root;k__Bacteria;p__Proteobacteria;c__Betaproteobacteria;o__Rhodocyclales;f__Rhodocyclaceae	Bacteria	Proteobacteria	Betaproteobacteria	Rhodocyclales	Rhodocyclaceae	1
OTU_10366	Root;k__Bacteria;p__Cyanobacteria;c__Synechococcophycideae;o__Pseudanabaenales;f__Pseudanabaenaceae	Bacteria	Cyanobacteria	Synechococcophycideae	Pseudanabaenales	Pseudanabaenaceae	1
OTU_10367	Root;k__Bacteria;p__Planctomycetes;c__Phycisphaerae;o__WD2101;f__	Bacteria	Planctomycetes	Phycisphaerae	WD2101		1
OTU_10368	Root;k__Bacteria;p__Proteobacteria;c__Alphaproteobacteria;o__;f__	Bacteria	Proteobacteria	Alphaproteobacteria			1
OTU_10369	Root;k__Bacteria;p__Proteobacteria;c__Gammaproteobacteria;o__Legionellales;f__Coxiellaceae	Bacteria	Proteobacteria	Gammaproteobacteria	Legionellales	Coxiellaceae	1
OTU_1037	Root;k__Bacteria;p__Proteobacteria;c__Alphaproteobacteria;o__Rhizobiales;f__Hyphomicrobiaceae	Bacteria	Proteobacteria	Alphaproteobacteria	Rhizobiales	Hyphomicrobiaceae	1
OTU_10370	Root;k__Bacteria;p__OD1;c__ABY1;o__;f__	Bacteria	OD1	ABY1			1
OTU_10371	Root;k__Bacteria;p__Chloroflexi;c__C0119;o__;f__	Bacteria	Chloroflexi	C0119			1
OTU_10372	Root;k__Bacteria;p__Cyanobacteria;c__4C0d-2;o__SM1D11;f__	Bacteria	Cyanobacteria	4C0d-2	SM1D11		0.67
OTU_10373	Unassigned	Unassigned	Unassigned	Unassigned	Unassigned	Unassigned	1
OTU_10374	Unassigned	Unassigned	Unassigned	Unassigned	Unassigned	Unassigned	1
OTU_10375	Root;k__Bacteria;p__Bacteroidetes;c__Cytophagia;o__Cytophagales;f__Flammeovirgaceae	Bacteria	Bacteroidetes	Cytophagia	Cytophagales	Flammeovirgaceae	1
OTU_10376	Root;k__Bacteria;p__Actinobacteria;c__Acidimicrobiia;o__Acidimicrobiales;f__	Bacteria	Actinobacteria	Acidimicrobiia	Acidimicrobiales		1
OTU_10377	Root;k__Bacteria;p__Planctomycetes;c__Planctomycetia;o__Gemmatales;f__Gemmataceae	Bacteria	Planctomycetes	Planctomycetia	Gemmatales	Gemmataceae	1
OTU_10378	Root;k__Bacteria;p__Planctomycetes;c__Planctomycetia;o__Gemmatales;f__Gemmataceae	Bacteria	Planctomycetes	Planctomycetia	Gemmatales	Gemmataceae	1
OTU_10379	Root;k__Bacteria;p__Proteobacteria;c__Deltaproteobacteria;o__MIZ46;f__	Bacteria	Proteobacteria	Deltaproteobacteria	MIZ46		1
OTU_1038	Root;k__Bacteria;p__Proteobacteria;c__Alphaproteobacteria;o__Rickettsiales;f__mitochondria	Bacteria	Proteobacteria	Alphaproteobacteria	Rickettsiales	mitochondria	1
OTU_10380	Unassigned	Unassigned	Unassigned	Unassigned	Unassigned	Unassigned	1
OTU_10381	Root;k__Bacteria;p__Cyanobacteria;c__ML635J-21;o__;f__	Bacteria	Cyanobacteria	ML635J-21			1
OTU_10382	Unassigned	Unassigned	Unassigned	Unassigned	Unassigned	Unassigned	1
OTU_10383	Root;k__Bacteria;p__Proteobacteria;c__Alphaproteobacteria;o__;f__	Bacteria	Proteobacteria	Alphaproteobacteria			0.67
OTU_10384	Root;k__Bacteria;p__Actinobacteria;c__Actinobacteria;o__Actinomycetales;f__Streptomycetaceae	Bacteria	Actinobacteria	Actinobacteria	Actinomycetales	Streptomycetaceae	0.67
OTU_10385	Root;k__Bacteria;p__Planctomycetes;c__Planctomycetia;o__Gemmatales;f__Gemmataceae	Bacteria	Planctomycetes	Planctomycetia	Gemmatales	Gemmataceae	1
OTU_10386	Root;k__Bacteria;p__Chlamydiae;c__Chlamydiia;o__Chlamydiales;f__Parachlamydiaceae	Bacteria	Chlamydiae	Chlamydiia	Chlamydiales	Parachlamydiaceae	0.67
OTU_10387	Root;k__Bacteria;p__Bacteroidetes;c__Sphingobacteriia;o__Sphingobacteriales;f__	Bacteria	Bacteroidetes	Sphingobacteriia	Sphingobacteriales		1
OTU_10388	Root;k__Bacteria;p__Chloroflexi;c__C0119;o__;f__	Bacteria	Chloroflexi	C0119			1
OTU_10389	Root;k__Bacteria;p__Chloroflexi;c__Ktedonobacteria;o__Thermogemmatisporales;f__Thermogemmatisporaceae	Bacteria	Chloroflexi	Ktedonobacteria	Thermogemmatisporales	Thermogemmatisporaceae	1
OTU_1039	Root;k__Bacteria;p__Proteobacteria;c__Gammaproteobacteria;o__Xanthomonadales;f__Xanthomonadaceae	Bacteria	Proteobacteria	Gammaproteobacteria	Xanthomonadales	Xanthomonadaceae	1
OTU_10390	Root;k__Bacteria;p__Planctomycetes;c__Planctomycetia;o__Gemmatales;f__Gemmataceae	Bacteria	Planctomycetes	Planctomycetia	Gemmatales	Gemmataceae	1
OTU_10391	Root;k__Bacteria;p__Planctomycetes;c__Phycisphaerae;o__WD2101;f__	Bacteria	Planctomycetes	Phycisphaerae	WD2101		1
OTU_10392	Root;k__Bacteria;p__Firmicutes;c__Bacilli;o__Bacillales;f__Paenibacillaceae	Bacteria	Firmicutes	Bacilli	Bacillales	Paenibacillaceae	1
OTU_10393	Unassigned	Unassigned	Unassigned	Unassigned	Unassigned	Unassigned	1
OTU_10394	Unassigned	Unassigned	Unassigned	Unassigned	Unassigned	Unassigned	1
OTU_10395	Unassigned	Unassigned	Unassigned	Unassigned	Unassigned	Unassigned	1
OTU_10396	Root;k__Bacteria;p__Bacteroidetes;c__Bacteroidia;o__Bacteroidales;f__	Bacteria	Bacteroidetes	Bacteroidia	Bacteroidales		1
OTU_10397	Root;k__Bacteria;p__TM7;c__SC3;o__;f__	Bacteria	TM7	SC3			1
OTU_10398	Root;k__Bacteria;p__Proteobacteria;c__;o__;f__	Bacteria	Proteobacteria				1
OTU_10399	Unassigned	Unassigned	Unassigned	Unassigned	Unassigned	Unassigned	1
OTU_104	Root;k__Bacteria;p__Actinobacteria;c__Actinobacteria;o__Actinomycetales;f__Micromonosporaceae	Bacteria	Actinobacteria	Actinobacteria	Actinomycetales	Micromonosporaceae	1
OTU_1040	Root;k__Bacteria;p__Bacteroidetes;c__[Saprospirae];o__[Saprospirales];f__Chitinophagaceae	Bacteria	Bacteroidetes	Saprospirae	Saprospirales	Chitinophagaceae	1
OTU_10400	Root;k__Bacteria;p__Bacteroidetes;c__[Saprospirae];o__[Saprospirales];f__Chitinophagaceae	Bacteria	Bacteroidetes	Saprospirae	Saprospirales	Chitinophagaceae	1
OTU_10401	Root;k__Bacteria;p__Bacteroidetes;c__Sphingobacteriia;o__Sphingobacteriales;f__	Bacteria	Bacteroidetes	Sphingobacteriia	Sphingobacteriales		1
OTU_10402	Unassigned	Unassigned	Unassigned	Unassigned	Unassigned	Unassigned	1
OTU_10403	Root;k__Bacteria;p__Planctomycetes;c__Planctomycetia;o__Gemmatales;f__Gemmataceae	Bacteria	Planctomycetes	Planctomycetia	Gemmatales	Gemmataceae	1
OTU_10404	Unassigned	Unassigned	Unassigned	Unassigned	Unassigned	Unassigned	1
OTU_10405	Root;k__Bacteria;p__Chloroflexi;c__S085;o__;f__	Bacteria	Chloroflexi	S085			1
OTU_10406	Root;k__Bacteria;p__Proteobacteria;c__Deltaproteobacteria;o__Myxococcales;f__Myxococcaceae	Bacteria	Proteobacteria	Deltaproteobacteria	Myxococcales	Myxococcaceae	1
OTU_10407	Root;k__Bacteria;p__Verrucomicrobia;c__[Pedosphaerae];o__[Pedosphaerales];f__Ellin517	Bacteria	Verrucomicrobia	Pedosphaerae	Pedosphaerales	Ellin517	0.67
OTU_10408	Root;k__Bacteria;p__Acidobacteria;c__S035;o__;f__	Bacteria	Acidobacteria	S035			1
OTU_10409	Root;k__Bacteria;p__Proteobacteria;c__Gammaproteobacteria;o__Legionellales;f__Legionellaceae	Bacteria	Proteobacteria	Gammaproteobacteria	Legionellales	Legionellaceae	1
OTU_1041	Root;k__Bacteria;p__Proteobacteria;c__Alphaproteobacteria;o__Sphingomonadales;f__Sphingomonadaceae	Bacteria	Proteobacteria	Alphaproteobacteria	Sphingomonadales	Sphingomonadaceae	1
OTU_10410	Unassigned	Unassigned	Unassigned	Unassigned	Unassigned	Unassigned	1
OTU_10411	Root;k__Bacteria;p__Proteobacteria;c__Alphaproteobacteria;o__Ellin329;f__	Bacteria	Proteobacteria	Alphaproteobacteria	Ellin329		1
OTU_10412	Root;k__Bacteria;p__Proteobacteria;c__Gammaproteobacteria;o__Legionellales;f__Coxiellaceae	Bacteria	Proteobacteria	Gammaproteobacteria	Legionellales	Coxiellaceae	1
OTU_10413	Unassigned	Unassigned	Unassigned	Unassigned	Unassigned	Unassigned	1
OTU_10414	Unassigned	Unassigned	Unassigned	Unassigned	Unassigned	Unassigned	1
OTU_10415	Root;k__Bacteria;p__Verrucomicrobia;c__Verrucomicrobiae;o__Verrucomicrobiales;f__Verrucomicrobiaceae	Bacteria	Verrucomicrobia	Verrucomicrobiae	Verrucomicrobiales	Verrucomicrobiaceae	1
OTU_10416	Root;k__Bacteria;p__Proteobacteria;c__Alphaproteobacteria;o__Rickettsiales;f__	Bacteria	Proteobacteria	Alphaproteobacteria	Rickettsiales		1
OTU_10417	Root;k__Bacteria;p__Proteobacteria;c__Gammaproteobacteria;o__;f__	Bacteria	Proteobacteria	Gammaproteobacteria			1
OTU_10418	Root;k__Bacteria;p__Gemmatimonadetes;c__Gemm-1;o__;f__	Bacteria	Gemmatimonadetes	Gemm-1			1
OTU_10419	Root;k__Bacteria;p__Proteobacteria;c__Deltaproteobacteria;o__Myxococcales;f__Haliangiaceae	Bacteria	Proteobacteria	Deltaproteobacteria	Myxococcales	Haliangiaceae	1
OTU_1042	Root;k__Bacteria;p__Planctomycetes;c__Phycisphaerae;o__WD2101;f__	Bacteria	Planctomycetes	Phycisphaerae	WD2101		1
OTU_10420	Unassigned	Unassigned	Unassigned	Unassigned	Unassigned	Unassigned	1
OTU_10421	Root;k__Bacteria;p__Planctomycetes;c__Planctomycetia;o__Pirellulales;f__Pirellulaceae	Bacteria	Planctomycetes	Planctomycetia	Pirellulales	Pirellulaceae	1
OTU_10422	Root;k__Bacteria;p__Chloroflexi;c__TK10;o__;f__	Bacteria	Chloroflexi	TK10			1
OTU_10423	Unassigned	Unassigned	Unassigned	Unassigned	Unassigned	Unassigned	1
OTU_10424	Root;k__Bacteria;p__TM7;c__TM7-1;o__;f__	Bacteria	TM7	TM7-1			1
OTU_10425	Root;k__Bacteria;p__Actinobacteria;c__MB-A2-108;o__0319-7L14;f__	Bacteria	Actinobacteria	MB-A2-108	0319-7L14		1
OTU_10426	Root;k__Bacteria;p__Chloroflexi;c__TK17;o__;f__	Bacteria	Chloroflexi	TK17			1
OTU_10427	Root;k__Bacteria;p__Planctomycetes;c__Phycisphaerae;o__WD2101;f__	Bacteria	Planctomycetes	Phycisphaerae	WD2101		1
OTU_10428	Root;k__Bacteria;p__Elusimicrobia;c__Elusimicrobia;o__Elusimicrobiales;f__	Bacteria	Elusimicrobia	Elusimicrobia	Elusimicrobiales		1
OTU_10429	Root;k__Bacteria;p__Firmicutes;c__Bacilli;o__Bacillales;f__Paenibacillaceae	Bacteria	Firmicutes	Bacilli	Bacillales	Paenibacillaceae	1
OTU_1043	Root;k__Bacteria;p__Proteobacteria;c__Alphaproteobacteria;o__Rhodospirillales;f__Rhodospirillaceae	Bacteria	Proteobacteria	Alphaproteobacteria	Rhodospirillales	Rhodospirillaceae	1
OTU_10430	Root;k__Bacteria;p__Proteobacteria;c__Alphaproteobacteria;o__Rickettsiales;f__mitochondria	Bacteria	Proteobacteria	Alphaproteobacteria	Rickettsiales	mitochondria	1
OTU_10431	Root;k__Bacteria;p__Firmicutes;c__Bacilli;o__Bacillales;f__Paenibacillaceae	Bacteria	Firmicutes	Bacilli	Bacillales	Paenibacillaceae	1
OTU_10432	Unassigned	Unassigned	Unassigned	Unassigned	Unassigned	Unassigned	1
OTU_10433	Root;k__Bacteria;p__Proteobacteria;c__Betaproteobacteria;o__Hydrogenophilales;f__Hydrogenophilaceae	Bacteria	Proteobacteria	Betaproteobacteria	Hydrogenophilales	Hydrogenophilaceae	1
OTU_10434	Root;k__Bacteria;p__Proteobacteria;c__Deltaproteobacteria;o__Myxococcales;f__	Bacteria	Proteobacteria	Deltaproteobacteria	Myxococcales		1
OTU_10435	Unassigned	Unassigned	Unassigned	Unassigned	Unassigned	Unassigned	1
OTU_10436	Unassigned	Unassigned	Unassigned	Unassigned	Unassigned	Unassigned	1
OTU_10437	Root;k__Bacteria;p__BHI80-139;c__;o__;f__	Bacteria	BHI80-139				1
OTU_10438	Unassigned	Unassigned	Unassigned	Unassigned	Unassigned	Unassigned	1
OTU_10439	Unassigned	Unassigned	Unassigned	Unassigned	Unassigned	Unassigned	1
OTU_1044	Root;k__Bacteria;p__Bacteroidetes;c__Cytophagia;o__Cytophagales;f__Cytophagaceae	Bacteria	Bacteroidetes	Cytophagia	Cytophagales	Cytophagaceae	1
OTU_10440	Root;k__Bacteria;p__Chloroflexi;c__Anaerolineae;o__SBR1031;f__oc28	Bacteria	Chloroflexi	Anaerolineae	SBR1031	oc28	1
OTU_10441	Root;k__Bacteria;p__Proteobacteria;c__Alphaproteobacteria;o__Rhodospirillales;f__	Bacteria	Proteobacteria	Alphaproteobacteria	Rhodospirillales		1
OTU_10442	Root;k__Bacteria;p__Planctomycetes;c__Phycisphaerae;o__WD2101;f__	Bacteria	Planctomycetes	Phycisphaerae	WD2101		1
OTU_10443	Root;k__Bacteria;p__Gemmatimonadetes;c__Gemmatimonadetes;o__Ellin5290;f__	Bacteria	Gemmatimonadetes	Gemmatimonadetes	Ellin5290		1
OTU_10444	Root;k__Bacteria;p__Proteobacteria;c__Deltaproteobacteria;o__Myxococcales;f__	Bacteria	Proteobacteria	Deltaproteobacteria	Myxococcales		1
OTU_10445	Root;k__Bacteria;p__Bacteroidetes;c__Cytophagia;o__Cytophagales;f__[Amoebophilaceae]	Bacteria	Bacteroidetes	Cytophagia	Cytophagales	Amoebophilaceae	1
OTU_10446	Root;k__Bacteria;p__Verrucomicrobia;c__[Pedosphaerae];o__[Pedosphaerales];f__	Bacteria	Verrucomicrobia	Pedosphaerae	Pedosphaerales		0.67
OTU_10447	Unassigned	Unassigned	Unassigned	Unassigned	Unassigned	Unassigned	1
OTU_10448	Root;k__Bacteria;p__Proteobacteria;c__Deltaproteobacteria;o__Myxococcales;f__	Bacteria	Proteobacteria	Deltaproteobacteria	Myxococcales		1
OTU_10449	Root;k__Bacteria;p__Actinobacteria;c__Thermoleophilia;o__Solirubrobacterales;f__	Bacteria	Actinobacteria	Thermoleophilia	Solirubrobacterales		1
OTU_1045	Root;k__Bacteria;p__Chlorobi;c__OPB56;o__;f__	Bacteria	Chlorobi	OPB56			1
OTU_10450	Root;k__Bacteria;p__Armatimonadetes;c__[Fimbriimonadia];o__[Fimbriimonadales];f__[Fimbriimonadaceae]	Bacteria	Armatimonadetes	Fimbriimonadia	Fimbriimonadales	Fimbriimonadaceae	1
OTU_10451	Root;k__Bacteria;p__Proteobacteria;c__Gammaproteobacteria;o__Legionellales;f__Coxiellaceae	Bacteria	Proteobacteria	Gammaproteobacteria	Legionellales	Coxiellaceae	1
OTU_10452	Unassigned	Unassigned	Unassigned	Unassigned	Unassigned	Unassigned	1
OTU_10453	Unassigned	Unassigned	Unassigned	Unassigned	Unassigned	Unassigned	1
OTU_10454	Root;k__Bacteria;p__Chloroflexi;c__TK17;o__mle1-48;f__	Bacteria	Chloroflexi	TK17	mle1-48		1
OTU_10455	Unassigned	Unassigned	Unassigned	Unassigned	Unassigned	Unassigned	1
OTU_10456	Root;k__Bacteria;p__Cyanobacteria;c__4C0d-2;o__MLE1-12;f__	Bacteria	Cyanobacteria	4C0d-2	MLE1-12		1
OTU_10457	Unassigned	Unassigned	Unassigned	Unassigned	Unassigned	Unassigned	1
OTU_10458	Root;k__Bacteria;p__Verrucomicrobia;c__[Methylacidiphilae];o__S-BQ2-57;f__	Bacteria	Verrucomicrobia	Methylacidiphilae	S-BQ2-57		1
OTU_10459	Root;k__Bacteria;p__OD1;c__SM2F11;o__;f__	Bacteria	OD1	SM2F11			1
OTU_1046	Root;k__Bacteria;p__Cyanobacteria;c__Chloroplast;o__Chlorophyta;f__	Bacteria	Cyanobacteria	Chloroplast	Chlorophyta		1
OTU_10460	Root;k__Bacteria;p__Proteobacteria;c__Gammaproteobacteria;o__Legionellales;f__Coxiellaceae	Bacteria	Proteobacteria	Gammaproteobacteria	Legionellales	Coxiellaceae	1
OTU_10461	Root;k__Bacteria;p__Planctomycetes;c__Planctomycetia;o__Gemmatales;f__Gemmataceae	Bacteria	Planctomycetes	Planctomycetia	Gemmatales	Gemmataceae	1
OTU_10462	Root;k__Bacteria;p__Bacteroidetes;c__Sphingobacteriia;o__Sphingobacteriales;f__	Bacteria	Bacteroidetes	Sphingobacteriia	Sphingobacteriales		1
OTU_10463	Root;k__Bacteria;p__Actinobacteria;c__Thermoleophilia;o__Gaiellales;f__AK1AB1_02E	Bacteria	Actinobacteria	Thermoleophilia	Gaiellales	AK1AB1_02E	0.67
OTU_10464	Root;k__Bacteria;p__Bacteroidetes;c__Cytophagia;o__Cytophagales;f__Cytophagaceae	Bacteria	Bacteroidetes	Cytophagia	Cytophagales	Cytophagaceae	1
OTU_10465	Root;k__Bacteria;p__Chlorobi;c__BSV26;o__A89;f__	Bacteria	Chlorobi	BSV26	A89		1
OTU_10466	Unassigned	Unassigned	Unassigned	Unassigned	Unassigned	Unassigned	1
OTU_10467	Root;k__Bacteria;p__Chloroflexi;c__C0119;o__;f__	Bacteria	Chloroflexi	C0119			1
OTU_10468	Root;k__Bacteria;p__Actinobacteria;c__Rubrobacteria;o__Rubrobacterales;f__Rubrobacteraceae	Bacteria	Actinobacteria	Rubrobacteria	Rubrobacterales	Rubrobacteraceae	1
OTU_10469	Root;k__Bacteria;p__Proteobacteria;c__Alphaproteobacteria;o__Rickettsiales;f__	Bacteria	Proteobacteria	Alphaproteobacteria	Rickettsiales		1
OTU_1047	Root;k__Archaea;p__Crenarchaeota;c__Thaumarchaeota;o__Nitrososphaerales;f__Nitrososphaeraceae	Archaea	Crenarchaeota	Thaumarchaeota	Nitrososphaerales	Nitrososphaeraceae	1
OTU_10470	Root;k__Bacteria;p__Proteobacteria;c__Alphaproteobacteria;o__Caulobacterales;f__Caulobacteraceae	Bacteria	Proteobacteria	Alphaproteobacteria	Caulobacterales	Caulobacteraceae	1
OTU_10471	Root;k__Bacteria;p__Proteobacteria;c__Deltaproteobacteria;o__Spirobacillales;f__	Bacteria	Proteobacteria	Deltaproteobacteria	Spirobacillales		1
OTU_10472	Root;k__Bacteria;p__Proteobacteria;c__Gammaproteobacteria;o__Legionellales;f__Legionellaceae	Bacteria	Proteobacteria	Gammaproteobacteria	Legionellales	Legionellaceae	0.67
OTU_10473	Root;k__Bacteria;p__Planctomycetes;c__Phycisphaerae;o__CCM11a;f__	Bacteria	Planctomycetes	Phycisphaerae	CCM11a		1
OTU_10474	Root;k__Bacteria;p__Fibrobacteres;c__Fibrobacteria;o__258ds10;f__	Bacteria	Fibrobacteres	Fibrobacteria	258ds10		1
OTU_10475	Root;k__Bacteria;p__Proteobacteria;c__Deltaproteobacteria;o__Desulfovibrionales;f__Desulfovibrionaceae	Bacteria	Proteobacteria	Deltaproteobacteria	Desulfovibrionales	Desulfovibrionaceae	1
OTU_10476	Root;k__Bacteria;p__Proteobacteria;c__Gammaproteobacteria;o__Legionellales;f__Coxiellaceae	Bacteria	Proteobacteria	Gammaproteobacteria	Legionellales	Coxiellaceae	1
OTU_10477	Unassigned	Unassigned	Unassigned	Unassigned	Unassigned	Unassigned	1
OTU_10478	Root;k__Bacteria;p__Proteobacteria;c__Betaproteobacteria;o__Burkholderiales;f__Oxalobacteraceae	Bacteria	Proteobacteria	Betaproteobacteria	Burkholderiales	Oxalobacteraceae	1
OTU_10479	Root;k__Bacteria;p__Cyanobacteria;c__ML635J-21;o__;f__	Bacteria	Cyanobacteria	ML635J-21			1
OTU_1048	Root;k__Bacteria;p__Actinobacteria;c__Actinobacteria;o__Actinomycetales;f__Nocardioidaceae	Bacteria	Actinobacteria	Actinobacteria	Actinomycetales	Nocardioidaceae	1
OTU_10480	Root;k__Bacteria;p__WPS-2;c__;o__;f__	Bacteria	WPS-2				1
OTU_10481	Unassigned	Unassigned	Unassigned	Unassigned	Unassigned	Unassigned	1
OTU_10482	Root;k__Bacteria;p__Proteobacteria;c__Deltaproteobacteria;o__;f__	Bacteria	Proteobacteria	Deltaproteobacteria			1
OTU_10483	Unassigned	Unassigned	Unassigned	Unassigned	Unassigned	Unassigned	1
OTU_10484	Unassigned	Unassigned	Unassigned	Unassigned	Unassigned	Unassigned	1
OTU_10485	Unassigned	Unassigned	Unassigned	Unassigned	Unassigned	Unassigned	1
OTU_10486	Root;k__Bacteria;p__Cyanobacteria;c__Chloroplast;o__Chlorophyta;f__	Bacteria	Cyanobacteria	Chloroplast	Chlorophyta		1
OTU_10487	Root;k__Bacteria;p__Verrucomicrobia;c__[Spartobacteria];o__[Chthoniobacterales];f__[Chthoniobacteraceae]	Bacteria	Verrucomicrobia	Spartobacteria	Chthoniobacterales	Chthoniobacteraceae	1
OTU_10488	Unassigned	Unassigned	Unassigned	Unassigned	Unassigned	Unassigned	1
OTU_10489	Root;k__Bacteria;p__TM7;c__SC3;o__;f__	Bacteria	TM7	SC3			1
OTU_1049	Root;k__Bacteria;p__Firmicutes;c__Bacilli;o__Bacillales;f__Alicyclobacillaceae	Bacteria	Firmicutes	Bacilli	Bacillales	Alicyclobacillaceae	1
OTU_10490	Root;k__Bacteria;p__Proteobacteria;c__Alphaproteobacteria;o__Caulobacterales;f__Caulobacteraceae	Bacteria	Proteobacteria	Alphaproteobacteria	Caulobacterales	Caulobacteraceae	1
OTU_10491	Root;k__Bacteria;p__Proteobacteria;c__Gammaproteobacteria;o__Legionellales;f__Coxiellaceae	Bacteria	Proteobacteria	Gammaproteobacteria	Legionellales	Coxiellaceae	1
OTU_10492	Root;k__Bacteria;p__Verrucomicrobia;c__[Spartobacteria];o__[Chthoniobacterales];f__[Chthoniobacteraceae]	Bacteria	Verrucomicrobia	Spartobacteria	Chthoniobacterales	Chthoniobacteraceae	1
OTU_10493	Unassigned	Unassigned	Unassigned	Unassigned	Unassigned	Unassigned	1
OTU_10494	Unassigned	Unassigned	Unassigned	Unassigned	Unassigned	Unassigned	1
OTU_10495	Root;k__Bacteria;p__Acidobacteria;c__Acidobacteria-6;o__iii1-15;f__RB40	Bacteria	Acidobacteria	Acidobacteria-6	iii1-15	RB40	1
OTU_10496	Root;k__Archaea;p__Euryarchaeota;c__Halobacteria;o__Halobacteriales;f__Halobacteriaceae	Archaea	Euryarchaeota	Halobacteria	Halobacteriales	Halobacteriaceae	1
OTU_10497	Unassigned	Unassigned	Unassigned	Unassigned	Unassigned	Unassigned	1
OTU_10498	Root;k__Bacteria;p__Actinobacteria;c__Actinobacteria;o__Actinomycetales;f__Geodermatophilaceae	Bacteria	Actinobacteria	Actinobacteria	Actinomycetales	Geodermatophilaceae	0.67
OTU_10499	Root;k__Bacteria;p__Chloroflexi;c__Thermomicrobia;o__JG30-KF-CM45;f__	Bacteria	Chloroflexi	Thermomicrobia	JG30-KF-CM45		1
OTU_105	Root;k__Bacteria;p__Bacteroidetes;c__Cytophagia;o__Cytophagales;f__Cytophagaceae	Bacteria	Bacteroidetes	Cytophagia	Cytophagales	Cytophagaceae	1
OTU_1050	Root;k__Bacteria;p__Bacteroidetes;c__[Saprospirae];o__[Saprospirales];f__Chitinophagaceae	Bacteria	Bacteroidetes	Saprospirae	Saprospirales	Chitinophagaceae	1
OTU_10500	Unassigned	Unassigned	Unassigned	Unassigned	Unassigned	Unassigned	1
OTU_10501	Root;k__Bacteria;p__Actinobacteria;c__Thermoleophilia;o__Gaiellales;f__Gaiellaceae	Bacteria	Actinobacteria	Thermoleophilia	Gaiellales	Gaiellaceae	1
OTU_10502	Root;k__Bacteria;p__Proteobacteria;c__Gammaproteobacteria;o__Legionellales;f__Coxiellaceae	Bacteria	Proteobacteria	Gammaproteobacteria	Legionellales	Coxiellaceae	1
OTU_10503	Root;k__Bacteria;p__Firmicutes;c__Clostridia;o__Clostridiales;f__Ruminococcaceae	Bacteria	Firmicutes	Clostridia	Clostridiales	Ruminococcaceae	0.67
OTU_10504	Root;k__Bacteria;p__Planctomycetes;c__Planctomycetia;o__Gemmatales;f__Gemmataceae	Bacteria	Planctomycetes	Planctomycetia	Gemmatales	Gemmataceae	1
OTU_10505	Root;k__Bacteria;p__Proteobacteria;c__Gammaproteobacteria;o__Legionellales;f__Coxiellaceae	Bacteria	Proteobacteria	Gammaproteobacteria	Legionellales	Coxiellaceae	1
OTU_10506	Unassigned	Unassigned	Unassigned	Unassigned	Unassigned	Unassigned	1
OTU_10507	Root;k__Bacteria;p__Proteobacteria;c__Gammaproteobacteria;o__Legionellales;f__Legionellaceae	Bacteria	Proteobacteria	Gammaproteobacteria	Legionellales	Legionellaceae	1
OTU_10508	Root;k__Bacteria;p__Chloroflexi;c__Anaerolineae;o__Ardenscatenales;f__Ardenscatenaceae	Bacteria	Chloroflexi	Anaerolineae	Ardenscatenales	Ardenscatenaceae	1
OTU_10509	Unassigned	Unassigned	Unassigned	Unassigned	Unassigned	Unassigned	1
OTU_1051	Root;k__Bacteria;p__Acidobacteria;c__[Chloracidobacteria];o__PK29;f__	Bacteria	Acidobacteria	Chloracidobacteria	PK29		1
OTU_10510	Unassigned	Unassigned	Unassigned	Unassigned	Unassigned	Unassigned	1
OTU_10511	Root;k__Bacteria;p__Chloroflexi;c__Anaerolineae;o__SBR1031;f__SJA-101	Bacteria	Chloroflexi	Anaerolineae	SBR1031	SJA-101	1
OTU_10512	Root;k__Bacteria;p__Verrucomicrobia;c__[Pedosphaerae];o__[Pedosphaerales];f__	Bacteria	Verrucomicrobia	Pedosphaerae	Pedosphaerales		1
OTU_10513	Root;k__Bacteria;p__Gemmatimonadetes;c__Gemm-5;o__;f__	Bacteria	Gemmatimonadetes	Gemm-5			1
OTU_10514	Unassigned	Unassigned	Unassigned	Unassigned	Unassigned	Unassigned	1
OTU_10515	Unassigned	Unassigned	Unassigned	Unassigned	Unassigned	Unassigned	1
OTU_10516	Root;k__Bacteria;p__Gemmatimonadetes;c__Gemmatimonadetes;o__;f__	Bacteria	Gemmatimonadetes	Gemmatimonadetes			0.67
OTU_10517	Root;k__Bacteria;p__Actinobacteria;c__Actinobacteria;o__Actinomycetales;f__Micromonosporaceae	Bacteria	Actinobacteria	Actinobacteria	Actinomycetales	Micromonosporaceae	1
OTU_10518	Root;k__Bacteria;p__Proteobacteria;c__Alphaproteobacteria;o__Rhodospirillales;f__Acetobacteraceae	Bacteria	Proteobacteria	Alphaproteobacteria	Rhodospirillales	Acetobacteraceae	1
OTU_10519	Root;k__Bacteria;p__Proteobacteria;c__Deltaproteobacteria;o__;f__	Bacteria	Proteobacteria	Deltaproteobacteria			1
OTU_1052	Root;k__Bacteria;p__Proteobacteria;c__Alphaproteobacteria;o__Sphingomonadales;f__Sphingomonadaceae	Bacteria	Proteobacteria	Alphaproteobacteria	Sphingomonadales	Sphingomonadaceae	1
OTU_10520	Root;k__Bacteria;p__Chloroflexi;c__Ktedonobacteria;o__B12-WMSP1;f__	Bacteria	Chloroflexi	Ktedonobacteria	B12-WMSP1		1
OTU_10521	Root;k__Bacteria;p__Planctomycetes;c__Planctomycetia;o__Gemmatales;f__Gemmataceae	Bacteria	Planctomycetes	Planctomycetia	Gemmatales	Gemmataceae	1
OTU_10522	Root;k__Bacteria;p__Planctomycetes;c__Planctomycetia;o__Gemmatales;f__Gemmataceae	Bacteria	Planctomycetes	Planctomycetia	Gemmatales	Gemmataceae	1
OTU_10523	Root;k__Bacteria;p__Chloroflexi;c__Anaerolineae;o__A31;f__	Bacteria	Chloroflexi	Anaerolineae	A31		1
OTU_10524	Root;k__Bacteria;p__Proteobacteria;c__Deltaproteobacteria;o__;f__	Bacteria	Proteobacteria	Deltaproteobacteria			1
OTU_10525	Root;k__Bacteria;p__Planctomycetes;c__Phycisphaerae;o__WD2101;f__	Bacteria	Planctomycetes	Phycisphaerae	WD2101		1
OTU_10526	Root;k__Bacteria;p__OP3;c__koll11;o__GIF10;f__kpj58rc	Bacteria	OP3	koll11	GIF10	kpj58rc	1
OTU_10527	Root;k__Bacteria;p__Acidobacteria;c__[Chloracidobacteria];o__RB41;f__	Bacteria	Acidobacteria	Chloracidobacteria	RB41		1
OTU_10528	Root;k__Bacteria;p__Proteobacteria;c__Deltaproteobacteria;o__Myxococcales;f__	Bacteria	Proteobacteria	Deltaproteobacteria	Myxococcales		1
OTU_10529	Unassigned	Unassigned	Unassigned	Unassigned	Unassigned	Unassigned	1
OTU_1053	Root;k__Bacteria;p__Bacteroidetes;c__[Saprospirae];o__[Saprospirales];f__Chitinophagaceae	Bacteria	Bacteroidetes	Saprospirae	Saprospirales	Chitinophagaceae	1
OTU_10530	Unassigned	Unassigned	Unassigned	Unassigned	Unassigned	Unassigned	1
OTU_10531	Root;k__Bacteria;p__Chloroflexi;c__Anaerolineae;o__SBR1031;f__oc28	Bacteria	Chloroflexi	Anaerolineae	SBR1031	oc28	1
OTU_10532	Root;k__Bacteria;p__Acidobacteria;c__Acidobacteriia;o__Acidobacteriales;f__Koribacteraceae	Bacteria	Acidobacteria	Acidobacteriia	Acidobacteriales	Koribacteraceae	1
OTU_10533	Root;k__Bacteria;p__Proteobacteria;c__Alphaproteobacteria;o__Rickettsiales;f__	Bacteria	Proteobacteria	Alphaproteobacteria	Rickettsiales		1
OTU_10534	Root;k__Bacteria;p__Planctomycetes;c__Planctomycetia;o__Gemmatales;f__Gemmataceae	Bacteria	Planctomycetes	Planctomycetia	Gemmatales	Gemmataceae	1
OTU_10535	Root;k__Bacteria;p__Chlamydiae;c__Chlamydiia;o__Chlamydiales;f__Parachlamydiaceae	Bacteria	Chlamydiae	Chlamydiia	Chlamydiales	Parachlamydiaceae	1
OTU_10536	Root;k__Bacteria;p__Acidobacteria;c__Solibacteres;o__Solibacterales;f__	Bacteria	Acidobacteria	Solibacteres	Solibacterales		1
OTU_10537	Root;k__Bacteria;p__Proteobacteria;c__Alphaproteobacteria;o__Rhizobiales;f__Hyphomicrobiaceae	Bacteria	Proteobacteria	Alphaproteobacteria	Rhizobiales	Hyphomicrobiaceae	1
OTU_10538	Unassigned	Unassigned	Unassigned	Unassigned	Unassigned	Unassigned	1
OTU_10539	Root;k__Bacteria;p__Planctomycetes;c__Planctomycetia;o__Pirellulales;f__Pirellulaceae	Bacteria	Planctomycetes	Planctomycetia	Pirellulales	Pirellulaceae	1
OTU_1054	Root;k__Bacteria;p__Actinobacteria;c__Actinobacteria;o__Actinomycetales;f__	Bacteria	Actinobacteria	Actinobacteria	Actinomycetales		1
OTU_10540	Unassigned	Unassigned	Unassigned	Unassigned	Unassigned	Unassigned	1
OTU_10541	Root;k__Bacteria;p__Bacteroidetes;c__[Saprospirae];o__[Saprospirales];f__Chitinophagaceae	Bacteria	Bacteroidetes	Saprospirae	Saprospirales	Chitinophagaceae	1
OTU_10542	Root;k__Bacteria;p__Elusimicrobia;c__Elusimicrobia;o__FAC88;f__	Bacteria	Elusimicrobia	Elusimicrobia	FAC88		1
OTU_10543	Root;k__Bacteria;p__Chlamydiae;c__Chlamydiia;o__Chlamydiales;f__Rhabdochlamydiaceae	Bacteria	Chlamydiae	Chlamydiia	Chlamydiales	Rhabdochlamydiaceae	1
OTU_10544	Root;k__Bacteria;p__Proteobacteria;c__Deltaproteobacteria;o__;f__	Bacteria	Proteobacteria	Deltaproteobacteria			1
OTU_10545	Root;k__Bacteria;p__Gemmatimonadetes;c__Gemm-5;o__;f__	Bacteria	Gemmatimonadetes	Gemm-5			1
OTU_10546	Root;k__Bacteria;p__Proteobacteria;c__Alphaproteobacteria;o__Rhizobiales;f__	Bacteria	Proteobacteria	Alphaproteobacteria	Rhizobiales		1
OTU_10547	Root;k__Bacteria;p__Proteobacteria;c__Deltaproteobacteria;o__Myxococcales;f__	Bacteria	Proteobacteria	Deltaproteobacteria	Myxococcales		1
OTU_10548	Root;k__Bacteria;p__Proteobacteria;c__Gammaproteobacteria;o__Legionellales;f__Legionellaceae	Bacteria	Proteobacteria	Gammaproteobacteria	Legionellales	Legionellaceae	1
OTU_10549	Root;k__Bacteria;p__Proteobacteria;c__Gammaproteobacteria;o__Chromatiales	Bacteria	Proteobacteria	Gammaproteobacteria	Chromatiales	Root;k__Bacteria;p__Proteobacteria;c__Gammaproteobacteria;o__Chromatiales	0.67
OTU_1055	Root;k__Bacteria;p__Bacteroidetes;c__Sphingobacteriia;o__Sphingobacteriales;f__	Bacteria	Bacteroidetes	Sphingobacteriia	Sphingobacteriales		1
OTU_10550	Root;k__Bacteria;p__Proteobacteria;c__Alphaproteobacteria;o__;f__	Bacteria	Proteobacteria	Alphaproteobacteria			0.67
OTU_10551	Root;k__Bacteria;p__Firmicutes;c__Clostridia;o__Clostridiales;f__Clostridiaceae	Bacteria	Firmicutes	Clostridia	Clostridiales	Clostridiaceae	1
OTU_10552	Root;k__Bacteria;p__Planctomycetes;c__Planctomycetia;o__Gemmatales;f__Isosphaeraceae	Bacteria	Planctomycetes	Planctomycetia	Gemmatales	Isosphaeraceae	1
OTU_10553	Root;k__Bacteria;p__Cyanobacteria;c__4C0d-2;o__MLE1-12;f__	Bacteria	Cyanobacteria	4C0d-2	MLE1-12		1
OTU_10554	Root;k__Bacteria;p__Acidobacteria;c__Acidobacteria-6;o__iii1-15;f__	Bacteria	Acidobacteria	Acidobacteria-6	iii1-15		1
OTU_10555	Root;k__Bacteria;p__Planctomycetes;c__Phycisphaerae;o__WD2101;f__	Bacteria	Planctomycetes	Phycisphaerae	WD2101		1
OTU_10556	Unassigned	Unassigned	Unassigned	Unassigned	Unassigned	Unassigned	1
OTU_10557	Unassigned	Unassigned	Unassigned	Unassigned	Unassigned	Unassigned	1
OTU_10558	Root;k__Bacteria;p__Proteobacteria;c__Betaproteobacteria;o__;f__	Bacteria	Proteobacteria	Betaproteobacteria			1
OTU_10559	Unassigned	Unassigned	Unassigned	Unassigned	Unassigned	Unassigned	1
OTU_1056	Root;k__Bacteria;p__Acidobacteria;c__Solibacteres;o__Solibacterales;f__	Bacteria	Acidobacteria	Solibacteres	Solibacterales		1
OTU_10560	Root;k__Bacteria;p__Bacteroidetes;c__At12OctB3;o__;f__	Bacteria	Bacteroidetes	At12OctB3			1
OTU_10561	Root;k__Bacteria;p__WS4;c__;o__;f__	Bacteria	WS4				1
OTU_10562	Root;k__Bacteria;p__Chloroflexi;c__Thermomicrobia;o__AKYG1722;f__	Bacteria	Chloroflexi	Thermomicrobia	AKYG1722		1
OTU_10563	Root;k__Bacteria;p__Proteobacteria;c__Deltaproteobacteria;o__Myxococcales;f__	Bacteria	Proteobacteria	Deltaproteobacteria	Myxococcales		1
OTU_10564	Root;k__Bacteria;p__Actinobacteria;c__Thermoleophilia;o__Solirubrobacterales;f__	Bacteria	Actinobacteria	Thermoleophilia	Solirubrobacterales		1
OTU_10565	Root;k__Bacteria;p__Actinobacteria;c__Thermoleophilia;o__Gaiellales;f__AK1AB1_02E	Bacteria	Actinobacteria	Thermoleophilia	Gaiellales	AK1AB1_02E	1
OTU_10566	Root;k__Bacteria;p__OP3;c__koll11;o__GIF10;f__kpj58rc	Bacteria	OP3	koll11	GIF10	kpj58rc	1
OTU_10567	Unassigned	Unassigned	Unassigned	Unassigned	Unassigned	Unassigned	1
OTU_10568	Root;k__Bacteria;p__Proteobacteria;c__Gammaproteobacteria;o__Legionellales;f__Legionellaceae	Bacteria	Proteobacteria	Gammaproteobacteria	Legionellales	Legionellaceae	1
OTU_10569	Root;k__Bacteria;p__Proteobacteria;c__Gammaproteobacteria;o__Legionellales;f__Coxiellaceae	Bacteria	Proteobacteria	Gammaproteobacteria	Legionellales	Coxiellaceae	1
OTU_1057	Root;k__Bacteria;p__Acidobacteria;c__Solibacteres;o__Solibacterales;f__	Bacteria	Acidobacteria	Solibacteres	Solibacterales		1
OTU_10570	Unassigned	Unassigned	Unassigned	Unassigned	Unassigned	Unassigned	1
OTU_10571	Unassigned	Unassigned	Unassigned	Unassigned	Unassigned	Unassigned	1
OTU_10572	Root;k__Bacteria;p__Proteobacteria;c__Gammaproteobacteria;o__Chromatiales;f__Chromatiaceae	Bacteria	Proteobacteria	Gammaproteobacteria	Chromatiales	Chromatiaceae	1
OTU_10573	Root;k__Bacteria;p__Proteobacteria;c__Deltaproteobacteria;o__Myxococcales;f__	Bacteria	Proteobacteria	Deltaproteobacteria	Myxococcales		1
OTU_10574	Root;k__Bacteria;p__Proteobacteria;c__Deltaproteobacteria;o__Spirobacillales;f__	Bacteria	Proteobacteria	Deltaproteobacteria	Spirobacillales		1
OTU_10575	Root;k__Bacteria;p__Proteobacteria;c__Deltaproteobacteria;o__Myxococcales;f__	Bacteria	Proteobacteria	Deltaproteobacteria	Myxococcales		1
OTU_10576	Unassigned	Unassigned	Unassigned	Unassigned	Unassigned	Unassigned	1
OTU_10577	Root;k__Bacteria;p__Proteobacteria;c__Gammaproteobacteria;o__Legionellales;f__Coxiellaceae	Bacteria	Proteobacteria	Gammaproteobacteria	Legionellales	Coxiellaceae	1
OTU_10578	Unassigned	Unassigned	Unassigned	Unassigned	Unassigned	Unassigned	1
OTU_10579	Unassigned	Unassigned	Unassigned	Unassigned	Unassigned	Unassigned	1
OTU_1058	Root;k__Bacteria;p__Planctomycetes;c__Planctomycetia;o__Gemmatales;f__Gemmataceae	Bacteria	Planctomycetes	Planctomycetia	Gemmatales	Gemmataceae	1
OTU_10580	Unassigned	Unassigned	Unassigned	Unassigned	Unassigned	Unassigned	1
OTU_10581	Unassigned	Unassigned	Unassigned	Unassigned	Unassigned	Unassigned	1
OTU_10582	Root;k__Bacteria;p__Bacteroidetes;c__Flavobacteriia;o__Flavobacteriales;f__Flavobacteriaceae	Bacteria	Bacteroidetes	Flavobacteriia	Flavobacteriales	Flavobacteriaceae	1
OTU_10583	Unassigned	Unassigned	Unassigned	Unassigned	Unassigned	Unassigned	1
OTU_10584	Root;k__Bacteria;p__Planctomycetes;c__Planctomycetia;o__Gemmatales;f__Isosphaeraceae	Bacteria	Planctomycetes	Planctomycetia	Gemmatales	Isosphaeraceae	1
OTU_10585	Root;k__Bacteria;p__Planctomycetes;c__Planctomycetia;o__Planctomycetales;f__Planctomycetaceae	Bacteria	Planctomycetes	Planctomycetia	Planctomycetales	Planctomycetaceae	1
OTU_10586	Root;k__Bacteria;p__Armatimonadetes;c__0319-6E2;o__;f__	Bacteria	Armatimonadetes	0319-6E2			1
OTU_10587	Root;k__Bacteria;p__TM6;c__SBRH58;o__;f__	Bacteria	TM6	SBRH58			1
OTU_10588	Root;k__Bacteria;p__Proteobacteria;c__Alphaproteobacteria;o__Rhodospirillales;f__Acetobacteraceae	Bacteria	Proteobacteria	Alphaproteobacteria	Rhodospirillales	Acetobacteraceae	1
OTU_10589	Unassigned	Unassigned	Unassigned	Unassigned	Unassigned	Unassigned	1
OTU_1059	Root;k__Bacteria;p__Proteobacteria;c__Deltaproteobacteria;o__MIZ46;f__	Bacteria	Proteobacteria	Deltaproteobacteria	MIZ46		1
OTU_10590	Root;k__Bacteria;p__Bacteroidetes;c__Cytophagia;o__Cytophagales;f__Cytophagaceae	Bacteria	Bacteroidetes	Cytophagia	Cytophagales	Cytophagaceae	1
OTU_10591	Root;k__Bacteria;p__Proteobacteria;c__Gammaproteobacteria;o__Legionellales;f__	Bacteria	Proteobacteria	Gammaproteobacteria	Legionellales		1
OTU_10592	Root;k__Bacteria;p__Proteobacteria;c__Alphaproteobacteria;o__;f__	Bacteria	Proteobacteria	Alphaproteobacteria			1
OTU_10593	Unassigned	Unassigned	Unassigned	Unassigned	Unassigned	Unassigned	1
OTU_10594	Unassigned	Unassigned	Unassigned	Unassigned	Unassigned	Unassigned	1
OTU_10595	Root;k__Bacteria;p__Proteobacteria;c__Betaproteobacteria;o__Procabacteriales;f__Procabacteriaceae	Bacteria	Proteobacteria	Betaproteobacteria	Procabacteriales	Procabacteriaceae	1
OTU_10596	Unassigned	Unassigned	Unassigned	Unassigned	Unassigned	Unassigned	1
OTU_10597	Root;k__Bacteria;p__Verrucomicrobia;c__[Pedosphaerae];o__[Pedosphaerales];f__auto67_4W	Bacteria	Verrucomicrobia	Pedosphaerae	Pedosphaerales	auto67_4W	1
OTU_10598	Unassigned	Unassigned	Unassigned	Unassigned	Unassigned	Unassigned	1
OTU_10599	Root;k__Bacteria;p__Cyanobacteria;c__Chloroplast;o__Stramenopiles;f__	Bacteria	Cyanobacteria	Chloroplast	Stramenopiles		1
OTU_106	Root;k__Bacteria;p__Bacteroidetes;c__[Saprospirae];o__[Saprospirales];f__Chitinophagaceae	Bacteria	Bacteroidetes	Saprospirae	Saprospirales	Chitinophagaceae	1
OTU_1060	Root;k__Bacteria;p__Proteobacteria;c__Alphaproteobacteria;o__Sphingomonadales;f__Sphingomonadaceae	Bacteria	Proteobacteria	Alphaproteobacteria	Sphingomonadales	Sphingomonadaceae	1
OTU_10600	Unassigned	Unassigned	Unassigned	Unassigned	Unassigned	Unassigned	1
OTU_10601	Unassigned	Unassigned	Unassigned	Unassigned	Unassigned	Unassigned	1
OTU_10602	Root;k__Bacteria;p__Planctomycetes;c__Phycisphaerae;o__WD2101;f__	Bacteria	Planctomycetes	Phycisphaerae	WD2101		1
OTU_10603	Unassigned	Unassigned	Unassigned	Unassigned	Unassigned	Unassigned	1
OTU_10604	Root;k__Bacteria;p__Actinobacteria;c__Thermoleophilia;o__Gaiellales;f__AK1AB1_02E	Bacteria	Actinobacteria	Thermoleophilia	Gaiellales	AK1AB1_02E	1
OTU_10605	Root;k__Bacteria;p__Verrucomicrobia;c__[Spartobacteria];o__[Chthoniobacterales];f__[Chthoniobacteraceae]	Bacteria	Verrucomicrobia	Spartobacteria	Chthoniobacterales	Chthoniobacteraceae	0.67
OTU_10606	Root;k__Bacteria;p__Proteobacteria;c__Deltaproteobacteria;o__Syntrophobacterales;f__Syntrophobacteraceae	Bacteria	Proteobacteria	Deltaproteobacteria	Syntrophobacterales	Syntrophobacteraceae	1
OTU_10607	Unassigned	Unassigned	Unassigned	Unassigned	Unassigned	Unassigned	1
OTU_10608	Root;k__Bacteria;p__Actinobacteria;c__Acidimicrobiia;o__Acidimicrobiales;f__C111	Bacteria	Actinobacteria	Acidimicrobiia	Acidimicrobiales	C111	1
OTU_10609	Unassigned	Unassigned	Unassigned	Unassigned	Unassigned	Unassigned	1
OTU_1061	Root;k__Bacteria;p__Chloroflexi;c__Ellin6529;o__;f__	Bacteria	Chloroflexi	Ellin6529			1
OTU_10610	Root;k__Bacteria;p__Chloroflexi;c__Thermomicrobia;o__JG30-KF-CM45;f__	Bacteria	Chloroflexi	Thermomicrobia	JG30-KF-CM45		1
OTU_10611	Root;k__Bacteria;p__OP3;c__PBS-25;o__;f__	Bacteria	OP3	PBS-25			1
OTU_10612	Root;k__Bacteria;p__Proteobacteria;c__Deltaproteobacteria;o__Myxococcales;f__	Bacteria	Proteobacteria	Deltaproteobacteria	Myxococcales		1
OTU_10613	Root;k__Bacteria;p__Proteobacteria;c__Deltaproteobacteria;o__Spirobacillales;f__	Bacteria	Proteobacteria	Deltaproteobacteria	Spirobacillales		1
OTU_10614	Unassigned	Unassigned	Unassigned	Unassigned	Unassigned	Unassigned	1
OTU_10615	Unassigned	Unassigned	Unassigned	Unassigned	Unassigned	Unassigned	1
OTU_10616	Unassigned	Unassigned	Unassigned	Unassigned	Unassigned	Unassigned	1
OTU_10617	Unassigned	Unassigned	Unassigned	Unassigned	Unassigned	Unassigned	1
OTU_10618	Root;k__Bacteria;p__Planctomycetes;c__Planctomycetia;o__Pirellulales;f__Pirellulaceae	Bacteria	Planctomycetes	Planctomycetia	Pirellulales	Pirellulaceae	1
OTU_10619	Root;k__Bacteria;p__Acidobacteria;c__Acidobacteriia;o__Acidobacteriales;f__Acidobacteriaceae	Bacteria	Acidobacteria	Acidobacteriia	Acidobacteriales	Acidobacteriaceae	1
OTU_1062	Unassigned	Unassigned	Unassigned	Unassigned	Unassigned	Unassigned	1
OTU_10620	Unassigned	Unassigned	Unassigned	Unassigned	Unassigned	Unassigned	1
OTU_10621	Root;k__Bacteria;p__Proteobacteria;c__Gammaproteobacteria;o__Legionellales;f__Coxiellaceae	Bacteria	Proteobacteria	Gammaproteobacteria	Legionellales	Coxiellaceae	0.67
OTU_10622	Root;k__Bacteria;p__Proteobacteria;c__Alphaproteobacteria;o__Rhodospirillales;f__Rhodospirillaceae	Bacteria	Proteobacteria	Alphaproteobacteria	Rhodospirillales	Rhodospirillaceae	1
OTU_10623	Root;k__Bacteria;p__Proteobacteria;c__Alphaproteobacteria;o__Rhodospirillales;f__	Bacteria	Proteobacteria	Alphaproteobacteria	Rhodospirillales		1
OTU_10624	Unassigned	Unassigned	Unassigned	Unassigned	Unassigned	Unassigned	1
OTU_10625	Root;k__Bacteria;p__Proteobacteria;c__Deltaproteobacteria;o__;f__	Bacteria	Proteobacteria	Deltaproteobacteria			1
OTU_10626	Unassigned	Unassigned	Unassigned	Unassigned	Unassigned	Unassigned	1
OTU_10627	Unassigned	Unassigned	Unassigned	Unassigned	Unassigned	Unassigned	1
OTU_10628	Root;k__Bacteria;p__Planctomycetes;c__Phycisphaerae;o__Phycisphaerales;f__	Bacteria	Planctomycetes	Phycisphaerae	Phycisphaerales		1
OTU_10629	Root;k__Bacteria;p__TM6;c__SJA-4;o__;f__	Bacteria	TM6	SJA-4			1
OTU_1063	Root;k__Bacteria;p__Proteobacteria;c__Gammaproteobacteria;o__Thiotrichales;f__Piscirickettsiaceae	Bacteria	Proteobacteria	Gammaproteobacteria	Thiotrichales	Piscirickettsiaceae	1
OTU_10630	Root;k__Bacteria;p__Chloroflexi;c__C0119;o__;f__	Bacteria	Chloroflexi	C0119			1
OTU_10631	Root;k__Bacteria;p__Planctomycetes;c__Planctomycetia;o__Gemmatales;f__Isosphaeraceae	Bacteria	Planctomycetes	Planctomycetia	Gemmatales	Isosphaeraceae	1
OTU_10632	Unassigned	Unassigned	Unassigned	Unassigned	Unassigned	Unassigned	1
OTU_10633	Root;k__Bacteria;p__Planctomycetes;c__Planctomycetia;o__Pirellulales;f__Pirellulaceae	Bacteria	Planctomycetes	Planctomycetia	Pirellulales	Pirellulaceae	1
OTU_10634	Root;k__Bacteria;p__Proteobacteria;c__Gammaproteobacteria;o__Legionellales;f__Coxiellaceae	Bacteria	Proteobacteria	Gammaproteobacteria	Legionellales	Coxiellaceae	1
OTU_10635	Root;k__Bacteria;p__Proteobacteria;c__Deltaproteobacteria;o__Myxococcales;f__Haliangiaceae	Bacteria	Proteobacteria	Deltaproteobacteria	Myxococcales	Haliangiaceae	1
OTU_10636	Root;k__Bacteria;p__AD3;c__ABS-6;o__;f__	Bacteria	AD3	ABS-6			1
OTU_10637	Root;k__Bacteria;p__Proteobacteria;c__Deltaproteobacteria;o__;f__	Bacteria	Proteobacteria	Deltaproteobacteria			1
OTU_10638	Root;k__Bacteria;p__Proteobacteria;c__Deltaproteobacteria;o__Myxococcales;f__Polyangiaceae	Bacteria	Proteobacteria	Deltaproteobacteria	Myxococcales	Polyangiaceae	1
OTU_10639	Root;k__Bacteria;p__Proteobacteria;c__Gammaproteobacteria;o__Legionellales;f__Coxiellaceae	Bacteria	Proteobacteria	Gammaproteobacteria	Legionellales	Coxiellaceae	1
OTU_1064	Unassigned	Unassigned	Unassigned	Unassigned	Unassigned	Unassigned	1
OTU_10640	Root;k__Bacteria;p__Actinobacteria;c__Thermoleophilia;o__Solirubrobacterales;f__	Bacteria	Actinobacteria	Thermoleophilia	Solirubrobacterales		1
OTU_10641	Unassigned	Unassigned	Unassigned	Unassigned	Unassigned	Unassigned	1
OTU_10642	Root;k__Bacteria;p__Proteobacteria;c__Gammaproteobacteria;o__Legionellales;f__Coxiellaceae	Bacteria	Proteobacteria	Gammaproteobacteria	Legionellales	Coxiellaceae	1
OTU_10643	Root;k__Bacteria;p__Planctomycetes;c__Planctomycetia;o__Gemmatales;f__Gemmataceae	Bacteria	Planctomycetes	Planctomycetia	Gemmatales	Gemmataceae	1
OTU_10644	Root;k__Bacteria;p__Bacteroidetes;c__[Saprospirae];o__[Saprospirales];f__Saprospiraceae	Bacteria	Bacteroidetes	Saprospirae	Saprospirales	Saprospiraceae	1
OTU_10645	Unassigned	Unassigned	Unassigned	Unassigned	Unassigned	Unassigned	1
OTU_10646	Root;k__Bacteria;p__OP3;c__koll11;o__;f__	Bacteria	OP3	koll11			1
OTU_10647	Root;k__Bacteria;p__Proteobacteria;c__Betaproteobacteria;o__;f__	Bacteria	Proteobacteria	Betaproteobacteria			1
OTU_10648	Root;k__Bacteria;p__Actinobacteria;c__Acidimicrobiia;o__Acidimicrobiales;f__	Bacteria	Actinobacteria	Acidimicrobiia	Acidimicrobiales		1
OTU_10649	Root;k__Bacteria;p__Planctomycetes;c__028H05-P-BN-P5;o__;f__	Bacteria	Planctomycetes	028H05-P-BN-P5			1
OTU_1065	Root;k__Bacteria;p__Planctomycetes;c__Planctomycetia;o__Pirellulales;f__Pirellulaceae	Bacteria	Planctomycetes	Planctomycetia	Pirellulales	Pirellulaceae	1
OTU_10650	Unassigned	Unassigned	Unassigned	Unassigned	Unassigned	Unassigned	1
OTU_10651	Root;k__Bacteria;p__Acidobacteria;c__Acidobacteriia;o__Acidobacteriales;f__Acidobacteriaceae	Bacteria	Acidobacteria	Acidobacteriia	Acidobacteriales	Acidobacteriaceae	1
OTU_10652	Root;k__Bacteria;p__Proteobacteria;c__Gammaproteobacteria;o__Legionellales;f__	Bacteria	Proteobacteria	Gammaproteobacteria	Legionellales		1
OTU_10653	Unassigned	Unassigned	Unassigned	Unassigned	Unassigned	Unassigned	1
OTU_10654	Unassigned	Unassigned	Unassigned	Unassigned	Unassigned	Unassigned	1
OTU_10655	Root;k__Bacteria;p__Acidobacteria;c__Acidobacteria-6;o__iii1-15;f__mb2424	Bacteria	Acidobacteria	Acidobacteria-6	iii1-15	mb2424	1
OTU_10656	Unassigned	Unassigned	Unassigned	Unassigned	Unassigned	Unassigned	1
OTU_10657	Root;k__Bacteria;p__Proteobacteria;c__Alphaproteobacteria;o__;f__	Bacteria	Proteobacteria	Alphaproteobacteria			1
OTU_10658	Root;k__Bacteria;p__Proteobacteria;c__Alphaproteobacteria;o__;f__	Bacteria	Proteobacteria	Alphaproteobacteria			1
OTU_10659	Root;k__Bacteria;p__Chlamydiae;c__Chlamydiia;o__Chlamydiales;f__Criblamydiaceae	Bacteria	Chlamydiae	Chlamydiia	Chlamydiales	Criblamydiaceae	1
OTU_1066	Root;k__Bacteria;p__FBP;c__;o__;f__	Bacteria	FBP				1
OTU_10660	Root;k__Bacteria;p__Proteobacteria;c__Alphaproteobacteria;o__Rickettsiales;f__	Bacteria	Proteobacteria	Alphaproteobacteria	Rickettsiales		1
OTU_10661	Unassigned	Unassigned	Unassigned	Unassigned	Unassigned	Unassigned	1
OTU_10662	Root;k__Bacteria;p__TM6;c__SJA-4;o__;f__	Bacteria	TM6	SJA-4			1
OTU_10663	Root;k__Bacteria;p__Chloroflexi;c__Chloroflexi;o__[Roseiflexales];f__[Kouleothrixaceae]	Bacteria	Chloroflexi	Chloroflexi	Roseiflexales	Kouleothrixaceae	1
OTU_10664	Root;k__Bacteria;p__Armatimonadetes;c__[Fimbriimonadia];o__[Fimbriimonadales];f__[Fimbriimonadaceae]	Bacteria	Armatimonadetes	Fimbriimonadia	Fimbriimonadales	Fimbriimonadaceae	1
OTU_10665	Root;k__Bacteria;p__Planctomycetes;c__C6;o__MVS-107;f__	Bacteria	Planctomycetes	C6	MVS-107		1
OTU_10666	Root;k__Bacteria;p__Proteobacteria;c__Epsilonproteobacteria;o__Campylobacterales;f__Campylobacteraceae	Bacteria	Proteobacteria	Epsilonproteobacteria	Campylobacterales	Campylobacteraceae	1
OTU_10667	Unassigned	Unassigned	Unassigned	Unassigned	Unassigned	Unassigned	1
OTU_10668	Root;k__Bacteria;p__Actinobacteria;c__MB-A2-108;o__0319-7L14;f__	Bacteria	Actinobacteria	MB-A2-108	0319-7L14		1
OTU_10669	Root;k__Bacteria;p__OD1;c__ZB2;o__;f__	Bacteria	OD1	ZB2			1
OTU_1067	Root;k__Bacteria;p__Bacteroidetes;c__[Saprospirae];o__[Saprospirales];f__	Bacteria	Bacteroidetes	Saprospirae	Saprospirales		1
OTU_10670	Root;k__Bacteria;p__Verrucomicrobia;c__[Pedosphaerae];o__[Pedosphaerales];f__Ellin515	Bacteria	Verrucomicrobia	Pedosphaerae	Pedosphaerales	Ellin515	1
OTU_10671	Unassigned	Unassigned	Unassigned	Unassigned	Unassigned	Unassigned	1
OTU_10672	Unassigned	Unassigned	Unassigned	Unassigned	Unassigned	Unassigned	1
OTU_10673	Unassigned	Unassigned	Unassigned	Unassigned	Unassigned	Unassigned	1
OTU_10674	Root;k__Bacteria;p__Proteobacteria;c__Deltaproteobacteria;o__Myxococcales;f__	Bacteria	Proteobacteria	Deltaproteobacteria	Myxococcales		1
OTU_10675	Root;k__Bacteria;p__Proteobacteria;c__Deltaproteobacteria;o__Spirobacillales;f__	Bacteria	Proteobacteria	Deltaproteobacteria	Spirobacillales		1
OTU_10676	Root;k__Bacteria;p__Planctomycetes;c__Planctomycetia;o__Gemmatales;f__Gemmataceae	Bacteria	Planctomycetes	Planctomycetia	Gemmatales	Gemmataceae	1
OTU_10677	Root;k__Bacteria;p__Proteobacteria;c__Deltaproteobacteria;o__Bdellovibrionales;f__Bdellovibrionaceae	Bacteria	Proteobacteria	Deltaproteobacteria	Bdellovibrionales	Bdellovibrionaceae	1
OTU_10678	Root;k__Bacteria;p__Verrucomicrobia;c__[Pedosphaerae];o__[Pedosphaerales];f__R4-41B	Bacteria	Verrucomicrobia	Pedosphaerae	Pedosphaerales	R4-41B	1
OTU_10679	Unassigned	Unassigned	Unassigned	Unassigned	Unassigned	Unassigned	1
OTU_1068	Root;k__Bacteria;p__Chloroflexi;c__P2-11E;o__;f__	Bacteria	Chloroflexi	P2-11E			1
OTU_10680	Unassigned	Unassigned	Unassigned	Unassigned	Unassigned	Unassigned	1
OTU_10681	Root;k__Bacteria;p__Planctomycetes;c__Planctomycetia;o__Planctomycetales;f__Planctomycetaceae	Bacteria	Planctomycetes	Planctomycetia	Planctomycetales	Planctomycetaceae	1
OTU_10682	Unassigned	Unassigned	Unassigned	Unassigned	Unassigned	Unassigned	1
OTU_10683	Unassigned	Unassigned	Unassigned	Unassigned	Unassigned	Unassigned	1
OTU_10684	Root;k__Bacteria;p__Proteobacteria;c__Alphaproteobacteria;o__Rhizobiales;f__	Bacteria	Proteobacteria	Alphaproteobacteria	Rhizobiales		0.67
OTU_10685	Unassigned	Unassigned	Unassigned	Unassigned	Unassigned	Unassigned	1
OTU_10686	Root;k__Bacteria;p__Chloroflexi;c__Thermomicrobia;o__JG30-KF-CM45;f__	Bacteria	Chloroflexi	Thermomicrobia	JG30-KF-CM45		1
OTU_10687	Root;k__Bacteria;p__Cyanobacteria;c__Nostocophycideae;o__Nostocales;f__Scytonemataceae	Bacteria	Cyanobacteria	Nostocophycideae	Nostocales	Scytonemataceae	1
OTU_10688	Root;k__Bacteria;p__Proteobacteria;c__Deltaproteobacteria;o__;f__	Bacteria	Proteobacteria	Deltaproteobacteria			1
OTU_10689	Root;k__Bacteria;p__Proteobacteria;c__TA18;o__PHOS-HD29;f__	Bacteria	Proteobacteria	TA18	PHOS-HD29		1
OTU_1069	Root;k__Bacteria;p__Proteobacteria;c__Alphaproteobacteria;o__Caulobacterales;f__Caulobacteraceae	Bacteria	Proteobacteria	Alphaproteobacteria	Caulobacterales	Caulobacteraceae	1
OTU_10690	Root;k__Bacteria;p__Armatimonadetes;c__0319-6E2;o__;f__	Bacteria	Armatimonadetes	0319-6E2			1
OTU_10691	Root;k__Bacteria;p__Bacteroidetes;c__Flavobacteriia;o__Flavobacteriales;f__Flavobacteriaceae	Bacteria	Bacteroidetes	Flavobacteriia	Flavobacteriales	Flavobacteriaceae	1
OTU_10692	Root;k__Bacteria;p__Proteobacteria;c__Gammaproteobacteria;o__Legionellales;f__Coxiellaceae	Bacteria	Proteobacteria	Gammaproteobacteria	Legionellales	Coxiellaceae	1
OTU_10693	Unassigned	Unassigned	Unassigned	Unassigned	Unassigned	Unassigned	1
OTU_10694	Root;k__Bacteria;p__Chloroflexi;c__Anaerolineae;o__SBR1031;f__A4b	Bacteria	Chloroflexi	Anaerolineae	SBR1031	A4b	1
OTU_10695	Unassigned	Unassigned	Unassigned	Unassigned	Unassigned	Unassigned	1
OTU_10696	Root;k__Bacteria;p__Actinobacteria;c__Acidimicrobiia;o__Acidimicrobiales;f__	Bacteria	Actinobacteria	Acidimicrobiia	Acidimicrobiales		1
OTU_10697	Root;k__Bacteria;p__Planctomycetes;c__Phycisphaerae;o__WD2101;f__	Bacteria	Planctomycetes	Phycisphaerae	WD2101		1
OTU_10698	Root;k__Bacteria;p__Proteobacteria;c__Alphaproteobacteria;o__;f__	Bacteria	Proteobacteria	Alphaproteobacteria			1
OTU_10699	Root;k__Bacteria;p__Planctomycetes;c__Planctomycetia;o__Gemmatales;f__Gemmataceae	Bacteria	Planctomycetes	Planctomycetia	Gemmatales	Gemmataceae	1
OTU_107	Root;k__Bacteria;p__Bacteroidetes;c__[Saprospirae];o__[Saprospirales];f__Chitinophagaceae	Bacteria	Bacteroidetes	Saprospirae	Saprospirales	Chitinophagaceae	1
OTU_1070	Unassigned	Unassigned	Unassigned	Unassigned	Unassigned	Unassigned	1
OTU_10700	Unassigned	Unassigned	Unassigned	Unassigned	Unassigned	Unassigned	1
OTU_10701	Root;k__Bacteria;p__Planctomycetes;c__Planctomycetia;o__Pirellulales;f__Pirellulaceae	Bacteria	Planctomycetes	Planctomycetia	Pirellulales	Pirellulaceae	1
OTU_10702	Unassigned	Unassigned	Unassigned	Unassigned	Unassigned	Unassigned	1
OTU_10703	Root;k__Bacteria;p__Acidobacteria;c__iii1-8;o__DS-18;f__	Bacteria	Acidobacteria	iii1-8	DS-18		1
OTU_10704	Root;k__Bacteria;p__Planctomycetes;c__Planctomycetia;o__Planctomycetales;f__Planctomycetaceae	Bacteria	Planctomycetes	Planctomycetia	Planctomycetales	Planctomycetaceae	1
OTU_10705	Root;k__Bacteria;p__Actinobacteria;c__Thermoleophilia;o__Solirubrobacterales;f__	Bacteria	Actinobacteria	Thermoleophilia	Solirubrobacterales		1
OTU_10706	Root;k__Bacteria;p__Proteobacteria;c__Gammaproteobacteria;o__Legionellales;f__Coxiellaceae	Bacteria	Proteobacteria	Gammaproteobacteria	Legionellales	Coxiellaceae	0.67
OTU_10707	Root;k__Bacteria;p__Proteobacteria;c__Gammaproteobacteria;o__Legionellales;f__Coxiellaceae	Bacteria	Proteobacteria	Gammaproteobacteria	Legionellales	Coxiellaceae	1
OTU_10708	Unassigned	Unassigned	Unassigned	Unassigned	Unassigned	Unassigned	1
OTU_10709	Root;k__Bacteria;p__WPS-2;c__;o__;f__	Bacteria	WPS-2				1
OTU_1071	Root;k__Bacteria;p__Bacteroidetes;c__[Saprospirae];o__[Saprospirales];f__Chitinophagaceae	Bacteria	Bacteroidetes	Saprospirae	Saprospirales	Chitinophagaceae	1
OTU_10710	Unassigned	Unassigned	Unassigned	Unassigned	Unassigned	Unassigned	1
OTU_10711	Root;k__Bacteria;p__Chlamydiae;c__Chlamydiia;o__Chlamydiales;f__Parachlamydiaceae	Bacteria	Chlamydiae	Chlamydiia	Chlamydiales	Parachlamydiaceae	1
OTU_10712	Root;k__Bacteria;p__Proteobacteria;c__Deltaproteobacteria;o__Myxococcales;f__	Bacteria	Proteobacteria	Deltaproteobacteria	Myxococcales		1
OTU_10713	Unassigned	Unassigned	Unassigned	Unassigned	Unassigned	Unassigned	1
OTU_10714	Root;k__Bacteria;p__Bacteroidetes;c__Cytophagia;o__Cytophagales;f__	Bacteria	Bacteroidetes	Cytophagia	Cytophagales		1
OTU_10715	Root;k__Bacteria;p__Proteobacteria;c__Gammaproteobacteria;o__;f__	Bacteria	Proteobacteria	Gammaproteobacteria			1
OTU_10716	Root;k__Bacteria;p__Verrucomicrobia;c__[Spartobacteria];o__[Chthoniobacterales];f__[Chthoniobacteraceae]	Bacteria	Verrucomicrobia	Spartobacteria	Chthoniobacterales	Chthoniobacteraceae	1
OTU_10717	Unassigned	Unassigned	Unassigned	Unassigned	Unassigned	Unassigned	1
OTU_10718	Root;k__Bacteria;p__Bacteroidetes;c__Cytophagia;o__Cytophagales;f__	Bacteria	Bacteroidetes	Cytophagia	Cytophagales		1
OTU_10719	Root;k__Bacteria;p__Bacteroidetes;c__Cytophagia;o__Cytophagales;f__Cytophagaceae	Bacteria	Bacteroidetes	Cytophagia	Cytophagales	Cytophagaceae	1
OTU_1072	Root;k__Bacteria;p__Acidobacteria;c__Acidobacteriia;o__Acidobacteriales;f__Koribacteraceae	Bacteria	Acidobacteria	Acidobacteriia	Acidobacteriales	Koribacteraceae	1
OTU_10720	Root;k__Bacteria;p__Verrucomicrobia;c__Verrucomicrobiae;o__Verrucomicrobiales;f__Verrucomicrobiaceae	Bacteria	Verrucomicrobia	Verrucomicrobiae	Verrucomicrobiales	Verrucomicrobiaceae	1
OTU_10721	Root;k__Bacteria;p__Proteobacteria;c__Alphaproteobacteria;o__Rhodospirillales;f__Rhodospirillaceae	Bacteria	Proteobacteria	Alphaproteobacteria	Rhodospirillales	Rhodospirillaceae	0.67
OTU_10722	Root;k__Bacteria;p__OD1;c__SM2F11;o__;f__	Bacteria	OD1	SM2F11			1
OTU_10723	Root;k__Bacteria;p__Proteobacteria;c__Deltaproteobacteria;o__Myxococcales;f__OM27	Bacteria	Proteobacteria	Deltaproteobacteria	Myxococcales	OM27	1
OTU_10724	Unassigned	Unassigned	Unassigned	Unassigned	Unassigned	Unassigned	1
OTU_10725	Root;k__Bacteria;p__TM7;c__MJK10;o__;f__	Bacteria	TM7	MJK10			1
OTU_10726	Root;k__Bacteria;p__Proteobacteria;c__Deltaproteobacteria;o__MIZ46;f__	Bacteria	Proteobacteria	Deltaproteobacteria	MIZ46		1
OTU_10727	Root;k__Bacteria;p__TM7;c__TM7-3;o__;f__	Bacteria	TM7	TM7-3			0.67
OTU_10728	Root;k__Bacteria;p__Verrucomicrobia;c__[Methylacidiphilae];o__S-BQ2-57;f__	Bacteria	Verrucomicrobia	Methylacidiphilae	S-BQ2-57		1
OTU_10729	Root;k__Bacteria;p__Tenericutes;c__Mollicutes;o__Anaeroplasmatales;f__Anaeroplasmataceae	Bacteria	Tenericutes	Mollicutes	Anaeroplasmatales	Anaeroplasmataceae	1
OTU_1073	Root;k__Bacteria;p__Verrucomicrobia;c__[Spartobacteria];o__[Chthoniobacterales];f__[Chthoniobacteraceae]	Bacteria	Verrucomicrobia	Spartobacteria	Chthoniobacterales	Chthoniobacteraceae	1
OTU_10730	Root;k__Bacteria;p__Proteobacteria;c__Gammaproteobacteria;o__Legionellales;f__Coxiellaceae	Bacteria	Proteobacteria	Gammaproteobacteria	Legionellales	Coxiellaceae	1
OTU_10731	Root;k__Bacteria;p__Armatimonadetes;c__[Fimbriimonadia];o__[Fimbriimonadales];f__[Fimbriimonadaceae]	Bacteria	Armatimonadetes	Fimbriimonadia	Fimbriimonadales	Fimbriimonadaceae	1
OTU_10732	Root;k__Bacteria;p__Proteobacteria;c__TA18;o__PHOS-HD29;f__	Bacteria	Proteobacteria	TA18	PHOS-HD29		1
OTU_10733	Root;k__Bacteria;p__TM6;c__SJA-4;o__;f__	Bacteria	TM6	SJA-4			1
OTU_10734	Root;k__Bacteria;p__Proteobacteria;c__TA18;o__PHOS-HD29;f__	Bacteria	Proteobacteria	TA18	PHOS-HD29		1
OTU_10735	Unassigned	Unassigned	Unassigned	Unassigned	Unassigned	Unassigned	1
OTU_10736	Root;k__Bacteria;p__Actinobacteria;c__Thermoleophilia;o__Solirubrobacterales	Bacteria	Actinobacteria	Thermoleophilia	Solirubrobacterales	Root;k__Bacteria;p__Actinobacteria;c__Thermoleophilia;o__Solirubrobacterales	0.67
OTU_10737	Root;k__Bacteria;p__Armatimonadetes;c__Chthonomonadetes;o__Chthonomonadales;f__Chthonomonadaceae	Bacteria	Armatimonadetes	Chthonomonadetes	Chthonomonadales	Chthonomonadaceae	1
OTU_10738	Unassigned	Unassigned	Unassigned	Unassigned	Unassigned	Unassigned	1
OTU_10739	Root;k__Bacteria;p__Firmicutes;c__Clostridia;o__Clostridiales;f__Lachnospiraceae	Bacteria	Firmicutes	Clostridia	Clostridiales	Lachnospiraceae	1
OTU_1074	Unassigned	Unassigned	Unassigned	Unassigned	Unassigned	Unassigned	1
OTU_10740	Root;k__Bacteria;p__Planctomycetes;c__Planctomycetia;o__Gemmatales;f__Isosphaeraceae	Bacteria	Planctomycetes	Planctomycetia	Gemmatales	Isosphaeraceae	1
OTU_10741	Root;k__Bacteria;p__Proteobacteria;c__Alphaproteobacteria;o__;f__	Bacteria	Proteobacteria	Alphaproteobacteria			1
OTU_10742	Root;k__Bacteria;p__Elusimicrobia;c__Endomicrobia;o__;f__	Bacteria	Elusimicrobia	Endomicrobia			1
OTU_10743	Root;k__Bacteria;p__Proteobacteria;c__Deltaproteobacteria;o__Myxococcales;f__	Bacteria	Proteobacteria	Deltaproteobacteria	Myxococcales		1
OTU_10744	Root;k__Bacteria;p__Gemmatimonadetes;c__Gemmatimonadetes;o__;f__	Bacteria	Gemmatimonadetes	Gemmatimonadetes			0.67
OTU_10745	Unassigned	Unassigned	Unassigned	Unassigned	Unassigned	Unassigned	1
OTU_10746	Unassigned	Unassigned	Unassigned	Unassigned	Unassigned	Unassigned	1
OTU_10747	Root;k__Bacteria;p__Actinobacteria;c__Thermoleophilia;o__Gaiellales;f__	Bacteria	Actinobacteria	Thermoleophilia	Gaiellales		1
OTU_10748	Root;k__Bacteria;p__Acidobacteria;c__Solibacteres;o__Solibacterales;f__Solibacteraceae	Bacteria	Acidobacteria	Solibacteres	Solibacterales	Solibacteraceae	1
OTU_10749	Root;k__Bacteria;p__Planctomycetes;c__Phycisphaerae;o__WD2101;f__	Bacteria	Planctomycetes	Phycisphaerae	WD2101		1
OTU_1075	Root;k__Bacteria;p__Acidobacteria;c__[Chloracidobacteria];o__RB41;f__	Bacteria	Acidobacteria	Chloracidobacteria	RB41		1
OTU_10750	Unassigned	Unassigned	Unassigned	Unassigned	Unassigned	Unassigned	1
OTU_10751	Unassigned	Unassigned	Unassigned	Unassigned	Unassigned	Unassigned	1
OTU_10752	Unassigned	Unassigned	Unassigned	Unassigned	Unassigned	Unassigned	1
OTU_10753	Root;k__Bacteria;p__Tenericutes;c__Mollicutes;o__Anaeroplasmatales;f__Anaeroplasmataceae	Bacteria	Tenericutes	Mollicutes	Anaeroplasmatales	Anaeroplasmataceae	1
OTU_10754	Root;k__Bacteria;p__Armatimonadetes;c__Chthonomonadetes;o__Chthonomonadales;f__Chthonomonadaceae	Bacteria	Armatimonadetes	Chthonomonadetes	Chthonomonadales	Chthonomonadaceae	1
OTU_10755	Root;k__Bacteria;p__TM7;c__TM7-1;o__;f__	Bacteria	TM7	TM7-1			1
OTU_10756	Root;k__Bacteria;p__GN02;c__GKS2-174;o__;f__	Bacteria	GN02	GKS2-174			1
OTU_10757	Root;k__Bacteria;p__OD1;c__ZB2;o__;f__	Bacteria	OD1	ZB2			1
OTU_10758	Root;k__Bacteria;p__Armatimonadetes;c__0319-6E2;o__;f__	Bacteria	Armatimonadetes	0319-6E2			1
OTU_10759	Unassigned	Unassigned	Unassigned	Unassigned	Unassigned	Unassigned	1
OTU_1076	Root;k__Bacteria;p__Actinobacteria;c__Actinobacteria;o__Actinomycetales;f__Sporichthyaceae	Bacteria	Actinobacteria	Actinobacteria	Actinomycetales	Sporichthyaceae	1
OTU_10760	Root;k__Bacteria;p__Actinobacteria;c__MB-A2-108;o__0319-7L14;f__	Bacteria	Actinobacteria	MB-A2-108	0319-7L14		1
OTU_10761	Unassigned	Unassigned	Unassigned	Unassigned	Unassigned	Unassigned	1
OTU_10762	Unassigned	Unassigned	Unassigned	Unassigned	Unassigned	Unassigned	1
OTU_10763	Root;k__Bacteria;p__Proteobacteria;c__Deltaproteobacteria;o__Bdellovibrionales;f__Bdellovibrionaceae	Bacteria	Proteobacteria	Deltaproteobacteria	Bdellovibrionales	Bdellovibrionaceae	1
OTU_10764	Unassigned	Unassigned	Unassigned	Unassigned	Unassigned	Unassigned	1
OTU_10765	Root;k__Bacteria;p__Proteobacteria;c__Alphaproteobacteria;o__Rickettsiales;f__mitochondria	Bacteria	Proteobacteria	Alphaproteobacteria	Rickettsiales	mitochondria	1
OTU_10766	Root;k__Bacteria;p__Proteobacteria;c__Alphaproteobacteria;o__;f__	Bacteria	Proteobacteria	Alphaproteobacteria			1
OTU_10767	Root;k__Bacteria;p__OP11;c__WCHB1-64;o__d153;f__	Bacteria	OP11	WCHB1-64	d153		1
OTU_10768	Unassigned	Unassigned	Unassigned	Unassigned	Unassigned	Unassigned	1
OTU_10769	Root;k__Bacteria;p__Acidobacteria;c__Solibacteres;o__Solibacterales;f__Solibacteraceae	Bacteria	Acidobacteria	Solibacteres	Solibacterales	Solibacteraceae	1
OTU_1077	Unassigned	Unassigned	Unassigned	Unassigned	Unassigned	Unassigned	1
OTU_10770	Unassigned	Unassigned	Unassigned	Unassigned	Unassigned	Unassigned	1
OTU_10771	Root;k__Bacteria;p__Proteobacteria;c__Gammaproteobacteria;o__Legionellales;f__Coxiellaceae	Bacteria	Proteobacteria	Gammaproteobacteria	Legionellales	Coxiellaceae	1
OTU_10772	Root;k__Bacteria;p__Proteobacteria;c__Alphaproteobacteria;o__Rhodospirillales;f__Acetobacteraceae	Bacteria	Proteobacteria	Alphaproteobacteria	Rhodospirillales	Acetobacteraceae	1
OTU_10773	Root;k__Bacteria;p__Proteobacteria;c__Deltaproteobacteria;o__MIZ46;f__	Bacteria	Proteobacteria	Deltaproteobacteria	MIZ46		1
OTU_10774	Unassigned	Unassigned	Unassigned	Unassigned	Unassigned	Unassigned	1
OTU_10775	Unassigned	Unassigned	Unassigned	Unassigned	Unassigned	Unassigned	1
OTU_10776	Root;k__Bacteria;p__Armatimonadetes;c__0319-6E2;o__;f__	Bacteria	Armatimonadetes	0319-6E2			1
OTU_10777	Root;k__Bacteria;p__Proteobacteria;c__Deltaproteobacteria;o__Myxococcales;f__	Bacteria	Proteobacteria	Deltaproteobacteria	Myxococcales		1
OTU_10778	Unassigned	Unassigned	Unassigned	Unassigned	Unassigned	Unassigned	1
OTU_10779	Unassigned	Unassigned	Unassigned	Unassigned	Unassigned	Unassigned	1
OTU_1078	Root;k__Bacteria;p__Acidobacteria;c__Acidobacteriia;o__Acidobacteriales;f__Koribacteraceae	Bacteria	Acidobacteria	Acidobacteriia	Acidobacteriales	Koribacteraceae	1
OTU_10780	Root;k__Bacteria;p__Actinobacteria;c__Actinobacteria;o__Actinomycetales;f__	Bacteria	Actinobacteria	Actinobacteria	Actinomycetales		0.67
OTU_10781	Root;k__Bacteria;p__Proteobacteria;c__Deltaproteobacteria;o__Syntrophobacterales;f__Syntrophobacteraceae	Bacteria	Proteobacteria	Deltaproteobacteria	Syntrophobacterales	Syntrophobacteraceae	1
OTU_10782	Root;k__Bacteria;p__Proteobacteria;c__Deltaproteobacteria;o__Bdellovibrionales;f__Bdellovibrionaceae	Bacteria	Proteobacteria	Deltaproteobacteria	Bdellovibrionales	Bdellovibrionaceae	1
OTU_10783	Root;k__Bacteria;p__Proteobacteria;c__Deltaproteobacteria;o__MIZ46;f__	Bacteria	Proteobacteria	Deltaproteobacteria	MIZ46		1
OTU_10784	Unassigned	Unassigned	Unassigned	Unassigned	Unassigned	Unassigned	1
OTU_10785	Unassigned	Unassigned	Unassigned	Unassigned	Unassigned	Unassigned	1
OTU_10786	Unassigned	Unassigned	Unassigned	Unassigned	Unassigned	Unassigned	1
OTU_10787	Root;k__Bacteria;p__Acidobacteria;c__S035;o__;f__	Bacteria	Acidobacteria	S035			1
OTU_10788	Root;k__Bacteria;p__Cyanobacteria;c__Chloroplast;o__Chlorophyta;f__	Bacteria	Cyanobacteria	Chloroplast	Chlorophyta		1
OTU_10789	Root;k__Bacteria;p__Firmicutes;c__Bacilli;o__Bacillales;f__Thermoactinomycetaceae	Bacteria	Firmicutes	Bacilli	Bacillales	Thermoactinomycetaceae	1
OTU_1079	Root;k__Bacteria;p__Proteobacteria;c__Deltaproteobacteria;o__Desulfuromonadales;f__Geobacteraceae	Bacteria	Proteobacteria	Deltaproteobacteria	Desulfuromonadales	Geobacteraceae	1
OTU_10790	Root;k__Bacteria;p__Gemmatimonadetes;c__Gemm-5;o__;f__	Bacteria	Gemmatimonadetes	Gemm-5			1
OTU_10791	Root;k__Bacteria;p__Acidobacteria;c__[Chloracidobacteria];o__DS-100;f__	Bacteria	Acidobacteria	Chloracidobacteria	DS-100		1
OTU_10792	Root;k__Bacteria;p__TM7;c__TM7-1;o__;f__	Bacteria	TM7	TM7-1			1
OTU_10793	Unassigned	Unassigned	Unassigned	Unassigned	Unassigned	Unassigned	1
OTU_10794	Unassigned	Unassigned	Unassigned	Unassigned	Unassigned	Unassigned	1
OTU_10795	Unassigned	Unassigned	Unassigned	Unassigned	Unassigned	Unassigned	1
OTU_10796	Unassigned	Unassigned	Unassigned	Unassigned	Unassigned	Unassigned	1
OTU_10797	Root;k__Bacteria;p__TM6;c__SJA-4;o__;f__	Bacteria	TM6	SJA-4			1
OTU_10798	Root;k__Bacteria;p__Proteobacteria;c__Betaproteobacteria;o__Ellin6067;f__	Bacteria	Proteobacteria	Betaproteobacteria	Ellin6067		1
OTU_10799	Root;k__Bacteria;p__Proteobacteria;c__Deltaproteobacteria;o__Myxococcales;f__Polyangiaceae	Bacteria	Proteobacteria	Deltaproteobacteria	Myxococcales	Polyangiaceae	1
OTU_108	Root;k__Bacteria;p__Proteobacteria;c__Alphaproteobacteria;o__Rhizobiales;f__	Bacteria	Proteobacteria	Alphaproteobacteria	Rhizobiales		1
OTU_1080	Root;k__Bacteria;p__Planctomycetes;c__Phycisphaerae;o__WD2101;f__	Bacteria	Planctomycetes	Phycisphaerae	WD2101		1
OTU_10800	Root;k__Bacteria;p__Proteobacteria;c__Alphaproteobacteria;o__;f__	Bacteria	Proteobacteria	Alphaproteobacteria			1
OTU_10801	Root;k__Bacteria;p__Elusimicrobia;c__Elusimicrobia;o__FAC88;f__	Bacteria	Elusimicrobia	Elusimicrobia	FAC88		1
OTU_10802	Root;k__Bacteria;p__FBP;c__;o__;f__	Bacteria	FBP				1
OTU_10803	Root;k__Bacteria;p__Proteobacteria;c__Alphaproteobacteria;o__Rickettsiales;f__	Bacteria	Proteobacteria	Alphaproteobacteria	Rickettsiales		1
OTU_10804	Root;k__Bacteria;p__Proteobacteria;c__TA18;o__PHOS-HD29;f__	Bacteria	Proteobacteria	TA18	PHOS-HD29		1
OTU_10805	Root;k__Bacteria;p__Actinobacteria;c__Acidimicrobiia;o__Acidimicrobiales;f__EB1017	Bacteria	Actinobacteria	Acidimicrobiia	Acidimicrobiales	EB1017	1
OTU_10806	Unassigned	Unassigned	Unassigned	Unassigned	Unassigned	Unassigned	1
OTU_10807	Root;k__Bacteria;p__Actinobacteria;c__Acidimicrobiia;o__Acidimicrobiales;f__	Bacteria	Actinobacteria	Acidimicrobiia	Acidimicrobiales		1
OTU_10808	Root;k__Bacteria;p__Planctomycetes;c__Planctomycetia;o__Pirellulales;f__Pirellulaceae	Bacteria	Planctomycetes	Planctomycetia	Pirellulales	Pirellulaceae	1
OTU_10809	Root;k__Bacteria;p__Proteobacteria;c__Betaproteobacteria;o__A21b;f__EB1003	Bacteria	Proteobacteria	Betaproteobacteria	A21b	EB1003	0.67
OTU_1081	Unassigned	Unassigned	Unassigned	Unassigned	Unassigned	Unassigned	1
OTU_10810	Root;k__Bacteria;p__Actinobacteria;c__Nitriliruptoria;o__Euzebyales;f__Euzebyaceae	Bacteria	Actinobacteria	Nitriliruptoria	Euzebyales	Euzebyaceae	1
OTU_10811	Unassigned	Unassigned	Unassigned	Unassigned	Unassigned	Unassigned	1
OTU_10812	Root;k__Bacteria;p__Firmicutes;c__Clostridia;o__Clostridiales;f__Clostridiaceae	Bacteria	Firmicutes	Clostridia	Clostridiales	Clostridiaceae	1
OTU_10813	Root;k__Bacteria;p__Chlamydiae;c__Chlamydiia;o__Chlamydiales;f__Parachlamydiaceae	Bacteria	Chlamydiae	Chlamydiia	Chlamydiales	Parachlamydiaceae	1
OTU_10814	Root;k__Bacteria;p__Proteobacteria;c__Gammaproteobacteria;o__Oceanospirillales;f__Oceanospirillaceae	Bacteria	Proteobacteria	Gammaproteobacteria	Oceanospirillales	Oceanospirillaceae	1
OTU_10815	Root;k__Bacteria;p__Proteobacteria;c__Gammaproteobacteria;o__Legionellales;f__Coxiellaceae	Bacteria	Proteobacteria	Gammaproteobacteria	Legionellales	Coxiellaceae	1
OTU_10816	Root;k__Bacteria;p__OP3;c__koll11;o__GIF10;f__kpj58rc	Bacteria	OP3	koll11	GIF10	kpj58rc	1
OTU_10817	Root;k__Bacteria;p__Planctomycetes;c__Planctomycetia;o__Gemmatales;f__Gemmataceae	Bacteria	Planctomycetes	Planctomycetia	Gemmatales	Gemmataceae	1
OTU_10818	Root;k__Bacteria;p__Planctomycetes;c__Planctomycetia;o__Pirellulales;f__Pirellulaceae	Bacteria	Planctomycetes	Planctomycetia	Pirellulales	Pirellulaceae	1
OTU_10819	Root;k__Bacteria;p__Planctomycetes;c__Planctomycetia;o__Pirellulales;f__Pirellulaceae	Bacteria	Planctomycetes	Planctomycetia	Pirellulales	Pirellulaceae	1
OTU_1082	Root;k__Bacteria;p__Proteobacteria;c__Alphaproteobacteria;o__Rhodospirillales;f__Acetobacteraceae	Bacteria	Proteobacteria	Alphaproteobacteria	Rhodospirillales	Acetobacteraceae	1
OTU_10820	Unassigned	Unassigned	Unassigned	Unassigned	Unassigned	Unassigned	1
OTU_10821	Root;k__Bacteria;p__Planctomycetes;c__Planctomycetia;o__Gemmatales;f__Isosphaeraceae	Bacteria	Planctomycetes	Planctomycetia	Gemmatales	Isosphaeraceae	1
OTU_10822	Unassigned	Unassigned	Unassigned	Unassigned	Unassigned	Unassigned	1
OTU_10823	Root;k__Bacteria;p__Verrucomicrobia;c__[Spartobacteria];o__[Chthoniobacterales];f__[Chthoniobacteraceae]	Bacteria	Verrucomicrobia	Spartobacteria	Chthoniobacterales	Chthoniobacteraceae	1
OTU_10824	Unassigned	Unassigned	Unassigned	Unassigned	Unassigned	Unassigned	1
OTU_10825	Unassigned	Unassigned	Unassigned	Unassigned	Unassigned	Unassigned	1
OTU_10826	Root;k__Bacteria;p__Proteobacteria;c__Alphaproteobacteria;o__Rickettsiales;f__	Bacteria	Proteobacteria	Alphaproteobacteria	Rickettsiales		1
OTU_10827	Unassigned	Unassigned	Unassigned	Unassigned	Unassigned	Unassigned	1
OTU_10828	Root;k__Bacteria;p__Proteobacteria;c__Gammaproteobacteria;o__Legionellales;f__Coxiellaceae	Bacteria	Proteobacteria	Gammaproteobacteria	Legionellales	Coxiellaceae	1
OTU_10829	Root;k__Bacteria;p__Planctomycetes;c__BD7-11;o__;f__	Bacteria	Planctomycetes	BD7-11			1
OTU_1083	Root;k__Bacteria;p__Planctomycetes;c__Phycisphaerae;o__Phycisphaerales;f__	Bacteria	Planctomycetes	Phycisphaerae	Phycisphaerales		1
OTU_10830	Root;k__Bacteria;p__Gemmatimonadetes;c__Gemmatimonadetes;o__Gemmatimonadales;f__	Bacteria	Gemmatimonadetes	Gemmatimonadetes	Gemmatimonadales		1
OTU_10831	Unassigned	Unassigned	Unassigned	Unassigned	Unassigned	Unassigned	1
OTU_10832	Root;k__Bacteria;p__Proteobacteria;c__Alphaproteobacteria;o__;f__	Bacteria	Proteobacteria	Alphaproteobacteria			1
OTU_10833	Root;k__Bacteria;p__Proteobacteria;c__Gammaproteobacteria;o__Xanthomonadales;f__Sinobacteraceae	Bacteria	Proteobacteria	Gammaproteobacteria	Xanthomonadales	Sinobacteraceae	1
OTU_10834	Unassigned	Unassigned	Unassigned	Unassigned	Unassigned	Unassigned	1
OTU_10835	Unassigned	Unassigned	Unassigned	Unassigned	Unassigned	Unassigned	1
OTU_10836	Unassigned	Unassigned	Unassigned	Unassigned	Unassigned	Unassigned	1
OTU_10837	Unassigned	Unassigned	Unassigned	Unassigned	Unassigned	Unassigned	1
OTU_10838	Root;k__Bacteria;p__Bacteroidetes;c__Cytophagia;o__Cytophagales;f__Cytophagaceae	Bacteria	Bacteroidetes	Cytophagia	Cytophagales	Cytophagaceae	1
OTU_10839	Root;k__Bacteria;p__Firmicutes;c__Bacilli;o__Bacillales;f__Paenibacillaceae	Bacteria	Firmicutes	Bacilli	Bacillales	Paenibacillaceae	1
OTU_1084	Root;k__Bacteria;p__Proteobacteria;c__Deltaproteobacteria;o__Myxococcales;f__Haliangiaceae	Bacteria	Proteobacteria	Deltaproteobacteria	Myxococcales	Haliangiaceae	1
OTU_10840	Root;k__Bacteria;p__Proteobacteria;c__Alphaproteobacteria;o__Rhodospirillales;f__Rhodospirillaceae	Bacteria	Proteobacteria	Alphaproteobacteria	Rhodospirillales	Rhodospirillaceae	1
OTU_10841	Unassigned	Unassigned	Unassigned	Unassigned	Unassigned	Unassigned	1
OTU_10842	Root;k__Bacteria;p__Gemmatimonadetes;c__Gemm-1;o__;f__	Bacteria	Gemmatimonadetes	Gemm-1			1
OTU_10843	Root;k__Bacteria;p__Chloroflexi;c__TK17;o__mle1-48;f__	Bacteria	Chloroflexi	TK17	mle1-48		1
OTU_10844	Root;k__Bacteria;p__Proteobacteria;c__Deltaproteobacteria;o__MIZ46;f__	Bacteria	Proteobacteria	Deltaproteobacteria	MIZ46		1
OTU_10845	Unassigned	Unassigned	Unassigned	Unassigned	Unassigned	Unassigned	1
OTU_10846	Root;k__Bacteria;p__Proteobacteria;c__Gammaproteobacteria;o__Legionellales;f__Legionellaceae	Bacteria	Proteobacteria	Gammaproteobacteria	Legionellales	Legionellaceae	1
OTU_10847	Root;k__Bacteria;p__Proteobacteria;c__Deltaproteobacteria;o__;f__	Bacteria	Proteobacteria	Deltaproteobacteria			1
OTU_10848	Root;k__Bacteria;p__Chloroflexi;c__Ktedonobacteria;o__Thermogemmatisporales;f__Thermogemmatisporaceae	Bacteria	Chloroflexi	Ktedonobacteria	Thermogemmatisporales	Thermogemmatisporaceae	1
OTU_10849	Root;k__Bacteria;p__Chlamydiae;c__Chlamydiia;o__Chlamydiales;f__Parachlamydiaceae	Bacteria	Chlamydiae	Chlamydiia	Chlamydiales	Parachlamydiaceae	0.67
OTU_1085	Root;k__Bacteria;p__Actinobacteria;c__Actinobacteria;o__Actinomycetales;f__	Bacteria	Actinobacteria	Actinobacteria	Actinomycetales		0.67
OTU_10850	Unassigned	Unassigned	Unassigned	Unassigned	Unassigned	Unassigned	1
OTU_10851	Unassigned	Unassigned	Unassigned	Unassigned	Unassigned	Unassigned	1
OTU_10852	Root;k__Bacteria;p__Proteobacteria;c__Alphaproteobacteria;o__;f__	Bacteria	Proteobacteria	Alphaproteobacteria			1
OTU_10853	Unassigned	Unassigned	Unassigned	Unassigned	Unassigned	Unassigned	1
OTU_10854	Unassigned	Unassigned	Unassigned	Unassigned	Unassigned	Unassigned	1
OTU_10855	Unassigned	Unassigned	Unassigned	Unassigned	Unassigned	Unassigned	1
OTU_10856	Root;k__Bacteria;p__Chloroflexi;c__Chloroflexi;o__Herpetosiphonales;f__	Bacteria	Chloroflexi	Chloroflexi	Herpetosiphonales		1
OTU_10857	Unassigned	Unassigned	Unassigned	Unassigned	Unassigned	Unassigned	1
OTU_10858	Root;k__Bacteria;p__Proteobacteria;c__Gammaproteobacteria;o__Legionellales;f__Legionellaceae	Bacteria	Proteobacteria	Gammaproteobacteria	Legionellales	Legionellaceae	1
OTU_10859	Unassigned	Unassigned	Unassigned	Unassigned	Unassigned	Unassigned	1
OTU_1086	Root;k__Bacteria;p__Proteobacteria;c__Alphaproteobacteria;o__Sphingomonadales;f__Erythrobacteraceae	Bacteria	Proteobacteria	Alphaproteobacteria	Sphingomonadales	Erythrobacteraceae	0.67
OTU_10860	Unassigned	Unassigned	Unassigned	Unassigned	Unassigned	Unassigned	1
OTU_10861	Root;k__Bacteria;p__Proteobacteria;c__Alphaproteobacteria;o__Rhodospirillales;f__Acetobacteraceae	Bacteria	Proteobacteria	Alphaproteobacteria	Rhodospirillales	Acetobacteraceae	1
OTU_10862	Root;k__Bacteria;p__OP11;c__WCHB1-64;o__d153;f__	Bacteria	OP11	WCHB1-64	d153		1
OTU_10863	Unassigned	Unassigned	Unassigned	Unassigned	Unassigned	Unassigned	1
OTU_10864	Root;k__Bacteria;p__Actinobacteria;c__MB-A2-108;o__0319-7L14;f__	Bacteria	Actinobacteria	MB-A2-108	0319-7L14		1
OTU_10865	Root;k__Bacteria;p__Firmicutes;c__Clostridia;o__Clostridiales;f__Gracilibacteraceae	Bacteria	Firmicutes	Clostridia	Clostridiales	Gracilibacteraceae	1
OTU_10866	Unassigned	Unassigned	Unassigned	Unassigned	Unassigned	Unassigned	1
OTU_10867	Root;k__Bacteria;p__Firmicutes;c__Erysipelotrichi;o__Erysipelotrichales;f__Erysipelotrichaceae	Bacteria	Firmicutes	Erysipelotrichi	Erysipelotrichales	Erysipelotrichaceae	1
OTU_10868	Unassigned	Unassigned	Unassigned	Unassigned	Unassigned	Unassigned	1
OTU_10869	Root;k__Bacteria;p__Chlamydiae;c__Chlamydiia;o__Chlamydiales;f__Parachlamydiaceae	Bacteria	Chlamydiae	Chlamydiia	Chlamydiales	Parachlamydiaceae	1
OTU_1087	Root;k__Bacteria;p__Proteobacteria;c__Deltaproteobacteria;o__Myxococcales;f__	Bacteria	Proteobacteria	Deltaproteobacteria	Myxococcales		1
OTU_10870	Root;k__Bacteria;p__Proteobacteria;c__Alphaproteobacteria;o__Rhodospirillales;f__Rhodospirillaceae	Bacteria	Proteobacteria	Alphaproteobacteria	Rhodospirillales	Rhodospirillaceae	0.67
OTU_10871	Root;k__Bacteria;p__Chloroflexi;c__Chloroflexi;o__Chloroflexales;f__FFCH7168	Bacteria	Chloroflexi	Chloroflexi	Chloroflexales	FFCH7168	1
OTU_10872	Root;k__Bacteria;p__OP3;c__koll11;o__GIF10;f__kpj58rc	Bacteria	OP3	koll11	GIF10	kpj58rc	1
OTU_10873	Unassigned	Unassigned	Unassigned	Unassigned	Unassigned	Unassigned	1
OTU_10874	Root;k__Bacteria;p__Proteobacteria;c__Deltaproteobacteria;o__Spirobacillales;f__	Bacteria	Proteobacteria	Deltaproteobacteria	Spirobacillales		1
OTU_10875	Unassigned	Unassigned	Unassigned	Unassigned	Unassigned	Unassigned	1
OTU_10876	Root;k__Bacteria;p__Chloroflexi;c__Chloroflexi;o__AKIW781;f__	Bacteria	Chloroflexi	Chloroflexi	AKIW781		1
OTU_10877	Unassigned	Unassigned	Unassigned	Unassigned	Unassigned	Unassigned	1
OTU_10878	Root;k__Bacteria;p__Gemmatimonadetes;c__Gemm-3;o__;f__	Bacteria	Gemmatimonadetes	Gemm-3			1
OTU_10879	Unassigned	Unassigned	Unassigned	Unassigned	Unassigned	Unassigned	1
OTU_1088	Root;k__Bacteria;p__Acidobacteria;c__Sva0725;o__Sva0725;f__	Bacteria	Acidobacteria	Sva0725	Sva0725		1
OTU_10880	Unassigned	Unassigned	Unassigned	Unassigned	Unassigned	Unassigned	1
OTU_10881	Root;k__Bacteria;p__Acidobacteria;c__iii1-8;o__DS-18;f__	Bacteria	Acidobacteria	iii1-8	DS-18		1
OTU_10882	Unassigned	Unassigned	Unassigned	Unassigned	Unassigned	Unassigned	1
OTU_10883	Root;k__Bacteria;p__Chlamydiae;c__Chlamydiia;o__Chlamydiales;f__Parachlamydiaceae	Bacteria	Chlamydiae	Chlamydiia	Chlamydiales	Parachlamydiaceae	1
OTU_10884	Root;k__Bacteria;p__TM6;c__SJA-4;o__;f__	Bacteria	TM6	SJA-4			1
OTU_10885	Unassigned	Unassigned	Unassigned	Unassigned	Unassigned	Unassigned	1
OTU_10886	Root;k__Bacteria;p__Actinobacteria;c__Thermoleophilia;o__Solirubrobacterales;f__Solirubrobacteraceae	Bacteria	Actinobacteria	Thermoleophilia	Solirubrobacterales	Solirubrobacteraceae	1
OTU_10887	Root;k__Bacteria;p__Actinobacteria;c__Actinobacteria;o__Actinomycetales;f__Micrococcaceae	Bacteria	Actinobacteria	Actinobacteria	Actinomycetales	Micrococcaceae	1
OTU_10888	Unassigned	Unassigned	Unassigned	Unassigned	Unassigned	Unassigned	1
OTU_10889	Root;k__Bacteria;p__Proteobacteria;c__Alphaproteobacteria;o__Sphingomonadales;f__Sphingomonadaceae	Bacteria	Proteobacteria	Alphaproteobacteria	Sphingomonadales	Sphingomonadaceae	1
OTU_1089	Root;k__Bacteria;p__Verrucomicrobia;c__[Spartobacteria];o__[Chthoniobacterales];f__[Chthoniobacteraceae]	Bacteria	Verrucomicrobia	Spartobacteria	Chthoniobacterales	Chthoniobacteraceae	1
OTU_10890	Root;k__Bacteria;p__Bacteroidetes;c__[Saprospirae];o__[Saprospirales];f__Chitinophagaceae	Bacteria	Bacteroidetes	Saprospirae	Saprospirales	Chitinophagaceae	1
OTU_10891	Root;k__Bacteria;p__Proteobacteria;c__Alphaproteobacteria;o__Rhodospirillales;f__Acetobacteraceae	Bacteria	Proteobacteria	Alphaproteobacteria	Rhodospirillales	Acetobacteraceae	1
OTU_10892	Unassigned	Unassigned	Unassigned	Unassigned	Unassigned	Unassigned	1
OTU_10893	Root;k__Bacteria;p__Chlamydiae;c__Chlamydiia;o__Chlamydiales;f__	Bacteria	Chlamydiae	Chlamydiia	Chlamydiales		1
OTU_10894	Unassigned	Unassigned	Unassigned	Unassigned	Unassigned	Unassigned	1
OTU_10895	Unassigned	Unassigned	Unassigned	Unassigned	Unassigned	Unassigned	1
OTU_10896	Unassigned	Unassigned	Unassigned	Unassigned	Unassigned	Unassigned	1
OTU_10897	Root;k__Bacteria;p__Actinobacteria;c__Actinobacteria;o__Actinomycetales;f__Pseudonocardiaceae	Bacteria	Actinobacteria	Actinobacteria	Actinomycetales	Pseudonocardiaceae	1
OTU_10898	Root;k__Bacteria;p__Proteobacteria;c__Betaproteobacteria;o__Ellin6067;f__	Bacteria	Proteobacteria	Betaproteobacteria	Ellin6067		1
OTU_10899	Unassigned	Unassigned	Unassigned	Unassigned	Unassigned	Unassigned	1
OTU_109	Root;k__Bacteria;p__Proteobacteria;c__Deltaproteobacteria;o__Myxococcales;f__	Bacteria	Proteobacteria	Deltaproteobacteria	Myxococcales		1
OTU_1090	Root;k__Bacteria;p__Proteobacteria;c__Alphaproteobacteria;o__Rickettsiales;f__Rickettsiaceae	Bacteria	Proteobacteria	Alphaproteobacteria	Rickettsiales	Rickettsiaceae	1
OTU_10900	Root;k__Bacteria;p__Proteobacteria;c__Betaproteobacteria;o__;f__	Bacteria	Proteobacteria	Betaproteobacteria			0.67
OTU_10901	Unassigned	Unassigned	Unassigned	Unassigned	Unassigned	Unassigned	1
OTU_10902	Root;k__Bacteria;p__Proteobacteria;c__Alphaproteobacteria;o__;f__	Bacteria	Proteobacteria	Alphaproteobacteria			1
OTU_10903	Unassigned	Unassigned	Unassigned	Unassigned	Unassigned	Unassigned	1
OTU_10904	Unassigned	Unassigned	Unassigned	Unassigned	Unassigned	Unassigned	1
OTU_10905	Root;k__Bacteria;p__Chloroflexi;c__TK10;o__;f__	Bacteria	Chloroflexi	TK10			1
OTU_10906	Root;k__Bacteria;p__Proteobacteria;c__Alphaproteobacteria;o__Rickettsiales;f__Holosporaceae	Bacteria	Proteobacteria	Alphaproteobacteria	Rickettsiales	Holosporaceae	1
OTU_10907	Unassigned	Unassigned	Unassigned	Unassigned	Unassigned	Unassigned	1
OTU_10908	Root;k__Bacteria;p__Chloroflexi;c__Anaerolineae;o__Caldilineales;f__Caldilineaceae	Bacteria	Chloroflexi	Anaerolineae	Caldilineales	Caldilineaceae	1
OTU_10909	Unassigned	Unassigned	Unassigned	Unassigned	Unassigned	Unassigned	1
OTU_1091	Root;k__Bacteria;p__Proteobacteria;c__Deltaproteobacteria;o__Myxococcales;f__	Bacteria	Proteobacteria	Deltaproteobacteria	Myxococcales		1
OTU_10910	Root;k__Bacteria;p__Proteobacteria;c__Alphaproteobacteria;o__Rhodobacterales;f__Hyphomonadaceae	Bacteria	Proteobacteria	Alphaproteobacteria	Rhodobacterales	Hyphomonadaceae	1
OTU_10911	Root;k__Bacteria;p__Cyanobacteria;c__Chloroplast;o__Cryptophyta;f__	Bacteria	Cyanobacteria	Chloroplast	Cryptophyta		1
OTU_10912	Unassigned	Unassigned	Unassigned	Unassigned	Unassigned	Unassigned	1
OTU_10913	Root;k__Bacteria;p__Proteobacteria;c__Deltaproteobacteria;o__Myxococcales;f__Cystobacterineae	Bacteria	Proteobacteria	Deltaproteobacteria	Myxococcales	Cystobacterineae	1
OTU_10914	Unassigned	Unassigned	Unassigned	Unassigned	Unassigned	Unassigned	1
OTU_10915	Root;k__Bacteria;p__Cyanobacteria;c__Chloroplast;o__Chlorophyta;f__	Bacteria	Cyanobacteria	Chloroplast	Chlorophyta		1
OTU_10916	Root;k__Bacteria;p__Actinobacteria;c__Thermoleophilia;o__Gaiellales;f__AK1AB1_02E	Bacteria	Actinobacteria	Thermoleophilia	Gaiellales	AK1AB1_02E	1
OTU_10917	Unassigned	Unassigned	Unassigned	Unassigned	Unassigned	Unassigned	1
OTU_10918	Root;k__Bacteria;p__Proteobacteria;c__Deltaproteobacteria;o__FAC87;f__	Bacteria	Proteobacteria	Deltaproteobacteria	FAC87		1
OTU_10919	Root;k__Bacteria;p__Actinobacteria;c__Acidimicrobiia;o__Acidimicrobiales;f__	Bacteria	Actinobacteria	Acidimicrobiia	Acidimicrobiales		1
OTU_1092	Root;k__Bacteria;p__Bacteroidetes;c__[Saprospirae];o__[Saprospirales];f__Chitinophagaceae	Bacteria	Bacteroidetes	Saprospirae	Saprospirales	Chitinophagaceae	1
OTU_10920	Root;k__Bacteria;p__Proteobacteria;c__Deltaproteobacteria;o__Myxococcales;f__	Bacteria	Proteobacteria	Deltaproteobacteria	Myxococcales		1
OTU_10921	Unassigned	Unassigned	Unassigned	Unassigned	Unassigned	Unassigned	1
OTU_10922	Root;k__Bacteria;p__Verrucomicrobia;c__[Pedosphaerae];o__[Pedosphaerales];f__	Bacteria	Verrucomicrobia	Pedosphaerae	Pedosphaerales		1
OTU_10923	Root;k__Bacteria;p__Verrucomicrobia;c__[Pedosphaerae];o__[Pedosphaerales]	Bacteria	Verrucomicrobia	Pedosphaerae	Pedosphaerales	Root;k__Bacteria;p__Verrucomicrobia;c__Pedosphaerae;o__Pedosphaerales	1
OTU_10924	Root;k__Bacteria;p__Proteobacteria;c__Alphaproteobacteria;o__;f__	Bacteria	Proteobacteria	Alphaproteobacteria			1
OTU_10925	Unassigned	Unassigned	Unassigned	Unassigned	Unassigned	Unassigned	1
OTU_10926	Unassigned	Unassigned	Unassigned	Unassigned	Unassigned	Unassigned	1
OTU_10927	Unassigned	Unassigned	Unassigned	Unassigned	Unassigned	Unassigned	1
OTU_10928	Root;k__Bacteria;p__Chlamydiae;c__Chlamydiia;o__Chlamydiales;f__Rhabdochlamydiaceae	Bacteria	Chlamydiae	Chlamydiia	Chlamydiales	Rhabdochlamydiaceae	1
OTU_10929	Root;k__Bacteria;p__Bacteroidetes;c__[Saprospirae];o__[Saprospirales];f__Chitinophagaceae	Bacteria	Bacteroidetes	Saprospirae	Saprospirales	Chitinophagaceae	1
OTU_1093	Root;k__Bacteria;p__Bacteroidetes;c__Flavobacteriia;o__Flavobacteriales;f__Flavobacteriaceae	Bacteria	Bacteroidetes	Flavobacteriia	Flavobacteriales	Flavobacteriaceae	1
OTU_10930	Root;k__Bacteria;p__Actinobacteria;c__Actinobacteria;o__Actinomycetales;f__Pseudonocardiaceae	Bacteria	Actinobacteria	Actinobacteria	Actinomycetales	Pseudonocardiaceae	1
OTU_10931	Root;k__Bacteria;p__Proteobacteria;c__Deltaproteobacteria;o__Myxococcales;f__Haliangiaceae	Bacteria	Proteobacteria	Deltaproteobacteria	Myxococcales	Haliangiaceae	1
OTU_10932	Root;k__Bacteria;p__Acidobacteria;c__Acidobacteriia;o__Acidobacteriales;f__Koribacteraceae	Bacteria	Acidobacteria	Acidobacteriia	Acidobacteriales	Koribacteraceae	1
OTU_10933	Unassigned	Unassigned	Unassigned	Unassigned	Unassigned	Unassigned	1
OTU_10934	Root;k__Bacteria;p__Proteobacteria;c__Deltaproteobacteria;o__Myxococcales;f__	Bacteria	Proteobacteria	Deltaproteobacteria	Myxococcales		1
OTU_10935	Unassigned	Unassigned	Unassigned	Unassigned	Unassigned	Unassigned	1
OTU_10936	Root;k__Bacteria;p__Tenericutes;c__Mollicutes;o__Anaeroplasmatales;f__Anaeroplasmataceae	Bacteria	Tenericutes	Mollicutes	Anaeroplasmatales	Anaeroplasmataceae	1
OTU_10937	Unassigned	Unassigned	Unassigned	Unassigned	Unassigned	Unassigned	1
OTU_10938	Root;k__Bacteria;p__Planctomycetes;c__Planctomycetia;o__Gemmatales;f__Gemmataceae	Bacteria	Planctomycetes	Planctomycetia	Gemmatales	Gemmataceae	1
OTU_10939	Unassigned	Unassigned	Unassigned	Unassigned	Unassigned	Unassigned	1
OTU_1094	Root;k__Bacteria;p__Acidobacteria;c__Acidobacteriia;o__Acidobacteriales;f__Acidobacteriaceae	Bacteria	Acidobacteria	Acidobacteriia	Acidobacteriales	Acidobacteriaceae	1
OTU_10940	Root;k__Bacteria;p__Proteobacteria;c__Alphaproteobacteria;o__Rhizobiales;f__Beijerinckiaceae	Bacteria	Proteobacteria	Alphaproteobacteria	Rhizobiales	Beijerinckiaceae	1
OTU_10941	Root;k__Bacteria;p__TM6;c__SJA-4;o__;f__	Bacteria	TM6	SJA-4			1
OTU_10942	Root;k__Bacteria;p__OP11;c__;o__;f__	Bacteria	OP11				1
OTU_10943	Unassigned	Unassigned	Unassigned	Unassigned	Unassigned	Unassigned	1
OTU_10944	Root;k__Bacteria;p__Proteobacteria;c__Deltaproteobacteria;o__;f__	Bacteria	Proteobacteria	Deltaproteobacteria			1
OTU_10945	Unassigned	Unassigned	Unassigned	Unassigned	Unassigned	Unassigned	1
OTU_10946	Unassigned	Unassigned	Unassigned	Unassigned	Unassigned	Unassigned	1
OTU_10947	Root;k__Bacteria;p__Actinobacteria;c__MB-A2-108;o__0319-7L14;f__	Bacteria	Actinobacteria	MB-A2-108	0319-7L14		1
OTU_10948	Unassigned	Unassigned	Unassigned	Unassigned	Unassigned	Unassigned	1
OTU_10949	Unassigned	Unassigned	Unassigned	Unassigned	Unassigned	Unassigned	1
OTU_1095	Root;k__Bacteria;p__Actinobacteria;c__Thermoleophilia;o__Gaiellales;f__Gaiellaceae	Bacteria	Actinobacteria	Thermoleophilia	Gaiellales	Gaiellaceae	1
OTU_10950	Root;k__Bacteria;p__Bacteroidetes;c__[Saprospirae];o__[Saprospirales];f__Chitinophagaceae	Bacteria	Bacteroidetes	Saprospirae	Saprospirales	Chitinophagaceae	1
OTU_10951	Root;k__Bacteria;p__Proteobacteria;c__Gammaproteobacteria;o__Legionellales;f__Coxiellaceae	Bacteria	Proteobacteria	Gammaproteobacteria	Legionellales	Coxiellaceae	1
OTU_10952	Unassigned	Unassigned	Unassigned	Unassigned	Unassigned	Unassigned	1
OTU_10953	Root;k__Bacteria;p__Proteobacteria;c__Deltaproteobacteria;o__Myxococcales;f__	Bacteria	Proteobacteria	Deltaproteobacteria	Myxococcales		1
OTU_10954	Unassigned	Unassigned	Unassigned	Unassigned	Unassigned	Unassigned	1
OTU_10955	Root;k__Bacteria;p__Proteobacteria;c__Deltaproteobacteria;o__MIZ46;f__	Bacteria	Proteobacteria	Deltaproteobacteria	MIZ46		1
OTU_10956	Unassigned	Unassigned	Unassigned	Unassigned	Unassigned	Unassigned	1
OTU_10957	Unassigned	Unassigned	Unassigned	Unassigned	Unassigned	Unassigned	1
OTU_10958	Root;k__Bacteria;p__Gemmatimonadetes;c__Gemm-1;o__;f__	Bacteria	Gemmatimonadetes	Gemm-1			1
OTU_10959	Root;k__Bacteria;p__Proteobacteria;c__Deltaproteobacteria;o__Myxococcales;f__Haliangiaceae	Bacteria	Proteobacteria	Deltaproteobacteria	Myxococcales	Haliangiaceae	1
OTU_1096	Root;k__Bacteria;p__Bacteroidetes;c__[Saprospirae];o__[Saprospirales];f__Chitinophagaceae	Bacteria	Bacteroidetes	Saprospirae	Saprospirales	Chitinophagaceae	1
OTU_10960	Unassigned	Unassigned	Unassigned	Unassigned	Unassigned	Unassigned	1
OTU_10961	Root;k__Bacteria;p__Chloroflexi;c__Chloroflexi;o__[Roseiflexales];f__	Bacteria	Chloroflexi	Chloroflexi	Roseiflexales		1
OTU_10962	Unassigned	Unassigned	Unassigned	Unassigned	Unassigned	Unassigned	1
OTU_10963	Root;k__Bacteria;p__Chlamydiae;c__Chlamydiia;o__Chlamydiales;f__Parachlamydiaceae	Bacteria	Chlamydiae	Chlamydiia	Chlamydiales	Parachlamydiaceae	1
OTU_10964	Root;k__Bacteria;p__OD1;c__ZB2;o__;f__	Bacteria	OD1	ZB2			1
OTU_10965	Root;k__Bacteria;p__Proteobacteria;c__Deltaproteobacteria;o__Myxococcales;f__	Bacteria	Proteobacteria	Deltaproteobacteria	Myxococcales		1
OTU_10966	Root;k__Bacteria;p__Chloroflexi;c__Anaerolineae;o__CFB-26;f__	Bacteria	Chloroflexi	Anaerolineae	CFB-26		1
OTU_10967	Unassigned	Unassigned	Unassigned	Unassigned	Unassigned	Unassigned	1
OTU_10968	Root;k__Bacteria;p__Proteobacteria;c__TA18;o__PHOS-HD29;f__	Bacteria	Proteobacteria	TA18	PHOS-HD29		1
OTU_10969	Unassigned	Unassigned	Unassigned	Unassigned	Unassigned	Unassigned	1
OTU_1097	Unassigned	Unassigned	Unassigned	Unassigned	Unassigned	Unassigned	1
OTU_10970	Root;k__Bacteria;p__Proteobacteria;c__Alphaproteobacteria;o__BD7-3;f__	Bacteria	Proteobacteria	Alphaproteobacteria	BD7-3		1
OTU_10971	Root;k__Bacteria;p__OD1;c__ZB2;o__;f__	Bacteria	OD1	ZB2			1
OTU_10972	Unassigned	Unassigned	Unassigned	Unassigned	Unassigned	Unassigned	1
OTU_10973	Root;k__Bacteria;p__Proteobacteria;c__Gammaproteobacteria;o__Oceanospirillales;f__Oceanospirillaceae	Bacteria	Proteobacteria	Gammaproteobacteria	Oceanospirillales	Oceanospirillaceae	1
OTU_10974	Root;k__Bacteria;p__OD1;c__ZB2;o__;f__	Bacteria	OD1	ZB2			1
OTU_10975	Root;k__Bacteria;p__Actinobacteria;c__Actinobacteria;o__Actinomycetales;f__Propionibacteriaceae	Bacteria	Actinobacteria	Actinobacteria	Actinomycetales	Propionibacteriaceae	1
OTU_10976	Root;k__Bacteria;p__Planctomycetes;c__Planctomycetia;o__Gemmatales;f__Gemmataceae	Bacteria	Planctomycetes	Planctomycetia	Gemmatales	Gemmataceae	1
OTU_10977	Unassigned	Unassigned	Unassigned	Unassigned	Unassigned	Unassigned	1
OTU_10978	Root;k__Bacteria;p__Actinobacteria;c__Acidimicrobiia;o__Acidimicrobiales;f__	Bacteria	Actinobacteria	Acidimicrobiia	Acidimicrobiales		1
OTU_10979	Unassigned	Unassigned	Unassigned	Unassigned	Unassigned	Unassigned	1
OTU_1098	Root;k__Bacteria;p__Actinobacteria;c__Thermoleophilia;o__Gaiellales;f__Gaiellaceae	Bacteria	Actinobacteria	Thermoleophilia	Gaiellales	Gaiellaceae	1
OTU_10980	Root;k__Bacteria;p__Proteobacteria;c__Deltaproteobacteria;o__Syntrophobacterales;f__Syntrophaceae	Bacteria	Proteobacteria	Deltaproteobacteria	Syntrophobacterales	Syntrophaceae	1
OTU_10981	Root;k__Bacteria;p__Proteobacteria;c__Alphaproteobacteria;o__Rhodospirillales;f__Acetobacteraceae	Bacteria	Proteobacteria	Alphaproteobacteria	Rhodospirillales	Acetobacteraceae	1
OTU_10982	Root;k__Bacteria;p__Planctomycetes;c__Planctomycetia;o__Gemmatales;f__Gemmataceae	Bacteria	Planctomycetes	Planctomycetia	Gemmatales	Gemmataceae	1
OTU_10983	Root;k__Bacteria;p__Chloroflexi;c__Thermomicrobia;o__JG30-KF-CM45;f__	Bacteria	Chloroflexi	Thermomicrobia	JG30-KF-CM45		1
OTU_10984	Unassigned	Unassigned	Unassigned	Unassigned	Unassigned	Unassigned	1
OTU_10985	Root;k__Bacteria;p__Proteobacteria;c__Betaproteobacteria;o__SC-I-84;f__	Bacteria	Proteobacteria	Betaproteobacteria	SC-I-84		0.67
OTU_10986	Root;k__Bacteria;p__Chloroflexi;c__Ktedonobacteria;o__JG30-KF-AS9;f__	Bacteria	Chloroflexi	Ktedonobacteria	JG30-KF-AS9		1
OTU_10987	Root;k__Bacteria;p__TM7;c__SC3;o__;f__	Bacteria	TM7	SC3			1
OTU_10988	Root;k__Bacteria;p__Chlamydiae;c__Chlamydiia;o__Chlamydiales;f__Parachlamydiaceae	Bacteria	Chlamydiae	Chlamydiia	Chlamydiales	Parachlamydiaceae	1
OTU_10989	Root;k__Bacteria;p__Proteobacteria;c__Alphaproteobacteria;o__Rhodospirillales;f__Acetobacteraceae	Bacteria	Proteobacteria	Alphaproteobacteria	Rhodospirillales	Acetobacteraceae	1
OTU_1099	Root;k__Bacteria;p__Planctomycetes;c__Planctomycetia;o__Gemmatales;f__Gemmataceae	Bacteria	Planctomycetes	Planctomycetia	Gemmatales	Gemmataceae	1
OTU_10990	Unassigned	Unassigned	Unassigned	Unassigned	Unassigned	Unassigned	1
OTU_10991	Root;k__Bacteria;p__Proteobacteria;c__Betaproteobacteria;o__Burkholderiales	Bacteria	Proteobacteria	Betaproteobacteria	Burkholderiales	Root;k__Bacteria;p__Proteobacteria;c__Betaproteobacteria;o__Burkholderiales	0.67
OTU_10992	Unassigned	Unassigned	Unassigned	Unassigned	Unassigned	Unassigned	1
OTU_10993	Unassigned	Unassigned	Unassigned	Unassigned	Unassigned	Unassigned	1
OTU_10994	Root;k__Bacteria;p__Bacteroidetes;c__[Saprospirae];o__[Saprospirales];f__Chitinophagaceae	Bacteria	Bacteroidetes	Saprospirae	Saprospirales	Chitinophagaceae	1
OTU_10995	Unassigned	Unassigned	Unassigned	Unassigned	Unassigned	Unassigned	1
OTU_10996	Root;k__Bacteria;p__Proteobacteria;c__Betaproteobacteria;o__;f__	Bacteria	Proteobacteria	Betaproteobacteria			1
OTU_10997	Unassigned	Unassigned	Unassigned	Unassigned	Unassigned	Unassigned	1
OTU_10998	Root;k__Bacteria;p__Proteobacteria;c__Gammaproteobacteria;o__Legionellales;f__Coxiellaceae	Bacteria	Proteobacteria	Gammaproteobacteria	Legionellales	Coxiellaceae	1
OTU_10999	Root;k__Bacteria;p__Chloroflexi;c__Anaerolineae;o__SBR1031;f__A4b	Bacteria	Chloroflexi	Anaerolineae	SBR1031	A4b	1
OTU_11	Root;k__Bacteria;p__Actinobacteria;c__Actinobacteria;o__Actinomycetales;f__Streptomycetaceae	Bacteria	Actinobacteria	Actinobacteria	Actinomycetales	Streptomycetaceae	1
OTU_110	Root;k__Bacteria;p__Proteobacteria;c__Deltaproteobacteria;o__Myxococcales;f__	Bacteria	Proteobacteria	Deltaproteobacteria	Myxococcales		1
OTU_1100	Root;k__Bacteria;p__Proteobacteria;c__Gammaproteobacteria;o__Legionellales;f__Legionellaceae	Bacteria	Proteobacteria	Gammaproteobacteria	Legionellales	Legionellaceae	1
OTU_11000	Root;k__Bacteria;p__Bacteroidetes;c__Cytophagia;o__Cytophagales;f__Cytophagaceae	Bacteria	Bacteroidetes	Cytophagia	Cytophagales	Cytophagaceae	1
OTU_11001	Unassigned	Unassigned	Unassigned	Unassigned	Unassigned	Unassigned	1
OTU_11002	Root;k__Bacteria;p__Proteobacteria;c__Deltaproteobacteria;o__Bdellovibrionales;f__Bacteriovoracaceae	Bacteria	Proteobacteria	Deltaproteobacteria	Bdellovibrionales	Bacteriovoracaceae	1
OTU_11003	Unassigned	Unassigned	Unassigned	Unassigned	Unassigned	Unassigned	1
OTU_11004	Root;k__Bacteria;p__Proteobacteria;c__Gammaproteobacteria;o__Chromatiales;f__Halothiobacillaceae	Bacteria	Proteobacteria	Gammaproteobacteria	Chromatiales	Halothiobacillaceae	1
OTU_11005	Unassigned	Unassigned	Unassigned	Unassigned	Unassigned	Unassigned	1
OTU_11006	Root;k__Bacteria;p__Actinobacteria;c__Actinobacteria;o__Actinomycetales;f__Pseudonocardiaceae	Bacteria	Actinobacteria	Actinobacteria	Actinomycetales	Pseudonocardiaceae	1
OTU_11007	Root;k__Bacteria;p__Proteobacteria;c__Alphaproteobacteria;o__Rickettsiales;f__Rickettsiaceae	Bacteria	Proteobacteria	Alphaproteobacteria	Rickettsiales	Rickettsiaceae	1
OTU_11008	Root;k__Bacteria;p__Planctomycetes;c__Planctomycetia;o__Pirellulales;f__Pirellulaceae	Bacteria	Planctomycetes	Planctomycetia	Pirellulales	Pirellulaceae	1
OTU_11009	Unassigned	Unassigned	Unassigned	Unassigned	Unassigned	Unassigned	1
OTU_1101	Unassigned	Unassigned	Unassigned	Unassigned	Unassigned	Unassigned	1
OTU_11010	Unassigned	Unassigned	Unassigned	Unassigned	Unassigned	Unassigned	1
OTU_11011	Unassigned	Unassigned	Unassigned	Unassigned	Unassigned	Unassigned	1
OTU_11012	Root;k__Bacteria;p__Proteobacteria;c__Alphaproteobacteria;o__Rhodospirillales;f__Acetobacteraceae	Bacteria	Proteobacteria	Alphaproteobacteria	Rhodospirillales	Acetobacteraceae	1
OTU_11013	Root;k__Bacteria;p__Cyanobacteria;c__ML635J-21;o__;f__	Bacteria	Cyanobacteria	ML635J-21			1
OTU_11014	Root;k__Bacteria;p__OD1;c__SM2F11;o__;f__	Bacteria	OD1	SM2F11			1
OTU_11015	Root;k__Bacteria;p__Actinobacteria;c__Thermoleophilia;o__Gaiellales;f__Gaiellaceae	Bacteria	Actinobacteria	Thermoleophilia	Gaiellales	Gaiellaceae	1
OTU_11016	Unassigned	Unassigned	Unassigned	Unassigned	Unassigned	Unassigned	1
OTU_11017	Unassigned	Unassigned	Unassigned	Unassigned	Unassigned	Unassigned	1
OTU_11018	Root;k__Bacteria;p__Planctomycetes;c__Phycisphaerae;o__Phycisphaerales;f__	Bacteria	Planctomycetes	Phycisphaerae	Phycisphaerales		1
OTU_11019	Root;k__Bacteria;p__OD1;c__ZB2;o__;f__	Bacteria	OD1	ZB2			1
OTU_1102	Root;k__Bacteria;p__Actinobacteria;c__Thermoleophilia;o__Solirubrobacterales;f__	Bacteria	Actinobacteria	Thermoleophilia	Solirubrobacterales		1
OTU_11020	Root;k__Bacteria;p__Planctomycetes;c__C6;o__d113;f__	Bacteria	Planctomycetes	C6	d113		1
OTU_11021	Unassigned	Unassigned	Unassigned	Unassigned	Unassigned	Unassigned	1
OTU_11022	Root;k__Bacteria;p__TM6;c__SBRH58;o__;f__	Bacteria	TM6	SBRH58			1
OTU_11023	Root;k__Bacteria;p__Actinobacteria;c__MB-A2-108;o__;f__	Bacteria	Actinobacteria	MB-A2-108			1
OTU_11024	Root;k__Bacteria;p__Armatimonadetes;c__0319-6E2;o__;f__	Bacteria	Armatimonadetes	0319-6E2			1
OTU_11025	Unassigned	Unassigned	Unassigned	Unassigned	Unassigned	Unassigned	1
OTU_11026	Root;k__Bacteria;p__Planctomycetes;c__Planctomycetia;o__Gemmatales;f__Gemmataceae	Bacteria	Planctomycetes	Planctomycetia	Gemmatales	Gemmataceae	1
OTU_11027	Unassigned	Unassigned	Unassigned	Unassigned	Unassigned	Unassigned	1
OTU_11028	Root;k__Bacteria;p__Planctomycetes;c__Planctomycetia;o__Gemmatales;f__Gemmataceae	Bacteria	Planctomycetes	Planctomycetia	Gemmatales	Gemmataceae	1
OTU_11029	Root;k__Bacteria;p__Acidobacteria;c__Solibacteres;o__Solibacterales;f__Solibacteraceae	Bacteria	Acidobacteria	Solibacteres	Solibacterales	Solibacteraceae	1
OTU_1103	Root;k__Bacteria;p__Firmicutes;c__Bacilli;o__Bacillales;f__Staphylococcaceae	Bacteria	Firmicutes	Bacilli	Bacillales	Staphylococcaceae	0.67
OTU_11030	Root;k__Bacteria;p__Proteobacteria;c__Gammaproteobacteria;o__Legionellales;f__Coxiellaceae	Bacteria	Proteobacteria	Gammaproteobacteria	Legionellales	Coxiellaceae	1
OTU_11031	Root;k__Bacteria;p__Proteobacteria;c__Deltaproteobacteria;o__Desulfovibrionales;f__Desulfovibrionaceae	Bacteria	Proteobacteria	Deltaproteobacteria	Desulfovibrionales	Desulfovibrionaceae	1
OTU_11032	Root;k__Bacteria;p__FBP;c__;o__;f__	Bacteria	FBP				1
OTU_11033	Root;k__Bacteria;p__Bacteroidetes;c__Sphingobacteriia;o__Sphingobacteriales;f__	Bacteria	Bacteroidetes	Sphingobacteriia	Sphingobacteriales		0.67
OTU_11034	Root;k__Bacteria;p__Verrucomicrobia;c__Verrucomicrobiae;o__Verrucomicrobiales;f__Verrucomicrobiaceae	Bacteria	Verrucomicrobia	Verrucomicrobiae	Verrucomicrobiales	Verrucomicrobiaceae	1
OTU_11035	Root;k__Bacteria;p__OD1;c__;o__;f__	Bacteria	OD1				1
OTU_11036	Unassigned	Unassigned	Unassigned	Unassigned	Unassigned	Unassigned	1
OTU_11037	Root;k__Bacteria;p__Verrucomicrobia;c__[Spartobacteria];o__[Chthoniobacterales];f__[Chthoniobacteraceae]	Bacteria	Verrucomicrobia	Spartobacteria	Chthoniobacterales	Chthoniobacteraceae	1
OTU_11038	Root;k__Bacteria;p__Planctomycetes;c__Phycisphaerae;o__Phycisphaerales;f__	Bacteria	Planctomycetes	Phycisphaerae	Phycisphaerales		1
OTU_11039	Root;k__Bacteria;p__Elusimicrobia;c__Elusimicrobia;o__IIb;f__	Bacteria	Elusimicrobia	Elusimicrobia	IIb		1
OTU_1104	Unassigned	Unassigned	Unassigned	Unassigned	Unassigned	Unassigned	1
OTU_11040	Unassigned	Unassigned	Unassigned	Unassigned	Unassigned	Unassigned	1
OTU_11041	Root;k__Bacteria;p__Planctomycetes;c__Planctomycetia;o__Gemmatales;f__Gemmataceae	Bacteria	Planctomycetes	Planctomycetia	Gemmatales	Gemmataceae	1
OTU_11042	Unassigned	Unassigned	Unassigned	Unassigned	Unassigned	Unassigned	1
OTU_11043	Root;k__Bacteria;p__BRC1;c__PRR-11;o__;f__	Bacteria	BRC1	PRR-11			1
OTU_11044	Unassigned	Unassigned	Unassigned	Unassigned	Unassigned	Unassigned	1
OTU_11045	Root;k__Bacteria;p__Chlamydiae;c__Chlamydiia;o__Chlamydiales;f__Parachlamydiaceae	Bacteria	Chlamydiae	Chlamydiia	Chlamydiales	Parachlamydiaceae	0.67
OTU_11046	Root;k__Bacteria;p__Planctomycetes;c__Phycisphaerae;o__Phycisphaerales;f__	Bacteria	Planctomycetes	Phycisphaerae	Phycisphaerales		1
OTU_11047	Unassigned	Unassigned	Unassigned	Unassigned	Unassigned	Unassigned	1
OTU_11048	Root;k__Bacteria;p__Planctomycetes;c__Planctomycetia;o__Gemmatales;f__Gemmataceae	Bacteria	Planctomycetes	Planctomycetia	Gemmatales	Gemmataceae	1
OTU_11049	Unassigned	Unassigned	Unassigned	Unassigned	Unassigned	Unassigned	1
OTU_1105	Root;k__Bacteria;p__Bacteroidetes;c__[Saprospirae];o__[Saprospirales];f__Chitinophagaceae	Bacteria	Bacteroidetes	Saprospirae	Saprospirales	Chitinophagaceae	1
OTU_11050	Unassigned	Unassigned	Unassigned	Unassigned	Unassigned	Unassigned	1
OTU_11051	Root;k__Bacteria;p__Proteobacteria;c__Alphaproteobacteria;o__Rickettsiales;f__	Bacteria	Proteobacteria	Alphaproteobacteria	Rickettsiales		1
OTU_11052	Root;k__Bacteria;p__Proteobacteria;c__Gammaproteobacteria;o__Legionellales;f__Coxiellaceae	Bacteria	Proteobacteria	Gammaproteobacteria	Legionellales	Coxiellaceae	0.67
OTU_11053	Root;k__Bacteria;p__Proteobacteria;c__Gammaproteobacteria;o__Legionellales;f__Coxiellaceae	Bacteria	Proteobacteria	Gammaproteobacteria	Legionellales	Coxiellaceae	1
OTU_11054	Root;k__Bacteria;p__Proteobacteria;c__Alphaproteobacteria;o__Caulobacterales;f__Caulobacteraceae	Bacteria	Proteobacteria	Alphaproteobacteria	Caulobacterales	Caulobacteraceae	1
OTU_11055	Root;k__Bacteria;p__Chloroflexi;c__Thermomicrobia;o__JG30-KF-CM45;f__	Bacteria	Chloroflexi	Thermomicrobia	JG30-KF-CM45		1
OTU_11056	Unassigned	Unassigned	Unassigned	Unassigned	Unassigned	Unassigned	1
OTU_11057	Unassigned	Unassigned	Unassigned	Unassigned	Unassigned	Unassigned	1
OTU_11058	Unassigned	Unassigned	Unassigned	Unassigned	Unassigned	Unassigned	1
OTU_11059	Unassigned	Unassigned	Unassigned	Unassigned	Unassigned	Unassigned	1
OTU_1106	Root;k__Bacteria;p__Verrucomicrobia;c__Opitutae;o__Opitutales;f__Opitutaceae	Bacteria	Verrucomicrobia	Opitutae	Opitutales	Opitutaceae	1
OTU_11060	Root;k__Bacteria;p__Proteobacteria;c__Gammaproteobacteria;o__Legionellales;f__Legionellaceae	Bacteria	Proteobacteria	Gammaproteobacteria	Legionellales	Legionellaceae	1
OTU_11061	Unassigned	Unassigned	Unassigned	Unassigned	Unassigned	Unassigned	1
OTU_11062	Root;k__Bacteria;p__Chloroflexi;c__Anaerolineae;o__CFB-26;f__	Bacteria	Chloroflexi	Anaerolineae	CFB-26		1
OTU_11063	Unassigned	Unassigned	Unassigned	Unassigned	Unassigned	Unassigned	1
OTU_11064	Root;k__Bacteria;p__Planctomycetes;c__Planctomycetia;o__Gemmatales;f__Gemmataceae	Bacteria	Planctomycetes	Planctomycetia	Gemmatales	Gemmataceae	1
OTU_11065	Root;k__Bacteria;p__Tenericutes;c__Mollicutes;o__Anaeroplasmatales;f__Anaeroplasmataceae	Bacteria	Tenericutes	Mollicutes	Anaeroplasmatales	Anaeroplasmataceae	1
OTU_11066	Root;k__Bacteria;p__Gemmatimonadetes;c__Gemm-5;o__;f__	Bacteria	Gemmatimonadetes	Gemm-5			1
OTU_11067	Unassigned	Unassigned	Unassigned	Unassigned	Unassigned	Unassigned	1
OTU_11068	Unassigned	Unassigned	Unassigned	Unassigned	Unassigned	Unassigned	1
OTU_11069	Root;k__Bacteria;p__Proteobacteria;c__Gammaproteobacteria;o__Legionellales;f__Coxiellaceae	Bacteria	Proteobacteria	Gammaproteobacteria	Legionellales	Coxiellaceae	1
OTU_1107	Root;k__Bacteria;p__Armatimonadetes;c__Armatimonadia;o__Armatimonadales;f__Armatimonadaceae	Bacteria	Armatimonadetes	Armatimonadia	Armatimonadales	Armatimonadaceae	1
OTU_11070	Unassigned	Unassigned	Unassigned	Unassigned	Unassigned	Unassigned	1
OTU_11071	Root;k__Bacteria;p__Gemmatimonadetes;c__Gemmatimonadetes;o__Gemmatimonadales;f__	Bacteria	Gemmatimonadetes	Gemmatimonadetes	Gemmatimonadales		1
OTU_11072	Root;k__Bacteria;p__Planctomycetes;c__Phycisphaerae;o__WD2101;f__	Bacteria	Planctomycetes	Phycisphaerae	WD2101		1
OTU_11073	Root;k__Bacteria;p__Actinobacteria;c__Thermoleophilia;o__Gaiellales;f__AK1AB1_02E	Bacteria	Actinobacteria	Thermoleophilia	Gaiellales	AK1AB1_02E	0.67
OTU_11074	Root;k__Bacteria;p__Planctomycetes;c__Phycisphaerae;o__WD2101;f__	Bacteria	Planctomycetes	Phycisphaerae	WD2101		1
OTU_11075	Root;k__Bacteria;p__Planctomycetes;c__Planctomycetia;o__Gemmatales;f__Gemmataceae	Bacteria	Planctomycetes	Planctomycetia	Gemmatales	Gemmataceae	1
OTU_11076	Root;k__Bacteria;p__Planctomycetes;c__Planctomycetia;o__Gemmatales;f__Gemmataceae	Bacteria	Planctomycetes	Planctomycetia	Gemmatales	Gemmataceae	1
OTU_11077	Root;k__Bacteria;p__Proteobacteria;c__Deltaproteobacteria;o__Spirobacillales;f__	Bacteria	Proteobacteria	Deltaproteobacteria	Spirobacillales		1
OTU_11078	Root;k__Bacteria;p__Actinobacteria;c__Thermoleophilia;o__Gaiellales;f__	Bacteria	Actinobacteria	Thermoleophilia	Gaiellales		1
OTU_11079	Root;k__Bacteria;p__Actinobacteria;c__Actinobacteria;o__Actinomycetales;f__Nocardioidaceae	Bacteria	Actinobacteria	Actinobacteria	Actinomycetales	Nocardioidaceae	1
OTU_1108	Root;k__Bacteria;p__Chloroflexi;c__Ktedonobacteria;o__Ktedonobacterales;f__Ktedonobacteraceae	Bacteria	Chloroflexi	Ktedonobacteria	Ktedonobacterales	Ktedonobacteraceae	1
OTU_11080	Root;k__Bacteria;p__Chloroflexi;c__C0119;o__;f__	Bacteria	Chloroflexi	C0119			1
OTU_11081	Root;k__Bacteria;p__TM6;c__SJA-4;o__;f__	Bacteria	TM6	SJA-4			1
OTU_11082	Root;k__Bacteria;p__Proteobacteria;c__Deltaproteobacteria;o__Myxococcales;f__	Bacteria	Proteobacteria	Deltaproteobacteria	Myxococcales		1
OTU_11083	Root;k__Bacteria;p__OP3;c__koll11;o__GIF10;f__kpj58rc	Bacteria	OP3	koll11	GIF10	kpj58rc	1
OTU_11084	Unassigned	Unassigned	Unassigned	Unassigned	Unassigned	Unassigned	1
OTU_11085	Unassigned	Unassigned	Unassigned	Unassigned	Unassigned	Unassigned	1
OTU_11086	Root;k__Bacteria;p__Proteobacteria;c__Deltaproteobacteria;o__Myxococcales;f__Myxococcaceae	Bacteria	Proteobacteria	Deltaproteobacteria	Myxococcales	Myxococcaceae	1
OTU_11087	Root;k__Bacteria;p__Tenericutes;c__Mollicutes;o__;f__	Bacteria	Tenericutes	Mollicutes			1
OTU_11088	Unassigned	Unassigned	Unassigned	Unassigned	Unassigned	Unassigned	1
OTU_11089	Root;k__Bacteria;p__Proteobacteria;c__Alphaproteobacteria;o__;f__	Bacteria	Proteobacteria	Alphaproteobacteria			1
OTU_1109	Root;k__Bacteria;p__Proteobacteria;c__Deltaproteobacteria;o__MIZ46;f__	Bacteria	Proteobacteria	Deltaproteobacteria	MIZ46		1
OTU_11090	Unassigned	Unassigned	Unassigned	Unassigned	Unassigned	Unassigned	1
OTU_11091	Root;k__Bacteria;p__Proteobacteria;c__Gammaproteobacteria;o__Legionellales;f__Coxiellaceae	Bacteria	Proteobacteria	Gammaproteobacteria	Legionellales	Coxiellaceae	0.67
OTU_11092	Root;k__Bacteria;p__Spirochaetes;c__Spirochaetes;o__Spirochaetales;f__Spirochaetaceae	Bacteria	Spirochaetes	Spirochaetes	Spirochaetales	Spirochaetaceae	1
OTU_11093	Unassigned	Unassigned	Unassigned	Unassigned	Unassigned	Unassigned	1
OTU_11094	Root;k__Bacteria;p__Chlamydiae;c__Chlamydiia;o__Chlamydiales;f__Parachlamydiaceae	Bacteria	Chlamydiae	Chlamydiia	Chlamydiales	Parachlamydiaceae	1
OTU_11095	Root;k__Archaea;p__Euryarchaeota;c__Halobacteria;o__Halobacteriales;f__Halobacteriaceae	Archaea	Euryarchaeota	Halobacteria	Halobacteriales	Halobacteriaceae	1
OTU_11096	Root;k__Bacteria;p__Proteobacteria;c__Gammaproteobacteria;o__Legionellales;f__	Bacteria	Proteobacteria	Gammaproteobacteria	Legionellales		1
OTU_11097	Root;k__Bacteria;p__Planctomycetes;c__C6;o__d113;f__	Bacteria	Planctomycetes	C6	d113		1
OTU_11098	Root;k__Bacteria;p__Proteobacteria;c__Gammaproteobacteria;o__Legionellales;f__Legionellaceae	Bacteria	Proteobacteria	Gammaproteobacteria	Legionellales	Legionellaceae	1
OTU_11099	Unassigned	Unassigned	Unassigned	Unassigned	Unassigned	Unassigned	1
OTU_111	Root;k__Bacteria;p__Bacteroidetes;c__Flavobacteriia;o__Flavobacteriales;f__Flavobacteriaceae	Bacteria	Bacteroidetes	Flavobacteriia	Flavobacteriales	Flavobacteriaceae	1
OTU_1110	Root;k__Bacteria;p__Chloroflexi;c__Anaerolineae;o__SBR1031;f__A4b	Bacteria	Chloroflexi	Anaerolineae	SBR1031	A4b	1
OTU_11100	Unassigned	Unassigned	Unassigned	Unassigned	Unassigned	Unassigned	1
OTU_11101	Unassigned	Unassigned	Unassigned	Unassigned	Unassigned	Unassigned	1
OTU_11102	Root;k__Bacteria;p__Verrucomicrobia;c__[Pedosphaerae];o__[Pedosphaerales];f__Ellin517	Bacteria	Verrucomicrobia	Pedosphaerae	Pedosphaerales	Ellin517	0.67
OTU_11103	Root;k__Bacteria;p__Proteobacteria;c__Gammaproteobacteria;o__Legionellales;f__Coxiellaceae	Bacteria	Proteobacteria	Gammaproteobacteria	Legionellales	Coxiellaceae	1
OTU_11104	Root;k__Bacteria;p__OD1;c__ZB2;o__;f__	Bacteria	OD1	ZB2			1
OTU_11105	Unassigned	Unassigned	Unassigned	Unassigned	Unassigned	Unassigned	1
OTU_11106	Unassigned	Unassigned	Unassigned	Unassigned	Unassigned	Unassigned	1
OTU_11107	Unassigned	Unassigned	Unassigned	Unassigned	Unassigned	Unassigned	1
OTU_11108	Root;k__Bacteria;p__Actinobacteria;c__MB-A2-108;o__0319-7L14;f__	Bacteria	Actinobacteria	MB-A2-108	0319-7L14		1
OTU_11109	Unassigned	Unassigned	Unassigned	Unassigned	Unassigned	Unassigned	1
OTU_1111	Unassigned	Unassigned	Unassigned	Unassigned	Unassigned	Unassigned	1
OTU_11110	Unassigned	Unassigned	Unassigned	Unassigned	Unassigned	Unassigned	1
OTU_11111	Root;k__Bacteria;p__Proteobacteria;c__Betaproteobacteria;o__A21b;f__UD5	Bacteria	Proteobacteria	Betaproteobacteria	A21b	UD5	0.67
OTU_11112	Root;k__Bacteria;p__Bacteroidetes;c__Sphingobacteriia;o__Sphingobacteriales;f__	Bacteria	Bacteroidetes	Sphingobacteriia	Sphingobacteriales		1
OTU_11113	Unassigned	Unassigned	Unassigned	Unassigned	Unassigned	Unassigned	1
OTU_11114	Unassigned	Unassigned	Unassigned	Unassigned	Unassigned	Unassigned	1
OTU_11115	Root;k__Bacteria;p__Proteobacteria;c__Deltaproteobacteria;o__Myxococcales;f__	Bacteria	Proteobacteria	Deltaproteobacteria	Myxococcales		1
OTU_11116	Root;k__Bacteria;p__Proteobacteria;c__Gammaproteobacteria;o__Legionellales;f__Coxiellaceae	Bacteria	Proteobacteria	Gammaproteobacteria	Legionellales	Coxiellaceae	1
OTU_11117	Unassigned	Unassigned	Unassigned	Unassigned	Unassigned	Unassigned	1
OTU_11118	Root;k__Bacteria;p__Proteobacteria;c__Alphaproteobacteria;o__BD7-3;f__	Bacteria	Proteobacteria	Alphaproteobacteria	BD7-3		1
OTU_11119	Unassigned	Unassigned	Unassigned	Unassigned	Unassigned	Unassigned	1
OTU_1112	Root;k__Bacteria;p__Tenericutes;c__Mollicutes;o__Anaeroplasmatales;f__Anaeroplasmataceae	Bacteria	Tenericutes	Mollicutes	Anaeroplasmatales	Anaeroplasmataceae	1
OTU_11120	Root;k__Bacteria;p__Actinobacteria;c__Acidimicrobiia;o__Acidimicrobiales	Bacteria	Actinobacteria	Acidimicrobiia	Acidimicrobiales	Root;k__Bacteria;p__Actinobacteria;c__Acidimicrobiia;o__Acidimicrobiales	1
OTU_11121	Unassigned	Unassigned	Unassigned	Unassigned	Unassigned	Unassigned	1
OTU_11122	Root;k__Bacteria;p__Chlamydiae;c__Chlamydiia;o__Chlamydiales;f__Parachlamydiaceae	Bacteria	Chlamydiae	Chlamydiia	Chlamydiales	Parachlamydiaceae	0.67
OTU_11123	Root;k__Bacteria;p__TM6;c__SJA-4;o__;f__	Bacteria	TM6	SJA-4			1
OTU_11124	Root;k__Bacteria;p__Acidobacteria;c__Acidobacteria-6;o__iii1-15;f__	Bacteria	Acidobacteria	Acidobacteria-6	iii1-15		1
OTU_11125	Root;k__Bacteria;p__Planctomycetes;c__Phycisphaerae;o__WD2101;f__	Bacteria	Planctomycetes	Phycisphaerae	WD2101		1
OTU_11126	Unassigned	Unassigned	Unassigned	Unassigned	Unassigned	Unassigned	1
OTU_11127	Root;k__Bacteria;p__Proteobacteria;c__Gammaproteobacteria;o__Legionellales;f__Coxiellaceae	Bacteria	Proteobacteria	Gammaproteobacteria	Legionellales	Coxiellaceae	1
OTU_11128	Root;k__Bacteria;p__Proteobacteria;c__Gammaproteobacteria;o__PYR10d3;f__	Bacteria	Proteobacteria	Gammaproteobacteria	PYR10d3		1
OTU_11129	Root;k__Bacteria;p__Proteobacteria;c__Gammaproteobacteria;o__Legionellales;f__Coxiellaceae	Bacteria	Proteobacteria	Gammaproteobacteria	Legionellales	Coxiellaceae	1
OTU_1113	Root;k__Bacteria;p__Acidobacteria;c__Solibacteres;o__Solibacterales;f__Solibacteraceae	Bacteria	Acidobacteria	Solibacteres	Solibacterales	Solibacteraceae	1
OTU_11130	Root;k__Bacteria;p__Tenericutes;c__Mollicutes;o__Anaeroplasmatales;f__Anaeroplasmataceae	Bacteria	Tenericutes	Mollicutes	Anaeroplasmatales	Anaeroplasmataceae	1
OTU_11131	Root;k__Bacteria;p__Firmicutes;c__Bacilli;o__Bacillales;f__Paenibacillaceae	Bacteria	Firmicutes	Bacilli	Bacillales	Paenibacillaceae	1
OTU_11132	Root;k__Bacteria;p__Proteobacteria;c__Betaproteobacteria;o__Burkholderiales;f__Oxalobacteraceae	Bacteria	Proteobacteria	Betaproteobacteria	Burkholderiales	Oxalobacteraceae	1
OTU_11133	Root;k__Bacteria;p__Elusimicrobia;c__;o__;f__	Bacteria	Elusimicrobia				1
OTU_11134	Root;k__Bacteria;p__Planctomycetes;c__Phycisphaerae;o__WD2101;f__	Bacteria	Planctomycetes	Phycisphaerae	WD2101		1
OTU_11135	Root;k__Bacteria;p__Proteobacteria;c__Deltaproteobacteria;o__Desulfobacterales;f__Desulfobacteraceae	Bacteria	Proteobacteria	Deltaproteobacteria	Desulfobacterales	Desulfobacteraceae	1
OTU_11136	Unassigned	Unassigned	Unassigned	Unassigned	Unassigned	Unassigned	1
OTU_11137	Root;k__Bacteria;p__Nitrospirae;c__Nitrospira;o__Nitrospirales;f__FW	Bacteria	Nitrospirae	Nitrospira	Nitrospirales	FW	1
OTU_11138	Root;k__Bacteria;p__Acidobacteria;c__Solibacteres;o__Solibacterales;f__	Bacteria	Acidobacteria	Solibacteres	Solibacterales		1
OTU_11139	Root;k__Bacteria;p__Proteobacteria;c__Deltaproteobacteria;o__Myxococcales;f__Haliangiaceae	Bacteria	Proteobacteria	Deltaproteobacteria	Myxococcales	Haliangiaceae	1
OTU_1114	Root;k__Bacteria;p__Proteobacteria;c__Gammaproteobacteria;o__Legionellales;f__Coxiellaceae	Bacteria	Proteobacteria	Gammaproteobacteria	Legionellales	Coxiellaceae	1
OTU_11140	Unassigned	Unassigned	Unassigned	Unassigned	Unassigned	Unassigned	1
OTU_11141	Unassigned	Unassigned	Unassigned	Unassigned	Unassigned	Unassigned	1
OTU_11142	Unassigned	Unassigned	Unassigned	Unassigned	Unassigned	Unassigned	1
OTU_11143	Root;k__Bacteria;p__Planctomycetes;c__Planctomycetia;o__Gemmatales;f__Gemmataceae	Bacteria	Planctomycetes	Planctomycetia	Gemmatales	Gemmataceae	1
OTU_11144	Root;k__Bacteria;p__Proteobacteria;c__Deltaproteobacteria;o__Spirobacillales;f__	Bacteria	Proteobacteria	Deltaproteobacteria	Spirobacillales		1
OTU_11145	Root;k__Bacteria;p__Gemmatimonadetes;c__Gemmatimonadetes;o__Ellin5290;f__	Bacteria	Gemmatimonadetes	Gemmatimonadetes	Ellin5290		1
OTU_11146	Root;k__Bacteria;p__Armatimonadetes;c__0319-6E2;o__;f__	Bacteria	Armatimonadetes	0319-6E2			1
OTU_11147	Unassigned	Unassigned	Unassigned	Unassigned	Unassigned	Unassigned	1
OTU_11148	Root;k__Bacteria;p__Chloroflexi;c__Ellin6529;o__;f__	Bacteria	Chloroflexi	Ellin6529			1
OTU_11149	Unassigned	Unassigned	Unassigned	Unassigned	Unassigned	Unassigned	1
OTU_1115	Root;k__Bacteria;p__Proteobacteria;c__Gammaproteobacteria;o__Legionellales;f__Coxiellaceae	Bacteria	Proteobacteria	Gammaproteobacteria	Legionellales	Coxiellaceae	1
OTU_11150	Root;k__Bacteria;p__Chloroflexi;c__Ktedonobacteria;o__TK10;f__	Bacteria	Chloroflexi	Ktedonobacteria	TK10		1
OTU_11151	Root;k__Bacteria;p__Gemmatimonadetes;c__Gemm-3;o__;f__	Bacteria	Gemmatimonadetes	Gemm-3			1
OTU_11152	Root;k__Bacteria;p__Chloroflexi;c__C0119;o__;f__	Bacteria	Chloroflexi	C0119			1
OTU_11153	Unassigned	Unassigned	Unassigned	Unassigned	Unassigned	Unassigned	1
OTU_11154	Root;k__Bacteria;p__Proteobacteria;c__Alphaproteobacteria;o__BD7-3;f__	Bacteria	Proteobacteria	Alphaproteobacteria	BD7-3		1
OTU_11155	Root;k__Bacteria;p__Actinobacteria;c__Acidimicrobiia;o__Acidimicrobiales;f__	Bacteria	Actinobacteria	Acidimicrobiia	Acidimicrobiales		1
OTU_11156	Unassigned	Unassigned	Unassigned	Unassigned	Unassigned	Unassigned	1
OTU_11157	Root;k__Bacteria;p__Bacteroidetes;c__Flavobacteriia;o__Flavobacteriales;f__Flavobacteriaceae	Bacteria	Bacteroidetes	Flavobacteriia	Flavobacteriales	Flavobacteriaceae	1
OTU_11158	Root;k__Bacteria;p__Planctomycetes;c__Planctomycetia;o__Pirellulales;f__Pirellulaceae	Bacteria	Planctomycetes	Planctomycetia	Pirellulales	Pirellulaceae	1
OTU_11159	Root;k__Bacteria;p__Chloroflexi;c__TK10;o__;f__	Bacteria	Chloroflexi	TK10			1
OTU_1116	Root;k__Bacteria;p__Planctomycetes;c__Planctomycetia;o__Gemmatales;f__Isosphaeraceae	Bacteria	Planctomycetes	Planctomycetia	Gemmatales	Isosphaeraceae	1
OTU_11160	Root;k__Bacteria;p__Planctomycetes;c__Planctomycetia;o__Planctomycetales;f__Planctomycetaceae	Bacteria	Planctomycetes	Planctomycetia	Planctomycetales	Planctomycetaceae	1
OTU_11161	Root;k__Bacteria;p__Fusobacteria;c__Fusobacteriia;o__Fusobacteriales;f__	Bacteria	Fusobacteria	Fusobacteriia	Fusobacteriales		1
OTU_11162	Root;k__Bacteria;p__Armatimonadetes;c__Chthonomonadetes;o__Chthonomonadales;f__Chthonomonadaceae	Bacteria	Armatimonadetes	Chthonomonadetes	Chthonomonadales	Chthonomonadaceae	0.67
OTU_11163	Unassigned	Unassigned	Unassigned	Unassigned	Unassigned	Unassigned	1
OTU_11164	Root;k__Bacteria;p__Proteobacteria;c__Alphaproteobacteria;o__Sphingomonadales;f__Sphingomonadaceae	Bacteria	Proteobacteria	Alphaproteobacteria	Sphingomonadales	Sphingomonadaceae	1
OTU_11165	Root;k__Bacteria;p__Chloroflexi;c__Thermomicrobia;o__JG30-KF-CM45;f__	Bacteria	Chloroflexi	Thermomicrobia	JG30-KF-CM45		1
OTU_11166	Unassigned	Unassigned	Unassigned	Unassigned	Unassigned	Unassigned	1
OTU_11167	Unassigned	Unassigned	Unassigned	Unassigned	Unassigned	Unassigned	1
OTU_11168	Root;k__Bacteria;p__Cyanobacteria;c__Oscillatoriophycideae;o__Oscillatoriales;f__Phormidiaceae	Bacteria	Cyanobacteria	Oscillatoriophycideae	Oscillatoriales	Phormidiaceae	1
OTU_11169	Root;k__Bacteria;p__Chloroflexi;c__TK10;o__AKYG885;f__5B-12	Bacteria	Chloroflexi	TK10	AKYG885	5B-12	1
OTU_1117	Root;k__Bacteria;p__Proteobacteria;c__Betaproteobacteria;o__Methylophilales;f__	Bacteria	Proteobacteria	Betaproteobacteria	Methylophilales		1
OTU_11170	Root;k__Bacteria;p__Proteobacteria;c__Gammaproteobacteria;o__Legionellales;f__Legionellaceae	Bacteria	Proteobacteria	Gammaproteobacteria	Legionellales	Legionellaceae	1
OTU_11171	Root;k__Bacteria;p__Proteobacteria;c__Betaproteobacteria;o__Burkholderiales	Bacteria	Proteobacteria	Betaproteobacteria	Burkholderiales	Root;k__Bacteria;p__Proteobacteria;c__Betaproteobacteria;o__Burkholderiales	0.67
OTU_11172	Root;k__Bacteria;p__Acidobacteria;c__EC1113;o__;f__	Bacteria	Acidobacteria	EC1113			1
OTU_11173	Root;k__Bacteria;p__TM6;c__SJA-4;o__;f__	Bacteria	TM6	SJA-4			1
OTU_11174	Unassigned	Unassigned	Unassigned	Unassigned	Unassigned	Unassigned	1
OTU_11175	Unassigned	Unassigned	Unassigned	Unassigned	Unassigned	Unassigned	1
OTU_11176	Root;k__Bacteria;p__Gemmatimonadetes;c__Gemmatimonadetes;o__N1423WL;f__	Bacteria	Gemmatimonadetes	Gemmatimonadetes	N1423WL		1
OTU_11177	Root;k__Bacteria;p__Chlamydiae;c__Chlamydiia;o__Chlamydiales;f__Parachlamydiaceae	Bacteria	Chlamydiae	Chlamydiia	Chlamydiales	Parachlamydiaceae	1
OTU_11178	Root;k__Bacteria;p__Planctomycetes;c__Planctomycetia;o__Gemmatales;f__Gemmataceae	Bacteria	Planctomycetes	Planctomycetia	Gemmatales	Gemmataceae	1
OTU_11179	Root;k__Bacteria;p__Elusimicrobia;c__Elusimicrobia;o__MVP-88;f__	Bacteria	Elusimicrobia	Elusimicrobia	MVP-88		1
OTU_1118	Root;k__Bacteria;p__Chloroflexi;c__Chloroflexi;o__Chloroflexales;f__FFCH7168	Bacteria	Chloroflexi	Chloroflexi	Chloroflexales	FFCH7168	1
OTU_11180	Root;k__Bacteria;p__Proteobacteria;c__Deltaproteobacteria;o__Myxococcales;f__OM27	Bacteria	Proteobacteria	Deltaproteobacteria	Myxococcales	OM27	1
OTU_11181	Root;k__Bacteria;p__Chloroflexi;c__Thermomicrobia;o__;f__	Bacteria	Chloroflexi	Thermomicrobia			1
OTU_11182	Root;k__Bacteria;p__Firmicutes;c__Bacilli;o__Bacillales;f__	Bacteria	Firmicutes	Bacilli	Bacillales		0.67
OTU_11183	Root;k__Bacteria;p__Proteobacteria;c__Deltaproteobacteria;o__Bdellovibrionales;f__Bacteriovoracaceae	Bacteria	Proteobacteria	Deltaproteobacteria	Bdellovibrionales	Bacteriovoracaceae	1
OTU_11184	Root;k__Bacteria;p__Proteobacteria;c__Alphaproteobacteria;o__Rhodospirillales;f__Rhodospirillaceae	Bacteria	Proteobacteria	Alphaproteobacteria	Rhodospirillales	Rhodospirillaceae	1
OTU_11185	Root;k__Bacteria;p__Verrucomicrobia;c__Verrucomicrobiae;o__Verrucomicrobiales;f__Verrucomicrobiaceae	Bacteria	Verrucomicrobia	Verrucomicrobiae	Verrucomicrobiales	Verrucomicrobiaceae	1
OTU_11186	Root;k__Bacteria;p__Chloroflexi;c__Anaerolineae;o__SBR1031;f__A4b	Bacteria	Chloroflexi	Anaerolineae	SBR1031	A4b	1
OTU_11187	Root;k__Bacteria;p__Proteobacteria;c__Deltaproteobacteria;o__Spirobacillales;f__	Bacteria	Proteobacteria	Deltaproteobacteria	Spirobacillales		1
OTU_11188	Root;k__Bacteria;p__Chloroflexi;c__S085;o__;f__	Bacteria	Chloroflexi	S085			1
OTU_11189	Root;k__Bacteria;p__Planctomycetes;c__Planctomycetia;o__Gemmatales;f__Gemmataceae	Bacteria	Planctomycetes	Planctomycetia	Gemmatales	Gemmataceae	1
OTU_1119	Root;k__Bacteria;p__Acidobacteria;c__Sva0725;o__Sva0725;f__	Bacteria	Acidobacteria	Sva0725	Sva0725		1
OTU_11190	Root;k__Bacteria;p__WPS-2;c__;o__;f__	Bacteria	WPS-2				1
OTU_11191	Unassigned	Unassigned	Unassigned	Unassigned	Unassigned	Unassigned	1
OTU_11192	Root;k__Bacteria;p__Planctomycetes;c__Planctomycetia;o__Gemmatales;f__Gemmataceae	Bacteria	Planctomycetes	Planctomycetia	Gemmatales	Gemmataceae	1
OTU_11193	Root;k__Bacteria;p__Chloroflexi;c__Ktedonobacteria;o__B12-WMSP1;f__	Bacteria	Chloroflexi	Ktedonobacteria	B12-WMSP1		1
OTU_11194	Root;k__Bacteria;p__Planctomycetes;c__Planctomycetia;o__Gemmatales;f__Gemmataceae	Bacteria	Planctomycetes	Planctomycetia	Gemmatales	Gemmataceae	1
OTU_11195	Root;k__Bacteria;p__Proteobacteria;c__Alphaproteobacteria;o__Rhodospirillales;f__Rhodospirillaceae	Bacteria	Proteobacteria	Alphaproteobacteria	Rhodospirillales	Rhodospirillaceae	1
OTU_11196	Root;k__Bacteria;p__Planctomycetes;c__Planctomycetia;o__Gemmatales;f__Gemmataceae	Bacteria	Planctomycetes	Planctomycetia	Gemmatales	Gemmataceae	1
OTU_11197	Root;k__Bacteria;p__Planctomycetes;c__Planctomycetia;o__Gemmatales;f__Gemmataceae	Bacteria	Planctomycetes	Planctomycetia	Gemmatales	Gemmataceae	1
OTU_11198	Unassigned	Unassigned	Unassigned	Unassigned	Unassigned	Unassigned	1
OTU_11199	Unassigned	Unassigned	Unassigned	Unassigned	Unassigned	Unassigned	1
OTU_112	Root;k__Bacteria;p__Actinobacteria;c__Actinobacteria;o__Actinomycetales;f__Microbacteriaceae	Bacteria	Actinobacteria	Actinobacteria	Actinomycetales	Microbacteriaceae	1
OTU_1120	Root;k__Bacteria;p__Bacteroidetes;c__VC2_1_Bac22;o__;f__	Bacteria	Bacteroidetes	VC2_1_Bac22			0.67
OTU_11200	Root;k__Bacteria;p__Actinobacteria;c__Actinobacteria;o__Actinomycetales;f__Gordoniaceae	Bacteria	Actinobacteria	Actinobacteria	Actinomycetales	Gordoniaceae	1
OTU_11201	Unassigned	Unassigned	Unassigned	Unassigned	Unassigned	Unassigned	1
OTU_11202	Root;k__Bacteria;p__Planctomycetes;c__Planctomycetia;o__Gemmatales;f__Isosphaeraceae	Bacteria	Planctomycetes	Planctomycetia	Gemmatales	Isosphaeraceae	1
OTU_11203	Unassigned	Unassigned	Unassigned	Unassigned	Unassigned	Unassigned	1
OTU_11204	Root;k__Bacteria;p__Gemmatimonadetes;c__Gemmatimonadetes;o__;f__	Bacteria	Gemmatimonadetes	Gemmatimonadetes			1
OTU_11205	Root;k__Bacteria;p__Proteobacteria;c__TA18;o__PHOS-HD29;f__	Bacteria	Proteobacteria	TA18	PHOS-HD29		1
OTU_11206	Unassigned	Unassigned	Unassigned	Unassigned	Unassigned	Unassigned	1
OTU_11207	Root;k__Bacteria;p__Proteobacteria;c__Alphaproteobacteria;o__Rickettsiales;f__	Bacteria	Proteobacteria	Alphaproteobacteria	Rickettsiales		1
OTU_11208	Root;k__Bacteria;p__OD1;c__;o__;f__	Bacteria	OD1				1
OTU_11209	Unassigned	Unassigned	Unassigned	Unassigned	Unassigned	Unassigned	1
OTU_1121	Unassigned	Unassigned	Unassigned	Unassigned	Unassigned	Unassigned	1
OTU_11210	Root;k__Bacteria;p__Chloroflexi;c__Anaerolineae;o__Caldilineales;f__Caldilineaceae	Bacteria	Chloroflexi	Anaerolineae	Caldilineales	Caldilineaceae	1
OTU_11211	Root;k__Bacteria;p__Actinobacteria;c__Actinobacteria;o__Actinomycetales;f__	Bacteria	Actinobacteria	Actinobacteria	Actinomycetales		0.67
OTU_11212	Root;k__Bacteria;p__TM7;c__SC3;o__;f__	Bacteria	TM7	SC3			1
OTU_11213	Unassigned	Unassigned	Unassigned	Unassigned	Unassigned	Unassigned	1
OTU_11214	Root;k__Bacteria;p__Chloroflexi;c__TK10;o__AKYG885;f__	Bacteria	Chloroflexi	TK10	AKYG885		1
OTU_11215	Unassigned	Unassigned	Unassigned	Unassigned	Unassigned	Unassigned	1
OTU_11216	Root;k__Bacteria;p__Chlorobi;c__Ignavibacteria;o__Ignavibacteriales;f__Ignavibacteriaceae	Bacteria	Chlorobi	Ignavibacteria	Ignavibacteriales	Ignavibacteriaceae	1
OTU_11217	Root;k__Bacteria;p__Actinobacteria;c__Actinobacteria;o__Actinomycetales;f__Nocardiaceae	Bacteria	Actinobacteria	Actinobacteria	Actinomycetales	Nocardiaceae	0.67
OTU_11218	Root;k__Bacteria;p__Proteobacteria;c__Alphaproteobacteria;o__BD7-3;f__	Bacteria	Proteobacteria	Alphaproteobacteria	BD7-3		1
OTU_11219	Root;k__Bacteria;p__Verrucomicrobia;c__[Pedosphaerae];o__[Pedosphaerales];f__	Bacteria	Verrucomicrobia	Pedosphaerae	Pedosphaerales		0.67
OTU_1122	Root;k__Bacteria;p__Proteobacteria;c__Alphaproteobacteria;o__Rhizobiales;f__Hyphomicrobiaceae	Bacteria	Proteobacteria	Alphaproteobacteria	Rhizobiales	Hyphomicrobiaceae	1
OTU_11220	Unassigned	Unassigned	Unassigned	Unassigned	Unassigned	Unassigned	1
OTU_11221	Root;k__Bacteria;p__OD1;c__ZB2;o__;f__	Bacteria	OD1	ZB2			1
OTU_11222	Root;k__Bacteria;p__Gemmatimonadetes;c__Gemmatimonadetes;o__;f__	Bacteria	Gemmatimonadetes	Gemmatimonadetes			1
OTU_11223	Root;k__Bacteria;p__Actinobacteria;c__MB-A2-108;o__0319-7L14;f__	Bacteria	Actinobacteria	MB-A2-108	0319-7L14		1
OTU_11224	Root;k__Bacteria;p__Chlamydiae;c__Chlamydiia;o__Chlamydiales;f__Parachlamydiaceae	Bacteria	Chlamydiae	Chlamydiia	Chlamydiales	Parachlamydiaceae	1
OTU_11225	Root;k__Bacteria;p__Bacteroidetes;c__Flavobacteriia;o__Flavobacteriales;f__Cryomorphaceae	Bacteria	Bacteroidetes	Flavobacteriia	Flavobacteriales	Cryomorphaceae	1
OTU_11226	Unassigned	Unassigned	Unassigned	Unassigned	Unassigned	Unassigned	1
OTU_11227	Root;k__Bacteria;p__Armatimonadetes;c__[Fimbriimonadia];o__[Fimbriimonadales];f__[Fimbriimonadaceae]	Bacteria	Armatimonadetes	Fimbriimonadia	Fimbriimonadales	Fimbriimonadaceae	1
OTU_11228	Root;k__Bacteria;p__Proteobacteria;c__Alphaproteobacteria;o__Rhizobiales;f__Rhizobiaceae	Bacteria	Proteobacteria	Alphaproteobacteria	Rhizobiales	Rhizobiaceae	1
OTU_11229	Root;k__Bacteria;p__Verrucomicrobia;c__Verrucomicrobiae;o__Verrucomicrobiales;f__Verrucomicrobiaceae	Bacteria	Verrucomicrobia	Verrucomicrobiae	Verrucomicrobiales	Verrucomicrobiaceae	1
OTU_1123	Root;k__Bacteria;p__Proteobacteria;c__Gammaproteobacteria;o__Xanthomonadales;f__Xanthomonadaceae	Bacteria	Proteobacteria	Gammaproteobacteria	Xanthomonadales	Xanthomonadaceae	1
OTU_11230	Root;k__Bacteria;p__Planctomycetes;c__Planctomycetia;o__Gemmatales;f__Gemmataceae	Bacteria	Planctomycetes	Planctomycetia	Gemmatales	Gemmataceae	1
OTU_11231	Root;k__Bacteria;p__Firmicutes;c__Bacilli;o__Lactobacillales;f__Aerococcaceae	Bacteria	Firmicutes	Bacilli	Lactobacillales	Aerococcaceae	0.67
OTU_11232	Root;k__Bacteria;p__Proteobacteria;c__Alphaproteobacteria;o__Rhodospirillales;f__Rhodospirillaceae	Bacteria	Proteobacteria	Alphaproteobacteria	Rhodospirillales	Rhodospirillaceae	1
OTU_11233	Unassigned	Unassigned	Unassigned	Unassigned	Unassigned	Unassigned	1
OTU_11234	Unassigned	Unassigned	Unassigned	Unassigned	Unassigned	Unassigned	1
OTU_11235	Root;k__Bacteria;p__OP11;c__OP11-3;o__;f__	Bacteria	OP11	OP11-3			1
OTU_11236	Unassigned	Unassigned	Unassigned	Unassigned	Unassigned	Unassigned	1
OTU_11237	Root;k__Bacteria;p__Verrucomicrobia;c__[Pedosphaerae];o__[Pedosphaerales];f__	Bacteria	Verrucomicrobia	Pedosphaerae	Pedosphaerales		0.67
OTU_11238	Root;k__Bacteria;p__Planctomycetes;c__Phycisphaerae;o__WD2101;f__	Bacteria	Planctomycetes	Phycisphaerae	WD2101		1
OTU_11239	Root;k__Bacteria;p__Proteobacteria;c__Alphaproteobacteria;o__Rhodospirillales;f__Rhodospirillaceae	Bacteria	Proteobacteria	Alphaproteobacteria	Rhodospirillales	Rhodospirillaceae	1
OTU_1124	Root;k__Bacteria;p__Planctomycetes;c__Planctomycetia;o__Gemmatales;f__Gemmataceae	Bacteria	Planctomycetes	Planctomycetia	Gemmatales	Gemmataceae	1
OTU_11240	Root;k__Bacteria;p__Chlorobi;c__;o__;f__	Bacteria	Chlorobi				1
OTU_11241	Root;k__Bacteria;p__Proteobacteria;c__Deltaproteobacteria;o__Myxococcales;f__	Bacteria	Proteobacteria	Deltaproteobacteria	Myxococcales		1
OTU_11242	Unassigned	Unassigned	Unassigned	Unassigned	Unassigned	Unassigned	1
OTU_11243	Root;k__Bacteria;p__Proteobacteria;c__TA18;o__CV90;f__	Bacteria	Proteobacteria	TA18	CV90		1
OTU_11244	Root;k__Bacteria;p__Chlamydiae;c__Chlamydiia;o__Chlamydiales;f__Parachlamydiaceae	Bacteria	Chlamydiae	Chlamydiia	Chlamydiales	Parachlamydiaceae	1
OTU_11245	Root;k__Bacteria;p__Proteobacteria;c__Gammaproteobacteria;o__Legionellales;f__Coxiellaceae	Bacteria	Proteobacteria	Gammaproteobacteria	Legionellales	Coxiellaceae	0.67
OTU_11246	Root;k__Bacteria;p__Planctomycetes;c__Planctomycetia;o__Pirellulales;f__Pirellulaceae	Bacteria	Planctomycetes	Planctomycetia	Pirellulales	Pirellulaceae	1
OTU_11247	Unassigned	Unassigned	Unassigned	Unassigned	Unassigned	Unassigned	1
OTU_11248	Root;k__Bacteria;p__Proteobacteria;c__Alphaproteobacteria;o__Rickettsiales;f__mitochondria	Bacteria	Proteobacteria	Alphaproteobacteria	Rickettsiales	mitochondria	1
OTU_11249	Root;k__Bacteria;p__OD1;c__ZB2;o__;f__	Bacteria	OD1	ZB2			1
OTU_1125	Root;k__Bacteria;p__Chloroflexi;c__Anaerolineae;o__SBR1031;f__A4b	Bacteria	Chloroflexi	Anaerolineae	SBR1031	A4b	1
OTU_11250	Root;k__Bacteria;p__Proteobacteria;c__Gammaproteobacteria;o__Xanthomonadales;f__Sinobacteraceae	Bacteria	Proteobacteria	Gammaproteobacteria	Xanthomonadales	Sinobacteraceae	0.67
OTU_11251	Root;k__Bacteria;p__GN02;c__GKS2-174;o__;f__	Bacteria	GN02	GKS2-174			1
OTU_11252	Root;k__Bacteria;p__Proteobacteria;c__Betaproteobacteria;o__;f__	Bacteria	Proteobacteria	Betaproteobacteria			1
OTU_11253	Root;k__Bacteria;p__Planctomycetes;c__Planctomycetia;o__Gemmatales;f__Gemmataceae	Bacteria	Planctomycetes	Planctomycetia	Gemmatales	Gemmataceae	1
OTU_11254	Root;k__Bacteria;p__Verrucomicrobia;c__[Pedosphaerae];o__[Pedosphaerales];f__R4-41B	Bacteria	Verrucomicrobia	Pedosphaerae	Pedosphaerales	R4-41B	1
OTU_11255	Root;k__Bacteria;p__Proteobacteria;c__Gammaproteobacteria;o__Legionellales;f__Coxiellaceae	Bacteria	Proteobacteria	Gammaproteobacteria	Legionellales	Coxiellaceae	1
OTU_11256	Root;k__Bacteria;p__Bacteroidetes;c__Sphingobacteriia;o__Sphingobacteriales;f__	Bacteria	Bacteroidetes	Sphingobacteriia	Sphingobacteriales		1
OTU_11257	Root;k__Bacteria;p__Acidobacteria;c__Sva0725;o__Sva0725;f__	Bacteria	Acidobacteria	Sva0725	Sva0725		1
OTU_11258	Root;k__Bacteria;p__Actinobacteria;c__Acidimicrobiia;o__Acidimicrobiales;f__	Bacteria	Actinobacteria	Acidimicrobiia	Acidimicrobiales		1
OTU_11259	Unassigned	Unassigned	Unassigned	Unassigned	Unassigned	Unassigned	1
OTU_1126	Root;k__Bacteria;p__Firmicutes;c__Bacilli;o__Bacillales;f__Alicyclobacillaceae	Bacteria	Firmicutes	Bacilli	Bacillales	Alicyclobacillaceae	1
OTU_11260	Root;k__Bacteria;p__Proteobacteria;c__Betaproteobacteria;o__Rhodocyclales;f__Rhodocyclaceae	Bacteria	Proteobacteria	Betaproteobacteria	Rhodocyclales	Rhodocyclaceae	0.67
OTU_11261	Root;k__Bacteria;p__Actinobacteria;c__Rubrobacteria;o__Rubrobacterales;f__Rubrobacteraceae	Bacteria	Actinobacteria	Rubrobacteria	Rubrobacterales	Rubrobacteraceae	1
OTU_11262	Root;k__Bacteria;p__Proteobacteria;c__Alphaproteobacteria;o__Rhizobiales;f__Beijerinckiaceae	Bacteria	Proteobacteria	Alphaproteobacteria	Rhizobiales	Beijerinckiaceae	1
OTU_11263	Unassigned	Unassigned	Unassigned	Unassigned	Unassigned	Unassigned	1
OTU_11264	Root;k__Bacteria;p__Bacteroidetes;c__Cytophagia;o__Cytophagales;f__Cytophagaceae	Bacteria	Bacteroidetes	Cytophagia	Cytophagales	Cytophagaceae	1
OTU_11265	Root;k__Bacteria;p__Bacteroidetes;c__[Saprospirae];o__[Saprospirales];f__Chitinophagaceae	Bacteria	Bacteroidetes	Saprospirae	Saprospirales	Chitinophagaceae	1
OTU_11266	Unassigned	Unassigned	Unassigned	Unassigned	Unassigned	Unassigned	1
OTU_11267	Root;k__Bacteria;p__Actinobacteria;c__Thermoleophilia;o__Solirubrobacterales;f__Solirubrobacteraceae	Bacteria	Actinobacteria	Thermoleophilia	Solirubrobacterales	Solirubrobacteraceae	1
OTU_11268	Root;k__Bacteria;p__Proteobacteria;c__Deltaproteobacteria;o__Syntrophobacterales;f__Syntrophobacteraceae	Bacteria	Proteobacteria	Deltaproteobacteria	Syntrophobacterales	Syntrophobacteraceae	1
OTU_11269	Unassigned	Unassigned	Unassigned	Unassigned	Unassigned	Unassigned	1
OTU_1127	Root;k__Bacteria;p__Chlorobi;c__SJA-28;o__;f__	Bacteria	Chlorobi	SJA-28			0.67
OTU_11270	Unassigned	Unassigned	Unassigned	Unassigned	Unassigned	Unassigned	1
OTU_11271	Root;k__Bacteria;p__Planctomycetes;c__Phycisphaerae;o__Phycisphaerales;f__	Bacteria	Planctomycetes	Phycisphaerae	Phycisphaerales		1
OTU_11272	Root;k__Bacteria;p__Proteobacteria;c__Alphaproteobacteria;o__BD7-3;f__	Bacteria	Proteobacteria	Alphaproteobacteria	BD7-3		1
OTU_11273	Root;k__Bacteria;p__Proteobacteria;c__Deltaproteobacteria;o__MIZ46;f__	Bacteria	Proteobacteria	Deltaproteobacteria	MIZ46		1
OTU_11274	Root;k__Bacteria;p__Verrucomicrobia;c__[Pedosphaerae];o__[Pedosphaerales];f__Ellin515	Bacteria	Verrucomicrobia	Pedosphaerae	Pedosphaerales	Ellin515	0.67
OTU_11275	Root;k__Bacteria;p__Chloroflexi;c__C0119;o__;f__	Bacteria	Chloroflexi	C0119			1
OTU_11276	Unassigned	Unassigned	Unassigned	Unassigned	Unassigned	Unassigned	1
OTU_11277	Unassigned	Unassigned	Unassigned	Unassigned	Unassigned	Unassigned	1
OTU_11278	Root;k__Bacteria;p__Armatimonadetes;c__0319-6E2;o__;f__	Bacteria	Armatimonadetes	0319-6E2			1
OTU_11279	Root;k__Bacteria;p__Chlamydiae;c__Chlamydiia;o__Chlamydiales;f__Parachlamydiaceae	Bacteria	Chlamydiae	Chlamydiia	Chlamydiales	Parachlamydiaceae	1
OTU_1128	Root;k__Bacteria;p__Proteobacteria;c__Alphaproteobacteria;o__Rhizobiales;f__Bradyrhizobiaceae	Bacteria	Proteobacteria	Alphaproteobacteria	Rhizobiales	Bradyrhizobiaceae	0.67
OTU_11280	Root;k__Bacteria;p__Verrucomicrobia;c__Opitutae;o__Opitutales;f__Opitutaceae	Bacteria	Verrucomicrobia	Opitutae	Opitutales	Opitutaceae	1
OTU_11281	Root;k__Bacteria;p__Proteobacteria;c__Gammaproteobacteria;o__Legionellales;f__Coxiellaceae	Bacteria	Proteobacteria	Gammaproteobacteria	Legionellales	Coxiellaceae	1
OTU_11282	Root;k__Bacteria;p__Proteobacteria;c__Gammaproteobacteria;o__Legionellales;f__Legionellaceae	Bacteria	Proteobacteria	Gammaproteobacteria	Legionellales	Legionellaceae	1
OTU_11283	Root;k__Bacteria;p__Chloroflexi;c__Chloroflexi;o__[Roseiflexales];f__	Bacteria	Chloroflexi	Chloroflexi	Roseiflexales		1
OTU_11284	Unassigned	Unassigned	Unassigned	Unassigned	Unassigned	Unassigned	1
OTU_11285	Root;k__Bacteria;p__Acidobacteria;c__DA052;o__Ellin6513;f__	Bacteria	Acidobacteria	DA052	Ellin6513		1
OTU_11286	Root;k__Bacteria;p__TM7;c__TM7-1;o__;f__	Bacteria	TM7	TM7-1			1
OTU_11287	Unassigned	Unassigned	Unassigned	Unassigned	Unassigned	Unassigned	1
OTU_11288	Unassigned	Unassigned	Unassigned	Unassigned	Unassigned	Unassigned	1
OTU_11289	Unassigned	Unassigned	Unassigned	Unassigned	Unassigned	Unassigned	1
OTU_1129	Root;k__Bacteria;p__Bacteroidetes;c__Flavobacteriia;o__Flavobacteriales;f__[Weeksellaceae]	Bacteria	Bacteroidetes	Flavobacteriia	Flavobacteriales	Weeksellaceae	1
OTU_11290	Root;k__Bacteria;p__Cyanobacteria;c__Chloroplast;o__Stramenopiles;f__	Bacteria	Cyanobacteria	Chloroplast	Stramenopiles		1
OTU_11291	Root;k__Bacteria;p__Armatimonadetes;c__[Fimbriimonadia];o__[Fimbriimonadales];f__[Fimbriimonadaceae]	Bacteria	Armatimonadetes	Fimbriimonadia	Fimbriimonadales	Fimbriimonadaceae	1
OTU_11292	Unassigned	Unassigned	Unassigned	Unassigned	Unassigned	Unassigned	1
OTU_11293	Root;k__Bacteria;p__Proteobacteria;c__Gammaproteobacteria;o__Legionellales;f__Legionellaceae	Bacteria	Proteobacteria	Gammaproteobacteria	Legionellales	Legionellaceae	1
OTU_11294	Unassigned	Unassigned	Unassigned	Unassigned	Unassigned	Unassigned	1
OTU_11295	Root;k__Bacteria;p__Proteobacteria;c__Alphaproteobacteria;o__Rhodospirillales;f__Acetobacteraceae	Bacteria	Proteobacteria	Alphaproteobacteria	Rhodospirillales	Acetobacteraceae	1
OTU_11296	Root;k__Bacteria;p__Planctomycetes;c__Planctomycetia;o__Gemmatales;f__Gemmataceae	Bacteria	Planctomycetes	Planctomycetia	Gemmatales	Gemmataceae	1
OTU_11297	Root;k__Bacteria;p__Actinobacteria;c__Nitriliruptoria;o__Euzebyales;f__Euzebyaceae	Bacteria	Actinobacteria	Nitriliruptoria	Euzebyales	Euzebyaceae	1
OTU_11298	Root;k__Bacteria;p__Bacteroidetes;c__Cytophagia;o__Cytophagales;f__	Bacteria	Bacteroidetes	Cytophagia	Cytophagales		1
OTU_11299	Root;k__Bacteria;p__Actinobacteria;c__Acidimicrobiia;o__Acidimicrobiales;f__	Bacteria	Actinobacteria	Acidimicrobiia	Acidimicrobiales		1
OTU_113	Root;k__Bacteria;p__Proteobacteria;c__Betaproteobacteria;o__Burkholderiales;f__Burkholderiaceae	Bacteria	Proteobacteria	Betaproteobacteria	Burkholderiales	Burkholderiaceae	1
OTU_1130	Root;k__Bacteria;p__TM7;c__SC3;o__;f__	Bacteria	TM7	SC3			1
OTU_11300	Root;k__Bacteria;p__Gemmatimonadetes;c__Gemmatimonadetes;o__Ellin5290;f__	Bacteria	Gemmatimonadetes	Gemmatimonadetes	Ellin5290		1
OTU_11301	Unassigned	Unassigned	Unassigned	Unassigned	Unassigned	Unassigned	1
OTU_11302	Root;k__Bacteria;p__Planctomycetes;c__Planctomycetia;o__Gemmatales;f__Gemmataceae	Bacteria	Planctomycetes	Planctomycetia	Gemmatales	Gemmataceae	1
OTU_11303	Root;k__Bacteria;p__Planctomycetes;c__Planctomycetia;o__Pirellulales;f__Pirellulaceae	Bacteria	Planctomycetes	Planctomycetia	Pirellulales	Pirellulaceae	1
OTU_11304	Root;k__Bacteria;p__Proteobacteria;c__Gammaproteobacteria;o__Legionellales;f__	Bacteria	Proteobacteria	Gammaproteobacteria	Legionellales		1
OTU_11305	Unassigned	Unassigned	Unassigned	Unassigned	Unassigned	Unassigned	1
OTU_11306	Root;k__Bacteria;p__Proteobacteria;c__TA18;o__PHOS-HD29;f__	Bacteria	Proteobacteria	TA18	PHOS-HD29		1
OTU_11307	Root;k__Bacteria;p__OD1;c__ZB2;o__;f__	Bacteria	OD1	ZB2			1
OTU_11308	Root;k__Bacteria;p__Proteobacteria;c__Alphaproteobacteria;o__Rickettsiales;f__Rickettsiaceae	Bacteria	Proteobacteria	Alphaproteobacteria	Rickettsiales	Rickettsiaceae	1
OTU_11309	Root;k__Bacteria;p__WS3;c__PRR-12;o__Sediment-1;f__PRR-10	Bacteria	WS3	PRR-12	Sediment-1	PRR-10	0.67
OTU_1131	Unassigned	Unassigned	Unassigned	Unassigned	Unassigned	Unassigned	1
OTU_11310	Root;k__Bacteria;p__Planctomycetes;c__Planctomycetia;o__Pirellulales;f__Pirellulaceae	Bacteria	Planctomycetes	Planctomycetia	Pirellulales	Pirellulaceae	1
OTU_11311	Unassigned	Unassigned	Unassigned	Unassigned	Unassigned	Unassigned	1
OTU_11312	Root;k__Bacteria;p__Proteobacteria;c__Alphaproteobacteria;o__Rhodospirillales;f__Rhodospirillaceae	Bacteria	Proteobacteria	Alphaproteobacteria	Rhodospirillales	Rhodospirillaceae	1
OTU_11313	Root;k__Bacteria;p__Chloroflexi;c__Anaerolineae;o__envOPS12;f__	Bacteria	Chloroflexi	Anaerolineae	envOPS12		1
OTU_11314	Unassigned	Unassigned	Unassigned	Unassigned	Unassigned	Unassigned	1
OTU_11315	Root;k__Bacteria;p__Chloroflexi;c__Anaerolineae;o__CFB-26;f__	Bacteria	Chloroflexi	Anaerolineae	CFB-26		1
OTU_11316	Unassigned	Unassigned	Unassigned	Unassigned	Unassigned	Unassigned	1
OTU_11317	Unassigned	Unassigned	Unassigned	Unassigned	Unassigned	Unassigned	1
OTU_11318	Root;k__Bacteria;p__Chloroflexi;c__SAR202;o__;f__	Bacteria	Chloroflexi	SAR202			1
OTU_11319	Root;k__Bacteria;p__Proteobacteria;c__Alphaproteobacteria;o__Rhizobiales;f__Hyphomicrobiaceae	Bacteria	Proteobacteria	Alphaproteobacteria	Rhizobiales	Hyphomicrobiaceae	1
OTU_1132	Root;k__Bacteria;p__Proteobacteria;c__Alphaproteobacteria;o__Rhizobiales;f__	Bacteria	Proteobacteria	Alphaproteobacteria	Rhizobiales		1
OTU_11320	Root;k__Bacteria;p__Proteobacteria;c__Alphaproteobacteria;o__BD7-3;f__	Bacteria	Proteobacteria	Alphaproteobacteria	BD7-3		1
OTU_11321	Root;k__Bacteria;p__Chloroflexi;c__C0119;o__;f__	Bacteria	Chloroflexi	C0119			1
OTU_11322	Unassigned	Unassigned	Unassigned	Unassigned	Unassigned	Unassigned	1
OTU_11323	Root;k__Bacteria;p__Proteobacteria;c__Deltaproteobacteria;o__Spirobacillales;f__	Bacteria	Proteobacteria	Deltaproteobacteria	Spirobacillales		1
OTU_11324	Root;k__Bacteria;p__OP3;c__PBS-25;o__;f__	Bacteria	OP3	PBS-25			1
OTU_11325	Root;k__Bacteria;p__Planctomycetes;c__Planctomycetia;o__Gemmatales;f__Gemmataceae	Bacteria	Planctomycetes	Planctomycetia	Gemmatales	Gemmataceae	1
OTU_11326	Unassigned	Unassigned	Unassigned	Unassigned	Unassigned	Unassigned	1
OTU_11327	Root;k__Bacteria;p__Chlamydiae;c__Chlamydiia;o__Chlamydiales;f__Rhabdochlamydiaceae	Bacteria	Chlamydiae	Chlamydiia	Chlamydiales	Rhabdochlamydiaceae	1
OTU_11328	Root;k__Bacteria;p__Proteobacteria	Bacteria	Proteobacteria	Root;k__Bacteria;p__Proteobacteria	Root;k__Bacteria;p__Proteobacteria	Root;k__Bacteria;p__Proteobacteria	1
OTU_11329	Root;k__Bacteria;p__Proteobacteria;c__Betaproteobacteria;o__Burkholderiales;f__	Bacteria	Proteobacteria	Betaproteobacteria	Burkholderiales		0.67
OTU_1133	Root;k__Bacteria;p__Actinobacteria;c__Acidimicrobiia;o__Acidimicrobiales;f__	Bacteria	Actinobacteria	Acidimicrobiia	Acidimicrobiales		1
OTU_11330	Root;k__Bacteria;p__Actinobacteria;c__Thermoleophilia;o__Solirubrobacterales;f__	Bacteria	Actinobacteria	Thermoleophilia	Solirubrobacterales		1
OTU_11331	Root;k__Bacteria;p__GN02;c__3BR-5F;o__;f__	Bacteria	GN02	3BR-5F			1
OTU_11332	Root;k__Bacteria;p__Proteobacteria;c__Deltaproteobacteria;o__;f__	Bacteria	Proteobacteria	Deltaproteobacteria			1
OTU_11333	Unassigned	Unassigned	Unassigned	Unassigned	Unassigned	Unassigned	1
OTU_11334	Root;k__Bacteria;p__Planctomycetes;c__Planctomycetia;o__Gemmatales;f__Gemmataceae	Bacteria	Planctomycetes	Planctomycetia	Gemmatales	Gemmataceae	1
OTU_11335	Root;k__Bacteria;p__Proteobacteria;c__Alphaproteobacteria;o__;f__	Bacteria	Proteobacteria	Alphaproteobacteria			1
OTU_11336	Root;k__Bacteria;p__Planctomycetes;c__Phycisphaerae;o__WD2101;f__	Bacteria	Planctomycetes	Phycisphaerae	WD2101		1
OTU_11337	Root;k__Bacteria;p__[Thermi];c__Deinococci;o__Deinococcales;f__Deinococcaceae	Bacteria	Thermi	Deinococci	Deinococcales	Deinococcaceae	1
OTU_11338	Unassigned	Unassigned	Unassigned	Unassigned	Unassigned	Unassigned	1
OTU_11339	Root;k__Bacteria;p__Chloroflexi;c__Ktedonobacteria;o__B12-WMSP1;f__	Bacteria	Chloroflexi	Ktedonobacteria	B12-WMSP1		1
OTU_1134	Root;k__Bacteria;p__Bacteroidetes;c__[Saprospirae];o__[Saprospirales];f__Chitinophagaceae	Bacteria	Bacteroidetes	Saprospirae	Saprospirales	Chitinophagaceae	1
OTU_11340	Unassigned	Unassigned	Unassigned	Unassigned	Unassigned	Unassigned	1
OTU_11341	Root;k__Bacteria;p__Proteobacteria;c__Alphaproteobacteria;o__;f__	Bacteria	Proteobacteria	Alphaproteobacteria			1
OTU_11342	Root;k__Bacteria;p__Cyanobacteria;c__4C0d-2;o__SM2F09;f__	Bacteria	Cyanobacteria	4C0d-2	SM2F09		1
OTU_11343	Unassigned	Unassigned	Unassigned	Unassigned	Unassigned	Unassigned	1
OTU_11344	Unassigned	Unassigned	Unassigned	Unassigned	Unassigned	Unassigned	1
OTU_11345	Root;k__Bacteria;p__Firmicutes;c__Clostridia;o__Clostridiales;f__Ruminococcaceae	Bacteria	Firmicutes	Clostridia	Clostridiales	Ruminococcaceae	1
OTU_11346	Unassigned	Unassigned	Unassigned	Unassigned	Unassigned	Unassigned	1
OTU_11347	Root;k__Bacteria;p__Bacteroidetes;c__Sphingobacteriia;o__Sphingobacteriales;f__	Bacteria	Bacteroidetes	Sphingobacteriia	Sphingobacteriales		1
OTU_11348	Root;k__Bacteria;p__TM7;c__TM7-3;o__I025;f__	Bacteria	TM7	TM7-3	I025		1
OTU_11349	Root;k__Bacteria;p__Proteobacteria;c__Deltaproteobacteria;o__Bdellovibrionales;f__Bdellovibrionaceae	Bacteria	Proteobacteria	Deltaproteobacteria	Bdellovibrionales	Bdellovibrionaceae	1
OTU_1135	Unassigned	Unassigned	Unassigned	Unassigned	Unassigned	Unassigned	1
OTU_11350	Root;k__Bacteria;p__Chloroflexi;c__C0119;o__;f__	Bacteria	Chloroflexi	C0119			1
OTU_11351	Root;k__Bacteria;p__Proteobacteria;c__Alphaproteobacteria;o__Rickettsiales;f__mitochondria	Bacteria	Proteobacteria	Alphaproteobacteria	Rickettsiales	mitochondria	1
OTU_11352	Root;k__Bacteria;p__FBP;c__;o__;f__	Bacteria	FBP				1
OTU_11353	Unassigned	Unassigned	Unassigned	Unassigned	Unassigned	Unassigned	1
OTU_11354	Unassigned	Unassigned	Unassigned	Unassigned	Unassigned	Unassigned	1
OTU_11355	Unassigned	Unassigned	Unassigned	Unassigned	Unassigned	Unassigned	1
OTU_11356	Unassigned	Unassigned	Unassigned	Unassigned	Unassigned	Unassigned	1
OTU_11357	Root;k__Bacteria;p__Proteobacteria;c__Gammaproteobacteria;o__Oceanospirillales;f__Oceanospirillaceae	Bacteria	Proteobacteria	Gammaproteobacteria	Oceanospirillales	Oceanospirillaceae	1
OTU_11358	Root;k__Bacteria;p__Proteobacteria;c__Deltaproteobacteria;o__Bdellovibrionales;f__Bacteriovoracaceae	Bacteria	Proteobacteria	Deltaproteobacteria	Bdellovibrionales	Bacteriovoracaceae	1
OTU_11359	Root;k__Bacteria;p__Proteobacteria;c__Gammaproteobacteria;o__Xanthomonadales;f__Sinobacteraceae	Bacteria	Proteobacteria	Gammaproteobacteria	Xanthomonadales	Sinobacteraceae	1
OTU_1136	Root;k__Bacteria;p__AD3;c__ABS-6;o__;f__	Bacteria	AD3	ABS-6			1
OTU_11360	Root;k__Bacteria;p__Cyanobacteria;c__ML635J-21;o__;f__	Bacteria	Cyanobacteria	ML635J-21			1
OTU_11361	Root;k__Bacteria;p__Planctomycetes;c__;o__;f__	Bacteria	Planctomycetes				1
OTU_11362	Root;k__Bacteria;p__Chlamydiae;c__Chlamydiia;o__Chlamydiales;f__Parachlamydiaceae	Bacteria	Chlamydiae	Chlamydiia	Chlamydiales	Parachlamydiaceae	1
OTU_11363	Root;k__Bacteria;p__Planctomycetes;c__Planctomycetia;o__Gemmatales;f__Gemmataceae	Bacteria	Planctomycetes	Planctomycetia	Gemmatales	Gemmataceae	1
OTU_11364	Unassigned	Unassigned	Unassigned	Unassigned	Unassigned	Unassigned	1
OTU_11365	Root;k__Bacteria;p__Proteobacteria;c__Alphaproteobacteria;o__Sphingomonadales;f__Sphingomonadaceae	Bacteria	Proteobacteria	Alphaproteobacteria	Sphingomonadales	Sphingomonadaceae	1
OTU_11366	Root;k__Bacteria;p__Proteobacteria;c__Alphaproteobacteria;o__BD7-3;f__	Bacteria	Proteobacteria	Alphaproteobacteria	BD7-3		1
OTU_11367	Root;k__Bacteria;p__Chlorobi;c__OPB56;o__;f__	Bacteria	Chlorobi	OPB56			1
OTU_11368	Root;k__Bacteria;p__Proteobacteria;c__Alphaproteobacteria;o__Rhodospirillales;f__Rhodospirillaceae	Bacteria	Proteobacteria	Alphaproteobacteria	Rhodospirillales	Rhodospirillaceae	1
OTU_11369	Root;k__Bacteria;p__Actinobacteria;c__MB-A2-108;o__0319-7L14;f__	Bacteria	Actinobacteria	MB-A2-108	0319-7L14		1
OTU_1137	Root;k__Bacteria;p__Proteobacteria;c__Alphaproteobacteria;o__Rhodospirillales;f__Rhodospirillaceae	Bacteria	Proteobacteria	Alphaproteobacteria	Rhodospirillales	Rhodospirillaceae	1
OTU_11370	Root;k__Bacteria;p__Acidobacteria;c__Acidobacteriia;o__Acidobacteriales;f__Acidobacteriaceae	Bacteria	Acidobacteria	Acidobacteriia	Acidobacteriales	Acidobacteriaceae	1
OTU_11371	Root;k__Archaea;p__Crenarchaeota;c__Thaumarchaeota;o__Cenarchaeales;f__Cenarchaeaceae	Archaea	Crenarchaeota	Thaumarchaeota	Cenarchaeales	Cenarchaeaceae	1
OTU_11372	Root;k__Bacteria;p__Planctomycetes;c__Planctomycetia;o__Gemmatales;f__Gemmataceae	Bacteria	Planctomycetes	Planctomycetia	Gemmatales	Gemmataceae	1
OTU_11373	Root;k__Bacteria;p__Planctomycetes;c__Planctomycetia;o__Gemmatales;f__Isosphaeraceae	Bacteria	Planctomycetes	Planctomycetia	Gemmatales	Isosphaeraceae	1
OTU_11374	Root;k__Bacteria;p__Chlorobi;c__OPB56;o__;f__	Bacteria	Chlorobi	OPB56			1
OTU_11375	Root;k__Bacteria;p__Armatimonadetes;c__[Fimbriimonadia];o__[Fimbriimonadales];f__[Fimbriimonadaceae]	Bacteria	Armatimonadetes	Fimbriimonadia	Fimbriimonadales	Fimbriimonadaceae	1
OTU_11376	Root;k__Bacteria;p__TM6;c__SJA-4;o__;f__	Bacteria	TM6	SJA-4			1
OTU_11377	Root;k__Bacteria;p__Proteobacteria;c__TA18;o__PHOS-HD29;f__	Bacteria	Proteobacteria	TA18	PHOS-HD29		1
OTU_11378	Root;k__Bacteria;p__Proteobacteria;c__Gammaproteobacteria;o__Legionellales;f__Legionellaceae	Bacteria	Proteobacteria	Gammaproteobacteria	Legionellales	Legionellaceae	1
OTU_11379	Unassigned	Unassigned	Unassigned	Unassigned	Unassigned	Unassigned	1
OTU_1138	Root;k__Bacteria;p__Actinobacteria;c__Thermoleophilia;o__Solirubrobacterales;f__	Bacteria	Actinobacteria	Thermoleophilia	Solirubrobacterales		1
OTU_11380	Root;k__Bacteria;p__Acidobacteria;c__S035;o__;f__	Bacteria	Acidobacteria	S035			1
OTU_11381	Unassigned	Unassigned	Unassigned	Unassigned	Unassigned	Unassigned	1
OTU_11382	Root;k__Bacteria;p__Proteobacteria;c__Deltaproteobacteria;o__Myxococcales	Bacteria	Proteobacteria	Deltaproteobacteria	Myxococcales	Root;k__Bacteria;p__Proteobacteria;c__Deltaproteobacteria;o__Myxococcales	1
OTU_11383	Root;k__Bacteria;p__OD1;c__ZB2;o__;f__	Bacteria	OD1	ZB2			1
OTU_11384	Unassigned	Unassigned	Unassigned	Unassigned	Unassigned	Unassigned	1
OTU_11385	Root;k__Bacteria;p__Verrucomicrobia;c__[Pedosphaerae];o__[Pedosphaerales];f__	Bacteria	Verrucomicrobia	Pedosphaerae	Pedosphaerales		1
OTU_11386	Root;k__Bacteria;p__Proteobacteria;c__Deltaproteobacteria;o__Myxococcales;f__	Bacteria	Proteobacteria	Deltaproteobacteria	Myxococcales		1
OTU_11387	Unassigned	Unassigned	Unassigned	Unassigned	Unassigned	Unassigned	1
OTU_11388	Root;k__Bacteria;p__Proteobacteria;c__Alphaproteobacteria;o__Rhizobiales;f__Hyphomicrobiaceae	Bacteria	Proteobacteria	Alphaproteobacteria	Rhizobiales	Hyphomicrobiaceae	1
OTU_11389	Root;k__Bacteria;p__Planctomycetes;c__Planctomycetia;o__Gemmatales;f__Gemmataceae	Bacteria	Planctomycetes	Planctomycetia	Gemmatales	Gemmataceae	1
OTU_1139	Root;k__Bacteria;p__Planctomycetes;c__Planctomycetia;o__B97;f__	Bacteria	Planctomycetes	Planctomycetia	B97		1
OTU_11390	Root;k__Bacteria;p__Verrucomicrobia;c__Opitutae;o__[Cerasicoccales];f__[Cerasicoccaceae]	Bacteria	Verrucomicrobia	Opitutae	Cerasicoccales	Cerasicoccaceae	1
OTU_11391	Root;k__Bacteria;p__Verrucomicrobia;c__[Pedosphaerae];o__[Pedosphaerales];f__Ellin515	Bacteria	Verrucomicrobia	Pedosphaerae	Pedosphaerales	Ellin515	0.67
OTU_11392	Root;k__Bacteria;p__Proteobacteria;c__Alphaproteobacteria;o__Rhizobiales;f__Rhizobiaceae	Bacteria	Proteobacteria	Alphaproteobacteria	Rhizobiales	Rhizobiaceae	0.67
OTU_11393	Unassigned	Unassigned	Unassigned	Unassigned	Unassigned	Unassigned	1
OTU_11394	Unassigned	Unassigned	Unassigned	Unassigned	Unassigned	Unassigned	1
OTU_11395	Root;k__Bacteria;p__Firmicutes;c__Clostridia;o__Clostridiales;f__Veillonellaceae	Bacteria	Firmicutes	Clostridia	Clostridiales	Veillonellaceae	1
OTU_11396	Root;k__Bacteria;p__Gemmatimonadetes;c__Gemmatimonadetes;o__Ellin5290;f__	Bacteria	Gemmatimonadetes	Gemmatimonadetes	Ellin5290		1
OTU_11397	Unassigned	Unassigned	Unassigned	Unassigned	Unassigned	Unassigned	1
OTU_11398	Unassigned	Unassigned	Unassigned	Unassigned	Unassigned	Unassigned	1
OTU_11399	Root;k__Bacteria;p__Bacteroidetes;c__Sphingobacteriia;o__Sphingobacteriales;f__Sphingobacteriaceae	Bacteria	Bacteroidetes	Sphingobacteriia	Sphingobacteriales	Sphingobacteriaceae	1
OTU_114	Root;k__Bacteria;p__Proteobacteria;c__Alphaproteobacteria;o__Caulobacterales;f__Caulobacteraceae	Bacteria	Proteobacteria	Alphaproteobacteria	Caulobacterales	Caulobacteraceae	1
OTU_1140	Root;k__Bacteria;p__Bacteroidetes;c__Sphingobacteriia;o__Sphingobacteriales;f__Sphingobacteriaceae	Bacteria	Bacteroidetes	Sphingobacteriia	Sphingobacteriales	Sphingobacteriaceae	1
OTU_11400	Root;k__Bacteria;p__Cyanobacteria;c__4C0d-2;o__SM1D11;f__	Bacteria	Cyanobacteria	4C0d-2	SM1D11		1
OTU_11401	Root;k__Bacteria;p__Actinobacteria;c__Actinobacteria;o__Actinomycetales;f__Micromonosporaceae	Bacteria	Actinobacteria	Actinobacteria	Actinomycetales	Micromonosporaceae	0.67
OTU_11402	Root;k__Bacteria;p__Proteobacteria;c__Deltaproteobacteria;o__FAC87;f__	Bacteria	Proteobacteria	Deltaproteobacteria	FAC87		1
OTU_11403	Root;k__Bacteria;p__Acidobacteria;c__Acidobacteriia;o__Acidobacteriales;f__Koribacteraceae	Bacteria	Acidobacteria	Acidobacteriia	Acidobacteriales	Koribacteraceae	1
OTU_11404	Unassigned	Unassigned	Unassigned	Unassigned	Unassigned	Unassigned	1
OTU_11405	Unassigned	Unassigned	Unassigned	Unassigned	Unassigned	Unassigned	1
OTU_11406	Root;k__Bacteria;p__Proteobacteria;c__Betaproteobacteria;o__Ellin6067;f__	Bacteria	Proteobacteria	Betaproteobacteria	Ellin6067		1
OTU_11407	Root;k__Bacteria;p__Chloroflexi;c__Thermomicrobia;o__JG30-KF-CM45;f__	Bacteria	Chloroflexi	Thermomicrobia	JG30-KF-CM45		1
OTU_11408	Root;k__Bacteria;p__NKB19;c__TSBW08;o__;f__	Bacteria	NKB19	TSBW08			1
OTU_11409	Unassigned	Unassigned	Unassigned	Unassigned	Unassigned	Unassigned	1
OTU_1141	Unassigned	Unassigned	Unassigned	Unassigned	Unassigned	Unassigned	1
OTU_11410	Root;k__Bacteria;p__Proteobacteria;c__Alphaproteobacteria;o__Sphingomonadales;f__Sphingomonadaceae	Bacteria	Proteobacteria	Alphaproteobacteria	Sphingomonadales	Sphingomonadaceae	1
OTU_11411	Root;k__Bacteria;p__Verrucomicrobia;c__[Spartobacteria];o__[Chthoniobacterales];f__[Chthoniobacteraceae]	Bacteria	Verrucomicrobia	Spartobacteria	Chthoniobacterales	Chthoniobacteraceae	0.67
OTU_11412	Unassigned	Unassigned	Unassigned	Unassigned	Unassigned	Unassigned	1
OTU_11413	Unassigned	Unassigned	Unassigned	Unassigned	Unassigned	Unassigned	1
OTU_11414	Root;k__Bacteria;p__Gemmatimonadetes;c__Gemmatimonadetes;o__Gemmatimonadales;f__Gemmatimonadaceae	Bacteria	Gemmatimonadetes	Gemmatimonadetes	Gemmatimonadales	Gemmatimonadaceae	1
OTU_11415	Root;k__Bacteria;p__FBP;c__;o__;f__	Bacteria	FBP				1
OTU_11416	Root;k__Bacteria;p__TM7;c__TM7-1;o__;f__	Bacteria	TM7	TM7-1			1
OTU_11417	Unassigned	Unassigned	Unassigned	Unassigned	Unassigned	Unassigned	1
OTU_11418	Unassigned	Unassigned	Unassigned	Unassigned	Unassigned	Unassigned	1
OTU_11419	Unassigned	Unassigned	Unassigned	Unassigned	Unassigned	Unassigned	1
OTU_1142	Root;k__Bacteria;p__Proteobacteria;c__Gammaproteobacteria;o__Legionellales;f__	Bacteria	Proteobacteria	Gammaproteobacteria	Legionellales		1
OTU_11420	Root;k__Bacteria;p__Proteobacteria;c__Gammaproteobacteria;o__Legionellales;f__Coxiellaceae	Bacteria	Proteobacteria	Gammaproteobacteria	Legionellales	Coxiellaceae	1
OTU_11421	Root;k__Bacteria;p__Bacteroidetes;c__Sphingobacteriia;o__Sphingobacteriales;f__Sphingobacteriaceae	Bacteria	Bacteroidetes	Sphingobacteriia	Sphingobacteriales	Sphingobacteriaceae	1
OTU_11422	Unassigned	Unassigned	Unassigned	Unassigned	Unassigned	Unassigned	1
OTU_11423	Unassigned	Unassigned	Unassigned	Unassigned	Unassigned	Unassigned	1
OTU_11424	Root;k__Bacteria;p__Proteobacteria	Bacteria	Proteobacteria	Root;k__Bacteria;p__Proteobacteria	Root;k__Bacteria;p__Proteobacteria	Root;k__Bacteria;p__Proteobacteria	1
OTU_11425	Unassigned	Unassigned	Unassigned	Unassigned	Unassigned	Unassigned	1
OTU_11426	Root;k__Bacteria;p__TM6;c__SJA-4;o__;f__	Bacteria	TM6	SJA-4			1
OTU_11427	Root;k__Bacteria;p__Cyanobacteria;c__Chloroplast;o__Streptophyta;f__	Bacteria	Cyanobacteria	Chloroplast	Streptophyta		1
OTU_11428	Unassigned	Unassigned	Unassigned	Unassigned	Unassigned	Unassigned	1
OTU_11429	Root;k__Bacteria;p__Proteobacteria;c__Gammaproteobacteria;o__Legionellales;f__Coxiellaceae	Bacteria	Proteobacteria	Gammaproteobacteria	Legionellales	Coxiellaceae	1
OTU_1143	Root;k__Bacteria;p__Planctomycetes;c__Planctomycetia;o__Pirellulales;f__Pirellulaceae	Bacteria	Planctomycetes	Planctomycetia	Pirellulales	Pirellulaceae	1
OTU_11430	Root;k__Bacteria;p__Proteobacteria;c__Alphaproteobacteria;o__Sphingomonadales;f__Sphingomonadaceae	Bacteria	Proteobacteria	Alphaproteobacteria	Sphingomonadales	Sphingomonadaceae	1
OTU_11431	Root;k__Bacteria;p__Proteobacteria;c__Deltaproteobacteria;o__Spirobacillales;f__	Bacteria	Proteobacteria	Deltaproteobacteria	Spirobacillales		1
OTU_11432	Root;k__Bacteria;p__Actinobacteria;c__MB-A2-108;o__0319-7L14;f__	Bacteria	Actinobacteria	MB-A2-108	0319-7L14		1
OTU_11433	Unassigned	Unassigned	Unassigned	Unassigned	Unassigned	Unassigned	1
OTU_11434	Root;k__Bacteria;p__Proteobacteria;c__Deltaproteobacteria;o__MIZ46;f__	Bacteria	Proteobacteria	Deltaproteobacteria	MIZ46		1
OTU_11435	Root;k__Bacteria;p__Chloroflexi;c__Chloroflexi;o__[Roseiflexales]	Bacteria	Chloroflexi	Chloroflexi	Roseiflexales	Root;k__Bacteria;p__Chloroflexi;c__Chloroflexi;o__Roseiflexales	1
OTU_11436	Root;k__Bacteria;p__Proteobacteria;c__;o__;f__	Bacteria	Proteobacteria				1
OTU_11437	Unassigned	Unassigned	Unassigned	Unassigned	Unassigned	Unassigned	1
OTU_11438	Root;k__Bacteria;p__Planctomycetes;c__Planctomycetia;o__Gemmatales;f__Gemmataceae	Bacteria	Planctomycetes	Planctomycetia	Gemmatales	Gemmataceae	1
OTU_11439	Unassigned	Unassigned	Unassigned	Unassigned	Unassigned	Unassigned	1
OTU_1144	Root;k__Bacteria;p__TM7;c__SC3;o__;f__	Bacteria	TM7	SC3			1
OTU_11440	Root;k__Bacteria;p__Proteobacteria;c__Deltaproteobacteria;o__;f__	Bacteria	Proteobacteria	Deltaproteobacteria			0.67
OTU_11441	Root;k__Bacteria;p__Proteobacteria;c__Alphaproteobacteria;o__Rickettsiales;f__mitochondria	Bacteria	Proteobacteria	Alphaproteobacteria	Rickettsiales	mitochondria	1
OTU_11442	Root;k__Bacteria;p__Gemmatimonadetes;c__Gemm-1;o__;f__	Bacteria	Gemmatimonadetes	Gemm-1			1
OTU_11443	Root;k__Bacteria;p__TM6;c__SJA-4;o__;f__	Bacteria	TM6	SJA-4			1
OTU_11444	Root;k__Bacteria;p__Planctomycetes;c__Planctomycetia;o__Planctomycetales;f__Planctomycetaceae	Bacteria	Planctomycetes	Planctomycetia	Planctomycetales	Planctomycetaceae	1
OTU_11445	Unassigned	Unassigned	Unassigned	Unassigned	Unassigned	Unassigned	1
OTU_11446	Root;k__Bacteria;p__Proteobacteria;c__Alphaproteobacteria;o__Rhizobiales;f__Methylocystaceae	Bacteria	Proteobacteria	Alphaproteobacteria	Rhizobiales	Methylocystaceae	1
OTU_11447	Unassigned	Unassigned	Unassigned	Unassigned	Unassigned	Unassigned	1
OTU_11448	Unassigned	Unassigned	Unassigned	Unassigned	Unassigned	Unassigned	1
OTU_11449	Root;k__Bacteria;p__TM7;c__SC3;o__;f__	Bacteria	TM7	SC3			1
OTU_1145	Root;k__Bacteria;p__Planctomycetes;c__Planctomycetia;o__Pirellulales;f__Pirellulaceae	Bacteria	Planctomycetes	Planctomycetia	Pirellulales	Pirellulaceae	1
OTU_11450	Unassigned	Unassigned	Unassigned	Unassigned	Unassigned	Unassigned	1
OTU_11451	Root;k__Bacteria;p__Chloroflexi;c__Anaerolineae;o__SBR1031;f__oc28	Bacteria	Chloroflexi	Anaerolineae	SBR1031	oc28	1
OTU_11452	Root;k__Bacteria;p__Proteobacteria;c__Deltaproteobacteria;o__[Entotheonellales];f__[Entotheonellaceae]	Bacteria	Proteobacteria	Deltaproteobacteria	Entotheonellales	Entotheonellaceae	1
OTU_11453	Root;k__Bacteria;p__Verrucomicrobia;c__[Spartobacteria];o__[Chthoniobacterales];f__[Chthoniobacteraceae]	Bacteria	Verrucomicrobia	Spartobacteria	Chthoniobacterales	Chthoniobacteraceae	1
OTU_11454	Root;k__Bacteria;p__Proteobacteria;c__Deltaproteobacteria;o__Myxococcales;f__	Bacteria	Proteobacteria	Deltaproteobacteria	Myxococcales		1
OTU_11455	Unassigned	Unassigned	Unassigned	Unassigned	Unassigned	Unassigned	1
OTU_11456	Root;k__Bacteria;p__Proteobacteria;c__Alphaproteobacteria;o__Sphingomonadales;f__Sphingomonadaceae	Bacteria	Proteobacteria	Alphaproteobacteria	Sphingomonadales	Sphingomonadaceae	1
OTU_11457	Root;k__Bacteria;p__Planctomycetes;c__Planctomycetia;o__B97;f__	Bacteria	Planctomycetes	Planctomycetia	B97		1
OTU_11458	Root;k__Bacteria;p__Chloroflexi;c__Ktedonobacteria;o__B12-WMSP1;f__	Bacteria	Chloroflexi	Ktedonobacteria	B12-WMSP1		1
OTU_11459	Unassigned	Unassigned	Unassigned	Unassigned	Unassigned	Unassigned	1
OTU_1146	Root;k__Bacteria;p__Actinobacteria;c__Thermoleophilia;o__Solirubrobacterales;f__Conexibacteraceae	Bacteria	Actinobacteria	Thermoleophilia	Solirubrobacterales	Conexibacteraceae	0.67
OTU_11460	Root;k__Bacteria;p__TM7;c__SC3;o__;f__	Bacteria	TM7	SC3			1
OTU_11461	Unassigned	Unassigned	Unassigned	Unassigned	Unassigned	Unassigned	1
OTU_11462	Root;k__Bacteria;p__Elusimicrobia;c__Elusimicrobia;o__IIb;f__	Bacteria	Elusimicrobia	Elusimicrobia	IIb		1
OTU_11463	Root;k__Bacteria;p__Proteobacteria;c__Gammaproteobacteria;o__Legionellales;f__Coxiellaceae	Bacteria	Proteobacteria	Gammaproteobacteria	Legionellales	Coxiellaceae	1
OTU_11464	Root;k__Bacteria;p__Proteobacteria;c__Gammaproteobacteria;o__Legionellales;f__Coxiellaceae	Bacteria	Proteobacteria	Gammaproteobacteria	Legionellales	Coxiellaceae	1
OTU_11465	Unassigned	Unassigned	Unassigned	Unassigned	Unassigned	Unassigned	1
OTU_11466	Root;k__Bacteria;p__Proteobacteria;c__Betaproteobacteria;o__SC-I-84;f__	Bacteria	Proteobacteria	Betaproteobacteria	SC-I-84		1
OTU_11467	Root;k__Bacteria;p__Chloroflexi;c__TK10;o__AKYG885;f__5B-12	Bacteria	Chloroflexi	TK10	AKYG885	5B-12	1
OTU_11468	Root;k__Bacteria;p__Planctomycetes;c__Planctomycetia;o__Gemmatales;f__Gemmataceae	Bacteria	Planctomycetes	Planctomycetia	Gemmatales	Gemmataceae	1
OTU_11469	Root;k__Bacteria;p__Elusimicrobia;c__Elusimicrobia;o__FAC88;f__	Bacteria	Elusimicrobia	Elusimicrobia	FAC88		1
OTU_1147	Unassigned	Unassigned	Unassigned	Unassigned	Unassigned	Unassigned	1
OTU_11470	Unassigned	Unassigned	Unassigned	Unassigned	Unassigned	Unassigned	1
OTU_11471	Root;k__Bacteria;p__Firmicutes;c__Bacilli;o__Bacillales;f__Bacillaceae	Bacteria	Firmicutes	Bacilli	Bacillales	Bacillaceae	1
OTU_11472	Root;k__Bacteria;p__Proteobacteria;c__Alphaproteobacteria;o__Rhodospirillales;f__Acetobacteraceae	Bacteria	Proteobacteria	Alphaproteobacteria	Rhodospirillales	Acetobacteraceae	1
OTU_11473	Root;k__Bacteria;p__Proteobacteria;c__Gammaproteobacteria;o__Legionellales;f__Legionellaceae	Bacteria	Proteobacteria	Gammaproteobacteria	Legionellales	Legionellaceae	1
OTU_11474	Unassigned	Unassigned	Unassigned	Unassigned	Unassigned	Unassigned	1
OTU_11475	Root;k__Bacteria;p__Proteobacteria;c__Gammaproteobacteria;o__Legionellales;f__	Bacteria	Proteobacteria	Gammaproteobacteria	Legionellales		1
OTU_11476	Root;k__Bacteria;p__Armatimonadetes;c__Chthonomonadetes;o__Chthonomonadales;f__Chthonomonadaceae	Bacteria	Armatimonadetes	Chthonomonadetes	Chthonomonadales	Chthonomonadaceae	1
OTU_11477	Root;k__Bacteria;p__Cyanobacteria;c__Chloroplast;o__Stramenopiles;f__	Bacteria	Cyanobacteria	Chloroplast	Stramenopiles		1
OTU_11478	Root;k__Bacteria;p__Planctomycetes;c__Planctomycetia;o__Planctomycetales;f__Planctomycetaceae	Bacteria	Planctomycetes	Planctomycetia	Planctomycetales	Planctomycetaceae	1
OTU_11479	Root;k__Bacteria;p__Chloroflexi;c__C0119;o__;f__	Bacteria	Chloroflexi	C0119			1
OTU_1148	Root;k__Bacteria;p__Chloroflexi;c__Anaerolineae;o__SBR1031;f__A4b	Bacteria	Chloroflexi	Anaerolineae	SBR1031	A4b	1
OTU_11480	Unassigned	Unassigned	Unassigned	Unassigned	Unassigned	Unassigned	1
OTU_11481	Unassigned	Unassigned	Unassigned	Unassigned	Unassigned	Unassigned	1
OTU_11482	Unassigned	Unassigned	Unassigned	Unassigned	Unassigned	Unassigned	1
OTU_11483	Root;k__Bacteria;p__Planctomycetes;c__Planctomycetia;o__Gemmatales;f__Gemmataceae	Bacteria	Planctomycetes	Planctomycetia	Gemmatales	Gemmataceae	1
OTU_11484	Root;k__Bacteria;p__Acidobacteria;c__TM1;o__;f__	Bacteria	Acidobacteria	TM1			1
OTU_11485	Unassigned	Unassigned	Unassigned	Unassigned	Unassigned	Unassigned	1
OTU_11486	Root;k__Bacteria;p__Armatimonadetes;c__Armatimonadia;o__Armatimonadales;f__Armatimonadaceae	Bacteria	Armatimonadetes	Armatimonadia	Armatimonadales	Armatimonadaceae	1
OTU_11487	Root;k__Bacteria;p__Actinobacteria;c__Actinobacteria;o__Actinomycetales;f__Actinomycetaceae	Bacteria	Actinobacteria	Actinobacteria	Actinomycetales	Actinomycetaceae	1
OTU_11488	Root;k__Bacteria;p__Bacteroidetes;c__Flavobacteriia;o__Flavobacteriales;f__	Bacteria	Bacteroidetes	Flavobacteriia	Flavobacteriales		0.67
OTU_11489	Root;k__Bacteria;p__Chlamydiae;c__Chlamydiia;o__Chlamydiales;f__Parachlamydiaceae	Bacteria	Chlamydiae	Chlamydiia	Chlamydiales	Parachlamydiaceae	1
OTU_1149	Root;k__Bacteria;p__Actinobacteria;c__Thermoleophilia;o__Solirubrobacterales;f__	Bacteria	Actinobacteria	Thermoleophilia	Solirubrobacterales		1
OTU_11490	Unassigned	Unassigned	Unassigned	Unassigned	Unassigned	Unassigned	1
OTU_11491	Root;k__Bacteria;p__Proteobacteria;c__Gammaproteobacteria;o__Legionellales;f__Legionellaceae	Bacteria	Proteobacteria	Gammaproteobacteria	Legionellales	Legionellaceae	1
OTU_11492	Unassigned	Unassigned	Unassigned	Unassigned	Unassigned	Unassigned	1
OTU_11493	Root;k__Bacteria;p__Firmicutes;c__Clostridia;o__Clostridiales;f__Clostridiaceae	Bacteria	Firmicutes	Clostridia	Clostridiales	Clostridiaceae	1
OTU_11494	Root;k__Bacteria;p__Planctomycetes;c__Planctomycetia;o__Gemmatales;f__Gemmataceae	Bacteria	Planctomycetes	Planctomycetia	Gemmatales	Gemmataceae	1
OTU_11495	Root;k__Bacteria;p__Proteobacteria;c__Alphaproteobacteria;o__;f__	Bacteria	Proteobacteria	Alphaproteobacteria			1
OTU_11496	Root;k__Bacteria;p__Proteobacteria;c__Alphaproteobacteria;o__Rickettsiales;f__	Bacteria	Proteobacteria	Alphaproteobacteria	Rickettsiales		1
OTU_11497	Root;k__Bacteria;p__Planctomycetes;c__Planctomycetia;o__Gemmatales;f__Gemmataceae	Bacteria	Planctomycetes	Planctomycetia	Gemmatales	Gemmataceae	1
OTU_11498	Root;k__Bacteria;p__Bacteroidetes;c__Cytophagia;o__Cytophagales;f__Cytophagaceae	Bacteria	Bacteroidetes	Cytophagia	Cytophagales	Cytophagaceae	1
OTU_11499	Unassigned	Unassigned	Unassigned	Unassigned	Unassigned	Unassigned	1
OTU_115	Root;k__Bacteria;p__Bacteroidetes;c__Sphingobacteriia;o__Sphingobacteriales;f__Sphingobacteriaceae	Bacteria	Bacteroidetes	Sphingobacteriia	Sphingobacteriales	Sphingobacteriaceae	1
OTU_1150	Root;k__Bacteria;p__Acidobacteria;c__[Chloracidobacteria];o__RB41;f__Ellin6075	Bacteria	Acidobacteria	Chloracidobacteria	RB41	Ellin6075	1
OTU_11500	Root;k__Bacteria;p__Chloroflexi;c__Thermomicrobia;o__JG30-KF-CM45;f__	Bacteria	Chloroflexi	Thermomicrobia	JG30-KF-CM45		1
OTU_11501	Root;k__Bacteria;p__Armatimonadetes;c__[Fimbriimonadia];o__[Fimbriimonadales];f__	Bacteria	Armatimonadetes	Fimbriimonadia	Fimbriimonadales		1
OTU_11502	Unassigned	Unassigned	Unassigned	Unassigned	Unassigned	Unassigned	1
OTU_11503	Root;k__Bacteria;p__Proteobacteria;c__Gammaproteobacteria;o__Legionellales;f__	Bacteria	Proteobacteria	Gammaproteobacteria	Legionellales		1
OTU_11504	Unassigned	Unassigned	Unassigned	Unassigned	Unassigned	Unassigned	1
OTU_11505	Unassigned	Unassigned	Unassigned	Unassigned	Unassigned	Unassigned	1
OTU_11506	Root;k__Bacteria;p__Actinobacteria;c__Actinobacteria;o__Actinomycetales;f__Frankiaceae	Bacteria	Actinobacteria	Actinobacteria	Actinomycetales	Frankiaceae	0.67
OTU_11507	Unassigned	Unassigned	Unassigned	Unassigned	Unassigned	Unassigned	1
OTU_11508	Root;k__Bacteria;p__Gemmatimonadetes;c__Gemm-3;o__;f__	Bacteria	Gemmatimonadetes	Gemm-3			1
OTU_11509	Root;k__Bacteria;p__Acidobacteria;c__Solibacteres;o__Solibacterales;f__	Bacteria	Acidobacteria	Solibacteres	Solibacterales		1
OTU_1151	Unassigned	Unassigned	Unassigned	Unassigned	Unassigned	Unassigned	1
OTU_11510	Root;k__Bacteria;p__Armatimonadetes;c__Armatimonadia;o__FW68;f__	Bacteria	Armatimonadetes	Armatimonadia	FW68		1
OTU_11511	Unassigned	Unassigned	Unassigned	Unassigned	Unassigned	Unassigned	1
OTU_11512	Root;k__Bacteria;p__Planctomycetes;c__Planctomycetia;o__Gemmatales;f__Gemmataceae	Bacteria	Planctomycetes	Planctomycetia	Gemmatales	Gemmataceae	1
OTU_11513	Root;k__Bacteria;p__Proteobacteria;c__Deltaproteobacteria;o__Spirobacillales;f__	Bacteria	Proteobacteria	Deltaproteobacteria	Spirobacillales		1
OTU_11514	Root;k__Bacteria;p__WPS-2;c__;o__;f__	Bacteria	WPS-2				1
OTU_11515	Root;k__Bacteria;p__Tenericutes;c__Mollicutes;o__Anaeroplasmatales;f__Anaeroplasmataceae	Bacteria	Tenericutes	Mollicutes	Anaeroplasmatales	Anaeroplasmataceae	1
OTU_11516	Unassigned	Unassigned	Unassigned	Unassigned	Unassigned	Unassigned	1
OTU_11517	Unassigned	Unassigned	Unassigned	Unassigned	Unassigned	Unassigned	1
OTU_11518	Root;k__Bacteria;p__Chlamydiae;c__Chlamydiia;o__Chlamydiales;f__Parachlamydiaceae	Bacteria	Chlamydiae	Chlamydiia	Chlamydiales	Parachlamydiaceae	1
OTU_11519	Unassigned	Unassigned	Unassigned	Unassigned	Unassigned	Unassigned	1
OTU_1152	Root;k__Bacteria;p__Proteobacteria;c__Alphaproteobacteria;o__Rhodobacterales;f__Rhodobacteraceae	Bacteria	Proteobacteria	Alphaproteobacteria	Rhodobacterales	Rhodobacteraceae	1
OTU_11520	Root;k__Bacteria;p__Proteobacteria;c__TA18;o__PHOS-HD29;f__	Bacteria	Proteobacteria	TA18	PHOS-HD29		1
OTU_11521	Root;k__Bacteria;p__Proteobacteria;c__Betaproteobacteria;o__MND1;f__	Bacteria	Proteobacteria	Betaproteobacteria	MND1		1
OTU_11522	Root;k__Bacteria;p__Verrucomicrobia;c__[Pedosphaerae];o__[Pedosphaerales];f__Ellin517	Bacteria	Verrucomicrobia	Pedosphaerae	Pedosphaerales	Ellin517	1
OTU_11523	Unassigned	Unassigned	Unassigned	Unassigned	Unassigned	Unassigned	1
OTU_11524	Root;k__Bacteria;p__Proteobacteria;c__Alphaproteobacteria;o__Sphingomonadales;f__Sphingomonadaceae	Bacteria	Proteobacteria	Alphaproteobacteria	Sphingomonadales	Sphingomonadaceae	0.67
OTU_11525	Root;k__Bacteria;p__Proteobacteria;c__Alphaproteobacteria;o__Rickettsiales;f__Anaplasmataceae	Bacteria	Proteobacteria	Alphaproteobacteria	Rickettsiales	Anaplasmataceae	1
OTU_11526	Unassigned	Unassigned	Unassigned	Unassigned	Unassigned	Unassigned	1
OTU_11527	Unassigned	Unassigned	Unassigned	Unassigned	Unassigned	Unassigned	1
OTU_11528	Root;k__Bacteria;p__Gemmatimonadetes;c__Gemm-1;o__;f__	Bacteria	Gemmatimonadetes	Gemm-1			1
OTU_11529	Root;k__Bacteria;p__Proteobacteria;c__Alphaproteobacteria;o__Rickettsiales;f__Rickettsiaceae	Bacteria	Proteobacteria	Alphaproteobacteria	Rickettsiales	Rickettsiaceae	1
OTU_1153	Root;k__Bacteria;p__Actinobacteria;c__Actinobacteria;o__Actinomycetales;f__Kineosporiaceae	Bacteria	Actinobacteria	Actinobacteria	Actinomycetales	Kineosporiaceae	1
OTU_11530	Root;k__Bacteria;p__Proteobacteria;c__Gammaproteobacteria;o__Legionellales;f__Coxiellaceae	Bacteria	Proteobacteria	Gammaproteobacteria	Legionellales	Coxiellaceae	1
OTU_11531	Root;k__Bacteria;p__Planctomycetes;c__Planctomycetia;o__Gemmatales;f__Gemmataceae	Bacteria	Planctomycetes	Planctomycetia	Gemmatales	Gemmataceae	1
OTU_11532	Root;k__Bacteria;p__Firmicutes;c__Clostridia;o__Clostridiales;f__Veillonellaceae	Bacteria	Firmicutes	Clostridia	Clostridiales	Veillonellaceae	1
OTU_11533	Root;k__Bacteria;p__Chlamydiae;c__Chlamydiia;o__Chlamydiales;f__	Bacteria	Chlamydiae	Chlamydiia	Chlamydiales		1
OTU_11534	Root;k__Bacteria;p__Proteobacteria;c__Gammaproteobacteria;o__Legionellales;f__Coxiellaceae	Bacteria	Proteobacteria	Gammaproteobacteria	Legionellales	Coxiellaceae	1
OTU_11535	Root;k__Bacteria;p__Planctomycetes;c__Phycisphaerae;o__Pla1;f__	Bacteria	Planctomycetes	Phycisphaerae	Pla1		1
OTU_11536	Root;k__Bacteria;p__Proteobacteria;c__Alphaproteobacteria;o__Rickettsiales;f__Rickettsiaceae	Bacteria	Proteobacteria	Alphaproteobacteria	Rickettsiales	Rickettsiaceae	0.67
OTU_11537	Root;k__Bacteria;p__Proteobacteria;c__Gammaproteobacteria;o__Enterobacteriales;f__Enterobacteriaceae	Bacteria	Proteobacteria	Gammaproteobacteria	Enterobacteriales	Enterobacteriaceae	1
OTU_11538	Root;k__Bacteria;p__Actinobacteria;c__Actinobacteria;o__Actinomycetales;f__Cellulomonadaceae	Bacteria	Actinobacteria	Actinobacteria	Actinomycetales	Cellulomonadaceae	1
OTU_11539	Root;k__Bacteria;p__Proteobacteria;c__Alphaproteobacteria;o__;f__	Bacteria	Proteobacteria	Alphaproteobacteria			1
OTU_1154	Unassigned	Unassigned	Unassigned	Unassigned	Unassigned	Unassigned	1
OTU_11540	Root;k__Bacteria;p__Chlamydiae;c__Chlamydiia;o__Chlamydiales;f__Parachlamydiaceae	Bacteria	Chlamydiae	Chlamydiia	Chlamydiales	Parachlamydiaceae	1
OTU_11541	Root;k__Bacteria;p__Actinobacteria;c__Acidimicrobiia;o__Acidimicrobiales;f__EB1017	Bacteria	Actinobacteria	Acidimicrobiia	Acidimicrobiales	EB1017	1
OTU_11542	Root;k__Bacteria;p__Chlamydiae;c__Chlamydiia;o__Chlamydiales;f__Parachlamydiaceae	Bacteria	Chlamydiae	Chlamydiia	Chlamydiales	Parachlamydiaceae	1
OTU_11543	Root;k__Bacteria;p__Chloroflexi;c__Anaerolineae;o__H39;f__	Bacteria	Chloroflexi	Anaerolineae	H39		1
OTU_11544	Root;k__Bacteria;p__OP11;c__WCHB1-64;o__d153;f__	Bacteria	OP11	WCHB1-64	d153		1
OTU_11545	Unassigned	Unassigned	Unassigned	Unassigned	Unassigned	Unassigned	1
OTU_11546	Root;k__Bacteria;p__Planctomycetes;c__Planctomycetia;o__Gemmatales;f__Gemmataceae	Bacteria	Planctomycetes	Planctomycetia	Gemmatales	Gemmataceae	1
OTU_11547	Root;k__Bacteria;p__Bacteroidetes;c__Sphingobacteriia;o__Sphingobacteriales;f__Sphingobacteriaceae	Bacteria	Bacteroidetes	Sphingobacteriia	Sphingobacteriales	Sphingobacteriaceae	1
OTU_11548	Root;k__Bacteria;p__TM6;c__SJA-4;o__;f__	Bacteria	TM6	SJA-4			1
OTU_11549	Unassigned	Unassigned	Unassigned	Unassigned	Unassigned	Unassigned	1
OTU_1155	Unassigned	Unassigned	Unassigned	Unassigned	Unassigned	Unassigned	1
OTU_11550	Root;k__Bacteria;p__Proteobacteria;c__Deltaproteobacteria;o__Myxococcales;f__	Bacteria	Proteobacteria	Deltaproteobacteria	Myxococcales		0.67
OTU_11551	Root;k__Bacteria;p__Bacteroidetes;c__Sphingobacteriia;o__Sphingobacteriales;f__Sphingobacteriaceae	Bacteria	Bacteroidetes	Sphingobacteriia	Sphingobacteriales	Sphingobacteriaceae	1
OTU_11552	Root;k__Bacteria;p__Actinobacteria;c__Coriobacteriia;o__Coriobacteriales;f__Coriobacteriaceae	Bacteria	Actinobacteria	Coriobacteriia	Coriobacteriales	Coriobacteriaceae	1
OTU_11553	Root;k__Bacteria;p__Bacteroidetes;c__[Saprospirae];o__[Saprospirales];f__Chitinophagaceae	Bacteria	Bacteroidetes	Saprospirae	Saprospirales	Chitinophagaceae	1
OTU_11554	Root;k__Bacteria;p__Actinobacteria;c__Actinobacteria;o__Actinomycetales	Bacteria	Actinobacteria	Actinobacteria	Actinomycetales	Root;k__Bacteria;p__Actinobacteria;c__Actinobacteria;o__Actinomycetales	1
OTU_11555	Root;k__Bacteria;p__Proteobacteria;c__Deltaproteobacteria;o__Myxococcales;f__	Bacteria	Proteobacteria	Deltaproteobacteria	Myxococcales		1
OTU_11556	Root;k__Bacteria;p__Gemmatimonadetes;c__Gemmatimonadetes;o__;f__	Bacteria	Gemmatimonadetes	Gemmatimonadetes			1
OTU_11557	Root;k__Bacteria;p__Firmicutes;c__Clostridia;o__Clostridiales;f__[Tissierellaceae]	Bacteria	Firmicutes	Clostridia	Clostridiales	Tissierellaceae	1
OTU_11558	Unassigned	Unassigned	Unassigned	Unassigned	Unassigned	Unassigned	1
OTU_11559	Unassigned	Unassigned	Unassigned	Unassigned	Unassigned	Unassigned	1
OTU_1156	Root;k__Bacteria;p__Acidobacteria;c__[Chloracidobacteria];o__RB41;f__Ellin6075	Bacteria	Acidobacteria	Chloracidobacteria	RB41	Ellin6075	1
OTU_11560	Root;k__Bacteria;p__Actinobacteria;c__MB-A2-108;o__0319-7L14;f__	Bacteria	Actinobacteria	MB-A2-108	0319-7L14		1
OTU_11561	Unassigned	Unassigned	Unassigned	Unassigned	Unassigned	Unassigned	1
OTU_11562	Root;k__Bacteria;p__Proteobacteria;c__Gammaproteobacteria;o__Legionellales;f__	Bacteria	Proteobacteria	Gammaproteobacteria	Legionellales		1
OTU_11563	Root;k__Bacteria;p__Proteobacteria;c__Betaproteobacteria;o__Burkholderiales;f__Comamonadaceae	Bacteria	Proteobacteria	Betaproteobacteria	Burkholderiales	Comamonadaceae	1
OTU_11564	Root;k__Bacteria;p__Acidobacteria;c__AT-s54;o__;f__	Bacteria	Acidobacteria	AT-s54			1
OTU_11565	Root;k__Bacteria;p__Proteobacteria;c__Gammaproteobacteria;o__Legionellales;f__	Bacteria	Proteobacteria	Gammaproteobacteria	Legionellales		1
OTU_11566	Root;k__Bacteria;p__Firmicutes;c__Clostridia;o__Clostridiales;f__Peptococcaceae	Bacteria	Firmicutes	Clostridia	Clostridiales	Peptococcaceae	1
OTU_11567	Unassigned	Unassigned	Unassigned	Unassigned	Unassigned	Unassigned	1
OTU_11568	Root;k__Bacteria;p__Chloroflexi;c__Ellin6529;o__;f__	Bacteria	Chloroflexi	Ellin6529			1
OTU_11569	Root;k__Bacteria;p__Verrucomicrobia;c__[Methylacidiphilae];o__S-BQ2-57;f__	Bacteria	Verrucomicrobia	Methylacidiphilae	S-BQ2-57		1
OTU_1157	Root;k__Bacteria;p__Proteobacteria;c__Gammaproteobacteria;o__Legionellales;f__Coxiellaceae	Bacteria	Proteobacteria	Gammaproteobacteria	Legionellales	Coxiellaceae	1
OTU_11570	Root;k__Bacteria;p__TM6;c__SJA-4;o__;f__	Bacteria	TM6	SJA-4			1
OTU_11571	Root;k__Bacteria;p__Chloroflexi;c__C0119;o__;f__	Bacteria	Chloroflexi	C0119			1
OTU_11572	Root;k__Bacteria;p__Acidobacteria;c__Solibacteres;o__Solibacterales;f__	Bacteria	Acidobacteria	Solibacteres	Solibacterales		1
OTU_11573	Root;k__Bacteria;p__Proteobacteria;c__Gammaproteobacteria;o__Legionellales;f__Coxiellaceae	Bacteria	Proteobacteria	Gammaproteobacteria	Legionellales	Coxiellaceae	1
OTU_11574	Root;k__Bacteria;p__Chloroflexi;c__Ktedonobacteria;o__B12-WMSP1;f__	Bacteria	Chloroflexi	Ktedonobacteria	B12-WMSP1		1
OTU_11575	Root;k__Archaea;p__[Parvarchaeota];c__[Parvarchaea];o__YLA114;f__	Archaea	Parvarchaeota	Parvarchaea	YLA114		1
OTU_11576	Root;k__Bacteria;p__Cyanobacteria;c__4C0d-2;o__SM1D11;f__	Bacteria	Cyanobacteria	4C0d-2	SM1D11		1
OTU_11577	Root;k__Bacteria;p__Proteobacteria;c__Betaproteobacteria;o__Burkholderiales;f__Comamonadaceae	Bacteria	Proteobacteria	Betaproteobacteria	Burkholderiales	Comamonadaceae	1
OTU_11578	Root;k__Bacteria;p__Proteobacteria;c__Deltaproteobacteria;o__Myxococcales;f__	Bacteria	Proteobacteria	Deltaproteobacteria	Myxococcales		1
OTU_11579	Root;k__Bacteria;p__Elusimicrobia;c__Elusimicrobia;o__MVP-88;f__	Bacteria	Elusimicrobia	Elusimicrobia	MVP-88		1
OTU_1158	Root;k__Bacteria;p__Firmicutes;c__Bacilli;o__Lactobacillales;f__Streptococcaceae	Bacteria	Firmicutes	Bacilli	Lactobacillales	Streptococcaceae	1
OTU_11580	Root;k__Bacteria;p__Actinobacteria;c__Acidimicrobiia;o__Acidimicrobiales;f__	Bacteria	Actinobacteria	Acidimicrobiia	Acidimicrobiales		1
OTU_11581	Root;k__Bacteria;p__Bacteroidetes;c__Bacteroidia;o__Bacteroidales;f__Porphyromonadaceae	Bacteria	Bacteroidetes	Bacteroidia	Bacteroidales	Porphyromonadaceae	1
OTU_11582	Unassigned	Unassigned	Unassigned	Unassigned	Unassigned	Unassigned	1
OTU_11583	Root;k__Bacteria;p__Firmicutes;c__Clostridia;o__Clostridiales;f__Clostridiaceae	Bacteria	Firmicutes	Clostridia	Clostridiales	Clostridiaceae	1
OTU_11584	Root;k__Bacteria;p__Chlamydiae;c__Chlamydiia;o__Chlamydiales;f__Parachlamydiaceae	Bacteria	Chlamydiae	Chlamydiia	Chlamydiales	Parachlamydiaceae	1
OTU_11585	Root;k__Bacteria;p__Gemmatimonadetes;c__Gemm-5;o__;f__	Bacteria	Gemmatimonadetes	Gemm-5			1
OTU_11586	Root;k__Bacteria;p__OD1;c__ZB2;o__;f__	Bacteria	OD1	ZB2			1
OTU_11587	Unassigned	Unassigned	Unassigned	Unassigned	Unassigned	Unassigned	1
OTU_11588	Unassigned	Unassigned	Unassigned	Unassigned	Unassigned	Unassigned	1
OTU_11589	Root;k__Bacteria;p__Actinobacteria;c__Acidimicrobiia;o__Acidimicrobiales;f__AKIW874	Bacteria	Actinobacteria	Acidimicrobiia	Acidimicrobiales	AKIW874	0.67
OTU_1159	Root;k__Bacteria;p__Actinobacteria;c__Actinobacteria;o__Actinomycetales;f__Mycobacteriaceae	Bacteria	Actinobacteria	Actinobacteria	Actinomycetales	Mycobacteriaceae	1
OTU_11590	Root;k__Bacteria;p__Actinobacteria;c__Thermoleophilia;o__Gaiellales;f__Gaiellaceae	Bacteria	Actinobacteria	Thermoleophilia	Gaiellales	Gaiellaceae	1
OTU_11591	Unassigned	Unassigned	Unassigned	Unassigned	Unassigned	Unassigned	1
OTU_11592	Root;k__Bacteria;p__Firmicutes;c__Bacilli;o__Bacillales;f__Paenibacillaceae	Bacteria	Firmicutes	Bacilli	Bacillales	Paenibacillaceae	1
OTU_11593	Root;k__Bacteria;p__OD1;c__ABY1;o__;f__	Bacteria	OD1	ABY1			1
OTU_11594	Root;k__Bacteria;p__OP11;c__WCHB1-64;o__;f__	Bacteria	OP11	WCHB1-64			1
OTU_11595	Root;k__Bacteria;p__Proteobacteria;c__Epsilonproteobacteria;o__Campylobacterales;f__Helicobacteraceae	Bacteria	Proteobacteria	Epsilonproteobacteria	Campylobacterales	Helicobacteraceae	0.67
OTU_11596	Root;k__Bacteria;p__Proteobacteria;c__Alphaproteobacteria;o__Rhizobiales;f__Methylobacteriaceae	Bacteria	Proteobacteria	Alphaproteobacteria	Rhizobiales	Methylobacteriaceae	1
OTU_11597	Root;k__Bacteria;p__Proteobacteria;c__Gammaproteobacteria;o__Legionellales;f__Coxiellaceae	Bacteria	Proteobacteria	Gammaproteobacteria	Legionellales	Coxiellaceae	1
OTU_11598	Root;k__Bacteria;p__Proteobacteria;c__Alphaproteobacteria;o__BD7-3;f__	Bacteria	Proteobacteria	Alphaproteobacteria	BD7-3		1
OTU_11599	Root;k__Bacteria;p__Bacteroidetes;c__At12OctB3;o__;f__	Bacteria	Bacteroidetes	At12OctB3			1
OTU_116	Root;k__Bacteria;p__Proteobacteria;c__Gammaproteobacteria;o__Xanthomonadales;f__Sinobacteraceae	Bacteria	Proteobacteria	Gammaproteobacteria	Xanthomonadales	Sinobacteraceae	1
OTU_1160	Root;k__Bacteria;p__Acidobacteria;c__Solibacteres;o__Solibacterales;f__	Bacteria	Acidobacteria	Solibacteres	Solibacterales		1
OTU_11600	Root;k__Bacteria;p__Planctomycetes;c__Planctomycetia;o__Gemmatales;f__Gemmataceae	Bacteria	Planctomycetes	Planctomycetia	Gemmatales	Gemmataceae	1
OTU_11601	Unassigned	Unassigned	Unassigned	Unassigned	Unassigned	Unassigned	1
OTU_11602	Unassigned	Unassigned	Unassigned	Unassigned	Unassigned	Unassigned	1
OTU_11603	Unassigned	Unassigned	Unassigned	Unassigned	Unassigned	Unassigned	1
OTU_11604	Root;k__Bacteria;p__Chloroflexi;c__SHA-26;o__;f__	Bacteria	Chloroflexi	SHA-26			1
OTU_11605	Root;k__Bacteria;p__Proteobacteria;c__Gammaproteobacteria;o__Legionellales;f__Coxiellaceae	Bacteria	Proteobacteria	Gammaproteobacteria	Legionellales	Coxiellaceae	1
OTU_11606	Root;k__Bacteria;p__TM6;c__SJA-4;o__;f__	Bacteria	TM6	SJA-4			1
OTU_11607	Root;k__Bacteria;p__TM7;c__TM7-1;o__;f__	Bacteria	TM7	TM7-1			1
OTU_11608	Unassigned	Unassigned	Unassigned	Unassigned	Unassigned	Unassigned	1
OTU_11609	Root;k__Bacteria;p__Chlamydiae;c__Chlamydiia;o__Chlamydiales;f__Parachlamydiaceae	Bacteria	Chlamydiae	Chlamydiia	Chlamydiales	Parachlamydiaceae	1
OTU_1161	Root;k__Bacteria;p__Proteobacteria;c__Deltaproteobacteria;o__Myxococcales;f__	Bacteria	Proteobacteria	Deltaproteobacteria	Myxococcales		1
OTU_11610	Unassigned	Unassigned	Unassigned	Unassigned	Unassigned	Unassigned	1
OTU_11611	Root;k__Bacteria;p__Firmicutes;c__Bacilli;o__Bacillales;f__Alicyclobacillaceae	Bacteria	Firmicutes	Bacilli	Bacillales	Alicyclobacillaceae	1
OTU_11612	Unassigned	Unassigned	Unassigned	Unassigned	Unassigned	Unassigned	1
OTU_11613	Root;k__Bacteria;p__Chloroflexi;c__TK10	Bacteria	Chloroflexi	TK10	Root;k__Bacteria;p__Chloroflexi;c__TK10	Root;k__Bacteria;p__Chloroflexi;c__TK10	1
OTU_11614	Unassigned	Unassigned	Unassigned	Unassigned	Unassigned	Unassigned	1
OTU_11615	Unassigned	Unassigned	Unassigned	Unassigned	Unassigned	Unassigned	1
OTU_11616	Unassigned	Unassigned	Unassigned	Unassigned	Unassigned	Unassigned	1
OTU_11617	Root;k__Bacteria;p__Bacteroidetes;c__Sphingobacteriia;o__Sphingobacteriales;f__Sphingobacteriaceae	Bacteria	Bacteroidetes	Sphingobacteriia	Sphingobacteriales	Sphingobacteriaceae	1
OTU_11618	Root;k__Bacteria;p__Proteobacteria;c__Gammaproteobacteria;o__Xanthomonadales;f__Xanthomonadaceae	Bacteria	Proteobacteria	Gammaproteobacteria	Xanthomonadales	Xanthomonadaceae	1
OTU_11619	Root;k__Bacteria;p__Actinobacteria;c__Acidimicrobiia;o__Acidimicrobiales;f__EB1017	Bacteria	Actinobacteria	Acidimicrobiia	Acidimicrobiales	EB1017	1
OTU_1162	Unassigned	Unassigned	Unassigned	Unassigned	Unassigned	Unassigned	1
OTU_11620	Root;k__Bacteria;p__Actinobacteria;c__MB-A2-108;o__0319-7L14;f__	Bacteria	Actinobacteria	MB-A2-108	0319-7L14		1
OTU_11621	Unassigned	Unassigned	Unassigned	Unassigned	Unassigned	Unassigned	1
OTU_11622	Root;k__Bacteria;p__TM7;c__SC3;o__;f__	Bacteria	TM7	SC3			1
OTU_11623	Root;k__Bacteria;p__Proteobacteria;c__Gammaproteobacteria;o__Legionellales;f__Coxiellaceae	Bacteria	Proteobacteria	Gammaproteobacteria	Legionellales	Coxiellaceae	1
OTU_11624	Root;k__Bacteria;p__Gemmatimonadetes;c__Gemm-3;o__;f__	Bacteria	Gemmatimonadetes	Gemm-3			1
OTU_11625	Unassigned	Unassigned	Unassigned	Unassigned	Unassigned	Unassigned	1
OTU_11626	Root;k__Bacteria;p__Bacteroidetes;c__[Saprospirae];o__[Saprospirales];f__Chitinophagaceae	Bacteria	Bacteroidetes	Saprospirae	Saprospirales	Chitinophagaceae	1
OTU_11627	Root;k__Bacteria;p__Chlamydiae;c__Chlamydiia;o__Chlamydiales;f__Parachlamydiaceae	Bacteria	Chlamydiae	Chlamydiia	Chlamydiales	Parachlamydiaceae	1
OTU_11628	Unassigned	Unassigned	Unassigned	Unassigned	Unassigned	Unassigned	1
OTU_11629	Root;k__Bacteria;p__Gemmatimonadetes;c__Gemmatimonadetes;o__N1423WL;f__	Bacteria	Gemmatimonadetes	Gemmatimonadetes	N1423WL		1
OTU_1163	Root;k__Bacteria;p__Chloroflexi;c__Chloroflexi;o__AKIW781;f__	Bacteria	Chloroflexi	Chloroflexi	AKIW781		1
OTU_11630	Root;k__Bacteria;p__Proteobacteria;c__Alphaproteobacteria;o__Rhodospirillales;f__	Bacteria	Proteobacteria	Alphaproteobacteria	Rhodospirillales		1
OTU_11631	Unassigned	Unassigned	Unassigned	Unassigned	Unassigned	Unassigned	1
OTU_11632	Root;k__Bacteria;p__Planctomycetes;c__Planctomycetia;o__Gemmatales;f__Gemmataceae	Bacteria	Planctomycetes	Planctomycetia	Gemmatales	Gemmataceae	1
OTU_11633	Root;k__Bacteria;p__Armatimonadetes;c__OPB50;o__;f__	Bacteria	Armatimonadetes	OPB50			1
OTU_11634	Unassigned	Unassigned	Unassigned	Unassigned	Unassigned	Unassigned	1
OTU_11635	Root;k__Bacteria;p__Proteobacteria;c__Deltaproteobacteria;o__Myxococcales;f__	Bacteria	Proteobacteria	Deltaproteobacteria	Myxococcales		1
OTU_11636	Root;k__Bacteria;p__Proteobacteria;c__Alphaproteobacteria;o__Rhodospirillales;f__Rhodospirillaceae	Bacteria	Proteobacteria	Alphaproteobacteria	Rhodospirillales	Rhodospirillaceae	1
OTU_11637	Unassigned	Unassigned	Unassigned	Unassigned	Unassigned	Unassigned	1
OTU_11638	Root;k__Bacteria;p__Chloroflexi;c__Anaerolineae;o__Caldilineales;f__Caldilineaceae	Bacteria	Chloroflexi	Anaerolineae	Caldilineales	Caldilineaceae	1
OTU_11639	Root;k__Bacteria;p__TM7;c__TM7-1;o__;f__	Bacteria	TM7	TM7-1			1
OTU_1164	Root;k__Bacteria;p__Planctomycetes;c__Phycisphaerae;o__WD2101;f__	Bacteria	Planctomycetes	Phycisphaerae	WD2101		1
OTU_11640	Root;k__Bacteria;p__Verrucomicrobia;c__Opitutae;o__Opitutales;f__Opitutaceae	Bacteria	Verrucomicrobia	Opitutae	Opitutales	Opitutaceae	1
OTU_11641	Unassigned	Unassigned	Unassigned	Unassigned	Unassigned	Unassigned	1
OTU_11642	Root;k__Bacteria;p__Proteobacteria;c__Alphaproteobacteria;o__BD7-3;f__	Bacteria	Proteobacteria	Alphaproteobacteria	BD7-3		1
OTU_11643	Root;k__Bacteria;p__Planctomycetes;c__Planctomycetia;o__Planctomycetales;f__Planctomycetaceae	Bacteria	Planctomycetes	Planctomycetia	Planctomycetales	Planctomycetaceae	1
OTU_11644	Root;k__Bacteria;p__TM6;c__SJA-4;o__;f__	Bacteria	TM6	SJA-4			1
OTU_11645	Root;k__Bacteria;p__Planctomycetes;c__Planctomycetia;o__Pirellulales;f__Pirellulaceae	Bacteria	Planctomycetes	Planctomycetia	Pirellulales	Pirellulaceae	1
OTU_11646	Root;k__Bacteria;p__Proteobacteria;c__Gammaproteobacteria;o__Legionellales;f__Coxiellaceae	Bacteria	Proteobacteria	Gammaproteobacteria	Legionellales	Coxiellaceae	1
OTU_11647	Unassigned	Unassigned	Unassigned	Unassigned	Unassigned	Unassigned	1
OTU_11648	Root;k__Bacteria;p__Chlamydiae;c__Chlamydiia;o__Chlamydiales;f__Parachlamydiaceae	Bacteria	Chlamydiae	Chlamydiia	Chlamydiales	Parachlamydiaceae	1
OTU_11649	Unassigned	Unassigned	Unassigned	Unassigned	Unassigned	Unassigned	1
OTU_1165	Root;k__Bacteria;p__Proteobacteria;c__Betaproteobacteria;o__MND1;f__	Bacteria	Proteobacteria	Betaproteobacteria	MND1		1
OTU_11650	Root;k__Bacteria;p__Proteobacteria;c__Gammaproteobacteria;o__Alteromonadales;f__211ds20	Bacteria	Proteobacteria	Gammaproteobacteria	Alteromonadales	211ds20	1
OTU_11651	Root;k__Bacteria;p__Proteobacteria;c__Deltaproteobacteria;o__Syntrophobacterales;f__Syntrophobacteraceae	Bacteria	Proteobacteria	Deltaproteobacteria	Syntrophobacterales	Syntrophobacteraceae	1
OTU_11652	Unassigned	Unassigned	Unassigned	Unassigned	Unassigned	Unassigned	1
OTU_11653	Root;k__Bacteria;p__Actinobacteria;c__Thermoleophilia;o__Solirubrobacterales;f__	Bacteria	Actinobacteria	Thermoleophilia	Solirubrobacterales		0.67
OTU_11654	Unassigned	Unassigned	Unassigned	Unassigned	Unassigned	Unassigned	1
OTU_11655	Root;k__Bacteria;p__Proteobacteria;c__Deltaproteobacteria;o__Myxococcales;f__	Bacteria	Proteobacteria	Deltaproteobacteria	Myxococcales		0.67
OTU_11656	Root;k__Bacteria;p__Acidobacteria;c__Acidobacteriia;o__Acidobacteriales;f__Acidobacteriaceae	Bacteria	Acidobacteria	Acidobacteriia	Acidobacteriales	Acidobacteriaceae	1
OTU_11657	Unassigned	Unassigned	Unassigned	Unassigned	Unassigned	Unassigned	1
OTU_11658	Root;k__Bacteria;p__Proteobacteria;c__Deltaproteobacteria;o__MIZ46;f__	Bacteria	Proteobacteria	Deltaproteobacteria	MIZ46		1
OTU_11659	Unassigned	Unassigned	Unassigned	Unassigned	Unassigned	Unassigned	1
OTU_1166	Unassigned	Unassigned	Unassigned	Unassigned	Unassigned	Unassigned	1
OTU_11660	Root;k__Bacteria;p__Planctomycetes;c__Phycisphaerae;o__WD2101;f__	Bacteria	Planctomycetes	Phycisphaerae	WD2101		1
OTU_11661	Root;k__Bacteria;p__Acidobacteria;c__iii1-8;o__DS-18;f__	Bacteria	Acidobacteria	iii1-8	DS-18		1
OTU_11662	Unassigned	Unassigned	Unassigned	Unassigned	Unassigned	Unassigned	1
OTU_11663	Root;k__Bacteria;p__Planctomycetes;c__Planctomycetia;o__Gemmatales;f__Isosphaeraceae	Bacteria	Planctomycetes	Planctomycetia	Gemmatales	Isosphaeraceae	1
OTU_11664	Root;k__Bacteria;p__Bacteroidetes;c__[Saprospirae];o__[Saprospirales];f__Chitinophagaceae	Bacteria	Bacteroidetes	Saprospirae	Saprospirales	Chitinophagaceae	1
OTU_11665	Unassigned	Unassigned	Unassigned	Unassigned	Unassigned	Unassigned	1
OTU_11666	Root;k__Bacteria;p__TM7;c__SC3;o__;f__	Bacteria	TM7	SC3			1
OTU_11667	Root;k__Bacteria;p__OD1;c__ZB2;o__;f__	Bacteria	OD1	ZB2			1
OTU_11668	Root;k__Bacteria;p__Proteobacteria;c__Gammaproteobacteria;o__Legionellales;f__Legionellaceae	Bacteria	Proteobacteria	Gammaproteobacteria	Legionellales	Legionellaceae	1
OTU_11669	Unassigned	Unassigned	Unassigned	Unassigned	Unassigned	Unassigned	1
OTU_1167	Root;k__Bacteria;p__Gemmatimonadetes;c__Gemmatimonadetes;o__N1423WL;f__	Bacteria	Gemmatimonadetes	Gemmatimonadetes	N1423WL		1
OTU_11670	Root;k__Bacteria;p__Elusimicrobia;c__Elusimicrobia;o__IIb;f__	Bacteria	Elusimicrobia	Elusimicrobia	IIb		1
OTU_11671	Unassigned	Unassigned	Unassigned	Unassigned	Unassigned	Unassigned	1
OTU_11672	Root;k__Bacteria;p__Proteobacteria;c__Gammaproteobacteria;o__Legionellales;f__Legionellaceae	Bacteria	Proteobacteria	Gammaproteobacteria	Legionellales	Legionellaceae	1
OTU_11673	Root;k__Bacteria;p__TM6;c__SJA-4;o__;f__	Bacteria	TM6	SJA-4			1
OTU_11674	Root;k__Bacteria;p__Actinobacteria;c__Acidimicrobiia;o__Acidimicrobiales;f__EB1017	Bacteria	Actinobacteria	Acidimicrobiia	Acidimicrobiales	EB1017	0.67
OTU_11675	Unassigned	Unassigned	Unassigned	Unassigned	Unassigned	Unassigned	1
OTU_11676	Root;k__Bacteria;p__Proteobacteria;c__Alphaproteobacteria;o__Rhodospirillales;f__Rhodospirillaceae	Bacteria	Proteobacteria	Alphaproteobacteria	Rhodospirillales	Rhodospirillaceae	1
OTU_11677	Root;k__Bacteria;p__Firmicutes;c__Bacilli;o__Bacillales;f__Thermoactinomycetaceae	Bacteria	Firmicutes	Bacilli	Bacillales	Thermoactinomycetaceae	1
OTU_11678	Root;k__Bacteria;p__Bacteroidetes;c__Bacteroidia;o__Bacteroidales;f__	Bacteria	Bacteroidetes	Bacteroidia	Bacteroidales		1
OTU_11679	Root;k__Bacteria;p__[Thermi];c__Deinococci;o__Deinococcales;f__Deinococcaceae	Bacteria	Thermi	Deinococci	Deinococcales	Deinococcaceae	1
OTU_1168	Root;k__Bacteria;p__Gemmatimonadetes;c__Gemm-3;o__;f__	Bacteria	Gemmatimonadetes	Gemm-3			1
OTU_11680	Root;k__Bacteria;p__Bacteroidetes;c__Cytophagia;o__Cytophagales;f__Cytophagaceae	Bacteria	Bacteroidetes	Cytophagia	Cytophagales	Cytophagaceae	1
OTU_11681	Unassigned	Unassigned	Unassigned	Unassigned	Unassigned	Unassigned	1
OTU_11682	Root;k__Bacteria;p__Planctomycetes;c__Planctomycetia;o__Gemmatales;f__Gemmataceae	Bacteria	Planctomycetes	Planctomycetia	Gemmatales	Gemmataceae	1
OTU_11683	Root;k__Bacteria;p__Chloroflexi;c__C0119;o__;f__	Bacteria	Chloroflexi	C0119			1
OTU_11684	Root;k__Bacteria;p__Tenericutes;c__Mollicutes;o__Anaeroplasmatales;f__Anaeroplasmataceae	Bacteria	Tenericutes	Mollicutes	Anaeroplasmatales	Anaeroplasmataceae	1
OTU_11685	Root;k__Bacteria;p__Proteobacteria;c__Gammaproteobacteria;o__Legionellales;f__Coxiellaceae	Bacteria	Proteobacteria	Gammaproteobacteria	Legionellales	Coxiellaceae	1
OTU_11686	Root;k__Bacteria;p__Actinobacteria;c__Actinobacteria;o__Actinomycetales;f__Corynebacteriaceae	Bacteria	Actinobacteria	Actinobacteria	Actinomycetales	Corynebacteriaceae	1
OTU_11687	Root;k__Bacteria;p__Chloroflexi;c__Anaerolineae;o__SBR1031;f__oc28	Bacteria	Chloroflexi	Anaerolineae	SBR1031	oc28	1
OTU_11688	Root;k__Bacteria;p__Planctomycetes;c__Phycisphaerae;o__WD2101;f__	Bacteria	Planctomycetes	Phycisphaerae	WD2101		1
OTU_11689	Root;k__Bacteria;p__Chlorobi;c__OPB56;o__;f__	Bacteria	Chlorobi	OPB56			1
OTU_1169	Root;k__Bacteria;p__Cyanobacteria;c__Nostocophycideae;o__Nostocales;f__Nostocaceae	Bacteria	Cyanobacteria	Nostocophycideae	Nostocales	Nostocaceae	1
OTU_11690	Unassigned	Unassigned	Unassigned	Unassigned	Unassigned	Unassigned	1
OTU_11691	Root;k__Bacteria;p__Proteobacteria;c__Deltaproteobacteria;o__Spirobacillales;f__	Bacteria	Proteobacteria	Deltaproteobacteria	Spirobacillales		1
OTU_11692	Unassigned	Unassigned	Unassigned	Unassigned	Unassigned	Unassigned	1
OTU_11693	Root;k__Bacteria;p__Actinobacteria;c__Acidimicrobiia;o__Acidimicrobiales;f__	Bacteria	Actinobacteria	Acidimicrobiia	Acidimicrobiales		1
OTU_11694	Unassigned	Unassigned	Unassigned	Unassigned	Unassigned	Unassigned	1
OTU_11695	Root;k__Bacteria;p__Bacteroidetes;c__Cytophagia;o__Cytophagales;f__[Amoebophilaceae]	Bacteria	Bacteroidetes	Cytophagia	Cytophagales	Amoebophilaceae	1
OTU_11696	Root;k__Bacteria;p__Proteobacteria;c__Alphaproteobacteria;o__Caulobacterales;f__Caulobacteraceae	Bacteria	Proteobacteria	Alphaproteobacteria	Caulobacterales	Caulobacteraceae	1
OTU_11697	Root;k__Bacteria;p__Verrucomicrobia;c__Verrucomicrobiae;o__Verrucomicrobiales;f__Verrucomicrobiaceae	Bacteria	Verrucomicrobia	Verrucomicrobiae	Verrucomicrobiales	Verrucomicrobiaceae	1
OTU_11698	Root;k__Bacteria;p__Chlamydiae;c__Chlamydiia;o__Chlamydiales;f__Parachlamydiaceae	Bacteria	Chlamydiae	Chlamydiia	Chlamydiales	Parachlamydiaceae	1
OTU_11699	Root;k__Bacteria;p__Proteobacteria;c__Gammaproteobacteria;o__Legionellales;f__Coxiellaceae	Bacteria	Proteobacteria	Gammaproteobacteria	Legionellales	Coxiellaceae	1
OTU_117	Root;k__Bacteria;p__Bacteroidetes;c__[Saprospirae];o__[Saprospirales];f__Chitinophagaceae	Bacteria	Bacteroidetes	Saprospirae	Saprospirales	Chitinophagaceae	1
OTU_1170	Root;k__Bacteria;p__Proteobacteria;c__Deltaproteobacteria;o__Syntrophobacterales;f__Syntrophobacteraceae	Bacteria	Proteobacteria	Deltaproteobacteria	Syntrophobacterales	Syntrophobacteraceae	1
OTU_11700	Root;k__Bacteria;p__Acidobacteria;c__PAUC37f;o__;f__	Bacteria	Acidobacteria	PAUC37f			1
OTU_11701	Root;k__Bacteria;p__Gemmatimonadetes;c__Gemmatimonadetes;o__Ellin5290;f__	Bacteria	Gemmatimonadetes	Gemmatimonadetes	Ellin5290		1
OTU_11702	Root;k__Bacteria;p__Proteobacteria;c__Deltaproteobacteria;o__Bdellovibrionales;f__Bdellovibrionaceae	Bacteria	Proteobacteria	Deltaproteobacteria	Bdellovibrionales	Bdellovibrionaceae	1
OTU_11703	Root;k__Bacteria;p__Proteobacteria;c__Alphaproteobacteria;o__Rickettsiales;f__Rickettsiaceae	Bacteria	Proteobacteria	Alphaproteobacteria	Rickettsiales	Rickettsiaceae	1
OTU_11704	Root;k__Bacteria;p__Armatimonadetes;c__[Fimbriimonadia];o__[Fimbriimonadales];f__[Fimbriimonadaceae]	Bacteria	Armatimonadetes	Fimbriimonadia	Fimbriimonadales	Fimbriimonadaceae	1
OTU_11705	Root;k__Bacteria;p__Proteobacteria;c__Alphaproteobacteria;o__Ellin329;f__	Bacteria	Proteobacteria	Alphaproteobacteria	Ellin329		1
OTU_11706	Root;k__Bacteria;p__Armatimonadetes;c__0319-6E2;o__;f__	Bacteria	Armatimonadetes	0319-6E2			1
OTU_11707	Root;k__Bacteria;p__Actinobacteria;c__Actinobacteria;o__Actinomycetales;f__Microbacteriaceae	Bacteria	Actinobacteria	Actinobacteria	Actinomycetales	Microbacteriaceae	1
OTU_11708	Root;k__Bacteria;p__OD1;c__ZB2;o__;f__	Bacteria	OD1	ZB2			1
OTU_11709	Root;k__Bacteria;p__Nitrospirae;c__Nitrospira;o__Nitrospirales;f__0319-6A21	Bacteria	Nitrospirae	Nitrospira	Nitrospirales	0319-6A21	1
OTU_1171	Unassigned	Unassigned	Unassigned	Unassigned	Unassigned	Unassigned	1
OTU_11710	Root;k__Bacteria;p__Chlamydiae;c__Chlamydiia;o__Chlamydiales;f__Rhabdochlamydiaceae	Bacteria	Chlamydiae	Chlamydiia	Chlamydiales	Rhabdochlamydiaceae	1
OTU_11711	Root;k__Bacteria;p__Cyanobacteria;c__ML635J-21;o__;f__	Bacteria	Cyanobacteria	ML635J-21			1
OTU_11712	Unassigned	Unassigned	Unassigned	Unassigned	Unassigned	Unassigned	1
OTU_11713	Unassigned	Unassigned	Unassigned	Unassigned	Unassigned	Unassigned	1
OTU_11714	Root;k__Bacteria;p__Proteobacteria;c__Gammaproteobacteria;o__Legionellales;f__Coxiellaceae	Bacteria	Proteobacteria	Gammaproteobacteria	Legionellales	Coxiellaceae	1
OTU_11715	Unassigned	Unassigned	Unassigned	Unassigned	Unassigned	Unassigned	1
OTU_11716	Unassigned	Unassigned	Unassigned	Unassigned	Unassigned	Unassigned	1
OTU_11717	Root;k__Bacteria;p__Planctomycetes;c__Phycisphaerae;o__WD2101;f__	Bacteria	Planctomycetes	Phycisphaerae	WD2101		1
OTU_11718	Root;k__Bacteria;p__Proteobacteria;c__Deltaproteobacteria;o__Bdellovibrionales;f__Bdellovibrionaceae	Bacteria	Proteobacteria	Deltaproteobacteria	Bdellovibrionales	Bdellovibrionaceae	1
OTU_11719	Unassigned	Unassigned	Unassigned	Unassigned	Unassigned	Unassigned	1
OTU_1172	Root;k__Bacteria;p__Bacteroidetes;c__[Saprospirae];o__[Saprospirales];f__Chitinophagaceae	Bacteria	Bacteroidetes	Saprospirae	Saprospirales	Chitinophagaceae	1
OTU_11720	Unassigned	Unassigned	Unassigned	Unassigned	Unassigned	Unassigned	1
OTU_11721	Root;k__Bacteria;p__Cyanobacteria;c__Synechococcophycideae;o__Pseudanabaenales;f__Pseudanabaenaceae	Bacteria	Cyanobacteria	Synechococcophycideae	Pseudanabaenales	Pseudanabaenaceae	1
OTU_11722	Unassigned	Unassigned	Unassigned	Unassigned	Unassigned	Unassigned	1
OTU_11723	Root;k__Bacteria;p__TM7;c__SC3;o__;f__	Bacteria	TM7	SC3			1
OTU_11724	Root;k__Bacteria;p__Proteobacteria;c__Deltaproteobacteria;o__Myxococcales;f__	Bacteria	Proteobacteria	Deltaproteobacteria	Myxococcales		1
OTU_11725	Root;k__Bacteria;p__Chlamydiae;c__Chlamydiia;o__Chlamydiales;f__Parachlamydiaceae	Bacteria	Chlamydiae	Chlamydiia	Chlamydiales	Parachlamydiaceae	1
OTU_11726	Root;k__Bacteria;p__Planctomycetes;c__Planctomycetia;o__Gemmatales;f__Gemmataceae	Bacteria	Planctomycetes	Planctomycetia	Gemmatales	Gemmataceae	1
OTU_11727	Root;k__Bacteria;p__Chlamydiae;c__Chlamydiia;o__Chlamydiales;f__Parachlamydiaceae	Bacteria	Chlamydiae	Chlamydiia	Chlamydiales	Parachlamydiaceae	1
OTU_11728	Root;k__Bacteria;p__TM7;c__TM7-3;o__EW055;f__	Bacteria	TM7	TM7-3	EW055		1
OTU_11729	Root;k__Bacteria;p__Chloroflexi;c__Anaerolineae;o__SBR1031;f__oc28	Bacteria	Chloroflexi	Anaerolineae	SBR1031	oc28	1
OTU_1173	Root;k__Bacteria;p__Bacteroidetes;c__Sphingobacteriia;o__Sphingobacteriales;f__	Bacteria	Bacteroidetes	Sphingobacteriia	Sphingobacteriales		1
OTU_11730	Unassigned	Unassigned	Unassigned	Unassigned	Unassigned	Unassigned	1
OTU_11731	Root;k__Bacteria;p__Acidobacteria;c__S035;o__;f__	Bacteria	Acidobacteria	S035			1
OTU_11732	Unassigned	Unassigned	Unassigned	Unassigned	Unassigned	Unassigned	1
OTU_11733	Unassigned	Unassigned	Unassigned	Unassigned	Unassigned	Unassigned	1
OTU_11734	Unassigned	Unassigned	Unassigned	Unassigned	Unassigned	Unassigned	1
OTU_11735	Root;k__Bacteria;p__Proteobacteria;c__Gammaproteobacteria;o__Legionellales;f__Coxiellaceae	Bacteria	Proteobacteria	Gammaproteobacteria	Legionellales	Coxiellaceae	1
OTU_11736	Root;k__Bacteria;p__Proteobacteria;c__Deltaproteobacteria;o__Myxococcales;f__Haliangiaceae	Bacteria	Proteobacteria	Deltaproteobacteria	Myxococcales	Haliangiaceae	1
OTU_11737	Root;k__Bacteria;p__Firmicutes;c__Clostridia;o__Clostridiales;f__Clostridiaceae	Bacteria	Firmicutes	Clostridia	Clostridiales	Clostridiaceae	1
OTU_11738	Unassigned	Unassigned	Unassigned	Unassigned	Unassigned	Unassigned	1
OTU_11739	Root;k__Bacteria;p__Bacteroidetes;c__Flavobacteriia;o__Flavobacteriales;f__Flavobacteriaceae	Bacteria	Bacteroidetes	Flavobacteriia	Flavobacteriales	Flavobacteriaceae	1
OTU_1174	Root;k__Bacteria;p__Gemmatimonadetes;c__Gemm-1;o__;f__	Bacteria	Gemmatimonadetes	Gemm-1			1
OTU_11740	Root;k__Bacteria;p__Planctomycetes;c__Phycisphaerae;o__Phycisphaerales;f__	Bacteria	Planctomycetes	Phycisphaerae	Phycisphaerales		1
OTU_11741	Root;k__Bacteria;p__Planctomycetes;c__Phycisphaerae;o__WD2101;f__	Bacteria	Planctomycetes	Phycisphaerae	WD2101		1
OTU_11742	Root;k__Bacteria;p__Armatimonadetes;c__0319-6E2;o__;f__	Bacteria	Armatimonadetes	0319-6E2			1
OTU_11743	Unassigned	Unassigned	Unassigned	Unassigned	Unassigned	Unassigned	1
OTU_11744	Unassigned	Unassigned	Unassigned	Unassigned	Unassigned	Unassigned	1
OTU_11745	Root;k__Bacteria;p__Armatimonadetes;c__0319-6E2;o__;f__	Bacteria	Armatimonadetes	0319-6E2			1
OTU_11746	Root;k__Bacteria;p__Proteobacteria;c__Alphaproteobacteria;o__;f__	Bacteria	Proteobacteria	Alphaproteobacteria			1
OTU_11747	Unassigned	Unassigned	Unassigned	Unassigned	Unassigned	Unassigned	1
OTU_11748	Root;k__Bacteria;p__Proteobacteria;c__Alphaproteobacteria;o__Rickettsiales;f__Rickettsiaceae	Bacteria	Proteobacteria	Alphaproteobacteria	Rickettsiales	Rickettsiaceae	1
OTU_11749	Unassigned	Unassigned	Unassigned	Unassigned	Unassigned	Unassigned	1
OTU_1175	Root;k__Bacteria;p__Planctomycetes;c__Planctomycetia;o__Pirellulales;f__Pirellulaceae	Bacteria	Planctomycetes	Planctomycetia	Pirellulales	Pirellulaceae	1
OTU_11750	Unassigned	Unassigned	Unassigned	Unassigned	Unassigned	Unassigned	1
OTU_11751	Root;k__Bacteria;p__Gemmatimonadetes;c__Gemmatimonadetes;o__Gemmatimonadales;f__Gemmatimonadaceae	Bacteria	Gemmatimonadetes	Gemmatimonadetes	Gemmatimonadales	Gemmatimonadaceae	1
OTU_11752	Root;k__Bacteria;p__Proteobacteria;c__Alphaproteobacteria;o__Rhodospirillales;f__Acetobacteraceae	Bacteria	Proteobacteria	Alphaproteobacteria	Rhodospirillales	Acetobacteraceae	1
OTU_11753	Root;k__Bacteria;p__Proteobacteria;c__Deltaproteobacteria;o__Myxococcales;f__	Bacteria	Proteobacteria	Deltaproteobacteria	Myxococcales		1
OTU_11754	Root;k__Bacteria;p__Proteobacteria;c__Alphaproteobacteria;o__Rickettsiales;f__	Bacteria	Proteobacteria	Alphaproteobacteria	Rickettsiales		1
OTU_11755	Root;k__Bacteria;p__Verrucomicrobia;c__Opitutae;o__;f__	Bacteria	Verrucomicrobia	Opitutae			1
OTU_11756	Root;k__Bacteria;p__Proteobacteria;c__Deltaproteobacteria;o__Myxococcales;f__	Bacteria	Proteobacteria	Deltaproteobacteria	Myxococcales		1
OTU_11757	Root;k__Bacteria;p__TM6;c__SJA-4;o__;f__	Bacteria	TM6	SJA-4			1
OTU_11758	Unassigned	Unassigned	Unassigned	Unassigned	Unassigned	Unassigned	1
OTU_11759	Root;k__Bacteria;p__Planctomycetes;c__Phycisphaerae;o__Phycisphaerales;f__	Bacteria	Planctomycetes	Phycisphaerae	Phycisphaerales		1
OTU_1176	Root;k__Bacteria;p__Chlamydiae;c__Chlamydiia;o__Chlamydiales;f__Rhabdochlamydiaceae	Bacteria	Chlamydiae	Chlamydiia	Chlamydiales	Rhabdochlamydiaceae	1
OTU_11760	Root;k__Bacteria;p__WPS-2;c__;o__;f__	Bacteria	WPS-2				1
OTU_11761	Root;k__Archaea;p__[Parvarchaeota];c__[Parvarchaea];o__YLA114;f__	Archaea	Parvarchaeota	Parvarchaea	YLA114		1
OTU_11762	Unassigned	Unassigned	Unassigned	Unassigned	Unassigned	Unassigned	1
OTU_11763	Root;k__Bacteria;p__Proteobacteria;c__Gammaproteobacteria;o__Legionellales;f__Coxiellaceae	Bacteria	Proteobacteria	Gammaproteobacteria	Legionellales	Coxiellaceae	1
OTU_11764	Root;k__Bacteria;p__TM6;c__SJA-4;o__;f__	Bacteria	TM6	SJA-4			1
OTU_11765	Root;k__Bacteria;p__Actinobacteria;c__MB-A2-108;o__0319-7L14;f__	Bacteria	Actinobacteria	MB-A2-108	0319-7L14		1
OTU_11766	Root;k__Bacteria;p__WS3;c__PRR-12;o__LD1-PA13;f__	Bacteria	WS3	PRR-12	LD1-PA13		1
OTU_11767	Root;k__Bacteria;p__Proteobacteria;c__Deltaproteobacteria;o__Myxococcales;f__OM27	Bacteria	Proteobacteria	Deltaproteobacteria	Myxococcales	OM27	1
OTU_11768	Root;k__Bacteria;p__Proteobacteria;c__Alphaproteobacteria;o__BD7-3;f__	Bacteria	Proteobacteria	Alphaproteobacteria	BD7-3		1
OTU_11769	Root;k__Bacteria;p__Proteobacteria;c__Alphaproteobacteria;o__Rhodospirillales;f__Rhodospirillaceae	Bacteria	Proteobacteria	Alphaproteobacteria	Rhodospirillales	Rhodospirillaceae	1
OTU_1177	Root;k__Bacteria;p__Actinobacteria;c__Thermoleophilia;o__Solirubrobacterales;f__Solirubrobacteraceae	Bacteria	Actinobacteria	Thermoleophilia	Solirubrobacterales	Solirubrobacteraceae	1
OTU_11770	Root;k__Bacteria;p__Acidobacteria;c__Solibacteres;o__Solibacterales;f__	Bacteria	Acidobacteria	Solibacteres	Solibacterales		1
OTU_11771	Root;k__Bacteria;p__Gemmatimonadetes;c__Gemmatimonadetes;o__N1423WL;f__	Bacteria	Gemmatimonadetes	Gemmatimonadetes	N1423WL		1
OTU_11772	Root;k__Bacteria;p__Proteobacteria;c__Gammaproteobacteria;o__Legionellales;f__Coxiellaceae	Bacteria	Proteobacteria	Gammaproteobacteria	Legionellales	Coxiellaceae	1
OTU_11773	Root;k__Bacteria;p__Proteobacteria;c__Alphaproteobacteria;o__Ellin329;f__	Bacteria	Proteobacteria	Alphaproteobacteria	Ellin329		0.67
OTU_11774	Root;k__Bacteria;p__Firmicutes;c__Clostridia;o__Clostridiales;f__Veillonellaceae	Bacteria	Firmicutes	Clostridia	Clostridiales	Veillonellaceae	1
OTU_11775	Root;k__Bacteria;p__Cyanobacteria;c__Chloroplast;o__Chlorophyta;f__	Bacteria	Cyanobacteria	Chloroplast	Chlorophyta		1
OTU_11776	Root;k__Bacteria;p__Planctomycetes;c__Planctomycetia;o__Gemmatales;f__Gemmataceae	Bacteria	Planctomycetes	Planctomycetia	Gemmatales	Gemmataceae	1
OTU_11777	Root;k__Bacteria;p__Proteobacteria;c__Deltaproteobacteria;o__Myxococcales;f__	Bacteria	Proteobacteria	Deltaproteobacteria	Myxococcales		1
OTU_11778	Unassigned	Unassigned	Unassigned	Unassigned	Unassigned	Unassigned	1
OTU_11779	Unassigned	Unassigned	Unassigned	Unassigned	Unassigned	Unassigned	1
OTU_1178	Root;k__Bacteria;p__Proteobacteria;c__Deltaproteobacteria;o__Bdellovibrionales;f__Bdellovibrionaceae	Bacteria	Proteobacteria	Deltaproteobacteria	Bdellovibrionales	Bdellovibrionaceae	1
OTU_11780	Root;k__Bacteria;p__Chlamydiae;c__Chlamydiia;o__Chlamydiales;f__Parachlamydiaceae	Bacteria	Chlamydiae	Chlamydiia	Chlamydiales	Parachlamydiaceae	1
OTU_11781	Unassigned	Unassigned	Unassigned	Unassigned	Unassigned	Unassigned	1
OTU_11782	Root;k__Bacteria;p__Proteobacteria;c__Alphaproteobacteria;o__Rhodospirillales;f__Acetobacteraceae	Bacteria	Proteobacteria	Alphaproteobacteria	Rhodospirillales	Acetobacteraceae	0.67
OTU_11783	Root;k__Bacteria;p__Gemmatimonadetes;c__Gemmatimonadetes;o__;f__	Bacteria	Gemmatimonadetes	Gemmatimonadetes			0.67
OTU_11784	Root;k__Bacteria;p__Actinobacteria;c__Thermoleophilia;o__Gaiellales;f__AK1AB1_02E	Bacteria	Actinobacteria	Thermoleophilia	Gaiellales	AK1AB1_02E	1
OTU_11785	Unassigned	Unassigned	Unassigned	Unassigned	Unassigned	Unassigned	1
OTU_11786	Unassigned	Unassigned	Unassigned	Unassigned	Unassigned	Unassigned	1
OTU_11787	Root;k__Bacteria;p__Proteobacteria;c__Alphaproteobacteria;o__Rickettsiales;f__Rickettsiaceae	Bacteria	Proteobacteria	Alphaproteobacteria	Rickettsiales	Rickettsiaceae	1
OTU_11788	Unassigned	Unassigned	Unassigned	Unassigned	Unassigned	Unassigned	1
OTU_11789	Root;k__Bacteria;p__Verrucomicrobia;c__[Pedosphaerae];o__[Pedosphaerales];f__	Bacteria	Verrucomicrobia	Pedosphaerae	Pedosphaerales		1
OTU_1179	Root;k__Bacteria;p__Planctomycetes;c__Planctomycetia;o__Pirellulales;f__Pirellulaceae	Bacteria	Planctomycetes	Planctomycetia	Pirellulales	Pirellulaceae	1
OTU_11790	Unassigned	Unassigned	Unassigned	Unassigned	Unassigned	Unassigned	1
OTU_11791	Root;k__Bacteria;p__TM7;c__TM7-1;o__;f__	Bacteria	TM7	TM7-1			1
OTU_11792	Root;k__Bacteria;p__Bacteroidetes;c__Sphingobacteriia;o__Sphingobacteriales;f__	Bacteria	Bacteroidetes	Sphingobacteriia	Sphingobacteriales		1
OTU_11793	Root;k__Bacteria;p__Planctomycetes;c__Planctomycetia;o__Pirellulales;f__Pirellulaceae	Bacteria	Planctomycetes	Planctomycetia	Pirellulales	Pirellulaceae	1
OTU_11794	Root;k__Bacteria;p__Proteobacteria;c__Deltaproteobacteria;o__Myxococcales;f__	Bacteria	Proteobacteria	Deltaproteobacteria	Myxococcales		1
OTU_11795	Unassigned	Unassigned	Unassigned	Unassigned	Unassigned	Unassigned	1
OTU_11796	Unassigned	Unassigned	Unassigned	Unassigned	Unassigned	Unassigned	1
OTU_11797	Root;k__Bacteria;p__Chloroflexi;c__Anaerolineae;o__A31;f__S47	Bacteria	Chloroflexi	Anaerolineae	A31	S47	1
OTU_11798	Root;k__Bacteria;p__Firmicutes;c__Clostridia;o__Clostridiales;f__Clostridiaceae	Bacteria	Firmicutes	Clostridia	Clostridiales	Clostridiaceae	1
OTU_11799	Root;k__Bacteria;p__Actinobacteria;c__Actinobacteria;o__Actinomycetales;f__Geodermatophilaceae	Bacteria	Actinobacteria	Actinobacteria	Actinomycetales	Geodermatophilaceae	0.67
OTU_118	Unassigned	Unassigned	Unassigned	Unassigned	Unassigned	Unassigned	1
OTU_1180	Root;k__Bacteria;p__Proteobacteria;c__Deltaproteobacteria;o__Myxococcales;f__	Bacteria	Proteobacteria	Deltaproteobacteria	Myxococcales		1
OTU_11800	Unassigned	Unassigned	Unassigned	Unassigned	Unassigned	Unassigned	1
OTU_11801	Root;k__Bacteria;p__Verrucomicrobia;c__Opitutae;o__Opitutales;f__Opitutaceae	Bacteria	Verrucomicrobia	Opitutae	Opitutales	Opitutaceae	1
OTU_11802	Root;k__Bacteria;p__Planctomycetes;c__Planctomycetia;o__Pirellulales;f__Pirellulaceae	Bacteria	Planctomycetes	Planctomycetia	Pirellulales	Pirellulaceae	1
OTU_11803	Unassigned	Unassigned	Unassigned	Unassigned	Unassigned	Unassigned	1
OTU_11804	Root;k__Bacteria;p__Chlamydiae;c__Chlamydiia;o__Chlamydiales;f__Parachlamydiaceae	Bacteria	Chlamydiae	Chlamydiia	Chlamydiales	Parachlamydiaceae	1
OTU_11805	Root;k__Bacteria;p__Proteobacteria;c__Gammaproteobacteria;o__Legionellales;f__Legionellaceae	Bacteria	Proteobacteria	Gammaproteobacteria	Legionellales	Legionellaceae	1
OTU_11806	Root;k__Bacteria;p__Chloroflexi;c__Ktedonobacteria;o__B12-WMSP1;f__	Bacteria	Chloroflexi	Ktedonobacteria	B12-WMSP1		1
OTU_11807	Unassigned	Unassigned	Unassigned	Unassigned	Unassigned	Unassigned	1
OTU_11808	Root;k__Bacteria;p__Planctomycetes;c__Planctomycetia;o__Gemmatales;f__Gemmataceae	Bacteria	Planctomycetes	Planctomycetia	Gemmatales	Gemmataceae	1
OTU_11809	Root;k__Bacteria;p__Actinobacteria;c__Actinobacteria;o__Actinomycetales;f__Streptomycetaceae	Bacteria	Actinobacteria	Actinobacteria	Actinomycetales	Streptomycetaceae	1
OTU_1181	Unassigned	Unassigned	Unassigned	Unassigned	Unassigned	Unassigned	1
OTU_11810	Root;k__Bacteria;p__Actinobacteria;c__MB-A2-108;o__0319-7L14;f__	Bacteria	Actinobacteria	MB-A2-108	0319-7L14		1
OTU_11811	Root;k__Bacteria;p__Planctomycetes;c__Phycisphaerae;o__WD2101;f__	Bacteria	Planctomycetes	Phycisphaerae	WD2101		1
OTU_11812	Unassigned	Unassigned	Unassigned	Unassigned	Unassigned	Unassigned	1
OTU_11813	Root;k__Bacteria;p__Chlamydiae;c__Chlamydiia;o__Chlamydiales;f__	Bacteria	Chlamydiae	Chlamydiia	Chlamydiales		1
OTU_11814	Root;k__Bacteria;p__Proteobacteria;c__Deltaproteobacteria;o__;f__	Bacteria	Proteobacteria	Deltaproteobacteria			1
OTU_11815	Root;k__Bacteria;p__Proteobacteria;c__Deltaproteobacteria;o__Spirobacillales;f__	Bacteria	Proteobacteria	Deltaproteobacteria	Spirobacillales		1
OTU_11816	Root;k__Bacteria;p__Proteobacteria;c__Deltaproteobacteria;o__;f__	Bacteria	Proteobacteria	Deltaproteobacteria			1
OTU_11817	Root;k__Bacteria;p__Verrucomicrobia;c__[Spartobacteria];o__[Chthoniobacterales];f__[Chthoniobacteraceae]	Bacteria	Verrucomicrobia	Spartobacteria	Chthoniobacterales	Chthoniobacteraceae	1
OTU_11818	Root;k__Bacteria;p__Bacteroidetes;c__[Saprospirae];o__[Saprospirales];f__Chitinophagaceae	Bacteria	Bacteroidetes	Saprospirae	Saprospirales	Chitinophagaceae	1
OTU_11819	Root;k__Bacteria;p__Proteobacteria;c__Deltaproteobacteria;o__MIZ46;f__	Bacteria	Proteobacteria	Deltaproteobacteria	MIZ46		1
OTU_1182	Root;k__Bacteria;p__Proteobacteria;c__Deltaproteobacteria;o__Myxococcales;f__	Bacteria	Proteobacteria	Deltaproteobacteria	Myxococcales		1
OTU_11820	Unassigned	Unassigned	Unassigned	Unassigned	Unassigned	Unassigned	1
OTU_11821	Root;k__Bacteria;p__Proteobacteria;c__Deltaproteobacteria;o__Myxococcales;f__	Bacteria	Proteobacteria	Deltaproteobacteria	Myxococcales		1
OTU_11822	Root;k__Bacteria;p__Proteobacteria;c__Gammaproteobacteria;o__Legionellales;f__Legionellaceae	Bacteria	Proteobacteria	Gammaproteobacteria	Legionellales	Legionellaceae	1
OTU_11823	Root;k__Bacteria;p__TM7;c__TM7-1;o__;f__	Bacteria	TM7	TM7-1			1
OTU_11824	Root;k__Bacteria;p__Armatimonadetes;c__Chthonomonadetes;o__Chthonomonadales;f__Chthonomonadaceae	Bacteria	Armatimonadetes	Chthonomonadetes	Chthonomonadales	Chthonomonadaceae	1
OTU_11825	Root;k__Bacteria;p__Proteobacteria;c__Alphaproteobacteria;o__;f__	Bacteria	Proteobacteria	Alphaproteobacteria			1
OTU_11826	Root;k__Bacteria;p__Proteobacteria;c__Alphaproteobacteria;o__Rickettsiales;f__	Bacteria	Proteobacteria	Alphaproteobacteria	Rickettsiales		1
OTU_11827	Unassigned	Unassigned	Unassigned	Unassigned	Unassigned	Unassigned	1
OTU_11828	Root;k__Bacteria;p__WS3;c__PRR-12;o__Sediment-1;f__	Bacteria	WS3	PRR-12	Sediment-1		1
OTU_11829	Unassigned	Unassigned	Unassigned	Unassigned	Unassigned	Unassigned	1
OTU_1183	Root;k__Bacteria;p__Bacteroidetes;c__[Saprospirae];o__[Saprospirales];f__Chitinophagaceae	Bacteria	Bacteroidetes	Saprospirae	Saprospirales	Chitinophagaceae	1
OTU_11830	Root;k__Bacteria;p__Proteobacteria;c__Gammaproteobacteria;o__Legionellales;f__Coxiellaceae	Bacteria	Proteobacteria	Gammaproteobacteria	Legionellales	Coxiellaceae	1
OTU_11831	Unassigned	Unassigned	Unassigned	Unassigned	Unassigned	Unassigned	1
OTU_11832	Root;k__Bacteria;p__Proteobacteria;c__TA18;o__PHOS-HD29;f__	Bacteria	Proteobacteria	TA18	PHOS-HD29		1
OTU_11833	Root;k__Bacteria;p__Proteobacteria;c__Alphaproteobacteria;o__Rickettsiales;f__Rickettsiaceae	Bacteria	Proteobacteria	Alphaproteobacteria	Rickettsiales	Rickettsiaceae	0.67
OTU_11834	Root;k__Bacteria;p__Proteobacteria;c__Alphaproteobacteria;o__Sphingomonadales;f__Sphingomonadaceae	Bacteria	Proteobacteria	Alphaproteobacteria	Sphingomonadales	Sphingomonadaceae	1
OTU_11835	Unassigned	Unassigned	Unassigned	Unassigned	Unassigned	Unassigned	1
OTU_11836	Root;k__Bacteria;p__Proteobacteria;c__Alphaproteobacteria;o__Rhizobiales;f__	Bacteria	Proteobacteria	Alphaproteobacteria	Rhizobiales		0.67
OTU_11837	Unassigned	Unassigned	Unassigned	Unassigned	Unassigned	Unassigned	1
OTU_11838	Root;k__Bacteria;p__OD1;c__ZB2;o__;f__	Bacteria	OD1	ZB2			1
OTU_11839	Unassigned	Unassigned	Unassigned	Unassigned	Unassigned	Unassigned	1
OTU_1184	Root;k__Bacteria;p__Proteobacteria;c__Gammaproteobacteria;o__Xanthomonadales;f__Xanthomonadaceae	Bacteria	Proteobacteria	Gammaproteobacteria	Xanthomonadales	Xanthomonadaceae	1
OTU_11840	Unassigned	Unassigned	Unassigned	Unassigned	Unassigned	Unassigned	1
OTU_11841	Root;k__Bacteria;p__Proteobacteria;c__Deltaproteobacteria;o__Bdellovibrionales;f__Bacteriovoracaceae	Bacteria	Proteobacteria	Deltaproteobacteria	Bdellovibrionales	Bacteriovoracaceae	1
OTU_11842	Root;k__Bacteria;p__Actinobacteria;c__Thermoleophilia;o__Gaiellales;f__Gaiellaceae	Bacteria	Actinobacteria	Thermoleophilia	Gaiellales	Gaiellaceae	1
OTU_11843	Root;k__Bacteria;p__Verrucomicrobia;c__Opitutae;o__Opitutales;f__Opitutaceae	Bacteria	Verrucomicrobia	Opitutae	Opitutales	Opitutaceae	1
OTU_11844	Root;k__Bacteria;p__Proteobacteria;c__Deltaproteobacteria;o__Myxococcales;f__	Bacteria	Proteobacteria	Deltaproteobacteria	Myxococcales		0.67
OTU_11845	Root;k__Bacteria;p__Actinobacteria;c__Actinobacteria;o__Actinomycetales;f__Corynebacteriaceae	Bacteria	Actinobacteria	Actinobacteria	Actinomycetales	Corynebacteriaceae	1
OTU_11846	Root;k__Bacteria;p__TM6;c__SBRH58;o__;f__	Bacteria	TM6	SBRH58			1
OTU_11847	Root;k__Bacteria;p__Planctomycetes;c__Planctomycetia;o__Gemmatales;f__Gemmataceae	Bacteria	Planctomycetes	Planctomycetia	Gemmatales	Gemmataceae	1
OTU_11848	Root;k__Bacteria;p__Proteobacteria;c__Alphaproteobacteria;o__Rhizobiales;f__Hyphomicrobiaceae	Bacteria	Proteobacteria	Alphaproteobacteria	Rhizobiales	Hyphomicrobiaceae	1
OTU_11849	Root;k__Bacteria;p__Proteobacteria;c__Deltaproteobacteria;o__Myxococcales;f__Polyangiaceae	Bacteria	Proteobacteria	Deltaproteobacteria	Myxococcales	Polyangiaceae	1
OTU_1185	Root;k__Bacteria;p__Bacteroidetes;c__[Saprospirae];o__[Saprospirales];f__Chitinophagaceae	Bacteria	Bacteroidetes	Saprospirae	Saprospirales	Chitinophagaceae	1
OTU_11850	Unassigned	Unassigned	Unassigned	Unassigned	Unassigned	Unassigned	1
OTU_11851	Root;k__Bacteria;p__Tenericutes;c__Mollicutes;o__Anaeroplasmatales;f__Anaeroplasmataceae	Bacteria	Tenericutes	Mollicutes	Anaeroplasmatales	Anaeroplasmataceae	1
OTU_11852	Root;k__Bacteria;p__Chloroflexi;c__Anaerolineae;o__SBR1031;f__oc28	Bacteria	Chloroflexi	Anaerolineae	SBR1031	oc28	1
OTU_11853	Unassigned	Unassigned	Unassigned	Unassigned	Unassigned	Unassigned	1
OTU_11854	Root;k__Bacteria;p__Firmicutes;c__Clostridia;o__Clostridiales;f__Clostridiaceae	Bacteria	Firmicutes	Clostridia	Clostridiales	Clostridiaceae	0.67
OTU_11855	Root;k__Bacteria;p__FBP;c__;o__;f__	Bacteria	FBP				1
OTU_11856	Root;k__Bacteria;p__Proteobacteria;c__Deltaproteobacteria;o__Spirobacillales;f__	Bacteria	Proteobacteria	Deltaproteobacteria	Spirobacillales		1
OTU_11857	Root;k__Bacteria;p__Chloroflexi;c__Anaerolineae;o__SBR1031;f__oc28	Bacteria	Chloroflexi	Anaerolineae	SBR1031	oc28	1
OTU_11858	Root;k__Bacteria;p__Proteobacteria;c__Alphaproteobacteria	Bacteria	Proteobacteria	Alphaproteobacteria	Root;k__Bacteria;p__Proteobacteria;c__Alphaproteobacteria	Root;k__Bacteria;p__Proteobacteria;c__Alphaproteobacteria	1
OTU_11859	Root;k__Bacteria;p__Chlamydiae;c__Chlamydiia;o__Chlamydiales;f__Rhabdochlamydiaceae	Bacteria	Chlamydiae	Chlamydiia	Chlamydiales	Rhabdochlamydiaceae	1
OTU_1186	Root;k__Bacteria;p__Bacteroidetes;c__Cytophagia;o__Cytophagales;f__Cytophagaceae	Bacteria	Bacteroidetes	Cytophagia	Cytophagales	Cytophagaceae	0.67
OTU_11860	Unassigned	Unassigned	Unassigned	Unassigned	Unassigned	Unassigned	1
OTU_11861	Root;k__Bacteria;p__Actinobacteria;c__Acidimicrobiia;o__Acidimicrobiales;f__	Bacteria	Actinobacteria	Acidimicrobiia	Acidimicrobiales		1
OTU_11862	Root;k__Bacteria;p__Chloroflexi;c__TK10;o__AKYG885;f__	Bacteria	Chloroflexi	TK10	AKYG885		0.67
OTU_11863	Root;k__Bacteria;p__Planctomycetes;c__Phycisphaerae;o__Phycisphaerales;f__	Bacteria	Planctomycetes	Phycisphaerae	Phycisphaerales		1
OTU_11864	Unassigned	Unassigned	Unassigned	Unassigned	Unassigned	Unassigned	1
OTU_11865	Unassigned	Unassigned	Unassigned	Unassigned	Unassigned	Unassigned	1
OTU_11866	Root;k__Bacteria;p__Acidobacteria;c__Acidobacteria-6;o__CCU21;f__	Bacteria	Acidobacteria	Acidobacteria-6	CCU21		1
OTU_11867	Root;k__Bacteria;p__Proteobacteria;c__Deltaproteobacteria;o__MIZ46;f__	Bacteria	Proteobacteria	Deltaproteobacteria	MIZ46		1
OTU_11868	Root;k__Bacteria;p__Actinobacteria;c__Thermoleophilia;o__Gaiellales;f__Gaiellaceae	Bacteria	Actinobacteria	Thermoleophilia	Gaiellales	Gaiellaceae	1
OTU_11869	Root;k__Bacteria;p__Firmicutes;c__Bacilli;o__Bacillales;f__Thermoactinomycetaceae	Bacteria	Firmicutes	Bacilli	Bacillales	Thermoactinomycetaceae	1
OTU_1187	Root;k__Bacteria;p__Chloroflexi;c__Ktedonobacteria;o__Thermogemmatisporales;f__Thermogemmatisporaceae	Bacteria	Chloroflexi	Ktedonobacteria	Thermogemmatisporales	Thermogemmatisporaceae	1
OTU_11870	Root;k__Bacteria;p__Proteobacteria;c__Deltaproteobacteria;o__Myxococcales;f__	Bacteria	Proteobacteria	Deltaproteobacteria	Myxococcales		1
OTU_11871	Root;k__Bacteria;p__Proteobacteria;c__Alphaproteobacteria;o__Rickettsiales;f__Rickettsiaceae	Bacteria	Proteobacteria	Alphaproteobacteria	Rickettsiales	Rickettsiaceae	0.67
OTU_11872	Root;k__Bacteria;p__Cyanobacteria;c__4C0d-2;o__SM1D11;f__	Bacteria	Cyanobacteria	4C0d-2	SM1D11		1
OTU_11873	Root;k__Bacteria;p__Firmicutes;c__Clostridia;o__Clostridiales;f__	Bacteria	Firmicutes	Clostridia	Clostridiales		1
OTU_11874	Unassigned	Unassigned	Unassigned	Unassigned	Unassigned	Unassigned	1
OTU_11875	Unassigned	Unassigned	Unassigned	Unassigned	Unassigned	Unassigned	1
OTU_11876	Root;k__Bacteria;p__OD1;c__SM2F11;o__;f__	Bacteria	OD1	SM2F11			1
OTU_11877	Root;k__Bacteria;p__Proteobacteria;c__Alphaproteobacteria;o__Rhizobiales;f__Beijerinckiaceae	Bacteria	Proteobacteria	Alphaproteobacteria	Rhizobiales	Beijerinckiaceae	1
OTU_11878	Root;k__Bacteria;p__Planctomycetes;c__Planctomycetia;o__Gemmatales;f__Gemmataceae	Bacteria	Planctomycetes	Planctomycetia	Gemmatales	Gemmataceae	1
OTU_11879	Root;k__Bacteria;p__Proteobacteria;c__Gammaproteobacteria;o__Legionellales;f__Coxiellaceae	Bacteria	Proteobacteria	Gammaproteobacteria	Legionellales	Coxiellaceae	1
OTU_1188	Root;k__Bacteria;p__Actinobacteria;c__Actinobacteria;o__Actinomycetales;f__Cellulomonadaceae	Bacteria	Actinobacteria	Actinobacteria	Actinomycetales	Cellulomonadaceae	0.67
OTU_11880	Root;k__Bacteria;p__Chloroflexi;c__Ktedonobacteria;o__Ktedonobacterales;f__Ktedonobacteraceae	Bacteria	Chloroflexi	Ktedonobacteria	Ktedonobacterales	Ktedonobacteraceae	1
OTU_11881	Root;k__Bacteria;p__Proteobacteria;c__Gammaproteobacteria;o__Alteromonadales;f__Alteromonadaceae	Bacteria	Proteobacteria	Gammaproteobacteria	Alteromonadales	Alteromonadaceae	1
OTU_11882	Root;k__Bacteria;p__Chloroflexi;c__Ktedonobacteria;o__B12-WMSP1;f__	Bacteria	Chloroflexi	Ktedonobacteria	B12-WMSP1		1
OTU_11883	Unassigned	Unassigned	Unassigned	Unassigned	Unassigned	Unassigned	1
OTU_11884	Root;k__Bacteria;p__Proteobacteria;c__Deltaproteobacteria;o__Bdellovibrionales;f__Bdellovibrionaceae	Bacteria	Proteobacteria	Deltaproteobacteria	Bdellovibrionales	Bdellovibrionaceae	1
OTU_11885	Root;k__Bacteria;p__Proteobacteria;c__Deltaproteobacteria;o__;f__	Bacteria	Proteobacteria	Deltaproteobacteria			1
OTU_11886	Root;k__Bacteria;p__Proteobacteria;c__Gammaproteobacteria;o__Legionellales;f__Coxiellaceae	Bacteria	Proteobacteria	Gammaproteobacteria	Legionellales	Coxiellaceae	1
OTU_11887	Root;k__Bacteria;p__Proteobacteria;c__Gammaproteobacteria;o__Legionellales;f__Legionellaceae	Bacteria	Proteobacteria	Gammaproteobacteria	Legionellales	Legionellaceae	1
OTU_11888	Root;k__Bacteria;p__Proteobacteria;c__Alphaproteobacteria;o__Rickettsiales;f__	Bacteria	Proteobacteria	Alphaproteobacteria	Rickettsiales		1
OTU_11889	Root;k__Bacteria;p__Proteobacteria;c__Betaproteobacteria;o__;f__	Bacteria	Proteobacteria	Betaproteobacteria			1
OTU_1189	Root;k__Bacteria;p__Proteobacteria;c__Deltaproteobacteria;o__Syntrophobacterales;f__Syntrophobacteraceae	Bacteria	Proteobacteria	Deltaproteobacteria	Syntrophobacterales	Syntrophobacteraceae	1
OTU_11890	Unassigned	Unassigned	Unassigned	Unassigned	Unassigned	Unassigned	1
OTU_11891	Root;k__Bacteria;p__Actinobacteria;c__Acidimicrobiia;o__Acidimicrobiales;f__EB1017	Bacteria	Actinobacteria	Acidimicrobiia	Acidimicrobiales	EB1017	1
OTU_11892	Root;k__Bacteria;p__Armatimonadetes;c__[Fimbriimonadia];o__[Fimbriimonadales];f__[Fimbriimonadaceae]	Bacteria	Armatimonadetes	Fimbriimonadia	Fimbriimonadales	Fimbriimonadaceae	1
OTU_11893	Root;k__Bacteria;p__Gemmatimonadetes;c__Gemmatimonadetes;o__Gemmatimonadales;f__	Bacteria	Gemmatimonadetes	Gemmatimonadetes	Gemmatimonadales		1
OTU_11894	Root;k__Bacteria;p__Proteobacteria;c__Alphaproteobacteria;o__BD7-3;f__	Bacteria	Proteobacteria	Alphaproteobacteria	BD7-3		1
OTU_11895	Root;k__Bacteria;p__Planctomycetes;c__Planctomycetia;o__Pirellulales;f__Pirellulaceae	Bacteria	Planctomycetes	Planctomycetia	Pirellulales	Pirellulaceae	1
OTU_11896	Root;k__Bacteria;p__Proteobacteria;c__Alphaproteobacteria;o__Caulobacterales;f__Caulobacteraceae	Bacteria	Proteobacteria	Alphaproteobacteria	Caulobacterales	Caulobacteraceae	1
OTU_11897	Root;k__Bacteria;p__Proteobacteria;c__Alphaproteobacteria;o__Rhizobiales;f__Methylocystaceae	Bacteria	Proteobacteria	Alphaproteobacteria	Rhizobiales	Methylocystaceae	1
OTU_11898	Root;k__Bacteria;p__Proteobacteria;c__Deltaproteobacteria;o__Myxococcales;f__Myxococcaceae	Bacteria	Proteobacteria	Deltaproteobacteria	Myxococcales	Myxococcaceae	1
OTU_11899	Unassigned	Unassigned	Unassigned	Unassigned	Unassigned	Unassigned	1
OTU_119	Unassigned	Unassigned	Unassigned	Unassigned	Unassigned	Unassigned	1
OTU_1190	Root;k__Bacteria;p__Gemmatimonadetes;c__Gemm-1;o__;f__	Bacteria	Gemmatimonadetes	Gemm-1			1
OTU_11900	Root;k__Bacteria;p__Proteobacteria;c__Alphaproteobacteria;o__Rhodospirillales;f__Acetobacteraceae	Bacteria	Proteobacteria	Alphaproteobacteria	Rhodospirillales	Acetobacteraceae	1
OTU_11901	Root;k__Bacteria;p__OD1;c__ZB2;o__;f__	Bacteria	OD1	ZB2			1
OTU_11902	Root;k__Bacteria;p__Proteobacteria;c__Deltaproteobacteria;o__Myxococcales;f__	Bacteria	Proteobacteria	Deltaproteobacteria	Myxococcales		1
OTU_11903	Root;k__Bacteria;p__Bacteroidetes;c__[Saprospirae];o__[Saprospirales];f__Chitinophagaceae	Bacteria	Bacteroidetes	Saprospirae	Saprospirales	Chitinophagaceae	1
OTU_11904	Root;k__Bacteria;p__Actinobacteria;c__Actinobacteria;o__Actinomycetales;f__Nocardioidaceae	Bacteria	Actinobacteria	Actinobacteria	Actinomycetales	Nocardioidaceae	1
OTU_11905	Root;k__Bacteria;p__Proteobacteria;c__Alphaproteobacteria;o__Rickettsiales;f__	Bacteria	Proteobacteria	Alphaproteobacteria	Rickettsiales		1
OTU_11906	Root;k__Bacteria;p__Proteobacteria;c__Gammaproteobacteria;o__Xanthomonadales;f__Xanthomonadaceae	Bacteria	Proteobacteria	Gammaproteobacteria	Xanthomonadales	Xanthomonadaceae	1
OTU_11907	Unassigned	Unassigned	Unassigned	Unassigned	Unassigned	Unassigned	1
OTU_11908	Root;k__Bacteria;p__Proteobacteria;c__Gammaproteobacteria;o__Legionellales;f__Coxiellaceae	Bacteria	Proteobacteria	Gammaproteobacteria	Legionellales	Coxiellaceae	1
OTU_11909	Root;k__Bacteria;p__Proteobacteria;c__Deltaproteobacteria;o__Myxococcales;f__	Bacteria	Proteobacteria	Deltaproteobacteria	Myxococcales		0.67
OTU_1191	Root;k__Bacteria;p__Gemmatimonadetes;c__Gemmatimonadetes;o__Gemmatimonadales	Bacteria	Gemmatimonadetes	Gemmatimonadetes	Gemmatimonadales	Root;k__Bacteria;p__Gemmatimonadetes;c__Gemmatimonadetes;o__Gemmatimonadales	0.67
OTU_11910	Root;k__Bacteria;p__Bacteroidetes;c__Flavobacteriia;o__Flavobacteriales;f__Cryomorphaceae	Bacteria	Bacteroidetes	Flavobacteriia	Flavobacteriales	Cryomorphaceae	1
OTU_11911	Root;k__Bacteria;p__Actinobacteria;c__Acidimicrobiia;o__Acidimicrobiales;f__	Bacteria	Actinobacteria	Acidimicrobiia	Acidimicrobiales		1
OTU_11912	Root;k__Bacteria;p__Chloroflexi;c__Anaerolineae;o__SBR1031;f__oc28	Bacteria	Chloroflexi	Anaerolineae	SBR1031	oc28	1
OTU_11913	Root;k__Bacteria;p__Cyanobacteria;c__4C0d-2;o__SM2F09;f__	Bacteria	Cyanobacteria	4C0d-2	SM2F09		1
OTU_11914	Root;k__Bacteria;p__Proteobacteria;c__Gammaproteobacteria;o__Legionellales;f__Coxiellaceae	Bacteria	Proteobacteria	Gammaproteobacteria	Legionellales	Coxiellaceae	1
OTU_11915	Unassigned	Unassigned	Unassigned	Unassigned	Unassigned	Unassigned	1
OTU_11916	Unassigned	Unassigned	Unassigned	Unassigned	Unassigned	Unassigned	1
OTU_11917	Root;k__Bacteria;p__Proteobacteria;c__Alphaproteobacteria;o__Rhodospirillales;f__	Bacteria	Proteobacteria	Alphaproteobacteria	Rhodospirillales		1
OTU_11918	Root;k__Bacteria;p__Proteobacteria;c__Gammaproteobacteria;o__Legionellales;f__	Bacteria	Proteobacteria	Gammaproteobacteria	Legionellales		1
OTU_11919	Root;k__Bacteria;p__Chloroflexi;c__Ktedonobacteria;o__Thermogemmatisporales;f__Thermogemmatisporaceae	Bacteria	Chloroflexi	Ktedonobacteria	Thermogemmatisporales	Thermogemmatisporaceae	1
OTU_1192	Root;k__Bacteria;p__Bacteroidetes;c__[Saprospirae];o__[Saprospirales];f__Chitinophagaceae	Bacteria	Bacteroidetes	Saprospirae	Saprospirales	Chitinophagaceae	1
OTU_11920	Root;k__Bacteria;p__Planctomycetes;c__Planctomycetia;o__Gemmatales;f__Gemmataceae	Bacteria	Planctomycetes	Planctomycetia	Gemmatales	Gemmataceae	1
OTU_11921	Unassigned	Unassigned	Unassigned	Unassigned	Unassigned	Unassigned	1
OTU_11922	Root;k__Bacteria;p__Proteobacteria;c__Gammaproteobacteria;o__Legionellales	Bacteria	Proteobacteria	Gammaproteobacteria	Legionellales	Root;k__Bacteria;p__Proteobacteria;c__Gammaproteobacteria;o__Legionellales	1
OTU_11923	Root;k__Bacteria;p__Proteobacteria;c__Alphaproteobacteria;o__;f__	Bacteria	Proteobacteria	Alphaproteobacteria			1
OTU_11924	Unassigned	Unassigned	Unassigned	Unassigned	Unassigned	Unassigned	1
OTU_11925	Root;k__Bacteria;p__Proteobacteria;c__Alphaproteobacteria;o__;f__	Bacteria	Proteobacteria	Alphaproteobacteria			1
OTU_11926	Root;k__Bacteria;p__Gemmatimonadetes;c__Gemmatimonadetes;o__Gemmatimonadales;f__Ellin5301	Bacteria	Gemmatimonadetes	Gemmatimonadetes	Gemmatimonadales	Ellin5301	1
OTU_11927	Unassigned	Unassigned	Unassigned	Unassigned	Unassigned	Unassigned	1
OTU_11928	Unassigned	Unassigned	Unassigned	Unassigned	Unassigned	Unassigned	1
OTU_11929	Root;k__Bacteria;p__Proteobacteria;c__Deltaproteobacteria;o__MIZ46;f__	Bacteria	Proteobacteria	Deltaproteobacteria	MIZ46		1
OTU_1193	Root;k__Bacteria;p__Proteobacteria;c__Alphaproteobacteria;o__Sphingomonadales;f__Sphingomonadaceae	Bacteria	Proteobacteria	Alphaproteobacteria	Sphingomonadales	Sphingomonadaceae	1
OTU_11930	Root;k__Bacteria;p__Proteobacteria;c__Gammaproteobacteria;o__Legionellales;f__Coxiellaceae	Bacteria	Proteobacteria	Gammaproteobacteria	Legionellales	Coxiellaceae	1
OTU_11931	Unassigned	Unassigned	Unassigned	Unassigned	Unassigned	Unassigned	1
OTU_11932	Unassigned	Unassigned	Unassigned	Unassigned	Unassigned	Unassigned	1
OTU_11933	Root;k__Bacteria;p__Chloroflexi;c__C0119;o__;f__	Bacteria	Chloroflexi	C0119			1
OTU_11934	Root;k__Bacteria;p__Proteobacteria;c__Alphaproteobacteria;o__Rhodospirillales;f__Rhodospirillaceae	Bacteria	Proteobacteria	Alphaproteobacteria	Rhodospirillales	Rhodospirillaceae	1
OTU_11935	Root;k__Bacteria;p__Actinobacteria;c__Thermoleophilia;o__Gaiellales;f__	Bacteria	Actinobacteria	Thermoleophilia	Gaiellales		1
OTU_11936	Root;k__Bacteria;p__Proteobacteria;c__Gammaproteobacteria;o__Legionellales;f__Legionellaceae	Bacteria	Proteobacteria	Gammaproteobacteria	Legionellales	Legionellaceae	1
OTU_11937	Root;k__Bacteria;p__Planctomycetes;c__Phycisphaerae;o__Phycisphaerales;f__	Bacteria	Planctomycetes	Phycisphaerae	Phycisphaerales		1
OTU_11938	Unassigned	Unassigned	Unassigned	Unassigned	Unassigned	Unassigned	1
OTU_11939	Root;k__Bacteria;p__Planctomycetes;c__Planctomycetia;o__Gemmatales;f__Gemmataceae	Bacteria	Planctomycetes	Planctomycetia	Gemmatales	Gemmataceae	1
OTU_1194	Root;k__Bacteria;p__Proteobacteria;c__Betaproteobacteria;o__SC-I-84;f__	Bacteria	Proteobacteria	Betaproteobacteria	SC-I-84		1
OTU_11940	Root;k__Bacteria;p__Proteobacteria;c__Gammaproteobacteria;o__Xanthomonadales;f__Sinobacteraceae	Bacteria	Proteobacteria	Gammaproteobacteria	Xanthomonadales	Sinobacteraceae	1
OTU_11941	Root;k__Bacteria;p__Acidobacteria;c__Solibacteres;o__Solibacterales;f__	Bacteria	Acidobacteria	Solibacteres	Solibacterales		1
OTU_11942	Root;k__Bacteria;p__Proteobacteria;c__Gammaproteobacteria;o__Legionellales;f__Coxiellaceae	Bacteria	Proteobacteria	Gammaproteobacteria	Legionellales	Coxiellaceae	1
OTU_11943	Root;k__Bacteria;p__Firmicutes;c__Bacilli;o__Bacillales;f__Paenibacillaceae	Bacteria	Firmicutes	Bacilli	Bacillales	Paenibacillaceae	1
OTU_11944	Root;k__Bacteria;p__Proteobacteria;c__Gammaproteobacteria;o__;f__	Bacteria	Proteobacteria	Gammaproteobacteria			1
OTU_11945	Root;k__Bacteria;p__Proteobacteria;c__Alphaproteobacteria;o__Rickettsiales;f__Rickettsiaceae	Bacteria	Proteobacteria	Alphaproteobacteria	Rickettsiales	Rickettsiaceae	1
OTU_11946	Root;k__Bacteria;p__Proteobacteria;c__Alphaproteobacteria;o__Rhodospirillales;f__Acetobacteraceae	Bacteria	Proteobacteria	Alphaproteobacteria	Rhodospirillales	Acetobacteraceae	1
OTU_11947	Root;k__Bacteria;p__Acidobacteria;c__Solibacteres;o__Solibacterales;f__Solibacteraceae	Bacteria	Acidobacteria	Solibacteres	Solibacterales	Solibacteraceae	1
OTU_11948	Root;k__Bacteria;p__Proteobacteria;c__TA18;o__PHOS-HD29;f__	Bacteria	Proteobacteria	TA18	PHOS-HD29		1
OTU_11949	Root;k__Bacteria;p__OD1;c__SM2F11;o__;f__	Bacteria	OD1	SM2F11			1
OTU_1195	Root;k__Bacteria;p__Elusimicrobia;c__Elusimicrobia;o__FAC88;f__	Bacteria	Elusimicrobia	Elusimicrobia	FAC88		1
OTU_11950	Root;k__Bacteria;p__Proteobacteria;c__Gammaproteobacteria	Bacteria	Proteobacteria	Gammaproteobacteria	Root;k__Bacteria;p__Proteobacteria;c__Gammaproteobacteria	Root;k__Bacteria;p__Proteobacteria;c__Gammaproteobacteria	0.67
OTU_11951	Unassigned	Unassigned	Unassigned	Unassigned	Unassigned	Unassigned	1
OTU_11952	Root;k__Bacteria;p__Planctomycetes;c__Planctomycetia;o__Gemmatales;f__Gemmataceae	Bacteria	Planctomycetes	Planctomycetia	Gemmatales	Gemmataceae	1
OTU_11953	Unassigned	Unassigned	Unassigned	Unassigned	Unassigned	Unassigned	1
OTU_11954	Root;k__Bacteria;p__Proteobacteria;c__Deltaproteobacteria;o__Myxococcales;f__Cystobacterineae	Bacteria	Proteobacteria	Deltaproteobacteria	Myxococcales	Cystobacterineae	1
OTU_11955	Root;k__Bacteria;p__Proteobacteria;c__Deltaproteobacteria;o__;f__	Bacteria	Proteobacteria	Deltaproteobacteria			1
OTU_11956	Root;k__Bacteria;p__Planctomycetes;c__Phycisphaerae;o__WD2101;f__	Bacteria	Planctomycetes	Phycisphaerae	WD2101		1
OTU_11957	Root;k__Bacteria;p__Chlamydiae;c__Chlamydiia;o__Chlamydiales;f__Parachlamydiaceae	Bacteria	Chlamydiae	Chlamydiia	Chlamydiales	Parachlamydiaceae	1
OTU_11958	Unassigned	Unassigned	Unassigned	Unassigned	Unassigned	Unassigned	1
OTU_11959	Unassigned	Unassigned	Unassigned	Unassigned	Unassigned	Unassigned	1
OTU_1196	Root;k__Bacteria;p__Bacteroidetes;c__[Saprospirae];o__[Saprospirales];f__	Bacteria	Bacteroidetes	Saprospirae	Saprospirales		1
OTU_11960	Root;k__Bacteria;p__Proteobacteria;c__Deltaproteobacteria;o__Myxococcales;f__	Bacteria	Proteobacteria	Deltaproteobacteria	Myxococcales		1
OTU_11961	Unassigned	Unassigned	Unassigned	Unassigned	Unassigned	Unassigned	1
OTU_11962	Root;k__Bacteria;p__Planctomycetes;c__Planctomycetia;o__Gemmatales;f__Gemmataceae	Bacteria	Planctomycetes	Planctomycetia	Gemmatales	Gemmataceae	1
OTU_11963	Root;k__Bacteria;p__Actinobacteria;c__MB-A2-108;o__0319-7L14;f__	Bacteria	Actinobacteria	MB-A2-108	0319-7L14		1
OTU_11964	Root;k__Bacteria;p__Bacteroidetes;c__Sphingobacteriia;o__Sphingobacteriales;f__	Bacteria	Bacteroidetes	Sphingobacteriia	Sphingobacteriales		1
OTU_11965	Root;k__Bacteria;p__TM7;c__SC3;o__;f__	Bacteria	TM7	SC3			1
OTU_11966	Root;k__Bacteria;p__Chlamydiae;c__Chlamydiia;o__Chlamydiales;f__Parachlamydiaceae	Bacteria	Chlamydiae	Chlamydiia	Chlamydiales	Parachlamydiaceae	1
OTU_11967	Root;k__Bacteria;p__Proteobacteria;c__Alphaproteobacteria;o__Rhizobiales;f__	Bacteria	Proteobacteria	Alphaproteobacteria	Rhizobiales		0.67
OTU_11968	Root;k__Bacteria;p__Planctomycetes;c__Planctomycetia;o__Gemmatales;f__Gemmataceae	Bacteria	Planctomycetes	Planctomycetia	Gemmatales	Gemmataceae	1
OTU_11969	Unassigned	Unassigned	Unassigned	Unassigned	Unassigned	Unassigned	1
OTU_1197	Root;k__Bacteria;p__Actinobacteria;c__Thermoleophilia;o__Solirubrobacterales;f__	Bacteria	Actinobacteria	Thermoleophilia	Solirubrobacterales		0.67
OTU_11970	Root;k__Bacteria;p__Chlamydiae;c__Chlamydiia;o__Chlamydiales;f__Parachlamydiaceae	Bacteria	Chlamydiae	Chlamydiia	Chlamydiales	Parachlamydiaceae	1
OTU_11971	Unassigned	Unassigned	Unassigned	Unassigned	Unassigned	Unassigned	1
OTU_11972	Root;k__Bacteria;p__Firmicutes;c__Clostridia;o__Clostridiales	Bacteria	Firmicutes	Clostridia	Clostridiales	Root;k__Bacteria;p__Firmicutes;c__Clostridia;o__Clostridiales	1
OTU_11973	Unassigned	Unassigned	Unassigned	Unassigned	Unassigned	Unassigned	1
OTU_11974	Root;k__Bacteria;p__Proteobacteria;c__Alphaproteobacteria;o__Rickettsiales;f__mitochondria	Bacteria	Proteobacteria	Alphaproteobacteria	Rickettsiales	mitochondria	1
OTU_11975	Root;k__Bacteria;p__Actinobacteria;c__MB-A2-108;o__0319-7L14;f__	Bacteria	Actinobacteria	MB-A2-108	0319-7L14		1
OTU_11976	Unassigned	Unassigned	Unassigned	Unassigned	Unassigned	Unassigned	1
OTU_11977	Root;k__Bacteria;p__Proteobacteria;c__Gammaproteobacteria;o__Legionellales;f__Coxiellaceae	Bacteria	Proteobacteria	Gammaproteobacteria	Legionellales	Coxiellaceae	0.67
OTU_11978	Unassigned	Unassigned	Unassigned	Unassigned	Unassigned	Unassigned	1
OTU_11979	Unassigned	Unassigned	Unassigned	Unassigned	Unassigned	Unassigned	1
OTU_1198	Unassigned	Unassigned	Unassigned	Unassigned	Unassigned	Unassigned	1
OTU_11980	Root;k__Bacteria;p__Actinobacteria;c__Coriobacteriia;o__Coriobacteriales;f__Coriobacteriaceae	Bacteria	Actinobacteria	Coriobacteriia	Coriobacteriales	Coriobacteriaceae	1
OTU_11981	Unassigned	Unassigned	Unassigned	Unassigned	Unassigned	Unassigned	1
OTU_11982	Root;k__Bacteria;p__Proteobacteria;c__Alphaproteobacteria;o__Sphingomonadales;f__Sphingomonadaceae	Bacteria	Proteobacteria	Alphaproteobacteria	Sphingomonadales	Sphingomonadaceae	1
OTU_11983	Root;k__Bacteria;p__Chlamydiae;c__Chlamydiia;o__Chlamydiales;f__Parachlamydiaceae	Bacteria	Chlamydiae	Chlamydiia	Chlamydiales	Parachlamydiaceae	0.67
OTU_11984	Root;k__Bacteria;p__Proteobacteria;c__Deltaproteobacteria;o__Bdellovibrionales;f__Bdellovibrionaceae	Bacteria	Proteobacteria	Deltaproteobacteria	Bdellovibrionales	Bdellovibrionaceae	1
OTU_11985	Unassigned	Unassigned	Unassigned	Unassigned	Unassigned	Unassigned	1
OTU_11986	Root;k__Bacteria;p__Chlamydiae;c__Chlamydiia;o__Chlamydiales;f__Rhabdochlamydiaceae	Bacteria	Chlamydiae	Chlamydiia	Chlamydiales	Rhabdochlamydiaceae	1
OTU_11987	Root;k__Bacteria;p__Gemmatimonadetes;c__Gemm-3;o__;f__	Bacteria	Gemmatimonadetes	Gemm-3			1
OTU_11988	Root;k__Bacteria;p__Bacteroidetes;c__[Saprospirae];o__[Saprospirales];f__	Bacteria	Bacteroidetes	Saprospirae	Saprospirales		1
OTU_11989	Root;k__Bacteria;p__Acidobacteria;c__Solibacteres;o__Solibacterales;f__	Bacteria	Acidobacteria	Solibacteres	Solibacterales		1
OTU_1199	Root;k__Bacteria;p__Bacteroidetes;c__[Saprospirae];o__[Saprospirales];f__Chitinophagaceae	Bacteria	Bacteroidetes	Saprospirae	Saprospirales	Chitinophagaceae	1
OTU_11990	Root;k__Bacteria;p__Proteobacteria;c__Deltaproteobacteria;o__MIZ46;f__	Bacteria	Proteobacteria	Deltaproteobacteria	MIZ46		1
OTU_11991	Unassigned	Unassigned	Unassigned	Unassigned	Unassigned	Unassigned	1
OTU_11992	Root;k__Bacteria;p__Actinobacteria;c__Actinobacteria;o__Actinomycetales;f__Nocardioidaceae	Bacteria	Actinobacteria	Actinobacteria	Actinomycetales	Nocardioidaceae	1
OTU_11993	Root;k__Bacteria;p__Verrucomicrobia;c__[Pedosphaerae];o__[Pedosphaerales];f__auto67_4W	Bacteria	Verrucomicrobia	Pedosphaerae	Pedosphaerales	auto67_4W	1
OTU_11994	Root;k__Bacteria;p__Firmicutes;c__Clostridia;o__MBA08;f__	Bacteria	Firmicutes	Clostridia	MBA08		1
OTU_11995	Root;k__Bacteria;p__TM6;c__SBRH58;o__;f__	Bacteria	TM6	SBRH58			1
OTU_11996	Root;k__Bacteria;p__Proteobacteria;c__Deltaproteobacteria;o__MIZ46;f__	Bacteria	Proteobacteria	Deltaproteobacteria	MIZ46		1
OTU_11997	Root;k__Bacteria;p__Firmicutes;c__Clostridia;o__Clostridiales;f__Ruminococcaceae	Bacteria	Firmicutes	Clostridia	Clostridiales	Ruminococcaceae	1
OTU_11998	Root;k__Bacteria;p__Firmicutes;c__Clostridia;o__Clostridiales;f__Gracilibacteraceae	Bacteria	Firmicutes	Clostridia	Clostridiales	Gracilibacteraceae	0.67
OTU_11999	Root;k__Bacteria;p__Chloroflexi;c__TK10;o__B07_WMSP1;f__	Bacteria	Chloroflexi	TK10	B07_WMSP1		0.67
OTU_12	Root;k__Bacteria;p__Actinobacteria;c__Actinobacteria;o__Actinomycetales;f__Microbacteriaceae	Bacteria	Actinobacteria	Actinobacteria	Actinomycetales	Microbacteriaceae	1
OTU_120	Unassigned	Unassigned	Unassigned	Unassigned	Unassigned	Unassigned	1
OTU_1200	Root;k__Bacteria;p__Proteobacteria;c__Betaproteobacteria;o__A21b;f__UD5	Bacteria	Proteobacteria	Betaproteobacteria	A21b	UD5	1
OTU_12000	Root;k__Bacteria;p__Chloroflexi;c__Anaerolineae;o__Caldilineales;f__Caldilineaceae	Bacteria	Chloroflexi	Anaerolineae	Caldilineales	Caldilineaceae	1
OTU_12001	Root;k__Bacteria;p__Acidobacteria;c__Sva0725;o__Sva0725;f__	Bacteria	Acidobacteria	Sva0725	Sva0725		1
OTU_12002	Root;k__Bacteria;p__Proteobacteria;c__Alphaproteobacteria;o__Rickettsiales;f__Rickettsiaceae	Bacteria	Proteobacteria	Alphaproteobacteria	Rickettsiales	Rickettsiaceae	0.67
OTU_12003	Root;k__Bacteria;p__Actinobacteria;c__Actinobacteria;o__Actinomycetales;f__Williamsiaceae	Bacteria	Actinobacteria	Actinobacteria	Actinomycetales	Williamsiaceae	0.67
OTU_12004	Root;k__Bacteria;p__Proteobacteria;c__Betaproteobacteria;o__Procabacteriales;f__Procabacteriaceae	Bacteria	Proteobacteria	Betaproteobacteria	Procabacteriales	Procabacteriaceae	1
OTU_12005	Root;k__Bacteria;p__Cyanobacteria;c__Synechococcophycideae;o__Pseudanabaenales;f__Pseudanabaenaceae	Bacteria	Cyanobacteria	Synechococcophycideae	Pseudanabaenales	Pseudanabaenaceae	1
OTU_12006	Unassigned	Unassigned	Unassigned	Unassigned	Unassigned	Unassigned	1
OTU_12007	Root;k__Bacteria;p__Cyanobacteria;c__;o__;f__	Bacteria	Cyanobacteria				1
OTU_12008	Unassigned	Unassigned	Unassigned	Unassigned	Unassigned	Unassigned	1
OTU_12009	Root;k__Bacteria;p__Acidobacteria;c__Acidobacteria-5;o__;f__	Bacteria	Acidobacteria	Acidobacteria-5			1
OTU_1201	Unassigned	Unassigned	Unassigned	Unassigned	Unassigned	Unassigned	1
OTU_12010	Root;k__Bacteria;p__Proteobacteria;c__TA18;o__PHOS-HD29;f__	Bacteria	Proteobacteria	TA18	PHOS-HD29		1
OTU_12011	Root;k__Bacteria;p__Firmicutes;c__Clostridia;o__Clostridiales;f__[Tissierellaceae]	Bacteria	Firmicutes	Clostridia	Clostridiales	Tissierellaceae	1
OTU_12012	Unassigned	Unassigned	Unassigned	Unassigned	Unassigned	Unassigned	1
OTU_12013	Unassigned	Unassigned	Unassigned	Unassigned	Unassigned	Unassigned	1
OTU_12014	Unassigned	Unassigned	Unassigned	Unassigned	Unassigned	Unassigned	1
OTU_12015	Unassigned	Unassigned	Unassigned	Unassigned	Unassigned	Unassigned	1
OTU_12016	Root;k__Bacteria;p__Verrucomicrobia;c__[Pedosphaerae];o__[Pedosphaerales];f__auto67_4W	Bacteria	Verrucomicrobia	Pedosphaerae	Pedosphaerales	auto67_4W	0.67
OTU_12017	Root;k__Bacteria;p__WS4;c__;o__;f__	Bacteria	WS4				1
OTU_12018	Root;k__Bacteria;p__TM7;c__SC3;o__;f__	Bacteria	TM7	SC3			1
OTU_12019	Root;k__Bacteria;p__Proteobacteria;c__Gammaproteobacteria;o__Legionellales;f__Coxiellaceae	Bacteria	Proteobacteria	Gammaproteobacteria	Legionellales	Coxiellaceae	1
OTU_1202	Root;k__Bacteria;p__Proteobacteria;c__Alphaproteobacteria;o__Caulobacterales;f__Caulobacteraceae	Bacteria	Proteobacteria	Alphaproteobacteria	Caulobacterales	Caulobacteraceae	1
OTU_12020	Root;k__Bacteria;p__Actinobacteria;c__Thermoleophilia;o__Solirubrobacterales;f__Patulibacteraceae	Bacteria	Actinobacteria	Thermoleophilia	Solirubrobacterales	Patulibacteraceae	0.67
OTU_12021	Root;k__Bacteria;p__Planctomycetes;c__Phycisphaerae;o__WD2101;f__	Bacteria	Planctomycetes	Phycisphaerae	WD2101		1
OTU_12022	Root;k__Bacteria;p__Proteobacteria;c__Deltaproteobacteria;o__Spirobacillales;f__	Bacteria	Proteobacteria	Deltaproteobacteria	Spirobacillales		1
OTU_12023	Root;k__Bacteria;p__Gemmatimonadetes;c__Gemmatimonadetes;o__KD8-87;f__	Bacteria	Gemmatimonadetes	Gemmatimonadetes	KD8-87		1
OTU_12024	Root;k__Bacteria;p__Firmicutes;c__Bacilli;o__Bacillales;f__Paenibacillaceae	Bacteria	Firmicutes	Bacilli	Bacillales	Paenibacillaceae	1
OTU_12025	Root;k__Bacteria;p__Planctomycetes;c__Phycisphaerae;o__WD2101;f__	Bacteria	Planctomycetes	Phycisphaerae	WD2101		1
OTU_12026	Root;k__Bacteria;p__Proteobacteria;c__Gammaproteobacteria;o__Legionellales;f__Coxiellaceae	Bacteria	Proteobacteria	Gammaproteobacteria	Legionellales	Coxiellaceae	1
OTU_12027	Root;k__Bacteria;p__Proteobacteria;c__Alphaproteobacteria;o__Rickettsiales;f__Rickettsiaceae	Bacteria	Proteobacteria	Alphaproteobacteria	Rickettsiales	Rickettsiaceae	1
OTU_12028	Unassigned	Unassigned	Unassigned	Unassigned	Unassigned	Unassigned	1
OTU_12029	Unassigned	Unassigned	Unassigned	Unassigned	Unassigned	Unassigned	1
OTU_1203	Unassigned	Unassigned	Unassigned	Unassigned	Unassigned	Unassigned	1
OTU_12030	Root;k__Bacteria;p__Proteobacteria;c__Alphaproteobacteria;o__Rhodospirillales;f__Acetobacteraceae	Bacteria	Proteobacteria	Alphaproteobacteria	Rhodospirillales	Acetobacteraceae	1
OTU_12031	Root;k__Bacteria;p__Acidobacteria;c__[Chloracidobacteria];o__RB41;f__Ellin6075	Bacteria	Acidobacteria	Chloracidobacteria	RB41	Ellin6075	1
OTU_12032	Root;k__Bacteria;p__Proteobacteria;c__Deltaproteobacteria;o__[Entotheonellales];f__[Entotheonellaceae]	Bacteria	Proteobacteria	Deltaproteobacteria	Entotheonellales	Entotheonellaceae	1
OTU_12033	Unassigned	Unassigned	Unassigned	Unassigned	Unassigned	Unassigned	1
OTU_12034	Root;k__Bacteria;p__Planctomycetes;c__Phycisphaerae;o__WD2101;f__	Bacteria	Planctomycetes	Phycisphaerae	WD2101		1
OTU_12035	Root;k__Bacteria;p__Proteobacteria;c__Deltaproteobacteria;o__Myxococcales;f__	Bacteria	Proteobacteria	Deltaproteobacteria	Myxococcales		1
OTU_12036	Root;k__Bacteria;p__Chlamydiae;c__Chlamydiia;o__Chlamydiales;f__Parachlamydiaceae	Bacteria	Chlamydiae	Chlamydiia	Chlamydiales	Parachlamydiaceae	1
OTU_12037	Unassigned	Unassigned	Unassigned	Unassigned	Unassigned	Unassigned	1
OTU_12038	Root;k__Bacteria;p__Proteobacteria;c__Alphaproteobacteria;o__Rhodospirillales;f__Acetobacteraceae	Bacteria	Proteobacteria	Alphaproteobacteria	Rhodospirillales	Acetobacteraceae	1
OTU_12039	Root;k__Bacteria;p__Actinobacteria;c__Acidimicrobiia;o__Acidimicrobiales;f__	Bacteria	Actinobacteria	Acidimicrobiia	Acidimicrobiales		1
OTU_1204	Root;k__Bacteria;p__Proteobacteria;c__Betaproteobacteria;o__Rhodocyclales;f__Rhodocyclaceae	Bacteria	Proteobacteria	Betaproteobacteria	Rhodocyclales	Rhodocyclaceae	0.67
OTU_12040	Root;k__Bacteria;p__Planctomycetes;c__Planctomycetia;o__Gemmatales;f__Gemmataceae	Bacteria	Planctomycetes	Planctomycetia	Gemmatales	Gemmataceae	1
OTU_12041	Root;k__Bacteria;p__Planctomycetes;c__Phycisphaerae;o__WD2101;f__	Bacteria	Planctomycetes	Phycisphaerae	WD2101		1
OTU_12042	Root;k__Bacteria;p__Planctomycetes;c__Planctomycetia;o__Pirellulales;f__Pirellulaceae	Bacteria	Planctomycetes	Planctomycetia	Pirellulales	Pirellulaceae	1
OTU_12043	Root;k__Bacteria;p__Bacteroidetes;c__Bacteroidia;o__Bacteroidales;f__Marinilabiaceae	Bacteria	Bacteroidetes	Bacteroidia	Bacteroidales	Marinilabiaceae	1
OTU_12044	Root;k__Bacteria;p__Proteobacteria;c__Deltaproteobacteria;o__Bdellovibrionales;f__Bacteriovoracaceae	Bacteria	Proteobacteria	Deltaproteobacteria	Bdellovibrionales	Bacteriovoracaceae	1
OTU_12045	Root;k__Bacteria;p__Chloroflexi;c__Ktedonobacteria;o__B12-WMSP1;f__	Bacteria	Chloroflexi	Ktedonobacteria	B12-WMSP1		1
OTU_12046	Root;k__Bacteria;p__Bacteroidetes;c__Flavobacteriia;o__Flavobacteriales;f__Flavobacteriaceae	Bacteria	Bacteroidetes	Flavobacteriia	Flavobacteriales	Flavobacteriaceae	1
OTU_12047	Root;k__Bacteria;p__Proteobacteria;c__Deltaproteobacteria;o__Myxococcales;f__OM27	Bacteria	Proteobacteria	Deltaproteobacteria	Myxococcales	OM27	1
OTU_12048	Root;k__Bacteria;p__Fusobacteria;c__Fusobacteriia;o__Fusobacteriales;f__Fusobacteriaceae	Bacteria	Fusobacteria	Fusobacteriia	Fusobacteriales	Fusobacteriaceae	1
OTU_12049	Root;k__Bacteria;p__Planctomycetes;c__Phycisphaerae;o__WD2101;f__	Bacteria	Planctomycetes	Phycisphaerae	WD2101		1
OTU_1205	Root;k__Bacteria;p__Chloroflexi;c__Thermomicrobia;o__JG30-KF-CM45;f__	Bacteria	Chloroflexi	Thermomicrobia	JG30-KF-CM45		1
OTU_12050	Root;k__Bacteria;p__Proteobacteria;c__Alphaproteobacteria;o__Rhizobiales;f__Hyphomicrobiaceae	Bacteria	Proteobacteria	Alphaproteobacteria	Rhizobiales	Hyphomicrobiaceae	1
OTU_12051	Root;k__Bacteria;p__TM7;c__TM7-1;o__;f__	Bacteria	TM7	TM7-1			1
OTU_12052	Root;k__Bacteria;p__Planctomycetes;c__vadinHA49;o__DH61;f__	Bacteria	Planctomycetes	vadinHA49	DH61		1
OTU_12053	Root;k__Bacteria;p__Chlamydiae;c__Chlamydiia;o__Chlamydiales;f__Parachlamydiaceae	Bacteria	Chlamydiae	Chlamydiia	Chlamydiales	Parachlamydiaceae	1
OTU_12054	Unassigned	Unassigned	Unassigned	Unassigned	Unassigned	Unassigned	1
OTU_12055	Root;k__Bacteria;p__Proteobacteria;c__Deltaproteobacteria;o__Bdellovibrionales;f__Bacteriovoracaceae	Bacteria	Proteobacteria	Deltaproteobacteria	Bdellovibrionales	Bacteriovoracaceae	1
OTU_12056	Root;k__Bacteria;p__Planctomycetes;c__Planctomycetia;o__Pirellulales;f__Pirellulaceae	Bacteria	Planctomycetes	Planctomycetia	Pirellulales	Pirellulaceae	1
OTU_12057	Root;k__Bacteria;p__Chlamydiae;c__Chlamydiia;o__Chlamydiales;f__Parachlamydiaceae	Bacteria	Chlamydiae	Chlamydiia	Chlamydiales	Parachlamydiaceae	0.67
OTU_12058	Unassigned	Unassigned	Unassigned	Unassigned	Unassigned	Unassigned	1
OTU_12059	Unassigned	Unassigned	Unassigned	Unassigned	Unassigned	Unassigned	1
OTU_1206	Root;k__Bacteria;p__Cyanobacteria;c__Chloroplast;o__Chlorophyta;f__	Bacteria	Cyanobacteria	Chloroplast	Chlorophyta		1
OTU_12060	Unassigned	Unassigned	Unassigned	Unassigned	Unassigned	Unassigned	1
OTU_12061	Root;k__Bacteria;p__Fibrobacteres;c__Fibrobacteria;o__258ds10;f__	Bacteria	Fibrobacteres	Fibrobacteria	258ds10		1
OTU_12062	Root;k__Bacteria;p__Tenericutes;c__Mollicutes;o__Anaeroplasmatales;f__Anaeroplasmataceae	Bacteria	Tenericutes	Mollicutes	Anaeroplasmatales	Anaeroplasmataceae	1
OTU_12063	Root;k__Bacteria;p__Proteobacteria;c__Gammaproteobacteria;o__Alteromonadales;f__Alteromonadaceae	Bacteria	Proteobacteria	Gammaproteobacteria	Alteromonadales	Alteromonadaceae	1
OTU_12064	Root;k__Bacteria;p__Armatimonadetes;c__OPB50;o__;f__	Bacteria	Armatimonadetes	OPB50			1
OTU_12065	Unassigned	Unassigned	Unassigned	Unassigned	Unassigned	Unassigned	1
OTU_12066	Root;k__Bacteria;p__Proteobacteria	Bacteria	Proteobacteria	Root;k__Bacteria;p__Proteobacteria	Root;k__Bacteria;p__Proteobacteria	Root;k__Bacteria;p__Proteobacteria	1
OTU_12067	Root;k__Bacteria;p__Bacteroidetes;c__Bacteroidia;o__Bacteroidales;f__	Bacteria	Bacteroidetes	Bacteroidia	Bacteroidales		1
OTU_12068	Unassigned	Unassigned	Unassigned	Unassigned	Unassigned	Unassigned	1
OTU_12069	Root;k__Bacteria;p__NKB19;c__TSBW08;o__;f__	Bacteria	NKB19	TSBW08			1
OTU_1207	Unassigned	Unassigned	Unassigned	Unassigned	Unassigned	Unassigned	1
OTU_12070	Root;k__Bacteria;p__Gemmatimonadetes;c__Gemm-5;o__;f__	Bacteria	Gemmatimonadetes	Gemm-5			1
OTU_12071	Unassigned	Unassigned	Unassigned	Unassigned	Unassigned	Unassigned	1
OTU_12072	Root;k__Bacteria;p__OD1;c__ZB2;o__;f__	Bacteria	OD1	ZB2			1
OTU_12073	Root;k__Bacteria;p__Chloroflexi;c__SHA-26;o__;f__	Bacteria	Chloroflexi	SHA-26			1
OTU_12074	Root;k__Bacteria;p__Chloroflexi;c__S085;o__;f__	Bacteria	Chloroflexi	S085			1
OTU_12075	Root;k__Bacteria;p__Proteobacteria;c__TA18;o__PHOS-HD29;f__	Bacteria	Proteobacteria	TA18	PHOS-HD29		1
OTU_12076	Root;k__Bacteria;p__Chlamydiae;c__Chlamydiia;o__Chlamydiales;f__	Bacteria	Chlamydiae	Chlamydiia	Chlamydiales		1
OTU_12077	Root;k__Bacteria;p__Planctomycetes;c__Planctomycetia;o__Gemmatales;f__Gemmataceae	Bacteria	Planctomycetes	Planctomycetia	Gemmatales	Gemmataceae	1
OTU_12078	Root;k__Bacteria;p__Proteobacteria;c__Deltaproteobacteria;o__MIZ46;f__	Bacteria	Proteobacteria	Deltaproteobacteria	MIZ46		1
OTU_12079	Root;k__Bacteria;p__Proteobacteria;c__Gammaproteobacteria;o__Legionellales;f__Legionellaceae	Bacteria	Proteobacteria	Gammaproteobacteria	Legionellales	Legionellaceae	1
OTU_1208	Root;k__Bacteria;p__Proteobacteria;c__Gammaproteobacteria;o__Xanthomonadales;f__Sinobacteraceae	Bacteria	Proteobacteria	Gammaproteobacteria	Xanthomonadales	Sinobacteraceae	1
OTU_12080	Root;k__Bacteria;p__Proteobacteria;c__Gammaproteobacteria;o__Legionellales;f__Coxiellaceae	Bacteria	Proteobacteria	Gammaproteobacteria	Legionellales	Coxiellaceae	1
OTU_12081	Unassigned	Unassigned	Unassigned	Unassigned	Unassigned	Unassigned	1
OTU_12082	Root;k__Bacteria;p__Proteobacteria;c__Alphaproteobacteria;o__;f__	Bacteria	Proteobacteria	Alphaproteobacteria			1
OTU_12083	Root;k__Bacteria;p__Cyanobacteria;c__4C0d-2;o__SM1D11;f__	Bacteria	Cyanobacteria	4C0d-2	SM1D11		1
OTU_12084	Root;k__Bacteria;p__Proteobacteria;c__;o__;f__	Bacteria	Proteobacteria				1
OTU_12085	Root;k__Bacteria;p__OP11;c__OP11-2;o__;f__	Bacteria	OP11	OP11-2			1
OTU_12086	Root;k__Bacteria;p__Cyanobacteria;c__ML635J-21;o__;f__	Bacteria	Cyanobacteria	ML635J-21			1
OTU_12087	Root;k__Bacteria;p__Planctomycetes;c__Planctomycetia;o__Gemmatales;f__Gemmataceae	Bacteria	Planctomycetes	Planctomycetia	Gemmatales	Gemmataceae	1
OTU_12088	Root;k__Bacteria;p__Cyanobacteria;c__4C0d-2;o__SM1D11;f__	Bacteria	Cyanobacteria	4C0d-2	SM1D11		1
OTU_12089	Root;k__Bacteria;p__Verrucomicrobia;c__[Methylacidiphilae];o__S-BQ2-57;f__	Bacteria	Verrucomicrobia	Methylacidiphilae	S-BQ2-57		1
OTU_1209	Root;k__Bacteria;p__Chloroflexi;c__Ellin6529;o__;f__	Bacteria	Chloroflexi	Ellin6529			1
OTU_12090	Unassigned	Unassigned	Unassigned	Unassigned	Unassigned	Unassigned	1
OTU_12091	Root;k__Bacteria;p__Chloroflexi;c__Ellin6529;o__;f__	Bacteria	Chloroflexi	Ellin6529			1
OTU_12092	Root;k__Bacteria;p__Proteobacteria;c__Gammaproteobacteria;o__Legionellales;f__Coxiellaceae	Bacteria	Proteobacteria	Gammaproteobacteria	Legionellales	Coxiellaceae	1
OTU_12093	Root;k__Bacteria;p__Chloroflexi;c__TK10;o__B07_WMSP1;f__	Bacteria	Chloroflexi	TK10	B07_WMSP1		1
OTU_12094	Root;k__Bacteria;p__Acidobacteria;c__[Chloracidobacteria];o__PK29;f__	Bacteria	Acidobacteria	Chloracidobacteria	PK29		1
OTU_12095	Root;k__Bacteria;p__Planctomycetes;c__Phycisphaerae;o__WD2101;f__	Bacteria	Planctomycetes	Phycisphaerae	WD2101		1
OTU_12096	Root;k__Bacteria;p__Proteobacteria;c__Gammaproteobacteria;o__Legionellales;f__Legionellaceae	Bacteria	Proteobacteria	Gammaproteobacteria	Legionellales	Legionellaceae	1
OTU_12097	Root;k__Bacteria;p__Proteobacteria;c__Deltaproteobacteria;o__Spirobacillales;f__	Bacteria	Proteobacteria	Deltaproteobacteria	Spirobacillales		1
OTU_12098	Root;k__Bacteria;p__Bacteroidetes;c__[Saprospirae];o__[Saprospirales];f__Chitinophagaceae	Bacteria	Bacteroidetes	Saprospirae	Saprospirales	Chitinophagaceae	1
OTU_12099	Root;k__Bacteria;p__Chloroflexi;c__Chloroflexi;o__AKIW781;f__	Bacteria	Chloroflexi	Chloroflexi	AKIW781		1
OTU_121	Root;k__Bacteria;p__Proteobacteria;c__Deltaproteobacteria;o__Myxococcales;f__	Bacteria	Proteobacteria	Deltaproteobacteria	Myxococcales		1
OTU_1210	Root;k__Bacteria;p__Proteobacteria;c__Alphaproteobacteria;o__Rhizobiales;f__Hyphomicrobiaceae	Bacteria	Proteobacteria	Alphaproteobacteria	Rhizobiales	Hyphomicrobiaceae	1
OTU_12100	Unassigned	Unassigned	Unassigned	Unassigned	Unassigned	Unassigned	1
OTU_12101	Unassigned	Unassigned	Unassigned	Unassigned	Unassigned	Unassigned	1
OTU_12102	Root;k__Bacteria;p__Actinobacteria;c__Thermoleophilia;o__Solirubrobacterales;f__Conexibacteraceae	Bacteria	Actinobacteria	Thermoleophilia	Solirubrobacterales	Conexibacteraceae	1
OTU_12103	Root;k__Bacteria;p__H-178;c__;o__;f__	Bacteria	H-178				1
OTU_12104	Root;k__Bacteria;p__Planctomycetes;c__Planctomycetia;o__Gemmatales;f__Gemmataceae	Bacteria	Planctomycetes	Planctomycetia	Gemmatales	Gemmataceae	1
OTU_12105	Root;k__Bacteria;p__OD1;c__;o__;f__	Bacteria	OD1				1
OTU_12106	Root;k__Bacteria;p__Chloroflexi;c__Ktedonobacteria;o__Thermogemmatisporales;f__Thermogemmatisporaceae	Bacteria	Chloroflexi	Ktedonobacteria	Thermogemmatisporales	Thermogemmatisporaceae	1
OTU_12107	Root;k__Bacteria;p__Gemmatimonadetes;c__Gemmatimonadetes;o__Gemmatimonadales;f__	Bacteria	Gemmatimonadetes	Gemmatimonadetes	Gemmatimonadales		1
OTU_12108	Root;k__Archaea;p__Crenarchaeota;c__pUWA2;o__;f__	Archaea	Crenarchaeota	pUWA2			1
OTU_12109	Root;k__Bacteria;p__Cyanobacteria;c__Chloroplast;o__Streptophyta;f__	Bacteria	Cyanobacteria	Chloroplast	Streptophyta		1
OTU_1211	Root;k__Bacteria;p__Proteobacteria;c__Gammaproteobacteria;o__Xanthomonadales;f__Sinobacteraceae	Bacteria	Proteobacteria	Gammaproteobacteria	Xanthomonadales	Sinobacteraceae	1
OTU_12110	Root;k__Bacteria;p__Proteobacteria;c__Gammaproteobacteria;o__Legionellales;f__Legionellaceae	Bacteria	Proteobacteria	Gammaproteobacteria	Legionellales	Legionellaceae	1
OTU_12111	Root;k__Bacteria;p__Proteobacteria;c__Deltaproteobacteria;o__Myxococcales;f__Myxococcaceae	Bacteria	Proteobacteria	Deltaproteobacteria	Myxococcales	Myxococcaceae	1
OTU_12112	Unassigned	Unassigned	Unassigned	Unassigned	Unassigned	Unassigned	1
OTU_12113	Root;k__Bacteria;p__Proteobacteria;c__Deltaproteobacteria;o__Spirobacillales;f__	Bacteria	Proteobacteria	Deltaproteobacteria	Spirobacillales		1
OTU_12114	Root;k__Bacteria;p__Proteobacteria;c__Alphaproteobacteria;o__Rhodospirillales;f__Acetobacteraceae	Bacteria	Proteobacteria	Alphaproteobacteria	Rhodospirillales	Acetobacteraceae	0.67
OTU_12115	Unassigned	Unassigned	Unassigned	Unassigned	Unassigned	Unassigned	1
OTU_12116	Root;k__Bacteria;p__Proteobacteria;c__Gammaproteobacteria;o__Legionellales;f__	Bacteria	Proteobacteria	Gammaproteobacteria	Legionellales		1
OTU_12117	Unassigned	Unassigned	Unassigned	Unassigned	Unassigned	Unassigned	1
OTU_12118	Root;k__Bacteria;p__OD1;c__SM2F11;o__;f__	Bacteria	OD1	SM2F11			1
OTU_12119	Unassigned	Unassigned	Unassigned	Unassigned	Unassigned	Unassigned	1
OTU_1212	Root;k__Bacteria;p__Proteobacteria;c__Betaproteobacteria;o__Burkholderiales;f__Oxalobacteraceae	Bacteria	Proteobacteria	Betaproteobacteria	Burkholderiales	Oxalobacteraceae	1
OTU_12120	Root;k__Bacteria;p__TM7;c__SC3;o__;f__	Bacteria	TM7	SC3			1
OTU_12121	Root;k__Bacteria;p__Proteobacteria;c__Gammaproteobacteria;o__Legionellales;f__Coxiellaceae	Bacteria	Proteobacteria	Gammaproteobacteria	Legionellales	Coxiellaceae	1
OTU_12122	Root;k__Bacteria;p__Proteobacteria;c__Deltaproteobacteria;o__MIZ46;f__	Bacteria	Proteobacteria	Deltaproteobacteria	MIZ46		1
OTU_12123	Root;k__Bacteria;p__Proteobacteria;c__Alphaproteobacteria;o__Rickettsiales;f__	Bacteria	Proteobacteria	Alphaproteobacteria	Rickettsiales		1
OTU_12124	Root;k__Bacteria;p__Proteobacteria;c__Deltaproteobacteria;o__Bdellovibrionales;f__Bdellovibrionaceae	Bacteria	Proteobacteria	Deltaproteobacteria	Bdellovibrionales	Bdellovibrionaceae	1
OTU_12125	Unassigned	Unassigned	Unassigned	Unassigned	Unassigned	Unassigned	1
OTU_12126	Root;k__Archaea;p__Euryarchaeota;c__Thermoplasmata;o__E2;f__DHVEG-1	Archaea	Euryarchaeota	Thermoplasmata	E2	DHVEG-1	1
OTU_12127	Root;k__Bacteria;p__Actinobacteria;c__Actinobacteria;o__Actinomycetales	Bacteria	Actinobacteria	Actinobacteria	Actinomycetales	Root;k__Bacteria;p__Actinobacteria;c__Actinobacteria;o__Actinomycetales	1
OTU_12128	Root;k__Bacteria;p__Proteobacteria;c__Deltaproteobacteria;o__Myxococcales;f__	Bacteria	Proteobacteria	Deltaproteobacteria	Myxococcales		1
OTU_12129	Root;k__Bacteria;p__Planctomycetes;c__Planctomycetia;o__Planctomycetales;f__Planctomycetaceae	Bacteria	Planctomycetes	Planctomycetia	Planctomycetales	Planctomycetaceae	1
OTU_1213	Root;k__Archaea;p__Crenarchaeota;c__Thaumarchaeota;o__Nitrososphaerales;f__Nitrososphaeraceae	Archaea	Crenarchaeota	Thaumarchaeota	Nitrososphaerales	Nitrososphaeraceae	1
OTU_12130	Root;k__Bacteria;p__Proteobacteria;c__Gammaproteobacteria	Bacteria	Proteobacteria	Gammaproteobacteria	Root;k__Bacteria;p__Proteobacteria;c__Gammaproteobacteria	Root;k__Bacteria;p__Proteobacteria;c__Gammaproteobacteria	0.67
OTU_12131	Root;k__Bacteria;p__OD1;c__ZB2;o__;f__	Bacteria	OD1	ZB2			1
OTU_12132	Unassigned	Unassigned	Unassigned	Unassigned	Unassigned	Unassigned	1
OTU_12133	Unassigned	Unassigned	Unassigned	Unassigned	Unassigned	Unassigned	1
OTU_12134	Unassigned	Unassigned	Unassigned	Unassigned	Unassigned	Unassigned	1
OTU_12135	Root;k__Bacteria;p__Verrucomicrobia;c__[Pedosphaerae];o__[Pedosphaerales];f__	Bacteria	Verrucomicrobia	Pedosphaerae	Pedosphaerales		1
OTU_12136	Root;k__Bacteria;p__Cyanobacteria;c__;o__;f__	Bacteria	Cyanobacteria				0.67
OTU_12137	Root;k__Bacteria;p__Proteobacteria;c__Alphaproteobacteria;o__Rickettsiales;f__mitochondria	Bacteria	Proteobacteria	Alphaproteobacteria	Rickettsiales	mitochondria	1
OTU_12138	Root;k__Bacteria;p__Actinobacteria;c__Actinobacteria;o__Actinomycetales;f__Actinosynnemataceae	Bacteria	Actinobacteria	Actinobacteria	Actinomycetales	Actinosynnemataceae	0.67
OTU_12139	Unassigned	Unassigned	Unassigned	Unassigned	Unassigned	Unassigned	1
OTU_1214	Root;k__Bacteria;p__Planctomycetes;c__Planctomycetia;o__Planctomycetales;f__Planctomycetaceae	Bacteria	Planctomycetes	Planctomycetia	Planctomycetales	Planctomycetaceae	1
OTU_12140	Root;k__Bacteria;p__TM7;c__TM7-1;o__;f__	Bacteria	TM7	TM7-1			1
OTU_12141	Unassigned	Unassigned	Unassigned	Unassigned	Unassigned	Unassigned	1
OTU_12142	Root;k__Bacteria;p__Proteobacteria;c__Deltaproteobacteria;o__;f__	Bacteria	Proteobacteria	Deltaproteobacteria			1
OTU_12143	Root;k__Bacteria;p__Firmicutes;c__Clostridia;o__Clostridiales;f__Lachnospiraceae	Bacteria	Firmicutes	Clostridia	Clostridiales	Lachnospiraceae	0.67
OTU_12144	Root;k__Bacteria;p__Proteobacteria;c__Alphaproteobacteria;o__Ellin329;f__	Bacteria	Proteobacteria	Alphaproteobacteria	Ellin329		1
OTU_12145	Root;k__Bacteria;p__Chloroflexi;c__Ktedonobacteria;o__B12-WMSP1;f__	Bacteria	Chloroflexi	Ktedonobacteria	B12-WMSP1		1
OTU_12146	Unassigned	Unassigned	Unassigned	Unassigned	Unassigned	Unassigned	1
OTU_12147	Root;k__Bacteria;p__OP8;c__OP8_2;o__;f__	Bacteria	OP8	OP8_2			1
OTU_12148	Unassigned	Unassigned	Unassigned	Unassigned	Unassigned	Unassigned	1
OTU_12149	Root;k__Bacteria;p__Bacteroidetes;c__Bacteroidia;o__Bacteroidales;f__	Bacteria	Bacteroidetes	Bacteroidia	Bacteroidales		1
OTU_1215	Root;k__Bacteria;p__Chloroflexi;c__Ellin6529;o__;f__	Bacteria	Chloroflexi	Ellin6529			1
OTU_12150	Root;k__Bacteria;p__Chlamydiae;c__Chlamydiia;o__Chlamydiales;f__Parachlamydiaceae	Bacteria	Chlamydiae	Chlamydiia	Chlamydiales	Parachlamydiaceae	0.67
OTU_12151	Unassigned	Unassigned	Unassigned	Unassigned	Unassigned	Unassigned	1
OTU_12152	Root;k__Bacteria;p__Planctomycetes;c__Planctomycetia;o__Gemmatales;f__Gemmataceae	Bacteria	Planctomycetes	Planctomycetia	Gemmatales	Gemmataceae	1
OTU_12153	Unassigned	Unassigned	Unassigned	Unassigned	Unassigned	Unassigned	1
OTU_12154	Unassigned	Unassigned	Unassigned	Unassigned	Unassigned	Unassigned	1
OTU_12155	Unassigned	Unassigned	Unassigned	Unassigned	Unassigned	Unassigned	1
OTU_12156	Unassigned	Unassigned	Unassigned	Unassigned	Unassigned	Unassigned	1
OTU_12157	Root;k__Bacteria;p__Cyanobacteria;c__ML635J-21;o__;f__	Bacteria	Cyanobacteria	ML635J-21			1
OTU_12158	Root;k__Bacteria;p__Proteobacteria;c__Deltaproteobacteria;o__Myxococcales;f__	Bacteria	Proteobacteria	Deltaproteobacteria	Myxococcales		1
OTU_12159	Root;k__Bacteria;p__Planctomycetes;c__Planctomycetia;o__Gemmatales;f__Isosphaeraceae	Bacteria	Planctomycetes	Planctomycetia	Gemmatales	Isosphaeraceae	1
OTU_1216	Root;k__Bacteria;p__Proteobacteria;c__Alphaproteobacteria;o__Rhizobiales;f__Hyphomicrobiaceae	Bacteria	Proteobacteria	Alphaproteobacteria	Rhizobiales	Hyphomicrobiaceae	1
OTU_12160	Root;k__Bacteria;p__Bacteroidetes;c__Flavobacteriia;o__Flavobacteriales;f__Cryomorphaceae	Bacteria	Bacteroidetes	Flavobacteriia	Flavobacteriales	Cryomorphaceae	1
OTU_12161	Unassigned	Unassigned	Unassigned	Unassigned	Unassigned	Unassigned	1
OTU_12162	Unassigned	Unassigned	Unassigned	Unassigned	Unassigned	Unassigned	1
OTU_12163	Root;k__Bacteria;p__Proteobacteria;c__Deltaproteobacteria;o__MIZ46;f__	Bacteria	Proteobacteria	Deltaproteobacteria	MIZ46		1
OTU_12164	Root;k__Bacteria;p__Actinobacteria;c__Actinobacteria;o__Actinomycetales;f__Micromonosporaceae	Bacteria	Actinobacteria	Actinobacteria	Actinomycetales	Micromonosporaceae	1
OTU_12165	Root;k__Bacteria;p__Actinobacteria;c__Actinobacteria;o__Actinomycetales;f__Micromonosporaceae	Bacteria	Actinobacteria	Actinobacteria	Actinomycetales	Micromonosporaceae	1
OTU_12166	Root;k__Bacteria;p__Chloroflexi;c__Thermomicrobia;o__Ellin6537;f__	Bacteria	Chloroflexi	Thermomicrobia	Ellin6537		1
OTU_12167	Root;k__Bacteria;p__Bacteroidetes;c__Sphingobacteriia;o__Sphingobacteriales;f__Sphingobacteriaceae	Bacteria	Bacteroidetes	Sphingobacteriia	Sphingobacteriales	Sphingobacteriaceae	1
OTU_12168	Root;k__Bacteria;p__Verrucomicrobia;c__[Pedosphaerae];o__[Pedosphaerales];f__	Bacteria	Verrucomicrobia	Pedosphaerae	Pedosphaerales		1
OTU_12169	Unassigned	Unassigned	Unassigned	Unassigned	Unassigned	Unassigned	1
OTU_1217	Root;k__Bacteria;p__Bacteroidetes;c__Cytophagia;o__Cytophagales;f__Cytophagaceae	Bacteria	Bacteroidetes	Cytophagia	Cytophagales	Cytophagaceae	1
OTU_12170	Root;k__Bacteria;p__Proteobacteria;c__TA18;o__CV90;f__	Bacteria	Proteobacteria	TA18	CV90		1
OTU_12171	Unassigned	Unassigned	Unassigned	Unassigned	Unassigned	Unassigned	1
OTU_12172	Unassigned	Unassigned	Unassigned	Unassigned	Unassigned	Unassigned	1
OTU_12173	Root;k__Bacteria;p__Nitrospirae;c__Nitrospira;o__Nitrospirales;f__0319-6A21	Bacteria	Nitrospirae	Nitrospira	Nitrospirales	0319-6A21	1
OTU_12174	Root;k__Bacteria;p__Chloroflexi;c__Anaerolineae;o__Caldilineales;f__Caldilineaceae	Bacteria	Chloroflexi	Anaerolineae	Caldilineales	Caldilineaceae	1
OTU_12175	Root;k__Bacteria;p__Bacteroidetes;c__Cytophagia;o__Cytophagales;f__Cytophagaceae	Bacteria	Bacteroidetes	Cytophagia	Cytophagales	Cytophagaceae	1
OTU_12176	Root;k__Bacteria;p__Elusimicrobia;c__Elusimicrobia;o__FAC88;f__	Bacteria	Elusimicrobia	Elusimicrobia	FAC88		1
OTU_12177	Root;k__Bacteria;p__Proteobacteria;c__Deltaproteobacteria;o__Myxococcales;f__	Bacteria	Proteobacteria	Deltaproteobacteria	Myxococcales		1
OTU_12178	Root;k__Bacteria;p__Verrucomicrobia;c__[Spartobacteria];o__[Chthoniobacterales];f__[Chthoniobacteraceae]	Bacteria	Verrucomicrobia	Spartobacteria	Chthoniobacterales	Chthoniobacteraceae	1
OTU_12179	Root;k__Bacteria;p__WPS-2;c__;o__;f__	Bacteria	WPS-2				1
OTU_1218	Root;k__Bacteria;p__Chloroflexi;c__Anaerolineae;o__SBR1031;f__oc28	Bacteria	Chloroflexi	Anaerolineae	SBR1031	oc28	1
OTU_12180	Root;k__Bacteria;p__Chloroflexi;c__Anaerolineae;o__Ardenscatenales;f__Ardenscatenaceae	Bacteria	Chloroflexi	Anaerolineae	Ardenscatenales	Ardenscatenaceae	1
OTU_12181	Unassigned	Unassigned	Unassigned	Unassigned	Unassigned	Unassigned	1
OTU_12182	Root;k__Bacteria;p__Verrucomicrobia;c__Verrucomicrobiae;o__Verrucomicrobiales;f__Verrucomicrobiaceae	Bacteria	Verrucomicrobia	Verrucomicrobiae	Verrucomicrobiales	Verrucomicrobiaceae	1
OTU_12183	Unassigned	Unassigned	Unassigned	Unassigned	Unassigned	Unassigned	1
OTU_12184	Root;k__Bacteria;p__Chlamydiae;c__Chlamydiia;o__Chlamydiales;f__	Bacteria	Chlamydiae	Chlamydiia	Chlamydiales		1
OTU_12185	Root;k__Bacteria;p__Planctomycetes;c__Planctomycetia;o__Gemmatales;f__Gemmataceae	Bacteria	Planctomycetes	Planctomycetia	Gemmatales	Gemmataceae	1
OTU_12186	Unassigned	Unassigned	Unassigned	Unassigned	Unassigned	Unassigned	1
OTU_12187	Root;k__Bacteria;p__OP3;c__koll11;o__GIF10;f__kpj58rc	Bacteria	OP3	koll11	GIF10	kpj58rc	1
OTU_12188	Root;k__Bacteria;p__Proteobacteria;c__Alphaproteobacteria;o__BD7-3;f__	Bacteria	Proteobacteria	Alphaproteobacteria	BD7-3		1
OTU_12189	Unassigned	Unassigned	Unassigned	Unassigned	Unassigned	Unassigned	1
OTU_1219	Root;k__Bacteria;p__Bacteroidetes;c__[Saprospirae];o__[Saprospirales];f__Chitinophagaceae	Bacteria	Bacteroidetes	Saprospirae	Saprospirales	Chitinophagaceae	1
OTU_12190	Root;k__Bacteria;p__Proteobacteria;c__Alphaproteobacteria;o__Rhodobacterales;f__Hyphomonadaceae	Bacteria	Proteobacteria	Alphaproteobacteria	Rhodobacterales	Hyphomonadaceae	0.67
OTU_12191	Root;k__Bacteria;p__Proteobacteria;c__Deltaproteobacteria;o__Myxococcales;f__Polyangiaceae	Bacteria	Proteobacteria	Deltaproteobacteria	Myxococcales	Polyangiaceae	0.67
OTU_12192	Root;k__Bacteria;p__Cyanobacteria;c__Chloroplast;o__Chlorophyta;f__	Bacteria	Cyanobacteria	Chloroplast	Chlorophyta		1
OTU_12193	Root;k__Bacteria;p__TM6;c__SJA-4;o__;f__	Bacteria	TM6	SJA-4			1
OTU_12194	Unassigned	Unassigned	Unassigned	Unassigned	Unassigned	Unassigned	1
OTU_12195	Root;k__Bacteria;p__Bacteroidetes;c__[Saprospirae];o__[Saprospirales];f__Chitinophagaceae	Bacteria	Bacteroidetes	Saprospirae	Saprospirales	Chitinophagaceae	1
OTU_12196	Root;k__Bacteria;p__Actinobacteria;c__Thermoleophilia;o__Gaiellales;f__AK1AB1_02E	Bacteria	Actinobacteria	Thermoleophilia	Gaiellales	AK1AB1_02E	1
OTU_12197	Unassigned	Unassigned	Unassigned	Unassigned	Unassigned	Unassigned	1
OTU_12198	Root;k__Bacteria;p__AD3;c__JG37-AG-4;o__;f__	Bacteria	AD3	JG37-AG-4			1
OTU_12199	Root;k__Bacteria;p__Cyanobacteria;c__Chloroplast;o__Chlorophyta;f__	Bacteria	Cyanobacteria	Chloroplast	Chlorophyta		1
OTU_122	Root;k__Bacteria;p__Chloroflexi;c__Anaerolineae;o__SBR1031;f__A4b	Bacteria	Chloroflexi	Anaerolineae	SBR1031	A4b	1
OTU_1220	Root;k__Bacteria;p__Bacteroidetes;c__Sphingobacteriia;o__Sphingobacteriales;f__Sphingobacteriaceae	Bacteria	Bacteroidetes	Sphingobacteriia	Sphingobacteriales	Sphingobacteriaceae	1
OTU_12200	Root;k__Bacteria;p__[Thermi];c__Deinococci;o__Deinococcales;f__Deinococcaceae	Bacteria	Thermi	Deinococci	Deinococcales	Deinococcaceae	1
OTU_12201	Root;k__Bacteria;p__Planctomycetes;c__OM190;o__agg27;f__	Bacteria	Planctomycetes	OM190	agg27		1
OTU_12202	Root;k__Bacteria;p__Gemmatimonadetes;c__Gemmatimonadetes;o__;f__	Bacteria	Gemmatimonadetes	Gemmatimonadetes			1
OTU_12203	Root;k__Bacteria;p__Proteobacteria;c__Alphaproteobacteria;o__Sphingomonadales;f__Sphingomonadaceae	Bacteria	Proteobacteria	Alphaproteobacteria	Sphingomonadales	Sphingomonadaceae	1
OTU_12204	Root;k__Bacteria;p__TM6;c__SJA-4	Bacteria	TM6	SJA-4	Root;k__Bacteria;p__TM6;c__SJA-4	Root;k__Bacteria;p__TM6;c__SJA-4	1
OTU_12205	Root;k__Bacteria;p__Proteobacteria;c__Deltaproteobacteria;o__Myxococcales;f__	Bacteria	Proteobacteria	Deltaproteobacteria	Myxococcales		1
OTU_12206	Root;k__Bacteria;p__Armatimonadetes;c__[Fimbriimonadia];o__[Fimbriimonadales];f__[Fimbriimonadaceae]	Bacteria	Armatimonadetes	Fimbriimonadia	Fimbriimonadales	Fimbriimonadaceae	1
OTU_12207	Root;k__Bacteria;p__Verrucomicrobia;c__[Pedosphaerae];o__[Pedosphaerales];f__Ellin517	Bacteria	Verrucomicrobia	Pedosphaerae	Pedosphaerales	Ellin517	1
OTU_12208	Root;k__Bacteria;p__Chloroflexi;c__Ktedonobacteria;o__TK10;f__	Bacteria	Chloroflexi	Ktedonobacteria	TK10		1
OTU_12209	Root;k__Bacteria;p__Verrucomicrobia;c__[Spartobacteria];o__[Chthoniobacterales];f__[Chthoniobacteraceae]	Bacteria	Verrucomicrobia	Spartobacteria	Chthoniobacterales	Chthoniobacteraceae	1
OTU_1221	Root;k__Bacteria;p__Bacteroidetes;c__Cytophagia;o__Cytophagales;f__Cytophagaceae	Bacteria	Bacteroidetes	Cytophagia	Cytophagales	Cytophagaceae	1
OTU_12210	Unassigned	Unassigned	Unassigned	Unassigned	Unassigned	Unassigned	1
OTU_12211	Root;k__Bacteria;p__Planctomycetes;c__Phycisphaerae;o__Phycisphaerales;f__Phycisphaeraceae	Bacteria	Planctomycetes	Phycisphaerae	Phycisphaerales	Phycisphaeraceae	1
OTU_12212	Root;k__Bacteria;p__Planctomycetes;c__Planctomycetia;o__Pirellulales;f__Pirellulaceae	Bacteria	Planctomycetes	Planctomycetia	Pirellulales	Pirellulaceae	1
OTU_12213	Unassigned	Unassigned	Unassigned	Unassigned	Unassigned	Unassigned	1
OTU_12214	Root;k__Bacteria;p__Proteobacteria;c__Deltaproteobacteria;o__Myxococcales;f__Nannocystaceae	Bacteria	Proteobacteria	Deltaproteobacteria	Myxococcales	Nannocystaceae	1
OTU_12215	Root;k__Bacteria;p__Chloroflexi;c__Anaerolineae;o__SBR1031;f__A4b	Bacteria	Chloroflexi	Anaerolineae	SBR1031	A4b	1
OTU_12216	Root;k__Bacteria;p__Planctomycetes;c__Planctomycetia;o__Gemmatales;f__Isosphaeraceae	Bacteria	Planctomycetes	Planctomycetia	Gemmatales	Isosphaeraceae	1
OTU_12217	Unassigned	Unassigned	Unassigned	Unassigned	Unassigned	Unassigned	1
OTU_12218	Unassigned	Unassigned	Unassigned	Unassigned	Unassigned	Unassigned	1
OTU_12219	Root;k__Bacteria;p__Proteobacteria;c__Deltaproteobacteria;o__Syntrophobacterales;f__Syntrophaceae	Bacteria	Proteobacteria	Deltaproteobacteria	Syntrophobacterales	Syntrophaceae	1
OTU_1222	Root;k__Bacteria;p__Planctomycetes;c__Phycisphaerae;o__WD2101;f__	Bacteria	Planctomycetes	Phycisphaerae	WD2101		1
OTU_12220	Unassigned	Unassigned	Unassigned	Unassigned	Unassigned	Unassigned	1
OTU_12221	Root;k__Bacteria;p__Proteobacteria;c__Deltaproteobacteria;o__Desulfuromonadales;f__Desulfuromonadaceae	Bacteria	Proteobacteria	Deltaproteobacteria	Desulfuromonadales	Desulfuromonadaceae	1
OTU_12222	Root;k__Bacteria;p__Proteobacteria;c__Gammaproteobacteria;o__Alteromonadales;f__Alteromonadaceae	Bacteria	Proteobacteria	Gammaproteobacteria	Alteromonadales	Alteromonadaceae	1
OTU_12223	Unassigned	Unassigned	Unassigned	Unassigned	Unassigned	Unassigned	1
OTU_12224	Root;k__Bacteria;p__Proteobacteria;c__Alphaproteobacteria;o__Rickettsiales;f__mitochondria	Bacteria	Proteobacteria	Alphaproteobacteria	Rickettsiales	mitochondria	1
OTU_12225	Root;k__Bacteria;p__Proteobacteria;c__Deltaproteobacteria;o__Myxococcales;f__	Bacteria	Proteobacteria	Deltaproteobacteria	Myxococcales		0.67
OTU_12226	Unassigned	Unassigned	Unassigned	Unassigned	Unassigned	Unassigned	1
OTU_12227	Unassigned	Unassigned	Unassigned	Unassigned	Unassigned	Unassigned	1
OTU_12228	Root;k__Bacteria;p__Armatimonadetes;c__OPB50;o__;f__	Bacteria	Armatimonadetes	OPB50			1
OTU_12229	Root;k__Bacteria;p__Bacteroidetes;c__[Saprospirae];o__[Saprospirales];f__Chitinophagaceae	Bacteria	Bacteroidetes	Saprospirae	Saprospirales	Chitinophagaceae	1
OTU_1223	Root;k__Bacteria;p__Cyanobacteria;c__Oscillatoriophycideae;o__Oscillatoriales;f__Phormidiaceae	Bacteria	Cyanobacteria	Oscillatoriophycideae	Oscillatoriales	Phormidiaceae	1
OTU_12230	Unassigned	Unassigned	Unassigned	Unassigned	Unassigned	Unassigned	1
OTU_12231	Unassigned	Unassigned	Unassigned	Unassigned	Unassigned	Unassigned	1
OTU_12232	Root;k__Bacteria;p__Proteobacteria;c__Gammaproteobacteria;o__Legionellales;f__Coxiellaceae	Bacteria	Proteobacteria	Gammaproteobacteria	Legionellales	Coxiellaceae	1
OTU_12233	Root;k__Bacteria;p__Chloroflexi;c__Anaerolineae;o__SBR1031;f__A4b	Bacteria	Chloroflexi	Anaerolineae	SBR1031	A4b	1
OTU_12234	Unassigned	Unassigned	Unassigned	Unassigned	Unassigned	Unassigned	1
OTU_12235	Root;k__Bacteria;p__Chloroflexi;c__Ktedonobacteria;o__B12-WMSP1;f__	Bacteria	Chloroflexi	Ktedonobacteria	B12-WMSP1		1
OTU_12236	Root;k__Bacteria;p__Proteobacteria;c__Betaproteobacteria;o__Burkholderiales;f__	Bacteria	Proteobacteria	Betaproteobacteria	Burkholderiales		1
OTU_12237	Root;k__Bacteria;p__Chlamydiae;c__Chlamydiia;o__Chlamydiales;f__Parachlamydiaceae	Bacteria	Chlamydiae	Chlamydiia	Chlamydiales	Parachlamydiaceae	0.67
OTU_12238	Root;k__Bacteria;p__Actinobacteria;c__Acidimicrobiia;o__Acidimicrobiales;f__EB1017	Bacteria	Actinobacteria	Acidimicrobiia	Acidimicrobiales	EB1017	1
OTU_12239	Root;k__Bacteria;p__Proteobacteria;c__Gammaproteobacteria;o__Legionellales;f__Legionellaceae	Bacteria	Proteobacteria	Gammaproteobacteria	Legionellales	Legionellaceae	1
OTU_1224	Unassigned	Unassigned	Unassigned	Unassigned	Unassigned	Unassigned	1
OTU_12240	Unassigned	Unassigned	Unassigned	Unassigned	Unassigned	Unassigned	1
OTU_12241	Root;k__Bacteria;p__Actinobacteria;c__Acidimicrobiia;o__Acidimicrobiales;f__	Bacteria	Actinobacteria	Acidimicrobiia	Acidimicrobiales		1
OTU_12242	Root;k__Bacteria;p__OD1;c__;o__;f__	Bacteria	OD1				1
OTU_12243	Unassigned	Unassigned	Unassigned	Unassigned	Unassigned	Unassigned	1
OTU_12244	Root;k__Bacteria;p__Verrucomicrobia;c__[Pedosphaerae];o__[Pedosphaerales];f__	Bacteria	Verrucomicrobia	Pedosphaerae	Pedosphaerales		0.67
OTU_12245	Root;k__Bacteria;p__Tenericutes;c__Mollicutes;o__Anaeroplasmatales;f__Anaeroplasmataceae	Bacteria	Tenericutes	Mollicutes	Anaeroplasmatales	Anaeroplasmataceae	1
OTU_12246	Unassigned	Unassigned	Unassigned	Unassigned	Unassigned	Unassigned	1
OTU_12247	Unassigned	Unassigned	Unassigned	Unassigned	Unassigned	Unassigned	1
OTU_12248	Root;k__Bacteria;p__Proteobacteria;c__Deltaproteobacteria;o__Spirobacillales;f__	Bacteria	Proteobacteria	Deltaproteobacteria	Spirobacillales		1
OTU_12249	Unassigned	Unassigned	Unassigned	Unassigned	Unassigned	Unassigned	1
OTU_1225	Root;k__Bacteria;p__Planctomycetes;c__Planctomycetia;o__Planctomycetales;f__Planctomycetaceae	Bacteria	Planctomycetes	Planctomycetia	Planctomycetales	Planctomycetaceae	1
OTU_12250	Root;k__Bacteria;p__Proteobacteria;c__Gammaproteobacteria;o__Legionellales;f__Coxiellaceae	Bacteria	Proteobacteria	Gammaproteobacteria	Legionellales	Coxiellaceae	1
OTU_12251	Root;k__Bacteria;p__Armatimonadetes;c__Chthonomonadetes;o__Chthonomonadales;f__Chthonomonadaceae	Bacteria	Armatimonadetes	Chthonomonadetes	Chthonomonadales	Chthonomonadaceae	0.67
OTU_12252	Root;k__Bacteria;p__Proteobacteria;c__Gammaproteobacteria;o__Chromatiales;f__	Bacteria	Proteobacteria	Gammaproteobacteria	Chromatiales		1
OTU_12253	Root;k__Bacteria;p__Proteobacteria;c__Betaproteobacteria;o__Burkholderiales;f__Oxalobacteraceae	Bacteria	Proteobacteria	Betaproteobacteria	Burkholderiales	Oxalobacteraceae	1
OTU_12254	Root;k__Bacteria;p__TM6;c__SJA-4;o__;f__	Bacteria	TM6	SJA-4			1
OTU_12255	Unassigned	Unassigned	Unassigned	Unassigned	Unassigned	Unassigned	1
OTU_12256	Unassigned	Unassigned	Unassigned	Unassigned	Unassigned	Unassigned	1
OTU_12257	Unassigned	Unassigned	Unassigned	Unassigned	Unassigned	Unassigned	1
OTU_12258	Root;k__Bacteria;p__Bacteroidetes;c__Cytophagia;o__Cytophagales;f__Cytophagaceae	Bacteria	Bacteroidetes	Cytophagia	Cytophagales	Cytophagaceae	1
OTU_12259	Unassigned	Unassigned	Unassigned	Unassigned	Unassigned	Unassigned	1
OTU_1226	Root;k__Bacteria;p__Actinobacteria;c__Actinobacteria;o__Actinomycetales;f__	Bacteria	Actinobacteria	Actinobacteria	Actinomycetales		0.67
OTU_12260	Root;k__Bacteria;p__Cyanobacteria;c__ML635J-21;o__;f__	Bacteria	Cyanobacteria	ML635J-21			1
OTU_12261	Root;k__Bacteria;p__Bacteroidetes;c__Bacteroidia;o__Bacteroidales;f__	Bacteria	Bacteroidetes	Bacteroidia	Bacteroidales		1
OTU_12262	Root;k__Bacteria;p__OD1;c__;o__;f__	Bacteria	OD1				1
OTU_12263	Root;k__Bacteria;p__TM6;c__SJA-4;o__;f__	Bacteria	TM6	SJA-4			1
OTU_12264	Root;k__Bacteria;p__Armatimonadetes;c__SHA-37;o__;f__	Bacteria	Armatimonadetes	SHA-37			1
OTU_12265	Root;k__Bacteria;p__Bacteroidetes;c__Cytophagia;o__Cytophagales;f__	Bacteria	Bacteroidetes	Cytophagia	Cytophagales		1
OTU_12266	Unassigned	Unassigned	Unassigned	Unassigned	Unassigned	Unassigned	1
OTU_12267	Root;k__Bacteria;p__Acidobacteria;c__Acidobacteria-6;o__iii1-15;f__	Bacteria	Acidobacteria	Acidobacteria-6	iii1-15		1
OTU_12268	Root;k__Bacteria;p__Proteobacteria;c__Deltaproteobacteria;o__Syntrophobacterales;f__Syntrophobacteraceae	Bacteria	Proteobacteria	Deltaproteobacteria	Syntrophobacterales	Syntrophobacteraceae	1
OTU_12269	Root;k__Bacteria;p__Elusimicrobia;c__Endomicrobia;o__;f__	Bacteria	Elusimicrobia	Endomicrobia			1
OTU_1227	Root;k__Bacteria;p__Verrucomicrobia;c__[Spartobacteria];o__[Chthoniobacterales];f__[Chthoniobacteraceae]	Bacteria	Verrucomicrobia	Spartobacteria	Chthoniobacterales	Chthoniobacteraceae	1
OTU_12270	Root;k__Bacteria;p__Planctomycetes;c__Planctomycetia;o__Gemmatales;f__Gemmataceae	Bacteria	Planctomycetes	Planctomycetia	Gemmatales	Gemmataceae	1
OTU_12271	Root;k__Bacteria;p__Chloroflexi;c__TK10;o__;f__	Bacteria	Chloroflexi	TK10			1
OTU_12272	Root;k__Bacteria;p__Bacteroidetes;c__[Saprospirae];o__[Saprospirales];f__Chitinophagaceae	Bacteria	Bacteroidetes	Saprospirae	Saprospirales	Chitinophagaceae	1
OTU_12273	Root;k__Bacteria;p__Proteobacteria;c__Deltaproteobacteria;o__Spirobacillales;f__	Bacteria	Proteobacteria	Deltaproteobacteria	Spirobacillales		1
OTU_12274	Root;k__Bacteria;p__Bacteroidetes;c__Bacteroidia;o__Bacteroidales;f__Prevotellaceae	Bacteria	Bacteroidetes	Bacteroidia	Bacteroidales	Prevotellaceae	1
OTU_12275	Root;k__Bacteria;p__Proteobacteria;c__Alphaproteobacteria;o__Rhizobiales;f__Hyphomicrobiaceae	Bacteria	Proteobacteria	Alphaproteobacteria	Rhizobiales	Hyphomicrobiaceae	1
OTU_12276	Root;k__Bacteria;p__Gemmatimonadetes;c__Gemm-1;o__;f__	Bacteria	Gemmatimonadetes	Gemm-1			1
OTU_12277	Root;k__Bacteria;p__Proteobacteria;c__Deltaproteobacteria;o__Bdellovibrionales;f__Bdellovibrionaceae	Bacteria	Proteobacteria	Deltaproteobacteria	Bdellovibrionales	Bdellovibrionaceae	1
OTU_12278	Unassigned	Unassigned	Unassigned	Unassigned	Unassigned	Unassigned	1
OTU_12279	Root;k__Bacteria;p__Planctomycetes;c__Planctomycetia;o__Gemmatales;f__Gemmataceae	Bacteria	Planctomycetes	Planctomycetia	Gemmatales	Gemmataceae	1
OTU_1228	Root;k__Bacteria;p__Verrucomicrobia;c__[Spartobacteria];o__[Chthoniobacterales];f__[Chthoniobacteraceae]	Bacteria	Verrucomicrobia	Spartobacteria	Chthoniobacterales	Chthoniobacteraceae	1
OTU_12280	Unassigned	Unassigned	Unassigned	Unassigned	Unassigned	Unassigned	1
OTU_12281	Root;k__Bacteria;p__Armatimonadetes;c__[Fimbriimonadia];o__[Fimbriimonadales];f__[Fimbriimonadaceae]	Bacteria	Armatimonadetes	Fimbriimonadia	Fimbriimonadales	Fimbriimonadaceae	1
OTU_12282	Root;k__Bacteria;p__;c__;o__;f__	Bacteria					1
OTU_12283	Root;k__Bacteria;p__TM7;c__TM7-3;o__;f__	Bacteria	TM7	TM7-3			0.67
OTU_12284	Unassigned	Unassigned	Unassigned	Unassigned	Unassigned	Unassigned	1
OTU_12285	Unassigned	Unassigned	Unassigned	Unassigned	Unassigned	Unassigned	1
OTU_12286	Root;k__Bacteria;p__Actinobacteria;c__Thermoleophilia;o__Gaiellales;f__AK1AB1_02E	Bacteria	Actinobacteria	Thermoleophilia	Gaiellales	AK1AB1_02E	1
OTU_12287	Root;k__Bacteria;p__Proteobacteria;c__Betaproteobacteria;o__Burkholderiales;f__Oxalobacteraceae	Bacteria	Proteobacteria	Betaproteobacteria	Burkholderiales	Oxalobacteraceae	1
OTU_12288	Root;k__Bacteria;p__Verrucomicrobia;c__[Spartobacteria];o__[Chthoniobacterales];f__[Chthoniobacteraceae]	Bacteria	Verrucomicrobia	Spartobacteria	Chthoniobacterales	Chthoniobacteraceae	1
OTU_12289	Root;k__Bacteria;p__Proteobacteria;c__Alphaproteobacteria;o__Sphingomonadales;f__Sphingomonadaceae	Bacteria	Proteobacteria	Alphaproteobacteria	Sphingomonadales	Sphingomonadaceae	1
OTU_1229	Root;k__Bacteria;p__Actinobacteria;c__Actinobacteria;o__Actinomycetales;f__Nakamurellaceae	Bacteria	Actinobacteria	Actinobacteria	Actinomycetales	Nakamurellaceae	0.67
OTU_12290	Root;k__Bacteria;p__Proteobacteria;c__Deltaproteobacteria;o__Spirobacillales;f__	Bacteria	Proteobacteria	Deltaproteobacteria	Spirobacillales		1
OTU_12291	Unassigned	Unassigned	Unassigned	Unassigned	Unassigned	Unassigned	1
OTU_12292	Unassigned	Unassigned	Unassigned	Unassigned	Unassigned	Unassigned	1
OTU_12293	Root;k__Bacteria;p__Proteobacteria;c__Deltaproteobacteria;o__Myxococcales;f__	Bacteria	Proteobacteria	Deltaproteobacteria	Myxococcales		1
OTU_12294	Root;k__Bacteria;p__Proteobacteria;c__Deltaproteobacteria;o__Bdellovibrionales;f__Bdellovibrionaceae	Bacteria	Proteobacteria	Deltaproteobacteria	Bdellovibrionales	Bdellovibrionaceae	1
OTU_12295	Root;k__Bacteria;p__Planctomycetes;c__Planctomycetia;o__Gemmatales;f__Isosphaeraceae	Bacteria	Planctomycetes	Planctomycetia	Gemmatales	Isosphaeraceae	1
OTU_12296	Unassigned	Unassigned	Unassigned	Unassigned	Unassigned	Unassigned	1
OTU_12297	Unassigned	Unassigned	Unassigned	Unassigned	Unassigned	Unassigned	1
OTU_12298	Unassigned	Unassigned	Unassigned	Unassigned	Unassigned	Unassigned	1
OTU_12299	Root;k__Bacteria;p__Firmicutes;c__Clostridia;o__Clostridiales;f__[Tissierellaceae]	Bacteria	Firmicutes	Clostridia	Clostridiales	Tissierellaceae	1
OTU_123	Root;k__Bacteria;p__Bacteroidetes;c__Cytophagia;o__Cytophagales;f__Cytophagaceae	Bacteria	Bacteroidetes	Cytophagia	Cytophagales	Cytophagaceae	1
OTU_1230	Root;k__Bacteria;p__Actinobacteria;c__MB-A2-108;o__0319-7L14;f__	Bacteria	Actinobacteria	MB-A2-108	0319-7L14		1
OTU_12300	Unassigned	Unassigned	Unassigned	Unassigned	Unassigned	Unassigned	1
OTU_12301	Root;k__Bacteria;p__Proteobacteria;c__Gammaproteobacteria;o__Legionellales;f__Legionellaceae	Bacteria	Proteobacteria	Gammaproteobacteria	Legionellales	Legionellaceae	1
OTU_12302	Unassigned	Unassigned	Unassigned	Unassigned	Unassigned	Unassigned	1
OTU_12303	Unassigned	Unassigned	Unassigned	Unassigned	Unassigned	Unassigned	1
OTU_12304	Unassigned	Unassigned	Unassigned	Unassigned	Unassigned	Unassigned	1
OTU_12305	Root;k__Bacteria;p__Gemmatimonadetes;c__Gemmatimonadetes;o__Gemmatimonadales;f__Gemmatimonadaceae	Bacteria	Gemmatimonadetes	Gemmatimonadetes	Gemmatimonadales	Gemmatimonadaceae	0.67
OTU_12306	Root;k__Bacteria;p__Bacteroidetes	Bacteria	Bacteroidetes	Root;k__Bacteria;p__Bacteroidetes	Root;k__Bacteria;p__Bacteroidetes	Root;k__Bacteria;p__Bacteroidetes	1
OTU_12307	Root;k__Bacteria;p__Chlorobi;c__;o__;f__	Bacteria	Chlorobi				1
OTU_12308	Unassigned	Unassigned	Unassigned	Unassigned	Unassigned	Unassigned	1
OTU_12309	Root;k__Bacteria;p__Planctomycetes;c__Planctomycetia;o__Gemmatales;f__Gemmataceae	Bacteria	Planctomycetes	Planctomycetia	Gemmatales	Gemmataceae	1
OTU_1231	Root;k__Bacteria;p__Bacteroidetes;c__VC2_1_Bac22;o__;f__	Bacteria	Bacteroidetes	VC2_1_Bac22			1
OTU_12310	Root;k__Bacteria;p__Proteobacteria;c__Gammaproteobacteria;o__Legionellales;f__Coxiellaceae	Bacteria	Proteobacteria	Gammaproteobacteria	Legionellales	Coxiellaceae	1
OTU_12311	Root;k__Bacteria;p__Planctomycetes;c__Planctomycetia;o__Gemmatales;f__Isosphaeraceae	Bacteria	Planctomycetes	Planctomycetia	Gemmatales	Isosphaeraceae	1
OTU_12312	Root;k__Bacteria;p__Chlamydiae;c__Chlamydiia;o__Chlamydiales;f__Parachlamydiaceae	Bacteria	Chlamydiae	Chlamydiia	Chlamydiales	Parachlamydiaceae	1
OTU_12313	Root;k__Bacteria;p__Planctomycetes;c__Planctomycetia;o__Planctomycetales;f__Planctomycetaceae	Bacteria	Planctomycetes	Planctomycetia	Planctomycetales	Planctomycetaceae	1
OTU_12314	Root;k__Bacteria;p__Chlamydiae;c__Chlamydiia;o__Chlamydiales;f__Rhabdochlamydiaceae	Bacteria	Chlamydiae	Chlamydiia	Chlamydiales	Rhabdochlamydiaceae	1
OTU_12315	Root;k__Bacteria;p__Armatimonadetes;c__Chthonomonadetes;o__SJA-22;f__	Bacteria	Armatimonadetes	Chthonomonadetes	SJA-22		1
OTU_12316	Root;k__Bacteria;p__TM7;c__TM7-1;o__;f__	Bacteria	TM7	TM7-1			1
OTU_12317	Root;k__Bacteria;p__Planctomycetes;c__Phycisphaerae;o__Pla1;f__	Bacteria	Planctomycetes	Phycisphaerae	Pla1		1
OTU_12318	Root;k__Bacteria;p__Bacteroidetes;c__Cytophagia;o__Cytophagales;f__Cytophagaceae	Bacteria	Bacteroidetes	Cytophagia	Cytophagales	Cytophagaceae	1
OTU_12319	Root;k__Bacteria;p__Proteobacteria;c__Deltaproteobacteria;o__MIZ46;f__	Bacteria	Proteobacteria	Deltaproteobacteria	MIZ46		1
OTU_1232	Root;k__Bacteria;p__Verrucomicrobia;c__[Spartobacteria];o__[Chthoniobacterales];f__[Chthoniobacteraceae]	Bacteria	Verrucomicrobia	Spartobacteria	Chthoniobacterales	Chthoniobacteraceae	1
OTU_12320	Unassigned	Unassigned	Unassigned	Unassigned	Unassigned	Unassigned	1
OTU_12321	Unassigned	Unassigned	Unassigned	Unassigned	Unassigned	Unassigned	1
OTU_12322	Root;k__Bacteria;p__Chlamydiae;c__Chlamydiia;o__Chlamydiales;f__	Bacteria	Chlamydiae	Chlamydiia	Chlamydiales		1
OTU_12323	Root;k__Bacteria;p__Proteobacteria;c__TA18;o__PHOS-HD29;f__	Bacteria	Proteobacteria	TA18	PHOS-HD29		1
OTU_12324	Root;k__Bacteria;p__Proteobacteria;c__Deltaproteobacteria;o__MIZ46;f__	Bacteria	Proteobacteria	Deltaproteobacteria	MIZ46		1
OTU_12325	Root;k__Bacteria;p__Planctomycetes;c__Planctomycetia;o__Gemmatales;f__Gemmataceae	Bacteria	Planctomycetes	Planctomycetia	Gemmatales	Gemmataceae	1
OTU_12326	Root;k__Bacteria;p__Actinobacteria;c__Acidimicrobiia;o__Acidimicrobiales;f__	Bacteria	Actinobacteria	Acidimicrobiia	Acidimicrobiales		1
OTU_12327	Root;k__Bacteria;p__Proteobacteria;c__TA18;o__PHOS-HD29;f__	Bacteria	Proteobacteria	TA18	PHOS-HD29		1
OTU_12328	Root;k__Bacteria;p__Verrucomicrobia;c__[Pedosphaerae];o__[Pedosphaerales];f__	Bacteria	Verrucomicrobia	Pedosphaerae	Pedosphaerales		1
OTU_12329	Root;k__Bacteria;p__Chlamydiae;c__Chlamydiia;o__Chlamydiales;f__Parachlamydiaceae	Bacteria	Chlamydiae	Chlamydiia	Chlamydiales	Parachlamydiaceae	0.67
OTU_1233	Root;k__Bacteria;p__Proteobacteria;c__Deltaproteobacteria;o__Myxococcales;f__Haliangiaceae	Bacteria	Proteobacteria	Deltaproteobacteria	Myxococcales	Haliangiaceae	1
OTU_12330	Unassigned	Unassigned	Unassigned	Unassigned	Unassigned	Unassigned	1
OTU_12331	Root;k__Bacteria;p__Proteobacteria;c__Alphaproteobacteria;o__Rickettsiales;f__Rickettsiaceae	Bacteria	Proteobacteria	Alphaproteobacteria	Rickettsiales	Rickettsiaceae	1
OTU_12332	Unassigned	Unassigned	Unassigned	Unassigned	Unassigned	Unassigned	1
OTU_12333	Unassigned	Unassigned	Unassigned	Unassigned	Unassigned	Unassigned	1
OTU_12334	Root;k__Bacteria;p__Proteobacteria;c__Alphaproteobacteria;o__Rhodospirillales;f__Acetobacteraceae	Bacteria	Proteobacteria	Alphaproteobacteria	Rhodospirillales	Acetobacteraceae	0.67
OTU_12335	Unassigned	Unassigned	Unassigned	Unassigned	Unassigned	Unassigned	1
OTU_12336	Root;k__Bacteria;p__Actinobacteria;c__Actinobacteria;o__Actinomycetales;f__Streptomycetaceae	Bacteria	Actinobacteria	Actinobacteria	Actinomycetales	Streptomycetaceae	1
OTU_12337	Unassigned	Unassigned	Unassigned	Unassigned	Unassigned	Unassigned	1
OTU_12338	Unassigned	Unassigned	Unassigned	Unassigned	Unassigned	Unassigned	1
OTU_12339	Root;k__Bacteria;p__Cyanobacteria;c__4C0d-2;o__SM1D11;f__	Bacteria	Cyanobacteria	4C0d-2	SM1D11		1
OTU_1234	Root;k__Bacteria;p__AD3;c__JG37-AG-4;o__;f__	Bacteria	AD3	JG37-AG-4			1
OTU_12340	Unassigned	Unassigned	Unassigned	Unassigned	Unassigned	Unassigned	1
OTU_12341	Root;k__Bacteria;p__OP11;c__OP11-1;o__;f__	Bacteria	OP11	OP11-1			1
OTU_12342	Unassigned	Unassigned	Unassigned	Unassigned	Unassigned	Unassigned	1
OTU_12343	Root;k__Bacteria;p__Planctomycetes;c__Planctomycetia;o__Gemmatales;f__Isosphaeraceae	Bacteria	Planctomycetes	Planctomycetia	Gemmatales	Isosphaeraceae	1
OTU_12344	Unassigned	Unassigned	Unassigned	Unassigned	Unassigned	Unassigned	1
OTU_12345	Root;k__Bacteria;p__Chloroflexi;c__TK10;o__AKYG885;f__	Bacteria	Chloroflexi	TK10	AKYG885		0.67
OTU_12346	Root;k__Bacteria;p__Bacteroidetes;c__Cytophagia;o__Cytophagales;f__Cytophagaceae	Bacteria	Bacteroidetes	Cytophagia	Cytophagales	Cytophagaceae	1
OTU_12347	Root;k__Bacteria;p__Proteobacteria;c__Betaproteobacteria	Bacteria	Proteobacteria	Betaproteobacteria	Root;k__Bacteria;p__Proteobacteria;c__Betaproteobacteria	Root;k__Bacteria;p__Proteobacteria;c__Betaproteobacteria	1
OTU_12348	Root;k__Bacteria;p__Proteobacteria;c__Deltaproteobacteria;o__Bdellovibrionales;f__Bdellovibrionaceae	Bacteria	Proteobacteria	Deltaproteobacteria	Bdellovibrionales	Bdellovibrionaceae	1
OTU_12349	Root;k__Bacteria;p__Chloroflexi;c__C0119;o__;f__	Bacteria	Chloroflexi	C0119			1
OTU_1235	Root;k__Bacteria;p__Verrucomicrobia;c__[Pedosphaerae];o__[Pedosphaerales];f__[Pedosphaeraceae]	Bacteria	Verrucomicrobia	Pedosphaerae	Pedosphaerales	Pedosphaeraceae	0.67
OTU_12350	Root;k__Bacteria;p__TM7;c__TM7-3;o__;f__	Bacteria	TM7	TM7-3			0.67
OTU_12351	Root;k__Bacteria;p__Actinobacteria;c__Thermoleophilia;o__Solirubrobacterales;f__Conexibacteraceae	Bacteria	Actinobacteria	Thermoleophilia	Solirubrobacterales	Conexibacteraceae	0.67
OTU_12352	Unassigned	Unassigned	Unassigned	Unassigned	Unassigned	Unassigned	1
OTU_12353	Unassigned	Unassigned	Unassigned	Unassigned	Unassigned	Unassigned	1
OTU_12354	Unassigned	Unassigned	Unassigned	Unassigned	Unassigned	Unassigned	1
OTU_12355	Root;k__Bacteria;p__Cyanobacteria;c__Chloroplast;o__Stramenopiles;f__	Bacteria	Cyanobacteria	Chloroplast	Stramenopiles		1
OTU_12356	Root;k__Bacteria;p__Proteobacteria;c__Deltaproteobacteria;o__Bdellovibrionales;f__Bdellovibrionaceae	Bacteria	Proteobacteria	Deltaproteobacteria	Bdellovibrionales	Bdellovibrionaceae	1
OTU_12357	Root;k__Bacteria;p__Chloroflexi;c__Ktedonobacteria;o__Elev-1554;f__	Bacteria	Chloroflexi	Ktedonobacteria	Elev-1554		1
OTU_12358	Unassigned	Unassigned	Unassigned	Unassigned	Unassigned	Unassigned	1
OTU_12359	Root;k__Bacteria;p__Bacteroidetes;c__Flavobacteriia;o__Flavobacteriales;f__Cryomorphaceae	Bacteria	Bacteroidetes	Flavobacteriia	Flavobacteriales	Cryomorphaceae	1
OTU_1236	Root;k__Bacteria;p__Bacteroidetes;c__Sphingobacteriia;o__Sphingobacteriales;f__	Bacteria	Bacteroidetes	Sphingobacteriia	Sphingobacteriales		1
OTU_12360	Root;k__Bacteria;p__Proteobacteria;c__Alphaproteobacteria;o__Rhizobiales;f__Beijerinckiaceae	Bacteria	Proteobacteria	Alphaproteobacteria	Rhizobiales	Beijerinckiaceae	1
OTU_12361	Root;k__Bacteria;p__Proteobacteria;c__Deltaproteobacteria;o__Bdellovibrionales;f__Bdellovibrionaceae	Bacteria	Proteobacteria	Deltaproteobacteria	Bdellovibrionales	Bdellovibrionaceae	1
OTU_12362	Unassigned	Unassigned	Unassigned	Unassigned	Unassigned	Unassigned	1
OTU_12363	Unassigned	Unassigned	Unassigned	Unassigned	Unassigned	Unassigned	1
OTU_12364	Root;k__Bacteria;p__Planctomycetes;c__Planctomycetia;o__Gemmatales;f__Gemmataceae	Bacteria	Planctomycetes	Planctomycetia	Gemmatales	Gemmataceae	1
OTU_12365	Unassigned	Unassigned	Unassigned	Unassigned	Unassigned	Unassigned	1
OTU_12366	Root;k__Bacteria;p__Proteobacteria;c__Alphaproteobacteria;o__Rickettsiales;f__	Bacteria	Proteobacteria	Alphaproteobacteria	Rickettsiales		1
OTU_12367	Root;k__Bacteria;p__Acidobacteria;c__Acidobacteriia;o__Acidobacteriales;f__Koribacteraceae	Bacteria	Acidobacteria	Acidobacteriia	Acidobacteriales	Koribacteraceae	1
OTU_12368	Root;k__Bacteria;p__Actinobacteria;c__Acidimicrobiia;o__Acidimicrobiales;f__SC3-41	Bacteria	Actinobacteria	Acidimicrobiia	Acidimicrobiales	SC3-41	0.67
OTU_12369	Root;k__Bacteria;p__Firmicutes;c__Clostridia;o__Clostridiales;f__Gracilibacteraceae	Bacteria	Firmicutes	Clostridia	Clostridiales	Gracilibacteraceae	1
OTU_1237	Root;k__Bacteria;p__Proteobacteria;c__Alphaproteobacteria;o__;f__	Bacteria	Proteobacteria	Alphaproteobacteria			1
OTU_12370	Root;k__Bacteria;p__Proteobacteria;c__Deltaproteobacteria;o__FAC87;f__	Bacteria	Proteobacteria	Deltaproteobacteria	FAC87		1
OTU_12371	Root;k__Bacteria;p__Armatimonadetes;c__SHA-37;o__;f__	Bacteria	Armatimonadetes	SHA-37			1
OTU_12372	Root;k__Bacteria;p__Planctomycetes;c__Planctomycetia;o__Gemmatales;f__Gemmataceae	Bacteria	Planctomycetes	Planctomycetia	Gemmatales	Gemmataceae	1
OTU_12373	Unassigned	Unassigned	Unassigned	Unassigned	Unassigned	Unassigned	1
OTU_12374	Root;k__Bacteria;p__Planctomycetes;c__vadinHA49;o__DH61;f__	Bacteria	Planctomycetes	vadinHA49	DH61		1
OTU_12375	Unassigned	Unassigned	Unassigned	Unassigned	Unassigned	Unassigned	1
OTU_12376	Root;k__Bacteria;p__Proteobacteria;c__Deltaproteobacteria;o__Myxococcales;f__	Bacteria	Proteobacteria	Deltaproteobacteria	Myxococcales		0.67
OTU_12377	Root;k__Bacteria;p__Proteobacteria;c__TA18;o__PHOS-HD29;f__	Bacteria	Proteobacteria	TA18	PHOS-HD29		1
OTU_12378	Root;k__Bacteria;p__TM7;c__TM7-3;o__;f__	Bacteria	TM7	TM7-3			1
OTU_12379	Unassigned	Unassigned	Unassigned	Unassigned	Unassigned	Unassigned	1
OTU_1238	Root;k__Bacteria;p__Planctomycetes;c__Planctomycetia;o__Planctomycetales;f__Planctomycetaceae	Bacteria	Planctomycetes	Planctomycetia	Planctomycetales	Planctomycetaceae	1
OTU_12380	Root;k__Bacteria;p__Proteobacteria;c__Gammaproteobacteria;o__Legionellales;f__Coxiellaceae	Bacteria	Proteobacteria	Gammaproteobacteria	Legionellales	Coxiellaceae	1
OTU_12381	Unassigned	Unassigned	Unassigned	Unassigned	Unassigned	Unassigned	1
OTU_12382	Root;k__Bacteria;p__Bacteroidetes;c__Flavobacteriia;o__Flavobacteriales;f__Flavobacteriaceae	Bacteria	Bacteroidetes	Flavobacteriia	Flavobacteriales	Flavobacteriaceae	1
OTU_12383	Root;k__Bacteria;p__Firmicutes;c__Clostridia;o__Clostridiales;f__Veillonellaceae	Bacteria	Firmicutes	Clostridia	Clostridiales	Veillonellaceae	1
OTU_12384	Unassigned	Unassigned	Unassigned	Unassigned	Unassigned	Unassigned	1
OTU_12385	Root;k__Bacteria;p__Proteobacteria;c__Gammaproteobacteria;o__Legionellales;f__Legionellaceae	Bacteria	Proteobacteria	Gammaproteobacteria	Legionellales	Legionellaceae	1
OTU_12386	Root;k__Bacteria;p__Verrucomicrobia;c__Opitutae;o__Opitutales;f__Opitutaceae	Bacteria	Verrucomicrobia	Opitutae	Opitutales	Opitutaceae	1
OTU_12387	Root;k__Bacteria;p__Chloroflexi;c__Thermomicrobia;o__JG30-KF-CM45;f__	Bacteria	Chloroflexi	Thermomicrobia	JG30-KF-CM45		1
OTU_12388	Unassigned	Unassigned	Unassigned	Unassigned	Unassigned	Unassigned	1
OTU_12389	Root;k__Bacteria;p__Proteobacteria;c__Gammaproteobacteria;o__Legionellales;f__Coxiellaceae	Bacteria	Proteobacteria	Gammaproteobacteria	Legionellales	Coxiellaceae	1
OTU_1239	Root;k__Bacteria;p__Cyanobacteria;c__Oscillatoriophycideae;o__Oscillatoriales;f__Phormidiaceae	Bacteria	Cyanobacteria	Oscillatoriophycideae	Oscillatoriales	Phormidiaceae	0.67
OTU_12390	Root;k__Bacteria;p__Firmicutes;c__Bacilli;o__Bacillales;f__Paenibacillaceae	Bacteria	Firmicutes	Bacilli	Bacillales	Paenibacillaceae	1
OTU_12391	Unassigned	Unassigned	Unassigned	Unassigned	Unassigned	Unassigned	1
OTU_12392	Root;k__Bacteria;p__Planctomycetes;c__Phycisphaerae;o__WD2101;f__	Bacteria	Planctomycetes	Phycisphaerae	WD2101		1
OTU_12393	Root;k__Bacteria;p__Proteobacteria;c__Alphaproteobacteria;o__Sphingomonadales;f__Sphingomonadaceae	Bacteria	Proteobacteria	Alphaproteobacteria	Sphingomonadales	Sphingomonadaceae	1
OTU_12394	Root;k__Bacteria;p__Armatimonadetes;c__Armatimonadia;o__FW68;f__	Bacteria	Armatimonadetes	Armatimonadia	FW68		1
OTU_12395	Root;k__Bacteria;p__Planctomycetes;c__Planctomycetia;o__Gemmatales;f__Gemmataceae	Bacteria	Planctomycetes	Planctomycetia	Gemmatales	Gemmataceae	1
OTU_12396	Root;k__Bacteria;p__Bacteroidetes;c__Flavobacteriia;o__Flavobacteriales;f__Flavobacteriaceae	Bacteria	Bacteroidetes	Flavobacteriia	Flavobacteriales	Flavobacteriaceae	1
OTU_12397	Root;k__Bacteria;p__Proteobacteria;c__Alphaproteobacteria;o__Rickettsiales;f__Rickettsiaceae	Bacteria	Proteobacteria	Alphaproteobacteria	Rickettsiales	Rickettsiaceae	1
OTU_12398	Root;k__Bacteria;p__Proteobacteria;c__Deltaproteobacteria;o__Myxococcales;f__	Bacteria	Proteobacteria	Deltaproteobacteria	Myxococcales		1
OTU_12399	Unassigned	Unassigned	Unassigned	Unassigned	Unassigned	Unassigned	1
OTU_124	Unassigned	Unassigned	Unassigned	Unassigned	Unassigned	Unassigned	1
OTU_1240	Root;k__Bacteria;p__Bacteroidetes;c__Sphingobacteriia;o__Sphingobacteriales;f__Sphingobacteriaceae	Bacteria	Bacteroidetes	Sphingobacteriia	Sphingobacteriales	Sphingobacteriaceae	1
OTU_12400	Unassigned	Unassigned	Unassigned	Unassigned	Unassigned	Unassigned	1
OTU_12401	Root;k__Bacteria;p__Acidobacteria;c__Solibacteres;o__Solibacterales;f__Solibacteraceae	Bacteria	Acidobacteria	Solibacteres	Solibacterales	Solibacteraceae	1
OTU_12402	Root;k__Archaea;p__[Parvarchaeota];c__[Parvarchaea];o__YLA114;f__	Archaea	Parvarchaeota	Parvarchaea	YLA114		1
OTU_12403	Root;k__Bacteria;p__Gemmatimonadetes;c__Gemm-1;o__;f__	Bacteria	Gemmatimonadetes	Gemm-1			1
OTU_12404	Root;k__Bacteria;p__Proteobacteria;c__Deltaproteobacteria;o__Bdellovibrionales;f__Bdellovibrionaceae	Bacteria	Proteobacteria	Deltaproteobacteria	Bdellovibrionales	Bdellovibrionaceae	1
OTU_12405	Unassigned	Unassigned	Unassigned	Unassigned	Unassigned	Unassigned	1
OTU_12406	Root;k__Bacteria;p__Planctomycetes;c__Phycisphaerae;o__WD2101;f__	Bacteria	Planctomycetes	Phycisphaerae	WD2101		1
OTU_12407	Unassigned	Unassigned	Unassigned	Unassigned	Unassigned	Unassigned	1
OTU_12408	Root;k__Bacteria;p__Chloroflexi;c__Thermomicrobia;o__JG30-KF-CM45;f__	Bacteria	Chloroflexi	Thermomicrobia	JG30-KF-CM45		1
OTU_12409	Unassigned	Unassigned	Unassigned	Unassigned	Unassigned	Unassigned	1
OTU_1241	Root;k__Bacteria;p__Proteobacteria;c__Betaproteobacteria;o__Burkholderiales;f__Oxalobacteraceae	Bacteria	Proteobacteria	Betaproteobacteria	Burkholderiales	Oxalobacteraceae	1
OTU_12410	Root;k__Bacteria;p__TM6;c__SJA-4;o__;f__	Bacteria	TM6	SJA-4			0.67
OTU_12411	Root;k__Bacteria;p__Proteobacteria;c__TA18;o__PHOS-HD29;f__	Bacteria	Proteobacteria	TA18	PHOS-HD29		1
OTU_12412	Root;k__Bacteria;p__Verrucomicrobia;c__[Spartobacteria];o__[Chthoniobacterales];f__[Chthoniobacteraceae]	Bacteria	Verrucomicrobia	Spartobacteria	Chthoniobacterales	Chthoniobacteraceae	1
OTU_12413	Root;k__Bacteria;p__Proteobacteria;c__Deltaproteobacteria;o__Myxococcales;f__	Bacteria	Proteobacteria	Deltaproteobacteria	Myxococcales		1
OTU_12414	Root;k__Bacteria;p__Firmicutes;c__Clostridia;o__OPB54;f__	Bacteria	Firmicutes	Clostridia	OPB54		1
OTU_12415	Root;k__Bacteria;p__Acidobacteria;c__iii1-8;o__32-20;f__	Bacteria	Acidobacteria	iii1-8	32-20		1
OTU_12416	Unassigned	Unassigned	Unassigned	Unassigned	Unassigned	Unassigned	1
OTU_12417	Root;k__Archaea;p__Euryarchaeota;c__Thermoplasmata;o__E2;f__Marine group II	Archaea	Euryarchaeota	Thermoplasmata	E2	Marine group II	1
OTU_12418	Root;k__Bacteria;p__Proteobacteria;c__Gammaproteobacteria;o__Legionellales;f__Legionellaceae	Bacteria	Proteobacteria	Gammaproteobacteria	Legionellales	Legionellaceae	1
OTU_12419	Root;k__Bacteria;p__Gemmatimonadetes;c__Gemmatimonadetes;o__Gemmatimonadales;f__	Bacteria	Gemmatimonadetes	Gemmatimonadetes	Gemmatimonadales		1
OTU_1242	Root;k__Bacteria;p__Proteobacteria;c__Deltaproteobacteria;o__MIZ46;f__	Bacteria	Proteobacteria	Deltaproteobacteria	MIZ46		1
OTU_12420	Root;k__Bacteria;p__Proteobacteria;c__TA18;o__CV90;f__	Bacteria	Proteobacteria	TA18	CV90		1
OTU_12421	Root;k__Bacteria;p__Proteobacteria;c__Alphaproteobacteria;o__Rhodospirillales;f__Rhodospirillaceae	Bacteria	Proteobacteria	Alphaproteobacteria	Rhodospirillales	Rhodospirillaceae	1
OTU_12422	Root;k__Bacteria;p__OP11;c__OP11-2;o__WCHB1-07;f__	Bacteria	OP11	OP11-2	WCHB1-07		1
OTU_12423	Root;k__Bacteria;p__Chloroflexi;c__C0119;o__;f__	Bacteria	Chloroflexi	C0119			1
OTU_12424	Root;k__Bacteria;p__Proteobacteria;c__Alphaproteobacteria;o__BD7-3;f__	Bacteria	Proteobacteria	Alphaproteobacteria	BD7-3		1
OTU_12425	Root;k__Bacteria;p__Proteobacteria;c__Deltaproteobacteria;o__Bdellovibrionales;f__Bdellovibrionaceae	Bacteria	Proteobacteria	Deltaproteobacteria	Bdellovibrionales	Bdellovibrionaceae	1
OTU_12426	Root;k__Bacteria;p__Proteobacteria;c__Alphaproteobacteria	Bacteria	Proteobacteria	Alphaproteobacteria	Root;k__Bacteria;p__Proteobacteria;c__Alphaproteobacteria	Root;k__Bacteria;p__Proteobacteria;c__Alphaproteobacteria	1
OTU_12427	Root;k__Bacteria;p__Planctomycetes;c__Phycisphaerae;o__WD2101;f__	Bacteria	Planctomycetes	Phycisphaerae	WD2101		1
OTU_12428	Root;k__Bacteria;p__Proteobacteria;c__Deltaproteobacteria;o__MIZ46;f__	Bacteria	Proteobacteria	Deltaproteobacteria	MIZ46		1
OTU_12429	Unassigned	Unassigned	Unassigned	Unassigned	Unassigned	Unassigned	1
OTU_1243	Unassigned	Unassigned	Unassigned	Unassigned	Unassigned	Unassigned	1
OTU_12430	Root;k__Bacteria;p__Planctomycetes;c__Phycisphaerae;o__WD2101;f__	Bacteria	Planctomycetes	Phycisphaerae	WD2101		1
OTU_12431	Root;k__Bacteria;p__Proteobacteria;c__Deltaproteobacteria;o__Myxococcales;f__0319-6G20	Bacteria	Proteobacteria	Deltaproteobacteria	Myxococcales	0319-6G20	1
OTU_12432	Unassigned	Unassigned	Unassigned	Unassigned	Unassigned	Unassigned	1
OTU_12433	Root;k__Bacteria;p__Proteobacteria;c__Deltaproteobacteria;o__Syntrophobacterales;f__Syntrophaceae	Bacteria	Proteobacteria	Deltaproteobacteria	Syntrophobacterales	Syntrophaceae	1
OTU_12434	Root;k__Bacteria;p__WPS-2;c__;o__;f__	Bacteria	WPS-2				1
OTU_12435	Root;k__Bacteria;p__Chloroflexi;c__Anaerolineae;o__SBR1031;f__A4b	Bacteria	Chloroflexi	Anaerolineae	SBR1031	A4b	1
OTU_12436	Unassigned	Unassigned	Unassigned	Unassigned	Unassigned	Unassigned	1
OTU_12437	Root;k__Bacteria;p__OD1;c__ZB2;o__;f__	Bacteria	OD1	ZB2			1
OTU_12438	Root;k__Bacteria;p__Cyanobacteria;c__Chloroplast;o__Chlorophyta;f__Trebouxiophyceae	Bacteria	Cyanobacteria	Chloroplast	Chlorophyta	Trebouxiophyceae	1
OTU_12439	Root;k__Bacteria;p__Actinobacteria;c__Thermoleophilia;o__Gaiellales;f__AK1AB1_02E	Bacteria	Actinobacteria	Thermoleophilia	Gaiellales	AK1AB1_02E	1
OTU_1244	Root;k__Bacteria;p__Chloroflexi;c__C0119;o__;f__	Bacteria	Chloroflexi	C0119			1
OTU_12440	Root;k__Bacteria;p__Proteobacteria;c__Deltaproteobacteria;o__Myxococcales;f__	Bacteria	Proteobacteria	Deltaproteobacteria	Myxococcales		1
OTU_12441	Root;k__Bacteria;p__Chlamydiae;c__Chlamydiia;o__Chlamydiales;f__Parachlamydiaceae	Bacteria	Chlamydiae	Chlamydiia	Chlamydiales	Parachlamydiaceae	1
OTU_12442	Root;k__Bacteria;p__Verrucomicrobia;c__[Spartobacteria];o__[Chthoniobacterales];f__[Chthoniobacteraceae]	Bacteria	Verrucomicrobia	Spartobacteria	Chthoniobacterales	Chthoniobacteraceae	1
OTU_12443	Root;k__Bacteria;p__Proteobacteria;c__Deltaproteobacteria;o__Myxococcales;f__	Bacteria	Proteobacteria	Deltaproteobacteria	Myxococcales		1
OTU_12444	Root;k__Bacteria;p__Actinobacteria;c__Actinobacteria;o__Actinomycetales;f__Micromonosporaceae	Bacteria	Actinobacteria	Actinobacteria	Actinomycetales	Micromonosporaceae	1
OTU_12445	Root;k__Bacteria;p__Cyanobacteria;c__Oscillatoriophycideae;o__Oscillatoriales;f__Phormidiaceae	Bacteria	Cyanobacteria	Oscillatoriophycideae	Oscillatoriales	Phormidiaceae	1
OTU_12446	Unassigned	Unassigned	Unassigned	Unassigned	Unassigned	Unassigned	1
OTU_12447	Root;k__Bacteria;p__Gemmatimonadetes;c__Gemmatimonadetes;o__;f__	Bacteria	Gemmatimonadetes	Gemmatimonadetes			0.67
OTU_12448	Root;k__Bacteria;p__Proteobacteria;c__Deltaproteobacteria;o__Myxococcales;f__Haliangiaceae	Bacteria	Proteobacteria	Deltaproteobacteria	Myxococcales	Haliangiaceae	1
OTU_12449	Root;k__Bacteria;p__Proteobacteria;c__Alphaproteobacteria;o__;f__	Bacteria	Proteobacteria	Alphaproteobacteria			1
OTU_1245	Root;k__Bacteria;p__Cyanobacteria;c__Chloroplast;o__Chlorophyta;f__	Bacteria	Cyanobacteria	Chloroplast	Chlorophyta		1
OTU_12450	Root;k__Bacteria;p__Proteobacteria;c__TA18;o__CV90;f__	Bacteria	Proteobacteria	TA18	CV90		1
OTU_12451	Unassigned	Unassigned	Unassigned	Unassigned	Unassigned	Unassigned	1
OTU_12452	Root;k__Bacteria;p__Firmicutes;c__Bacilli;o__Bacillales;f__Paenibacillaceae	Bacteria	Firmicutes	Bacilli	Bacillales	Paenibacillaceae	1
OTU_12453	Root;k__Bacteria;p__Firmicutes;c__Clostridia;o__Thermoanaerobacterales;f__Caldicellulosiruptoraceae	Bacteria	Firmicutes	Clostridia	Thermoanaerobacterales	Caldicellulosiruptoraceae	1
OTU_12454	Root;k__Bacteria;p__Cyanobacteria;c__Chloroplast;o__Stramenopiles;f__	Bacteria	Cyanobacteria	Chloroplast	Stramenopiles		1
OTU_12455	Unassigned	Unassigned	Unassigned	Unassigned	Unassigned	Unassigned	1
OTU_12456	Root;k__Bacteria;p__Proteobacteria;c__Deltaproteobacteria;o__MIZ46;f__	Bacteria	Proteobacteria	Deltaproteobacteria	MIZ46		1
OTU_12457	Root;k__Bacteria;p__Chlamydiae;c__Chlamydiia;o__Chlamydiales;f__Parachlamydiaceae	Bacteria	Chlamydiae	Chlamydiia	Chlamydiales	Parachlamydiaceae	1
OTU_12458	Unassigned	Unassigned	Unassigned	Unassigned	Unassigned	Unassigned	1
OTU_12459	Root;k__Bacteria;p__Proteobacteria;c__Alphaproteobacteria;o__Rhodobacterales;f__Rhodobacteraceae	Bacteria	Proteobacteria	Alphaproteobacteria	Rhodobacterales	Rhodobacteraceae	1
OTU_1246	Root;k__Bacteria;p__Chlorobi;c__OPB56;o__;f__	Bacteria	Chlorobi	OPB56			1
OTU_12460	Root;k__Bacteria;p__Acidobacteria;c__[Chloracidobacteria];o__RB41;f__	Bacteria	Acidobacteria	Chloracidobacteria	RB41		1
OTU_12461	Unassigned	Unassigned	Unassigned	Unassigned	Unassigned	Unassigned	1
OTU_12462	Root;k__Bacteria;p__Bacteroidetes;c__Flavobacteriia;o__Flavobacteriales;f__Flavobacteriaceae	Bacteria	Bacteroidetes	Flavobacteriia	Flavobacteriales	Flavobacteriaceae	1
OTU_12463	Unassigned	Unassigned	Unassigned	Unassigned	Unassigned	Unassigned	1
OTU_12464	Root;k__Bacteria;p__Proteobacteria;c__Deltaproteobacteria;o__Myxococcales;f__	Bacteria	Proteobacteria	Deltaproteobacteria	Myxococcales		1
OTU_12465	Unassigned	Unassigned	Unassigned	Unassigned	Unassigned	Unassigned	1
OTU_12466	Root;k__Bacteria;p__Proteobacteria;c__Alphaproteobacteria;o__Rickettsiales;f__	Bacteria	Proteobacteria	Alphaproteobacteria	Rickettsiales		1
OTU_12467	Root;k__Bacteria;p__Proteobacteria;c__Deltaproteobacteria;o__Myxococcales;f__	Bacteria	Proteobacteria	Deltaproteobacteria	Myxococcales		1
OTU_12468	Unassigned	Unassigned	Unassigned	Unassigned	Unassigned	Unassigned	1
OTU_12469	Unassigned	Unassigned	Unassigned	Unassigned	Unassigned	Unassigned	1
OTU_1247	Root;k__Bacteria;p__Acidobacteria;c__Solibacteres;o__Solibacterales;f__	Bacteria	Acidobacteria	Solibacteres	Solibacterales		1
OTU_12470	Root;k__Bacteria;p__OD1;c__ZB2;o__;f__	Bacteria	OD1	ZB2			1
OTU_12471	Root;k__Bacteria;p__Cyanobacteria;c__Chloroplast;o__Stramenopiles;f__	Bacteria	Cyanobacteria	Chloroplast	Stramenopiles		1
OTU_12472	Root;k__Bacteria;p__Chloroflexi;c__Chloroflexi;o__Herpetosiphonales;f__	Bacteria	Chloroflexi	Chloroflexi	Herpetosiphonales		1
OTU_12473	Root;k__Bacteria;p__Planctomycetes;c__Planctomycetia;o__Pirellulales;f__Pirellulaceae	Bacteria	Planctomycetes	Planctomycetia	Pirellulales	Pirellulaceae	1
OTU_12474	Root;k__Bacteria;p__Actinobacteria;c__Acidimicrobiia;o__Acidimicrobiales;f__	Bacteria	Actinobacteria	Acidimicrobiia	Acidimicrobiales		1
OTU_12475	Root;k__Bacteria;p__Verrucomicrobia;c__Opitutae;o__Puniceicoccales;f__Puniceicoccaceae	Bacteria	Verrucomicrobia	Opitutae	Puniceicoccales	Puniceicoccaceae	1
OTU_12476	Unassigned	Unassigned	Unassigned	Unassigned	Unassigned	Unassigned	1
OTU_12477	Root;k__Bacteria;p__Planctomycetes;c__Planctomycetia;o__Gemmatales;f__Gemmataceae	Bacteria	Planctomycetes	Planctomycetia	Gemmatales	Gemmataceae	1
OTU_12478	Root;k__Bacteria;p__Cyanobacteria;c__4C0d-2;o__SM2F09;f__	Bacteria	Cyanobacteria	4C0d-2	SM2F09		1
OTU_12479	Unassigned	Unassigned	Unassigned	Unassigned	Unassigned	Unassigned	1
OTU_1248	Root;k__Bacteria;p__Proteobacteria;c__Deltaproteobacteria;o__Myxococcales;f__	Bacteria	Proteobacteria	Deltaproteobacteria	Myxococcales		1
OTU_12480	Root;k__Bacteria;p__BRC1;c__PRR-11;o__;f__	Bacteria	BRC1	PRR-11			1
OTU_12481	Root;k__Bacteria;p__Proteobacteria;c__Deltaproteobacteria;o__Syntrophobacterales;f__Syntrophobacteraceae	Bacteria	Proteobacteria	Deltaproteobacteria	Syntrophobacterales	Syntrophobacteraceae	1
OTU_12482	Root;k__Bacteria;p__TM7;c__TM7-3;o__;f__	Bacteria	TM7	TM7-3			1
OTU_12483	Root;k__Bacteria;p__Gemmatimonadetes;c__Gemmatimonadetes;o__Gemmatimonadales;f__	Bacteria	Gemmatimonadetes	Gemmatimonadetes	Gemmatimonadales		1
OTU_12484	Unassigned	Unassigned	Unassigned	Unassigned	Unassigned	Unassigned	1
OTU_12485	Unassigned	Unassigned	Unassigned	Unassigned	Unassigned	Unassigned	1
OTU_12486	Unassigned	Unassigned	Unassigned	Unassigned	Unassigned	Unassigned	1
OTU_12487	Root;k__Bacteria;p__Bacteroidetes;c__Sphingobacteriia;o__Sphingobacteriales;f__Sphingobacteriaceae	Bacteria	Bacteroidetes	Sphingobacteriia	Sphingobacteriales	Sphingobacteriaceae	1
OTU_12488	Unassigned	Unassigned	Unassigned	Unassigned	Unassigned	Unassigned	1
OTU_12489	Root;k__Bacteria;p__Proteobacteria;c__Deltaproteobacteria;o__[Entotheonellales];f__[Entotheonellaceae]	Bacteria	Proteobacteria	Deltaproteobacteria	Entotheonellales	Entotheonellaceae	1
OTU_1249	Root;k__Bacteria;p__Proteobacteria;c__Gammaproteobacteria;o__Xanthomonadales;f__Xanthomonadaceae	Bacteria	Proteobacteria	Gammaproteobacteria	Xanthomonadales	Xanthomonadaceae	1
OTU_12490	Root;k__Bacteria;p__Proteobacteria;c__Gammaproteobacteria;o__Legionellales;f__Legionellaceae	Bacteria	Proteobacteria	Gammaproteobacteria	Legionellales	Legionellaceae	0.67
OTU_12491	Root;k__Bacteria;p__TM7;c__TM7-1;o__;f__	Bacteria	TM7	TM7-1			1
OTU_12492	Root;k__Bacteria;p__TM7;c__SC3;o__;f__	Bacteria	TM7	SC3			1
OTU_12493	Root;k__Bacteria;p__Proteobacteria;c__Deltaproteobacteria;o__Myxococcales;f__	Bacteria	Proteobacteria	Deltaproteobacteria	Myxococcales		0.67
OTU_12494	Root;k__Bacteria;p__Gemmatimonadetes;c__Gemmatimonadetes;o__Ellin5290;f__	Bacteria	Gemmatimonadetes	Gemmatimonadetes	Ellin5290		1
OTU_12495	Unassigned	Unassigned	Unassigned	Unassigned	Unassigned	Unassigned	1
OTU_12496	Root;k__Bacteria;p__Proteobacteria;c__Gammaproteobacteria;o__Legionellales;f__Coxiellaceae	Bacteria	Proteobacteria	Gammaproteobacteria	Legionellales	Coxiellaceae	0.67
OTU_12497	Root;k__Bacteria;p__Proteobacteria;c__Gammaproteobacteria;o__Legionellales;f__Legionellaceae	Bacteria	Proteobacteria	Gammaproteobacteria	Legionellales	Legionellaceae	1
OTU_12498	Root;k__Bacteria;p__Proteobacteria;c__TA18;o__PHOS-HD29;f__	Bacteria	Proteobacteria	TA18	PHOS-HD29		1
OTU_12499	Root;k__Bacteria;p__TM7;c__TM7-1;o__;f__	Bacteria	TM7	TM7-1			1
OTU_125	Root;k__Bacteria;p__Proteobacteria;c__Betaproteobacteria;o__Burkholderiales;f__Comamonadaceae	Bacteria	Proteobacteria	Betaproteobacteria	Burkholderiales	Comamonadaceae	0.67
OTU_1250	Root;k__Bacteria;p__Proteobacteria;c__Betaproteobacteria;o__Burkholderiales;f__	Bacteria	Proteobacteria	Betaproteobacteria	Burkholderiales		0.67
OTU_12500	Unassigned	Unassigned	Unassigned	Unassigned	Unassigned	Unassigned	1
OTU_12501	Root;k__Bacteria;p__Actinobacteria;c__Thermoleophilia;o__Solirubrobacterales;f__	Bacteria	Actinobacteria	Thermoleophilia	Solirubrobacterales		0.67
OTU_12502	Root;k__Bacteria;p__Proteobacteria;c__Alphaproteobacteria;o__;f__	Bacteria	Proteobacteria	Alphaproteobacteria			1
OTU_12503	Root;k__Bacteria;p__Cyanobacteria;c__4C0d-2;o__MLE1-12;f__	Bacteria	Cyanobacteria	4C0d-2	MLE1-12		1
OTU_12504	Unassigned	Unassigned	Unassigned	Unassigned	Unassigned	Unassigned	1
OTU_12505	Root;k__Bacteria;p__Chloroflexi;c__TK10;o__B07_WMSP1;f__	Bacteria	Chloroflexi	TK10	B07_WMSP1		1
OTU_12506	Root;k__Bacteria;p__Proteobacteria;c__Gammaproteobacteria;o__Legionellales;f__Coxiellaceae	Bacteria	Proteobacteria	Gammaproteobacteria	Legionellales	Coxiellaceae	1
OTU_12507	Root;k__Bacteria;p__Proteobacteria;c__Deltaproteobacteria;o__;f__	Bacteria	Proteobacteria	Deltaproteobacteria			1
OTU_12508	Root;k__Bacteria;p__Armatimonadetes;c__0319-6E2;o__;f__	Bacteria	Armatimonadetes	0319-6E2			1
OTU_12509	Root;k__Bacteria;p__;c__;o__;f__	Bacteria					1
OTU_1251	Root;k__Bacteria;p__Bacteroidetes;c__Cytophagia;o__Cytophagales;f__Cytophagaceae	Bacteria	Bacteroidetes	Cytophagia	Cytophagales	Cytophagaceae	1
OTU_12510	Root;k__Bacteria;p__Planctomycetes;c__Phycisphaerae;o__WD2101;f__	Bacteria	Planctomycetes	Phycisphaerae	WD2101		1
OTU_12511	Root;k__Bacteria;p__Elusimicrobia;c__Elusimicrobia;o__IIb;f__	Bacteria	Elusimicrobia	Elusimicrobia	IIb		1
OTU_12512	Unassigned	Unassigned	Unassigned	Unassigned	Unassigned	Unassigned	1
OTU_12513	Root;k__Bacteria;p__TM7;c__TM7-1;o__;f__	Bacteria	TM7	TM7-1			1
OTU_12514	Root;k__Bacteria;p__[Thermi];c__Deinococci;o__Deinococcales;f__Deinococcaceae	Bacteria	Thermi	Deinococci	Deinococcales	Deinococcaceae	1
OTU_12515	Root;k__Archaea;p__Euryarchaeota;c__Halobacteria;o__Halobacteriales;f__Halobacteriaceae	Archaea	Euryarchaeota	Halobacteria	Halobacteriales	Halobacteriaceae	1
OTU_12516	Unassigned	Unassigned	Unassigned	Unassigned	Unassigned	Unassigned	1
OTU_12517	Root;k__Bacteria;p__Planctomycetes;c__Planctomycetia;o__Gemmatales;f__Gemmataceae	Bacteria	Planctomycetes	Planctomycetia	Gemmatales	Gemmataceae	1
OTU_12518	Root;k__Bacteria;p__Proteobacteria;c__Alphaproteobacteria;o__Ellin329;f__	Bacteria	Proteobacteria	Alphaproteobacteria	Ellin329		1
OTU_12519	Root;k__Bacteria;p__Chlamydiae;c__Chlamydiia;o__Chlamydiales;f__Parachlamydiaceae	Bacteria	Chlamydiae	Chlamydiia	Chlamydiales	Parachlamydiaceae	1
OTU_1252	Root;k__Bacteria;p__Verrucomicrobia;c__[Pedosphaerae];o__[Pedosphaerales];f__auto67_4W	Bacteria	Verrucomicrobia	Pedosphaerae	Pedosphaerales	auto67_4W	1
OTU_12520	Root;k__Bacteria;p__Cyanobacteria;c__Chloroplast;o__Streptophyta;f__	Bacteria	Cyanobacteria	Chloroplast	Streptophyta		1
OTU_12521	Root;k__Bacteria;p__Chloroflexi;c__Anaerolineae;o__SBR1031;f__A4b	Bacteria	Chloroflexi	Anaerolineae	SBR1031	A4b	1
OTU_12522	Root;k__Bacteria;p__Chloroflexi;c__C0119;o__;f__	Bacteria	Chloroflexi	C0119			1
OTU_12523	Root;k__Bacteria;p__Chloroflexi;c__Anaerolineae;o__H39;f__	Bacteria	Chloroflexi	Anaerolineae	H39		1
OTU_12524	Unassigned	Unassigned	Unassigned	Unassigned	Unassigned	Unassigned	1
OTU_12525	Unassigned	Unassigned	Unassigned	Unassigned	Unassigned	Unassigned	1
OTU_12526	Root;k__Bacteria;p__Proteobacteria;c__Gammaproteobacteria;o__Legionellales;f__Coxiellaceae	Bacteria	Proteobacteria	Gammaproteobacteria	Legionellales	Coxiellaceae	1
OTU_12527	Root;k__Bacteria;p__Proteobacteria;c__Gammaproteobacteria;o__Xanthomonadales;f__Sinobacteraceae	Bacteria	Proteobacteria	Gammaproteobacteria	Xanthomonadales	Sinobacteraceae	1
OTU_12528	Root;k__Bacteria;p__Proteobacteria;c__Alphaproteobacteria;o__Rhizobiales;f__Hyphomicrobiaceae	Bacteria	Proteobacteria	Alphaproteobacteria	Rhizobiales	Hyphomicrobiaceae	1
OTU_12529	Root;k__Bacteria;p__Armatimonadetes;c__[Fimbriimonadia];o__[Fimbriimonadales];f__[Fimbriimonadaceae]	Bacteria	Armatimonadetes	Fimbriimonadia	Fimbriimonadales	Fimbriimonadaceae	1
OTU_1253	Root;k__Bacteria;p__Planctomycetes;c__Planctomycetia;o__Gemmatales;f__Isosphaeraceae	Bacteria	Planctomycetes	Planctomycetia	Gemmatales	Isosphaeraceae	1
OTU_12530	Root;k__Bacteria;p__Proteobacteria;c__Alphaproteobacteria;o__Rhizobiales;f__Bradyrhizobiaceae	Bacteria	Proteobacteria	Alphaproteobacteria	Rhizobiales	Bradyrhizobiaceae	1
OTU_12531	Unassigned	Unassigned	Unassigned	Unassigned	Unassigned	Unassigned	1
OTU_12532	Root;k__Bacteria;p__Gemmatimonadetes;c__Gemmatimonadetes;o__Gemmatimonadales;f__Ellin5301	Bacteria	Gemmatimonadetes	Gemmatimonadetes	Gemmatimonadales	Ellin5301	1
OTU_12533	Root;k__Bacteria;p__Acidobacteria;c__DA052;o__Ellin6513;f__	Bacteria	Acidobacteria	DA052	Ellin6513		1
OTU_12534	Root;k__Bacteria;p__Bacteroidetes;c__[Saprospirae];o__[Saprospirales];f__Chitinophagaceae	Bacteria	Bacteroidetes	Saprospirae	Saprospirales	Chitinophagaceae	1
OTU_12535	Root;k__Bacteria;p__Proteobacteria;c__Alphaproteobacteria;o__Rickettsiales;f__mitochondria	Bacteria	Proteobacteria	Alphaproteobacteria	Rickettsiales	mitochondria	1
OTU_12536	Root;k__Bacteria;p__Firmicutes;c__Clostridia;o__Clostridiales;f__Ruminococcaceae	Bacteria	Firmicutes	Clostridia	Clostridiales	Ruminococcaceae	1
OTU_12537	Root;k__Bacteria;p__Proteobacteria;c__Gammaproteobacteria;o__Thiotrichales;f__Piscirickettsiaceae	Bacteria	Proteobacteria	Gammaproteobacteria	Thiotrichales	Piscirickettsiaceae	1
OTU_12538	Root;k__Bacteria;p__Planctomycetes;c__Planctomycetia;o__Pirellulales;f__Pirellulaceae	Bacteria	Planctomycetes	Planctomycetia	Pirellulales	Pirellulaceae	1
OTU_12539	Root;k__Bacteria;p__Cyanobacteria;c__Chloroplast;o__Streptophyta;f__	Bacteria	Cyanobacteria	Chloroplast	Streptophyta		1
OTU_1254	Unassigned	Unassigned	Unassigned	Unassigned	Unassigned	Unassigned	1
OTU_12540	Root;k__Bacteria;p__Planctomycetes;c__Planctomycetia;o__Gemmatales;f__Isosphaeraceae	Bacteria	Planctomycetes	Planctomycetia	Gemmatales	Isosphaeraceae	1
OTU_12541	Root;k__Bacteria;p__Bacteroidetes;c__Cytophagia;o__Cytophagales;f__Flammeovirgaceae	Bacteria	Bacteroidetes	Cytophagia	Cytophagales	Flammeovirgaceae	0.67
OTU_12542	Root;k__Bacteria;p__Proteobacteria;c__Alphaproteobacteria;o__BD7-3;f__	Bacteria	Proteobacteria	Alphaproteobacteria	BD7-3		1
OTU_12543	Root;k__Bacteria;p__Proteobacteria;c__Alphaproteobacteria;o__Rhodospirillales;f__Acetobacteraceae	Bacteria	Proteobacteria	Alphaproteobacteria	Rhodospirillales	Acetobacteraceae	1
OTU_12544	Root;k__Bacteria;p__Proteobacteria;c__Deltaproteobacteria;o__Syntrophobacterales;f__Syntrophobacteraceae	Bacteria	Proteobacteria	Deltaproteobacteria	Syntrophobacterales	Syntrophobacteraceae	1
OTU_12545	Unassigned	Unassigned	Unassigned	Unassigned	Unassigned	Unassigned	1
OTU_12546	Root;k__Bacteria;p__Chloroflexi;c__C0119;o__;f__	Bacteria	Chloroflexi	C0119			1
OTU_12547	Root;k__Bacteria;p__Acidobacteria;c__Acidobacteriia;o__Acidobacteriales;f__Koribacteraceae	Bacteria	Acidobacteria	Acidobacteriia	Acidobacteriales	Koribacteraceae	0.67
OTU_12548	Root;k__Bacteria;p__Chlamydiae;c__Chlamydiia;o__Chlamydiales;f__Parachlamydiaceae	Bacteria	Chlamydiae	Chlamydiia	Chlamydiales	Parachlamydiaceae	0.67
OTU_12549	Unassigned	Unassigned	Unassigned	Unassigned	Unassigned	Unassigned	1
OTU_1255	Root;k__Bacteria;p__Bacteroidetes;c__Cytophagia;o__Cytophagales;f__Cytophagaceae	Bacteria	Bacteroidetes	Cytophagia	Cytophagales	Cytophagaceae	1
OTU_12550	Unassigned	Unassigned	Unassigned	Unassigned	Unassigned	Unassigned	1
OTU_12551	Root;k__Bacteria;p__Chloroflexi;c__Anaerolineae;o__SBR1031;f__A4b	Bacteria	Chloroflexi	Anaerolineae	SBR1031	A4b	1
OTU_12552	Root;k__Bacteria;p__Proteobacteria;c__Alphaproteobacteria;o__BD7-3;f__	Bacteria	Proteobacteria	Alphaproteobacteria	BD7-3		1
OTU_12553	Unassigned	Unassigned	Unassigned	Unassigned	Unassigned	Unassigned	1
OTU_12554	Unassigned	Unassigned	Unassigned	Unassigned	Unassigned	Unassigned	1
OTU_12555	Root;k__Bacteria;p__Verrucomicrobia;c__[Spartobacteria];o__[Chthoniobacterales];f__[Chthoniobacteraceae]	Bacteria	Verrucomicrobia	Spartobacteria	Chthoniobacterales	Chthoniobacteraceae	1
OTU_12556	Unassigned	Unassigned	Unassigned	Unassigned	Unassigned	Unassigned	1
OTU_12557	Root;k__Bacteria;p__Actinobacteria;c__Acidimicrobiia;o__Acidimicrobiales;f__	Bacteria	Actinobacteria	Acidimicrobiia	Acidimicrobiales		1
OTU_12558	Root;k__Bacteria;p__Proteobacteria;c__Deltaproteobacteria;o__Myxococcales;f__	Bacteria	Proteobacteria	Deltaproteobacteria	Myxococcales		1
OTU_12559	Root;k__Bacteria;p__Firmicutes;c__Clostridia;o__Clostridiales;f__Clostridiaceae	Bacteria	Firmicutes	Clostridia	Clostridiales	Clostridiaceae	1
OTU_1256	Root;k__Bacteria;p__Actinobacteria;c__Thermoleophilia;o__Solirubrobacterales;f__	Bacteria	Actinobacteria	Thermoleophilia	Solirubrobacterales		1
OTU_12560	Root;k__Bacteria;p__Proteobacteria;c__Alphaproteobacteria;o__;f__	Bacteria	Proteobacteria	Alphaproteobacteria			1
OTU_12561	Unassigned	Unassigned	Unassigned	Unassigned	Unassigned	Unassigned	1
OTU_12562	Root;k__Bacteria;p__Proteobacteria;c__Gammaproteobacteria;o__Legionellales;f__Legionellaceae	Bacteria	Proteobacteria	Gammaproteobacteria	Legionellales	Legionellaceae	1
OTU_12563	Unassigned	Unassigned	Unassigned	Unassigned	Unassigned	Unassigned	1
OTU_12564	Root;k__Bacteria;p__Gemmatimonadetes;c__Gemm-3;o__;f__	Bacteria	Gemmatimonadetes	Gemm-3			1
OTU_12565	Root;k__Bacteria;p__Proteobacteria;c__Deltaproteobacteria;o__MIZ46;f__	Bacteria	Proteobacteria	Deltaproteobacteria	MIZ46		1
OTU_12566	Unassigned	Unassigned	Unassigned	Unassigned	Unassigned	Unassigned	1
OTU_12567	Root;k__Bacteria;p__Proteobacteria;c__Gammaproteobacteria;o__Legionellales;f__Legionellaceae	Bacteria	Proteobacteria	Gammaproteobacteria	Legionellales	Legionellaceae	1
OTU_12568	Unassigned	Unassigned	Unassigned	Unassigned	Unassigned	Unassigned	1
OTU_12569	Root;k__Bacteria;p__Planctomycetes;c__Planctomycetia;o__Pirellulales;f__Pirellulaceae	Bacteria	Planctomycetes	Planctomycetia	Pirellulales	Pirellulaceae	1
OTU_1257	Root;k__Bacteria;p__Bacteroidetes;c__[Saprospirae];o__[Saprospirales];f__Chitinophagaceae	Bacteria	Bacteroidetes	Saprospirae	Saprospirales	Chitinophagaceae	1
OTU_12570	Root;k__Bacteria;p__Proteobacteria;c__Gammaproteobacteria;o__Legionellales;f__Coxiellaceae	Bacteria	Proteobacteria	Gammaproteobacteria	Legionellales	Coxiellaceae	1
OTU_12571	Root;k__Bacteria;p__Actinobacteria;c__MB-A2-108;o__0319-7L14;f__	Bacteria	Actinobacteria	MB-A2-108	0319-7L14		1
OTU_12572	Unassigned	Unassigned	Unassigned	Unassigned	Unassigned	Unassigned	1
OTU_12573	Root;k__Bacteria;p__Proteobacteria;c__TA18;o__CV90;f__	Bacteria	Proteobacteria	TA18	CV90		1
OTU_12574	Unassigned	Unassigned	Unassigned	Unassigned	Unassigned	Unassigned	1
OTU_12575	Unassigned	Unassigned	Unassigned	Unassigned	Unassigned	Unassigned	1
OTU_12576	Unassigned	Unassigned	Unassigned	Unassigned	Unassigned	Unassigned	1
OTU_12577	Root;k__Bacteria;p__Verrucomicrobia;c__[Pedosphaerae];o__[Pedosphaerales];f__OPB35	Bacteria	Verrucomicrobia	Pedosphaerae	Pedosphaerales	OPB35	1
OTU_12578	Root;k__Bacteria;p__Gemmatimonadetes;c__Gemm-5;o__;f__	Bacteria	Gemmatimonadetes	Gemm-5			1
OTU_12579	Root;k__Bacteria;p__Proteobacteria;c__Gammaproteobacteria;o__Legionellales;f__Coxiellaceae	Bacteria	Proteobacteria	Gammaproteobacteria	Legionellales	Coxiellaceae	1
OTU_1258	Root;k__Bacteria;p__Proteobacteria;c__Alphaproteobacteria;o__Rickettsiales;f__mitochondria	Bacteria	Proteobacteria	Alphaproteobacteria	Rickettsiales	mitochondria	1
OTU_12580	Root;k__Bacteria;p__Planctomycetes;c__Phycisphaerae;o__WD2101;f__	Bacteria	Planctomycetes	Phycisphaerae	WD2101		1
OTU_12581	Unassigned	Unassigned	Unassigned	Unassigned	Unassigned	Unassigned	1
OTU_12582	Root;k__Bacteria;p__OD1;c__;o__;f__	Bacteria	OD1				1
OTU_12583	Root;k__Bacteria;p__Proteobacteria;c__Gammaproteobacteria;o__Legionellales;f__Coxiellaceae	Bacteria	Proteobacteria	Gammaproteobacteria	Legionellales	Coxiellaceae	0.67
OTU_12584	Root;k__Bacteria;p__Verrucomicrobia;c__[Spartobacteria];o__[Chthoniobacterales];f__[Chthoniobacteraceae]	Bacteria	Verrucomicrobia	Spartobacteria	Chthoniobacterales	Chthoniobacteraceae	1
OTU_12585	Unassigned	Unassigned	Unassigned	Unassigned	Unassigned	Unassigned	1
OTU_12586	Unassigned	Unassigned	Unassigned	Unassigned	Unassigned	Unassigned	1
OTU_12587	Unassigned	Unassigned	Unassigned	Unassigned	Unassigned	Unassigned	1
OTU_12588	Root;k__Bacteria;p__SR1;c__;o__;f__	Bacteria	SR1				1
OTU_12589	Root;k__Bacteria;p__Proteobacteria;c__Gammaproteobacteria;o__Legionellales;f__Coxiellaceae	Bacteria	Proteobacteria	Gammaproteobacteria	Legionellales	Coxiellaceae	1
OTU_1259	Root;k__Bacteria;p__Proteobacteria;c__Deltaproteobacteria;o__Myxococcales;f__	Bacteria	Proteobacteria	Deltaproteobacteria	Myxococcales		1
OTU_12590	Root;k__Bacteria;p__Proteobacteria;c__Alphaproteobacteria;o__Rickettsiales;f__mitochondria	Bacteria	Proteobacteria	Alphaproteobacteria	Rickettsiales	mitochondria	1
OTU_12591	Unassigned	Unassigned	Unassigned	Unassigned	Unassigned	Unassigned	1
OTU_12592	Root;k__Bacteria;p__Actinobacteria;c__MB-A2-108;o__;f__	Bacteria	Actinobacteria	MB-A2-108			1
OTU_12593	Root;k__Bacteria;p__Firmicutes;c__Bacilli;o__Bacillales;f__Bacillaceae	Bacteria	Firmicutes	Bacilli	Bacillales	Bacillaceae	0.67
OTU_12594	Root;k__Bacteria;p__Proteobacteria;c__Gammaproteobacteria;o__Legionellales;f__Coxiellaceae	Bacteria	Proteobacteria	Gammaproteobacteria	Legionellales	Coxiellaceae	1
OTU_12595	Root;k__Bacteria;p__Proteobacteria;c__Deltaproteobacteria;o__;f__	Bacteria	Proteobacteria	Deltaproteobacteria			1
OTU_12596	Root;k__Bacteria;p__Proteobacteria;c__Deltaproteobacteria;o__Spirobacillales;f__	Bacteria	Proteobacteria	Deltaproteobacteria	Spirobacillales		1
OTU_12597	Root;k__Bacteria;p__Bacteroidetes;c__[Saprospirae];o__[Saprospirales];f__Chitinophagaceae	Bacteria	Bacteroidetes	Saprospirae	Saprospirales	Chitinophagaceae	1
OTU_12598	Unassigned	Unassigned	Unassigned	Unassigned	Unassigned	Unassigned	1
OTU_12599	Root;k__Bacteria;p__Proteobacteria;c__Deltaproteobacteria;o__MIZ46;f__	Bacteria	Proteobacteria	Deltaproteobacteria	MIZ46		1
OTU_126	Root;k__Bacteria;p__Proteobacteria;c__Alphaproteobacteria;o__Ellin329;f__	Bacteria	Proteobacteria	Alphaproteobacteria	Ellin329		0.67
OTU_1260	Root;k__Bacteria;p__Proteobacteria;c__Deltaproteobacteria;o__Myxococcales;f__Haliangiaceae	Bacteria	Proteobacteria	Deltaproteobacteria	Myxococcales	Haliangiaceae	1
OTU_12600	Root;k__Bacteria;p__Planctomycetes;c__Planctomycetia;o__Gemmatales;f__Gemmataceae	Bacteria	Planctomycetes	Planctomycetia	Gemmatales	Gemmataceae	1
OTU_12601	Root;k__Bacteria;p__Acidobacteria;c__Solibacteres;o__Solibacterales;f__Solibacteraceae	Bacteria	Acidobacteria	Solibacteres	Solibacterales	Solibacteraceae	1
OTU_12602	Root;k__Bacteria;p__Proteobacteria;c__Gammaproteobacteria;o__Legionellales;f__Coxiellaceae	Bacteria	Proteobacteria	Gammaproteobacteria	Legionellales	Coxiellaceae	1
OTU_12603	Unassigned	Unassigned	Unassigned	Unassigned	Unassigned	Unassigned	1
OTU_12604	Root;k__Bacteria;p__Proteobacteria;c__Alphaproteobacteria;o__;f__	Bacteria	Proteobacteria	Alphaproteobacteria			1
OTU_12605	Unassigned	Unassigned	Unassigned	Unassigned	Unassigned	Unassigned	1
OTU_12606	Root;k__Bacteria;p__Acidobacteria;c__iii1-8;o__SJA-36;f__	Bacteria	Acidobacteria	iii1-8	SJA-36		1
OTU_12607	Unassigned	Unassigned	Unassigned	Unassigned	Unassigned	Unassigned	1
OTU_12608	Root;k__Bacteria;p__Actinobacteria;c__Thermoleophilia;o__Gaiellales;f__AK1AB1_02E	Bacteria	Actinobacteria	Thermoleophilia	Gaiellales	AK1AB1_02E	1
OTU_12609	Root;k__Bacteria;p__Proteobacteria;c__Gammaproteobacteria;o__Xanthomonadales;f__Sinobacteraceae	Bacteria	Proteobacteria	Gammaproteobacteria	Xanthomonadales	Sinobacteraceae	1
OTU_1261	Root;k__Bacteria;p__Proteobacteria;c__Deltaproteobacteria;o__Bdellovibrionales;f__Bdellovibrionaceae	Bacteria	Proteobacteria	Deltaproteobacteria	Bdellovibrionales	Bdellovibrionaceae	1
OTU_12610	Root;k__Bacteria;p__Planctomycetes;c__Planctomycetia;o__Gemmatales;f__Isosphaeraceae	Bacteria	Planctomycetes	Planctomycetia	Gemmatales	Isosphaeraceae	1
OTU_12611	Unassigned	Unassigned	Unassigned	Unassigned	Unassigned	Unassigned	1
OTU_12612	Root;k__Bacteria;p__Planctomycetes;c__Planctomycetia;o__Gemmatales;f__Gemmataceae	Bacteria	Planctomycetes	Planctomycetia	Gemmatales	Gemmataceae	1
OTU_12613	Unassigned	Unassigned	Unassigned	Unassigned	Unassigned	Unassigned	1
OTU_12614	Root;k__Bacteria;p__Gemmatimonadetes;c__Gemmatimonadetes;o__Gemmatimonadales;f__Ellin5301	Bacteria	Gemmatimonadetes	Gemmatimonadetes	Gemmatimonadales	Ellin5301	1
OTU_12615	Root;k__Bacteria;p__Chloroflexi;c__Anaerolineae;o__SBR1031;f__A4b	Bacteria	Chloroflexi	Anaerolineae	SBR1031	A4b	1
OTU_12616	Unassigned	Unassigned	Unassigned	Unassigned	Unassigned	Unassigned	1
OTU_12617	Root;k__Bacteria;p__Chloroflexi;c__C0119;o__;f__	Bacteria	Chloroflexi	C0119			1
OTU_12618	Root;k__Bacteria;p__Proteobacteria;c__Alphaproteobacteria;o__;f__	Bacteria	Proteobacteria	Alphaproteobacteria			1
OTU_12619	Unassigned	Unassigned	Unassigned	Unassigned	Unassigned	Unassigned	1
OTU_1262	Root;k__Bacteria;p__Proteobacteria;c__Alphaproteobacteria;o__Rhodospirillales;f__Acetobacteraceae	Bacteria	Proteobacteria	Alphaproteobacteria	Rhodospirillales	Acetobacteraceae	1
OTU_12620	Root;k__Bacteria;p__Cyanobacteria;c__Chloroplast;o__Chlorophyta;f__	Bacteria	Cyanobacteria	Chloroplast	Chlorophyta		1
OTU_12621	Root;k__Bacteria;p__Proteobacteria;c__;o__;f__	Bacteria	Proteobacteria				1
OTU_12622	Root;k__Archaea;p__Crenarchaeota;c__MCG;o__pGrfC26;f__	Archaea	Crenarchaeota	MCG	pGrfC26		1
OTU_12623	Root;k__Bacteria;p__Proteobacteria;c__Deltaproteobacteria;o__Myxococcales;f__Myxococcaceae	Bacteria	Proteobacteria	Deltaproteobacteria	Myxococcales	Myxococcaceae	1
OTU_12624	Root;k__Bacteria;p__Planctomycetes;c__Phycisphaerae;o__WD2101;f__	Bacteria	Planctomycetes	Phycisphaerae	WD2101		1
OTU_12625	Root;k__Bacteria;p__Proteobacteria;c__Gammaproteobacteria;o__Legionellales;f__Coxiellaceae	Bacteria	Proteobacteria	Gammaproteobacteria	Legionellales	Coxiellaceae	1
OTU_12626	Unassigned	Unassigned	Unassigned	Unassigned	Unassigned	Unassigned	1
OTU_12627	Root;k__Bacteria;p__TM6;c__SJA-4;o__;f__	Bacteria	TM6	SJA-4			1
OTU_12628	Root;k__Bacteria;p__Planctomycetes;c__OM190;o__agg27;f__	Bacteria	Planctomycetes	OM190	agg27		1
OTU_12629	Root;k__Bacteria;p__Cyanobacteria;c__Chloroplast;o__Streptophyta;f__	Bacteria	Cyanobacteria	Chloroplast	Streptophyta		1
OTU_1263	Root;k__Bacteria;p__Bacteroidetes;c__Cytophagia;o__Cytophagales;f__Cytophagaceae	Bacteria	Bacteroidetes	Cytophagia	Cytophagales	Cytophagaceae	1
OTU_12630	Root;k__Bacteria;p__Proteobacteria;c__Deltaproteobacteria;o__Myxococcales;f__	Bacteria	Proteobacteria	Deltaproteobacteria	Myxococcales		0.67
OTU_12631	Unassigned	Unassigned	Unassigned	Unassigned	Unassigned	Unassigned	1
OTU_12632	Root;k__Bacteria;p__Proteobacteria;c__Alphaproteobacteria;o__Rhodospirillales;f__	Bacteria	Proteobacteria	Alphaproteobacteria	Rhodospirillales		1
OTU_12633	Root;k__Bacteria;p__Chlorobi;c__SJA-28;o__;f__	Bacteria	Chlorobi	SJA-28			1
OTU_12634	Root;k__Bacteria;p__Proteobacteria;c__Deltaproteobacteria;o__MIZ46;f__	Bacteria	Proteobacteria	Deltaproteobacteria	MIZ46		1
OTU_12635	Root;k__Bacteria;p__Proteobacteria;c__Alphaproteobacteria;o__Rickettsiales;f__Rickettsiaceae	Bacteria	Proteobacteria	Alphaproteobacteria	Rickettsiales	Rickettsiaceae	1
OTU_12636	Unassigned	Unassigned	Unassigned	Unassigned	Unassigned	Unassigned	1
OTU_12637	Unassigned	Unassigned	Unassigned	Unassigned	Unassigned	Unassigned	1
OTU_12638	Unassigned	Unassigned	Unassigned	Unassigned	Unassigned	Unassigned	1
OTU_12639	Root;k__Bacteria;p__Actinobacteria;c__Actinobacteria;o__Actinomycetales;f__ACK-M1	Bacteria	Actinobacteria	Actinobacteria	Actinomycetales	ACK-M1	0.67
OTU_1264	Root;k__Bacteria;p__Actinobacteria;c__Thermoleophilia;o__Solirubrobacterales;f__Patulibacteraceae	Bacteria	Actinobacteria	Thermoleophilia	Solirubrobacterales	Patulibacteraceae	0.67
OTU_12640	Root;k__Bacteria;p__Proteobacteria;c__Deltaproteobacteria;o__Bdellovibrionales;f__Bdellovibrionaceae	Bacteria	Proteobacteria	Deltaproteobacteria	Bdellovibrionales	Bdellovibrionaceae	1
OTU_12641	Unassigned	Unassigned	Unassigned	Unassigned	Unassigned	Unassigned	1
OTU_12642	Unassigned	Unassigned	Unassigned	Unassigned	Unassigned	Unassigned	1
OTU_12643	Unassigned	Unassigned	Unassigned	Unassigned	Unassigned	Unassigned	1
OTU_12644	Root;k__Bacteria;p__Actinobacteria;c__Actinobacteria;o__Actinomycetales;f__Brevibacteriaceae	Bacteria	Actinobacteria	Actinobacteria	Actinomycetales	Brevibacteriaceae	1
OTU_12645	Root;k__Bacteria;p__Proteobacteria;c__Deltaproteobacteria;o__Myxococcales;f__	Bacteria	Proteobacteria	Deltaproteobacteria	Myxococcales		1
OTU_12646	Root;k__Bacteria;p__Planctomycetes;c__Planctomycetia;o__Gemmatales;f__Gemmataceae	Bacteria	Planctomycetes	Planctomycetia	Gemmatales	Gemmataceae	1
OTU_12647	Root;k__Bacteria;p__Acidobacteria;c__RB25;o__;f__	Bacteria	Acidobacteria	RB25			1
OTU_12648	Root;k__Bacteria;p__Elusimicrobia;c__Elusimicrobia;o__Elusimicrobiales;f__	Bacteria	Elusimicrobia	Elusimicrobia	Elusimicrobiales		1
OTU_12649	Root;k__Bacteria;p__Proteobacteria;c__Deltaproteobacteria;o__;f__	Bacteria	Proteobacteria	Deltaproteobacteria			1
OTU_1265	Root;k__Bacteria;p__Actinobacteria;c__Acidimicrobiia;o__Acidimicrobiales;f__EB1017	Bacteria	Actinobacteria	Acidimicrobiia	Acidimicrobiales	EB1017	1
OTU_12650	Unassigned	Unassigned	Unassigned	Unassigned	Unassigned	Unassigned	1
OTU_12651	Unassigned	Unassigned	Unassigned	Unassigned	Unassigned	Unassigned	1
OTU_12652	Root;k__Bacteria;p__TM7;c__SC3;o__;f__	Bacteria	TM7	SC3			1
OTU_12653	Root;k__Bacteria;p__WS3;c__PRR-12;o__Sediment-1;f__	Bacteria	WS3	PRR-12	Sediment-1		1
OTU_12654	Root;k__Bacteria;p__Planctomycetes;c__Planctomycetia;o__Gemmatales;f__Gemmataceae	Bacteria	Planctomycetes	Planctomycetia	Gemmatales	Gemmataceae	1
OTU_12655	Root;k__Bacteria;p__Planctomycetes;c__Planctomycetia;o__Planctomycetales;f__Planctomycetaceae	Bacteria	Planctomycetes	Planctomycetia	Planctomycetales	Planctomycetaceae	1
OTU_12656	Unassigned	Unassigned	Unassigned	Unassigned	Unassigned	Unassigned	1
OTU_12657	Root;k__Bacteria;p__Bacteroidetes;c__[Saprospirae];o__[Saprospirales];f__Chitinophagaceae	Bacteria	Bacteroidetes	Saprospirae	Saprospirales	Chitinophagaceae	1
OTU_12658	Root;k__Bacteria;p__Bacteroidetes;c__[Saprospirae];o__[Saprospirales];f__Chitinophagaceae	Bacteria	Bacteroidetes	Saprospirae	Saprospirales	Chitinophagaceae	1
OTU_12659	Root;k__Bacteria;p__Gemmatimonadetes;c__Gemm-3;o__;f__	Bacteria	Gemmatimonadetes	Gemm-3			1
OTU_1266	Root;k__Bacteria;p__Actinobacteria;c__Thermoleophilia;o__Solirubrobacterales;f__	Bacteria	Actinobacteria	Thermoleophilia	Solirubrobacterales		1
OTU_12660	Root;k__Bacteria;p__Chlamydiae;c__Chlamydiia;o__Chlamydiales;f__Parachlamydiaceae	Bacteria	Chlamydiae	Chlamydiia	Chlamydiales	Parachlamydiaceae	0.67
OTU_12661	Unassigned	Unassigned	Unassigned	Unassigned	Unassigned	Unassigned	1
OTU_12662	Unassigned	Unassigned	Unassigned	Unassigned	Unassigned	Unassigned	1
OTU_12663	Unassigned	Unassigned	Unassigned	Unassigned	Unassigned	Unassigned	1
OTU_12664	Root;k__Bacteria;p__Chloroflexi;c__Ktedonobacteria;o__B12-WMSP1;f__	Bacteria	Chloroflexi	Ktedonobacteria	B12-WMSP1		1
OTU_12665	Root;k__Bacteria;p__Armatimonadetes;c__Chthonomonadetes;o__SJA-22;f__	Bacteria	Armatimonadetes	Chthonomonadetes	SJA-22		1
OTU_12666	Root;k__Bacteria;p__Proteobacteria;c__Deltaproteobacteria;o__Spirobacillales;f__	Bacteria	Proteobacteria	Deltaproteobacteria	Spirobacillales		1
OTU_12667	Unassigned	Unassigned	Unassigned	Unassigned	Unassigned	Unassigned	1
OTU_12668	Unassigned	Unassigned	Unassigned	Unassigned	Unassigned	Unassigned	1
OTU_12669	Unassigned	Unassigned	Unassigned	Unassigned	Unassigned	Unassigned	1
OTU_1267	Root;k__Bacteria;p__Proteobacteria;c__Deltaproteobacteria;o__Desulfuromonadales;f__Geobacteraceae	Bacteria	Proteobacteria	Deltaproteobacteria	Desulfuromonadales	Geobacteraceae	1
OTU_12670	Unassigned	Unassigned	Unassigned	Unassigned	Unassigned	Unassigned	1
OTU_12671	Root;k__Bacteria;p__Tenericutes;c__Mollicutes;o__Anaeroplasmatales;f__Anaeroplasmataceae	Bacteria	Tenericutes	Mollicutes	Anaeroplasmatales	Anaeroplasmataceae	1
OTU_12672	Root;k__Bacteria;p__[Thermi];c__Deinococci;o__Deinococcales;f__Deinococcaceae	Bacteria	Thermi	Deinococci	Deinococcales	Deinococcaceae	1
OTU_12673	Root;k__Bacteria;p__Chloroflexi;c__Thermomicrobia;o__Ellin6537;f__	Bacteria	Chloroflexi	Thermomicrobia	Ellin6537		1
OTU_12674	Root;k__Bacteria;p__Actinobacteria;c__Thermoleophilia;o__Solirubrobacterales;f__	Bacteria	Actinobacteria	Thermoleophilia	Solirubrobacterales		1
OTU_12675	Unassigned	Unassigned	Unassigned	Unassigned	Unassigned	Unassigned	1
OTU_12676	Unassigned	Unassigned	Unassigned	Unassigned	Unassigned	Unassigned	1
OTU_12677	Root;k__Bacteria;p__OD1;c__;o__;f__	Bacteria	OD1				1
OTU_12678	Root;k__Bacteria;p__Proteobacteria;c__Gammaproteobacteria;o__Legionellales;f__Coxiellaceae	Bacteria	Proteobacteria	Gammaproteobacteria	Legionellales	Coxiellaceae	1
OTU_12679	Unassigned	Unassigned	Unassigned	Unassigned	Unassigned	Unassigned	1
OTU_1268	Root;k__Bacteria;p__Acidobacteria;c__[Chloracidobacteria];o__DS-100;f__	Bacteria	Acidobacteria	Chloracidobacteria	DS-100		1
OTU_12680	Root;k__Bacteria;p__Planctomycetes;c__Phycisphaerae;o__WD2101;f__	Bacteria	Planctomycetes	Phycisphaerae	WD2101		1
OTU_12681	Root;k__Bacteria;p__Planctomycetes;c__Planctomycetia;o__Pirellulales;f__Pirellulaceae	Bacteria	Planctomycetes	Planctomycetia	Pirellulales	Pirellulaceae	1
OTU_12682	Root;k__Bacteria;p__Firmicutes;c__Clostridia;o__Clostridiales;f__Lachnospiraceae	Bacteria	Firmicutes	Clostridia	Clostridiales	Lachnospiraceae	1
OTU_12683	Root;k__Bacteria;p__Chlorobi;c__OPB56;o__;f__	Bacteria	Chlorobi	OPB56			1
OTU_12684	Unassigned	Unassigned	Unassigned	Unassigned	Unassigned	Unassigned	1
OTU_12685	Root;k__Bacteria;p__Acidobacteria;c__Solibacteres;o__Solibacterales;f__Solibacteraceae	Bacteria	Acidobacteria	Solibacteres	Solibacterales	Solibacteraceae	1
OTU_12686	Root;k__Bacteria;p__Proteobacteria;c__Gammaproteobacteria;o__Legionellales;f__Coxiellaceae	Bacteria	Proteobacteria	Gammaproteobacteria	Legionellales	Coxiellaceae	1
OTU_12687	Root;k__Bacteria;p__Proteobacteria;c__Gammaproteobacteria;o__HOC36;f__	Bacteria	Proteobacteria	Gammaproteobacteria	HOC36		1
OTU_12688	Root;k__Bacteria;p__Bacteroidetes;c__Cytophagia;o__Cytophagales;f__Cytophagaceae	Bacteria	Bacteroidetes	Cytophagia	Cytophagales	Cytophagaceae	1
OTU_12689	Root;k__Bacteria;p__Firmicutes;c__Bacilli;o__Lactobacillales;f__Streptococcaceae	Bacteria	Firmicutes	Bacilli	Lactobacillales	Streptococcaceae	1
OTU_1269	Root;k__Bacteria;p__TM6;c__SJA-4;o__;f__	Bacteria	TM6	SJA-4			1
OTU_12690	Unassigned	Unassigned	Unassigned	Unassigned	Unassigned	Unassigned	1
OTU_12691	Unassigned	Unassigned	Unassigned	Unassigned	Unassigned	Unassigned	1
OTU_12692	Root;k__Bacteria;p__Actinobacteria;c__Thermoleophilia;o__Gaiellales;f__AK1AB1_02E	Bacteria	Actinobacteria	Thermoleophilia	Gaiellales	AK1AB1_02E	1
OTU_12693	Root;k__Bacteria;p__Proteobacteria;c__Alphaproteobacteria;o__Caulobacterales;f__Caulobacteraceae	Bacteria	Proteobacteria	Alphaproteobacteria	Caulobacterales	Caulobacteraceae	1
OTU_12694	Root;k__Bacteria;p__Actinobacteria;c__Actinobacteria;o__Actinomycetales;f__	Bacteria	Actinobacteria	Actinobacteria	Actinomycetales		1
OTU_12695	Root;k__Bacteria;p__Chloroflexi;c__Anaerolineae;o__H39;f__	Bacteria	Chloroflexi	Anaerolineae	H39		1
OTU_12696	Root;k__Bacteria;p__TM6;c__SJA-4;o__;f__	Bacteria	TM6	SJA-4			1
OTU_12697	Root;k__Bacteria;p__Proteobacteria;c__Gammaproteobacteria;o__Methylococcales;f__Crenotrichaceae	Bacteria	Proteobacteria	Gammaproteobacteria	Methylococcales	Crenotrichaceae	0.67
OTU_12698	Root;k__Bacteria;p__Armatimonadetes;c__Armatimonadia;o__Armatimonadales;f__Armatimonadaceae	Bacteria	Armatimonadetes	Armatimonadia	Armatimonadales	Armatimonadaceae	1
OTU_12699	Root;k__Bacteria;p__Proteobacteria;c__Betaproteobacteria;o__Procabacteriales;f__Procabacteriaceae	Bacteria	Proteobacteria	Betaproteobacteria	Procabacteriales	Procabacteriaceae	1
OTU_127	Root;k__Bacteria;p__Proteobacteria;c__Gammaproteobacteria;o__Pseudomonadales;f__Pseudomonadaceae	Bacteria	Proteobacteria	Gammaproteobacteria	Pseudomonadales	Pseudomonadaceae	1
OTU_1270	Root;k__Bacteria;p__Chloroflexi;c__Anaerolineae;o__SBR1031;f__A4b	Bacteria	Chloroflexi	Anaerolineae	SBR1031	A4b	1
OTU_12700	Root;k__Bacteria;p__Planctomycetes;c__Planctomycetia;o__Gemmatales;f__Gemmataceae	Bacteria	Planctomycetes	Planctomycetia	Gemmatales	Gemmataceae	1
OTU_12701	Root;k__Bacteria;p__Bacteroidetes;c__[Saprospirae];o__[Saprospirales];f__Saprospiraceae	Bacteria	Bacteroidetes	Saprospirae	Saprospirales	Saprospiraceae	1
OTU_12702	Root;k__Bacteria;p__Armatimonadetes;c__0319-6E2;o__;f__	Bacteria	Armatimonadetes	0319-6E2			1
OTU_12703	Unassigned	Unassigned	Unassigned	Unassigned	Unassigned	Unassigned	1
OTU_12704	Unassigned	Unassigned	Unassigned	Unassigned	Unassigned	Unassigned	1
OTU_12705	Unassigned	Unassigned	Unassigned	Unassigned	Unassigned	Unassigned	1
OTU_12706	Root;k__Bacteria;p__Proteobacteria;c__Gammaproteobacteria;o__;f__	Bacteria	Proteobacteria	Gammaproteobacteria			0.67
OTU_12707	Root;k__Bacteria;p__Actinobacteria;c__Actinobacteria;o__Actinomycetales;f__Micromonosporaceae	Bacteria	Actinobacteria	Actinobacteria	Actinomycetales	Micromonosporaceae	1
OTU_12708	Unassigned	Unassigned	Unassigned	Unassigned	Unassigned	Unassigned	1
OTU_12709	Unassigned	Unassigned	Unassigned	Unassigned	Unassigned	Unassigned	1
OTU_1271	Root;k__Bacteria;p__Verrucomicrobia;c__Opitutae;o__Opitutales;f__Opitutaceae	Bacteria	Verrucomicrobia	Opitutae	Opitutales	Opitutaceae	1
OTU_12710	Root;k__Bacteria;p__TM6;c__SJA-4;o__;f__	Bacteria	TM6	SJA-4			1
OTU_12711	Unassigned	Unassigned	Unassigned	Unassigned	Unassigned	Unassigned	1
OTU_12712	Root;k__Bacteria;p__Bacteroidetes;c__At12OctB3;o__;f__	Bacteria	Bacteroidetes	At12OctB3			0.67
OTU_12713	Unassigned	Unassigned	Unassigned	Unassigned	Unassigned	Unassigned	1
OTU_12714	Root;k__Bacteria;p__Acidobacteria;c__Acidobacteria-6;o__iii1-15;f__RB40	Bacteria	Acidobacteria	Acidobacteria-6	iii1-15	RB40	1
OTU_12715	Root;k__Bacteria;p__Gemmatimonadetes;c__Gemmatimonadetes;o__;f__	Bacteria	Gemmatimonadetes	Gemmatimonadetes			1
OTU_12716	Root;k__Bacteria;p__Actinobacteria;c__Thermoleophilia;o__Gaiellales;f__Gaiellaceae	Bacteria	Actinobacteria	Thermoleophilia	Gaiellales	Gaiellaceae	1
OTU_12717	Unassigned	Unassigned	Unassigned	Unassigned	Unassigned	Unassigned	1
OTU_12718	Unassigned	Unassigned	Unassigned	Unassigned	Unassigned	Unassigned	1
OTU_12719	Root;k__Bacteria;p__Planctomycetes;c__Phycisphaerae;o__Phycisphaerales;f__	Bacteria	Planctomycetes	Phycisphaerae	Phycisphaerales		1
OTU_1272	Root;k__Bacteria;p__Bacteroidetes;c__[Saprospirae];o__[Saprospirales];f__Chitinophagaceae	Bacteria	Bacteroidetes	Saprospirae	Saprospirales	Chitinophagaceae	1
OTU_12720	Unassigned	Unassigned	Unassigned	Unassigned	Unassigned	Unassigned	1
OTU_12721	Unassigned	Unassigned	Unassigned	Unassigned	Unassigned	Unassigned	1
OTU_12722	Root;k__Bacteria;p__Proteobacteria;c__Deltaproteobacteria;o__Myxococcales;f__	Bacteria	Proteobacteria	Deltaproteobacteria	Myxococcales		1
OTU_12723	Root;k__Bacteria;p__Armatimonadetes;c__Chthonomonadetes;o__SJA-22;f__	Bacteria	Armatimonadetes	Chthonomonadetes	SJA-22		1
OTU_12724	Root;k__Bacteria;p__Planctomycetes;c__Planctomycetia;o__Gemmatales;f__Gemmataceae	Bacteria	Planctomycetes	Planctomycetia	Gemmatales	Gemmataceae	1
OTU_12725	Root;k__Bacteria;p__Proteobacteria;c__Gammaproteobacteria;o__Legionellales;f__Legionellaceae	Bacteria	Proteobacteria	Gammaproteobacteria	Legionellales	Legionellaceae	1
OTU_12726	Root;k__Bacteria;p__Bacteroidetes;c__[Saprospirae];o__[Saprospirales];f__Chitinophagaceae	Bacteria	Bacteroidetes	Saprospirae	Saprospirales	Chitinophagaceae	1
OTU_12727	Root;k__Bacteria;p__Planctomycetes;c__Phycisphaerae;o__WD2101;f__	Bacteria	Planctomycetes	Phycisphaerae	WD2101		1
OTU_12728	Root;k__Bacteria;p__OP3;c__koll11;o__GIF10;f__kpj58rc	Bacteria	OP3	koll11	GIF10	kpj58rc	1
OTU_12729	Unassigned	Unassigned	Unassigned	Unassigned	Unassigned	Unassigned	1
OTU_1273	Root;k__Bacteria;p__Verrucomicrobia;c__[Spartobacteria];o__[Chthoniobacterales];f__[Chthoniobacteraceae]	Bacteria	Verrucomicrobia	Spartobacteria	Chthoniobacterales	Chthoniobacteraceae	0.67
OTU_12730	Root;k__Bacteria;p__Planctomycetes;c__Planctomycetia;o__Gemmatales;f__Isosphaeraceae	Bacteria	Planctomycetes	Planctomycetia	Gemmatales	Isosphaeraceae	1
OTU_12731	Unassigned	Unassigned	Unassigned	Unassigned	Unassigned	Unassigned	1
OTU_12732	Root;k__Bacteria;p__Actinobacteria;c__Thermoleophilia;o__Solirubrobacterales;f__Solirubrobacteraceae	Bacteria	Actinobacteria	Thermoleophilia	Solirubrobacterales	Solirubrobacteraceae	1
OTU_12733	Root;k__Bacteria;p__Tenericutes;c__Mollicutes;o__Anaeroplasmatales;f__Anaeroplasmataceae	Bacteria	Tenericutes	Mollicutes	Anaeroplasmatales	Anaeroplasmataceae	1
OTU_12734	Root;k__Bacteria;p__Proteobacteria;c__Gammaproteobacteria;o__Xanthomonadales;f__Xanthomonadaceae	Bacteria	Proteobacteria	Gammaproteobacteria	Xanthomonadales	Xanthomonadaceae	1
OTU_12735	Root;k__Bacteria;p__Actinobacteria;c__Thermoleophilia;o__Solirubrobacterales;f__	Bacteria	Actinobacteria	Thermoleophilia	Solirubrobacterales		0.67
OTU_12736	Unassigned	Unassigned	Unassigned	Unassigned	Unassigned	Unassigned	1
OTU_12737	Root;k__Bacteria;p__Proteobacteria;c__Deltaproteobacteria;o__Myxococcales;f__	Bacteria	Proteobacteria	Deltaproteobacteria	Myxococcales		1
OTU_12738	Root;k__Bacteria;p__Proteobacteria;c__Gammaproteobacteria;o__Legionellales;f__	Bacteria	Proteobacteria	Gammaproteobacteria	Legionellales		1
OTU_12739	Root;k__Bacteria;p__Proteobacteria;c__Deltaproteobacteria;o__[Entotheonellales];f__[Entotheonellaceae]	Bacteria	Proteobacteria	Deltaproteobacteria	Entotheonellales	Entotheonellaceae	1
OTU_1274	Root;k__Bacteria;p__Bacteroidetes;c__Cytophagia;o__Cytophagales;f__Cytophagaceae	Bacteria	Bacteroidetes	Cytophagia	Cytophagales	Cytophagaceae	1
OTU_12740	Root;k__Bacteria;p__Bacteroidetes;c__Sphingobacteriia;o__Sphingobacteriales;f__Sphingobacteriaceae	Bacteria	Bacteroidetes	Sphingobacteriia	Sphingobacteriales	Sphingobacteriaceae	0.67
OTU_12741	Root;k__Bacteria;p__Planctomycetes;c__Planctomycetia;o__Gemmatales;f__Gemmataceae	Bacteria	Planctomycetes	Planctomycetia	Gemmatales	Gemmataceae	1
OTU_12742	Root;k__Bacteria;p__Bacteroidetes;c__Bacteroidia;o__Bacteroidales;f__Bacteroidaceae	Bacteria	Bacteroidetes	Bacteroidia	Bacteroidales	Bacteroidaceae	1
OTU_12743	Root;k__Bacteria;p__OP11;c__OP11-4;o__;f__	Bacteria	OP11	OP11-4			1
OTU_12744	Unassigned	Unassigned	Unassigned	Unassigned	Unassigned	Unassigned	1
OTU_12745	Unassigned	Unassigned	Unassigned	Unassigned	Unassigned	Unassigned	1
OTU_12746	Root;k__Bacteria;p__Planctomycetes;c__Planctomycetia;o__Gemmatales;f__Gemmataceae	Bacteria	Planctomycetes	Planctomycetia	Gemmatales	Gemmataceae	1
OTU_12747	Unassigned	Unassigned	Unassigned	Unassigned	Unassigned	Unassigned	1
OTU_12748	Root;k__Bacteria;p__Armatimonadetes;c__Armatimonadia;o__Armatimonadales;f__Armatimonadaceae	Bacteria	Armatimonadetes	Armatimonadia	Armatimonadales	Armatimonadaceae	1
OTU_12749	Unassigned	Unassigned	Unassigned	Unassigned	Unassigned	Unassigned	1
OTU_1275	Root;k__Bacteria;p__Firmicutes;c__Clostridia;o__Clostridiales;f__Clostridiaceae	Bacteria	Firmicutes	Clostridia	Clostridiales	Clostridiaceae	1
OTU_12750	Root;k__Bacteria;p__OD1;c__ZB2;o__;f__	Bacteria	OD1	ZB2			1
OTU_12751	Root;k__Bacteria;p__Cyanobacteria;c__ML635J-21;o__;f__	Bacteria	Cyanobacteria	ML635J-21			1
OTU_12752	Root;k__Bacteria;p__Cyanobacteria;c__ML635J-21;o__;f__	Bacteria	Cyanobacteria	ML635J-21			1
OTU_12753	Root;k__Bacteria;p__Planctomycetes;c__028H05-P-BN-P5;o__;f__	Bacteria	Planctomycetes	028H05-P-BN-P5			1
OTU_12754	Root;k__Bacteria;p__Proteobacteria;c__Gammaproteobacteria;o__Legionellales;f__	Bacteria	Proteobacteria	Gammaproteobacteria	Legionellales		1
OTU_12755	Root;k__Bacteria;p__BRC1;c__PRR-11;o__;f__	Bacteria	BRC1	PRR-11			1
OTU_12756	Root;k__Bacteria;p__TM6;c__SJA-4;o__;f__	Bacteria	TM6	SJA-4			1
OTU_12757	Unassigned	Unassigned	Unassigned	Unassigned	Unassigned	Unassigned	1
OTU_12758	Unassigned	Unassigned	Unassigned	Unassigned	Unassigned	Unassigned	1
OTU_12759	Root;k__Bacteria;p__Proteobacteria;c__Gammaproteobacteria;o__Legionellales;f__Coxiellaceae	Bacteria	Proteobacteria	Gammaproteobacteria	Legionellales	Coxiellaceae	1
OTU_1276	Root;k__Bacteria;p__Proteobacteria;c__Gammaproteobacteria;o__Alteromonadales;f__211ds20	Bacteria	Proteobacteria	Gammaproteobacteria	Alteromonadales	211ds20	1
OTU_12760	Root;k__Bacteria;p__Proteobacteria;c__Alphaproteobacteria;o__Sphingomonadales;f__Sphingomonadaceae	Bacteria	Proteobacteria	Alphaproteobacteria	Sphingomonadales	Sphingomonadaceae	1
OTU_12761	Root;k__Bacteria;p__Bacteroidetes;c__[Saprospirae];o__[Saprospirales];f__Chitinophagaceae	Bacteria	Bacteroidetes	Saprospirae	Saprospirales	Chitinophagaceae	1
OTU_12762	Root;k__Bacteria;p__Proteobacteria	Bacteria	Proteobacteria	Root;k__Bacteria;p__Proteobacteria	Root;k__Bacteria;p__Proteobacteria	Root;k__Bacteria;p__Proteobacteria	1
OTU_12763	Root;k__Bacteria;p__Gemmatimonadetes;c__Gemm-5;o__;f__	Bacteria	Gemmatimonadetes	Gemm-5			1
OTU_12764	Root;k__Bacteria;p__Verrucomicrobia;c__Opitutae;o__;f__	Bacteria	Verrucomicrobia	Opitutae			1
OTU_12765	Unassigned	Unassigned	Unassigned	Unassigned	Unassigned	Unassigned	1
OTU_12766	Root;k__Bacteria;p__Planctomycetes;c__Planctomycetia;o__Gemmatales;f__Gemmataceae	Bacteria	Planctomycetes	Planctomycetia	Gemmatales	Gemmataceae	1
OTU_12767	Root;k__Bacteria;p__Proteobacteria;c__Deltaproteobacteria;o__Myxococcales;f__	Bacteria	Proteobacteria	Deltaproteobacteria	Myxococcales		1
OTU_12768	Root;k__Bacteria;p__Gemmatimonadetes;c__;o__;f__	Bacteria	Gemmatimonadetes				1
OTU_12769	Unassigned	Unassigned	Unassigned	Unassigned	Unassigned	Unassigned	1
OTU_1277	Root;k__Bacteria;p__Acidobacteria;c__[Chloracidobacteria];o__RB41;f__	Bacteria	Acidobacteria	Chloracidobacteria	RB41		1
OTU_12770	Root;k__Bacteria;p__Proteobacteria;c__Alphaproteobacteria;o__Rhodospirillales;f__Acetobacteraceae	Bacteria	Proteobacteria	Alphaproteobacteria	Rhodospirillales	Acetobacteraceae	1
OTU_12771	Unassigned	Unassigned	Unassigned	Unassigned	Unassigned	Unassigned	1
OTU_12772	Unassigned	Unassigned	Unassigned	Unassigned	Unassigned	Unassigned	1
OTU_12773	Root;k__Bacteria;p__Proteobacteria;c__Alphaproteobacteria;o__Rickettsiales;f__mitochondria	Bacteria	Proteobacteria	Alphaproteobacteria	Rickettsiales	mitochondria	1
OTU_12774	Root;k__Bacteria;p__TM6;c__SJA-4;o__;f__	Bacteria	TM6	SJA-4			1
OTU_12775	Root;k__Bacteria;p__Firmicutes;c__Bacilli;o__Bacillales;f__Paenibacillaceae	Bacteria	Firmicutes	Bacilli	Bacillales	Paenibacillaceae	1
OTU_12776	Root;k__Bacteria;p__Planctomycetes;c__Phycisphaerae;o__Phycisphaerales;f__	Bacteria	Planctomycetes	Phycisphaerae	Phycisphaerales		1
OTU_12777	Root;k__Bacteria;p__Proteobacteria;c__Alphaproteobacteria;o__;f__	Bacteria	Proteobacteria	Alphaproteobacteria			0.67
OTU_12778	Unassigned	Unassigned	Unassigned	Unassigned	Unassigned	Unassigned	1
OTU_12779	Root;k__Bacteria;p__Chloroflexi;c__Thermomicrobia;o__JG30-KF-CM45;f__	Bacteria	Chloroflexi	Thermomicrobia	JG30-KF-CM45		1
OTU_1278	Root;k__Bacteria;p__Bacteroidetes;c__Cytophagia;o__Cytophagales;f__Cytophagaceae	Bacteria	Bacteroidetes	Cytophagia	Cytophagales	Cytophagaceae	1
OTU_12780	Unassigned	Unassigned	Unassigned	Unassigned	Unassigned	Unassigned	1
OTU_12781	Unassigned	Unassigned	Unassigned	Unassigned	Unassigned	Unassigned	1
OTU_12782	Root;k__Bacteria;p__Proteobacteria;c__Alphaproteobacteria;o__Rhizobiales;f__	Bacteria	Proteobacteria	Alphaproteobacteria	Rhizobiales		1
OTU_12783	Root;k__Bacteria;p__Proteobacteria;c__Deltaproteobacteria;o__Syntrophobacterales;f__Syntrophobacteraceae	Bacteria	Proteobacteria	Deltaproteobacteria	Syntrophobacterales	Syntrophobacteraceae	0.67
OTU_12784	Root;k__Bacteria;p__Proteobacteria;c__Gammaproteobacteria;o__Legionellales;f__	Bacteria	Proteobacteria	Gammaproteobacteria	Legionellales		1
OTU_12785	Root;k__Bacteria;p__Actinobacteria;c__Thermoleophilia;o__Solirubrobacterales;f__	Bacteria	Actinobacteria	Thermoleophilia	Solirubrobacterales		1
OTU_12786	Root;k__Bacteria;p__Planctomycetes;c__Planctomycetia;o__Gemmatales;f__Gemmataceae	Bacteria	Planctomycetes	Planctomycetia	Gemmatales	Gemmataceae	1
OTU_12787	Unassigned	Unassigned	Unassigned	Unassigned	Unassigned	Unassigned	1
OTU_12788	Unassigned	Unassigned	Unassigned	Unassigned	Unassigned	Unassigned	1
OTU_12789	Unassigned	Unassigned	Unassigned	Unassigned	Unassigned	Unassigned	1
OTU_1279	Root;k__Bacteria;p__Armatimonadetes;c__Chthonomonadetes;o__SJA-22;f__	Bacteria	Armatimonadetes	Chthonomonadetes	SJA-22		1
OTU_12790	Root;k__Bacteria;p__TM6;c__SJA-4;o__;f__	Bacteria	TM6	SJA-4			1
OTU_12791	Root;k__Bacteria;p__Verrucomicrobia;c__[Spartobacteria];o__[Chthoniobacterales];f__[Chthoniobacteraceae]	Bacteria	Verrucomicrobia	Spartobacteria	Chthoniobacterales	Chthoniobacteraceae	1
OTU_12792	Root;k__Bacteria;p__Planctomycetes;c__Planctomycetia;o__Gemmatales;f__Gemmataceae	Bacteria	Planctomycetes	Planctomycetia	Gemmatales	Gemmataceae	1
OTU_12793	Unassigned	Unassigned	Unassigned	Unassigned	Unassigned	Unassigned	1
OTU_12794	Unassigned	Unassigned	Unassigned	Unassigned	Unassigned	Unassigned	1
OTU_12795	Root;k__Bacteria;p__Proteobacteria;c__Alphaproteobacteria;o__Rickettsiales;f__	Bacteria	Proteobacteria	Alphaproteobacteria	Rickettsiales		1
OTU_12796	Root;k__Bacteria;p__Proteobacteria;c__Alphaproteobacteria;o__BD7-3;f__	Bacteria	Proteobacteria	Alphaproteobacteria	BD7-3		1
OTU_12797	Root;k__Bacteria;p__Chloroflexi;c__Ktedonobacteria;o__TK10;f__	Bacteria	Chloroflexi	Ktedonobacteria	TK10		1
OTU_12798	Root;k__Bacteria;p__Acidobacteria;c__iii1-8;o__DS-18;f__	Bacteria	Acidobacteria	iii1-8	DS-18		1
OTU_12799	Root;k__Bacteria;p__Planctomycetes;c__Planctomycetia;o__Gemmatales;f__Isosphaeraceae	Bacteria	Planctomycetes	Planctomycetia	Gemmatales	Isosphaeraceae	1
OTU_128	Root;k__Bacteria;p__Chloroflexi;c__Ellin6529;o__;f__	Bacteria	Chloroflexi	Ellin6529			1
OTU_1280	Unassigned	Unassigned	Unassigned	Unassigned	Unassigned	Unassigned	1
OTU_12800	Unassigned	Unassigned	Unassigned	Unassigned	Unassigned	Unassigned	1
OTU_12801	Unassigned	Unassigned	Unassigned	Unassigned	Unassigned	Unassigned	1
OTU_12802	Root;k__Bacteria;p__Verrucomicrobia;c__Opitutae;o__Opitutales;f__Opitutaceae	Bacteria	Verrucomicrobia	Opitutae	Opitutales	Opitutaceae	1
OTU_12803	Root;k__Bacteria;p__Proteobacteria;c__Deltaproteobacteria;o__MIZ46;f__	Bacteria	Proteobacteria	Deltaproteobacteria	MIZ46		1
OTU_12804	Root;k__Bacteria;p__Actinobacteria;c__Actinobacteria;o__Actinomycetales;f__Intrasporangiaceae	Bacteria	Actinobacteria	Actinobacteria	Actinomycetales	Intrasporangiaceae	1
OTU_12805	Root;k__Bacteria;p__Proteobacteria;c__Deltaproteobacteria;o__Myxococcales;f__	Bacteria	Proteobacteria	Deltaproteobacteria	Myxococcales		1
OTU_12806	Root;k__Bacteria;p__Proteobacteria;c__Gammaproteobacteria;o__Legionellales;f__Coxiellaceae	Bacteria	Proteobacteria	Gammaproteobacteria	Legionellales	Coxiellaceae	1
OTU_12807	Unassigned	Unassigned	Unassigned	Unassigned	Unassigned	Unassigned	1
OTU_12808	Root;k__Archaea;p__Euryarchaeota;c__Thermoplasmata;o__E2;f__Marine group II	Archaea	Euryarchaeota	Thermoplasmata	E2	Marine group II	1
OTU_12809	Unassigned	Unassigned	Unassigned	Unassigned	Unassigned	Unassigned	1
OTU_1281	Root;k__Bacteria;p__Proteobacteria;c__Deltaproteobacteria;o__Desulfovibrionales;f__Desulfovibrionaceae	Bacteria	Proteobacteria	Deltaproteobacteria	Desulfovibrionales	Desulfovibrionaceae	1
OTU_12810	Unassigned	Unassigned	Unassigned	Unassigned	Unassigned	Unassigned	1
OTU_12811	Root;k__Bacteria;p__Actinobacteria;c__Thermoleophilia;o__Gaiellales;f__AK1AB1_02E	Bacteria	Actinobacteria	Thermoleophilia	Gaiellales	AK1AB1_02E	1
OTU_12812	Root;k__Bacteria;p__Planctomycetes;c__;o__;f__	Bacteria	Planctomycetes				1
OTU_12813	Root;k__Bacteria;p__Planctomycetes;c__Planctomycetia;o__Gemmatales;f__Isosphaeraceae	Bacteria	Planctomycetes	Planctomycetia	Gemmatales	Isosphaeraceae	1
OTU_12814	Root;k__Bacteria;p__Proteobacteria;c__Deltaproteobacteria;o__Myxococcales;f__	Bacteria	Proteobacteria	Deltaproteobacteria	Myxococcales		1
OTU_12815	Unassigned	Unassigned	Unassigned	Unassigned	Unassigned	Unassigned	1
OTU_12816	Root;k__Bacteria;p__Bacteroidetes;c__[Saprospirae];o__[Saprospirales];f__Chitinophagaceae	Bacteria	Bacteroidetes	Saprospirae	Saprospirales	Chitinophagaceae	1
OTU_12817	Unassigned	Unassigned	Unassigned	Unassigned	Unassigned	Unassigned	1
OTU_12818	Unassigned	Unassigned	Unassigned	Unassigned	Unassigned	Unassigned	1
OTU_12819	Root;k__Bacteria;p__Proteobacteria;c__Alphaproteobacteria;o__Rhodospirillales;f__Rhodospirillaceae	Bacteria	Proteobacteria	Alphaproteobacteria	Rhodospirillales	Rhodospirillaceae	1
OTU_1282	Root;k__Bacteria;p__Proteobacteria;c__Alphaproteobacteria;o__Rhodobacterales;f__Hyphomonadaceae	Bacteria	Proteobacteria	Alphaproteobacteria	Rhodobacterales	Hyphomonadaceae	1
[truncated: 5,622,344 more chars]
