# Supplementary material for: Impact of Seriphium plumosum densification on Mesic Highveld Grassland biodiversity in South Africa
Source: R Soc Open Sci. 2020 Apr 15;7(4):192025. doi: 10.1098/rsos.192025 (PMC7211835; doi:10.1098/rsos.192025)
Supplement: Vegetation Data [file rsos192025supp4.zip › SMD.txt]

SampleID	Name	Plant_ID	Type	Experiment	Cohort	Harvested	Age	Site	Treatment	Line	Genotype	Block	oldPlate	newPlate	Analysis
M1024P1788	R_026.root	R_026	root	fieldBCMA	2008	2011	3	LTM	field	26	ril	NA	t01t02	M1024	BCMA
M1024P1791	R_073.root	R_073	root	fieldBCMA	2008	2011	3	LTM	field	73	ril	NA	t01t02	M1024	BCMA
M1024P1795	R_088.root	R_088	root	fieldBCMA	2009	2011	2	LTM	field	88	ril	NA	t01t02	M1024	BCMA
M1024P1807	R_156.root	R_156	root	fieldBCMA	2009	2011	2	LTM	field	156	ril	NA	t01t02	M1024	BCMA
M1955P804	1_A_1.root	1_A_1	root	ecoGH	NA	2011	NA	Duke	MAHsoil	par10A6	PAR	b01	p208	M1955	Ecotypes
M1956P837	1_A_12.root	1_A_12	root	ecoGH	NA	2011	NA	Duke	MAHsoil	mah38B	MAH	b01	p209	M1956	Ecotypes
M1957P983	1_A_3.root	1_A_3	root	ecoGH	NA	2011	NA	Duke	MAHsoil	silLow3	SIL	b01	p210	M1957	Ecotypes
M1956P845	1_A_4.root	1_A_4	root	ecoGH	NA	2011	NA	Duke	MAHsoil	par10A6	PAR	b01	p209	M1956	Ecotypes
M1957P987	1_A_7.root	1_A_7	root	ecoGH	NA	2011	NA	Duke	MAHsoil	par9A2	PAR	b01	p210	M1957	Ecotypes
M1957P923	1_A_8.root	1_A_8	root	ecoGH	NA	2011	NA	Duke	MAHsoil	mil54A	MIL	b01	p210	M1957	Ecotypes
M1690P1388	1_B_1.root	1_B_1	root	ecoGH	NA	2011	NA	Duke	MAHsoil	mil54A	MIL	b01	p215	M1690	Ecotypes
M1959P1163	1_B_11.root	1_B_11	root	ecoGH	NA	2011	NA	Duke	MAHsoil	silUpp2B	SIL	b01	p212	M1959	Ecotypes
M1958P1029	1_B_3.root	1_B_3	root	ecoGH	NA	2011	NA	Duke	MAHsoil	mah8A1	MAH	b01	p211	M1958	Ecotypes
M1956P882	1_B_5.root	1_B_5	root	ecoGH	NA	2011	NA	Duke	MAHsoil	mah16A	MAH	b01	p209	M1956	Ecotypes
M1956P918	1_B_6.root	1_B_6	root	ecoGH	NA	2011	NA	Duke	MAHsoil	mah48A	MAH	b01	p209	M1956	Ecotypes
M1958P1061	1_B_8.root	1_B_8	root	ecoGH	NA	2011	NA	Duke	MAHsoil	mah16A	MAH	b01	p211	M1958	Ecotypes
M1959P1176	1_C_1.root	1_C_1	root	ecoGH	NA	2011	NA	Duke	MAHsoil	silLow6B	SIL	b01	p212	M1959	Ecotypes
M1690P1408	1_C_10.soil	1_C_10	soil	ecoGH	NA	2011	NA	Duke	MAHsoil	soil	soil	b01	p215	M1690	Ecotypes
M1955P797	1_C_11.root	1_C_11	root	ecoGH	NA	2011	NA	Duke	MAHsoil	par22A2	PAR	b01	p208	M1955	Ecotypes
M1960P1248	1_C_12.root	1_C_12	root	ecoGH	NA	2011	NA	Duke	MAHsoil	mah48A	MAH	b01	p213	M1960	Ecotypes
M1957P1011	1_C_2.root	1_C_2	root	ecoGH	NA	2011	NA	Duke	MAHsoil	silLow2	SIL	b01	p210	M1957	Ecotypes
M1958P1047	1_C_3.root	1_C_3	root	ecoGH	NA	2011	NA	Duke	MAHsoil	par22A2	PAR	b01	p211	M1958	Ecotypes
M1958P1084	1_C_4.root	1_C_4	root	ecoGH	NA	2011	NA	Duke	MAHsoil	mil70A	MIL	b01	p211	M1958	Ecotypes
M1955P821	1_C_5.root	1_C_5	root	ecoGH	NA	2011	NA	Duke	MAHsoil	jam22A	JAM	b01	p208	M1955	Ecotypes
M1956P838	1_D_10.root	1_D_10	root	ecoGH	NA	2011	NA	Duke	MAHsoil	mil54A	MIL	b01	p209	M1956	Ecotypes
M1961P1367	1_D_11.root	1_D_11	root	ecoGH	NA	2011	NA	Duke	MAHsoil	silLow3	SIL	b01	p214	M1961	Ecotypes
M1960P1221	1_D_5.root	1_D_5	root	ecoGH	NA	2011	NA	Duke	MAHsoil	silLow6B	SIL	b01	p213	M1960	Ecotypes
M1956P886	1_D_6.root	1_D_6	root	ecoGH	NA	2011	NA	Duke	MAHsoil	silLow2	SIL	b01	p209	M1956	Ecotypes
M1958P1059	1_D_7.root	1_D_7	root	ecoGH	NA	2011	NA	Duke	MAHsoil	mah8A1	MAH	b01	p211	M1958	Ecotypes
M1958P1044	1_D_8.root	1_D_8	root	ecoGH	NA	2011	NA	Duke	MAHsoil	jam1A	JAM	b01	p211	M1958	Ecotypes
M1959P1150	1_D_9.soil	1_D_9	soil	ecoGH	NA	2011	NA	Duke	MAHsoil	soil	soil	b01	p212	M1959	Ecotypes
M1956P905	10_A_6.root	10_A_6	root	ecoGH	NA	2011	NA	Duke	SILsoil	par10A6	PAR	b10	p209	M1956	Ecotypes
M1960P1209	10_A_8.root	10_A_8	root	ecoGH	NA	2011	NA	Duke	SILsoil	silLow2	SIL	b10	p213	M1960	Ecotypes
M1961P1301	10_B_4.root	10_B_4	root	ecoGH	NA	2011	NA	Duke	SILsoil	silLow3	SIL	b10	p214	M1961	Ecotypes
M1961P1377	10_C_1.root	10_C_1	root	ecoGH	NA	2011	NA	Duke	SILsoil	jam6A	JAM	b10	p214	M1961	Ecotypes
M1959P1193	10_C_10.root	10_C_10	root	ecoGH	NA	2011	NA	Duke	SILsoil	silUpp2B	SIL	b10	p212	M1959	Ecotypes
M1956P840	10_C_11.root	10_C_11	root	ecoGH	NA	2011	NA	Duke	SILsoil	silLow2	SIL	b10	p209	M1956	Ecotypes
M1957P1000	10_C_4.soil	10_C_4	soil	ecoGH	NA	2011	NA	Duke	SILsoil	soil	soil	b10	p210	M1957	Ecotypes
M1959P1131	10_C_6.root	10_C_6	root	ecoGH	NA	2011	NA	Duke	SILsoil	silLow2	SIL	b10	p212	M1959	Ecotypes
M1956P861	10_D_11.root	10_D_11	root	ecoGH	NA	2011	NA	Duke	SILsoil	par9A2	PAR	b10	p209	M1956	Ecotypes
M1959P1149	10_D_12.root	10_D_12	root	ecoGH	NA	2011	NA	Duke	SILsoil	silLow6B	SIL	b10	p212	M1959	Ecotypes
M1959P1120	11_B_6.root	11_B_6	root	ecoGH	NA	2011	NA	Duke	SILsoil	jam1A	JAM	b11	p212	M1959	Ecotypes
M1958P1043	11_B_7.soil	11_B_7	soil	ecoGH	NA	2011	NA	Duke	SILsoil	soil	soil	b11	p211	M1958	Ecotypes
M1955P823	11_D_6.soil	11_D_6	soil	ecoGH	NA	2011	NA	Duke	SILsoil	soil	soil	b11	p208	M1955	Ecotypes
M1960P1280	11_D_7.root	11_D_7	root	ecoGH	NA	2011	NA	Duke	SILsoil	mah16A	MAH	b11	p213	M1960	Ecotypes
M1977P1741	12_A_1.root	12_A_1	root	ecoGH	NA	2011	NA	Duke	SILsoil	silLow2	SIL	b12	p217	M1977	Ecotypes
M1960P1232	12_A_5.soil	12_A_5	soil	ecoGH	NA	2011	NA	Duke	SILsoil	soil	soil	b12	p213	M1960	Ecotypes
M1960P1241	12_B_10.soil	12_B_10	soil	ecoGH	NA	2011	NA	Duke	SILsoil	soil	soil	b12	p213	M1960	Ecotypes
M1960P1283	12_B_4.root	12_B_4	root	ecoGH	NA	2011	NA	Duke	SILsoil	par10A6	PAR	b12	p213	M1960	Ecotypes
M1955P776	12_C_3.root	12_C_3	root	ecoGH	NA	2011	NA	Duke	SILsoil	par9A2	PAR	b12	p208	M1955	Ecotypes
M1955P790	12_C_7.root	12_C_7	root	ecoGH	NA	2011	NA	Duke	SILsoil	silLow2	SIL	b12	p208	M1955	Ecotypes
M1955P779	12_C_9.root	12_C_9	root	ecoGH	NA	2011	NA	Duke	SILsoil	mah38B	MAH	b12	p208	M1955	Ecotypes
M1960P1262	12_D_8.root	12_D_8	root	ecoGH	NA	2011	NA	Duke	SILsoil	par10A6	PAR	b12	p213	M1960	Ecotypes
M1956P847	12_D_9.root	12_D_9	root	ecoGH	NA	2011	NA	Duke	SILsoil	silUpp2B	SIL	b12	p209	M1956	Ecotypes
M1956P869	13_A_1.root	13_A_1	root	ecoGH	NA	2011	NA	Duke	GRHsoil	mil54A	MIL	b13	p209	M1956	Ecotypes
M1690P1407	13_A_12.root	13_A_12	root	ecoGH	NA	2011	NA	Duke	GRHsoil	silLow3	SIL	b13	p215	M1690	Ecotypes
M1959P1107	13_A_9.soil	13_A_9	soil	ecoGH	NA	2011	NA	Duke	GRHsoil	soil	soil	b13	p212	M1959	Ecotypes
M1977P1735	13_B_12.root	13_B_12	root	ecoGH	NA	2011	NA	Duke	GRHsoil	mil70A	MIL	b13	p217	M1977	Ecotypes
M1959P1117	13_B_6.root	13_B_6	root	ecoGH	NA	2011	NA	Duke	GRHsoil	jam22A	JAM	b13	p212	M1959	Ecotypes
M1958P1096	13_B_8.root	13_B_8	root	ecoGH	NA	2011	NA	Duke	GRHsoil	par10A6	PAR	b13	p211	M1958	Ecotypes
M1960P1255	13_C_10.root	13_C_10	root	ecoGH	NA	2011	NA	Duke	GRHsoil	par10A6	PAR	b13	p213	M1960	Ecotypes
M1956P912	13_C_11.root	13_C_11	root	ecoGH	NA	2011	NA	Duke	GRHsoil	silLow3	SIL	b13	p209	M1956	Ecotypes
M1959P1145	13_C_3.soil	13_C_3	soil	ecoGH	NA	2011	NA	Duke	GRHsoil	soil	soil	b13	p212	M1959	Ecotypes
M1958P1022	13_D_12.root	13_D_12	root	ecoGH	NA	2011	NA	Duke	GRHsoil	silLow6B	SIL	b13	p211	M1958	Ecotypes
M1958P1057	14_A_8.root	14_A_8	root	ecoGH	NA	2011	NA	Duke	GRHsoil	silLow2	SIL	b14	p211	M1958	Ecotypes
M1958P1042	14_B_4.root	14_B_4	root	ecoGH	NA	2011	NA	Duke	GRHsoil	par9A2	PAR	b14	p211	M1958	Ecotypes
M1977P1742	14_C_5.soil	14_C_5	soil	ecoGH	NA	2011	NA	Duke	GRHsoil	soil	soil	b14	p217	M1977	Ecotypes
M1958P1049	14_D_10.root	14_D_10	root	ecoGH	NA	2011	NA	Duke	GRHsoil	mah16A	MAH	b14	p211	M1958	Ecotypes
M1959P1126	15_A_1.root	15_A_1	root	ecoGH	NA	2011	NA	Duke	GRHsoil	par9A2	PAR	b15	p212	M1959	Ecotypes
M1955P775	15_A_3.root	15_A_3	root	ecoGH	NA	2011	NA	Duke	GRHsoil	silLow2	SIL	b15	p208	M1955	Ecotypes
M1956P866	15_A_4.root	15_A_4	root	ecoGH	NA	2011	NA	Duke	GRHsoil	silLow2	SIL	b15	p209	M1956	Ecotypes
M1961P1302	15_A_6.root	15_A_6	root	ecoGH	NA	2011	NA	Duke	GRHsoil	silLow3	SIL	b15	p214	M1961	Ecotypes
M1956P836	15_A_7.root	15_A_7	root	ecoGH	NA	2011	NA	Duke	GRHsoil	silUpp2B	SIL	b15	p209	M1956	Ecotypes
M1956P862	15_B_1.root	15_B_1	root	ecoGH	NA	2011	NA	Duke	GRHsoil	silUpp2B	SIL	b15	p209	M1956	Ecotypes
M1961P1311	15_B_3.root	15_B_3	root	ecoGH	NA	2011	NA	Duke	GRHsoil	silLow3	SIL	b15	p214	M1961	Ecotypes
M1956P835	15_B_8.root	15_B_8	root	ecoGH	NA	2011	NA	Duke	GRHsoil	jam6A	JAM	b15	p209	M1956	Ecotypes
M1957P1005	15_C_4.soil	15_C_4	soil	ecoGH	NA	2011	NA	Duke	GRHsoil	soil	soil	b15	p210	M1957	Ecotypes
M1956P888	16_A_11.root	16_A_11	root	rilGH	NA	2012	NA	GRH	LTMsoil	67	ril	b16	p209	M1956	BCMA
M1977P1725	16_A_6.root	16_A_6	root	rilGH	NA	2012	NA	GRH	LTMsoil	134	ril	b16	p217	M1977	BCMA
M1957P966	16_B_11.root	16_B_11	root	rilGH	NA	2012	NA	GRH	LTMsoil	120	ril	b16	p210	M1957	BCMA
M1958P1032	16_B_12.root	16_B_12	root	rilGH	NA	2012	NA	GRH	LTMsoil	154	ril	b16	p211	M1958	BCMA
M1959P1140	16_C_1.root	16_C_1	root	rilGH	NA	2012	NA	GRH	LTMsoil	169	ril	b16	p212	M1959	BCMA
M1961P1327	16_C_11.root	16_C_11	root	rilGH	NA	2012	NA	GRH	LTMsoil	79	ril	b16	p214	M1961	BCMA
M1956P860	16_C_3.soil	16_C_3	soil	rilGH	NA	2012	NA	GRH	LTMsoil	NA	soil	b16	p209	M1956	BCMA
M1958P1040	16_D_3.root	16_D_3	root	rilGH	NA	2012	NA	GRH	LTMsoil	105	ril	b16	p211	M1958	BCMA
M1957P961	17_A_4.root	17_A_4	root	rilGH	NA	2012	NA	GRH	LTMsoil	LTM	ril	b17	p210	M1957	BCMA
M1959P1112	17_B_12.soil	17_B_12	soil	rilGH	NA	2012	NA	GRH	LTMsoil	NA	soil	b17	p212	M1959	BCMA
M1961P1331	18_A_2.root	18_A_2	root	rilGH	NA	2012	NA	GRH	LTMsoil	87	ril	b18	p214	M1961	BCMA
M1961P1363	18_A_4.root	18_A_4	root	rilGH	NA	2012	NA	GRH	LTMsoil	109	ril	b18	p214	M1961	BCMA
M1957P928	18_A_9.root	18_A_9	root	rilGH	NA	2012	NA	GRH	LTMsoil	50	ril	b18	p210	M1957	BCMA
M1958P1062	18_B_1.root	18_B_1	root	rilGH	NA	2012	NA	GRH	LTMsoil	27	ril	b18	p211	M1958	BCMA
M1960P1288	18_B_10.root	18_B_10	root	rilGH	NA	2012	NA	GRH	LTMsoil	22	ril	b18	p213	M1960	BCMA
M1958P1077	18_B_5.root	18_B_5	root	rilGH	NA	2012	NA	GRH	LTMsoil	29	ril	b18	p211	M1958	BCMA
M1690P1394	18_B_9.root	18_B_9	root	rilGH	NA	2012	NA	GRH	LTMsoil	116	ril	b18	p215	M1690	BCMA
M1959P1191	18_C_1.root	18_C_1	root	rilGH	NA	2012	NA	GRH	LTMsoil	70	ril	b18	p212	M1959	BCMA
M1955P796	18_C_11.root	18_C_11	root	rilGH	NA	2012	NA	GRH	LTMsoil	LTM	ril	b18	p208	M1955	BCMA
M1961P1343	18_D_1.root	18_D_1	root	rilGH	NA	2012	NA	GRH	LTMsoil	138	ril	b18	p214	M1961	BCMA
M1960P1263	18_D_4.root	18_D_4	root	rilGH	NA	2012	NA	GRH	LTMsoil	150	ril	b18	p213	M1960	BCMA
M1961P1347	19_A_11.root	19_A_11	root	rilGH	NA	2012	NA	GRH	SADsoil	67	ril	b19	p214	M1961	BCMA
M1959P1169	19_A_2.root	19_A_2	root	rilGH	NA	2012	NA	GRH	SADsoil	157	ril	b19	p209	M1959	BCMA
M1956P904	19_A_2.root	19_A_2	root	rilGH	NA	2012	NA	GRH	SADsoil	157	ril	b19	p209	M1956	BCMA
M1961P1346	19_A_4.root	19_A_4	root	rilGH	NA	2012	NA	GRH	SADsoil	165	ril	b19	p214	M1961	BCMA
M1961P1317	19_A_6.root	19_A_6	root	rilGH	NA	2012	NA	GRH	SADsoil	134	ril	b19	p214	M1961	BCMA
M1690P1385	19_A_8.root	19_A_8	root	rilGH	NA	2012	NA	GRH	SADsoil	62	ril	b19	p215	M1690	BCMA
M1960P1258	19_A_9.root	19_A_9	root	rilGH	NA	2012	NA	GRH	SADsoil	56	ril	b19	p213	M1960	BCMA
M1955P789	19_B_1.root	19_B_1	root	rilGH	NA	2012	NA	GRH	SADsoil	LTM	ril	b19	p208	M1955	BCMA
M1957P942	19_B_2.root	19_B_2	root	rilGH	NA	2012	NA	GRH	SADsoil	SAD12	ril	b19	p210	M1957	BCMA
M1690P1390	19_B_3.root	19_B_3	root	rilGH	NA	2012	NA	GRH	SADsoil	80	ril	b19	p215	M1690	BCMA
M1958P1087	19_B_7.root	19_B_7	root	rilGH	NA	2012	NA	GRH	SADsoil	28	ril	b19	p211	M1958	BCMA
M1960P1265	19_B_9.root	19_B_9	root	rilGH	NA	2012	NA	GRH	SADsoil	135	ril	b19	p213	M1960	BCMA
M1961P1289	19_C_1.root	19_C_1	root	rilGH	NA	2012	NA	GRH	SADsoil	169	ril	b19	p214	M1961	BCMA
M1957P931	19_C_10.root	19_C_10	root	rilGH	NA	2012	NA	GRH	SADsoil	9	ril	b19	p210	M1957	BCMA
M1960P1282	19_C_11.root	19_C_11	root	rilGH	NA	2012	NA	GRH	SADsoil	79	ril	b19	p213	M1960	BCMA
M1956P856	19_C_12.root	19_C_12	root	rilGH	NA	2012	NA	GRH	SADsoil	173	ril	b19	p209	M1956	BCMA
M1961P1358	19_C_3.soil	19_C_3	soil	rilGH	NA	2012	NA	GRH	SADsoil	NA	soil	b19	p214	M1961	BCMA
M1960P1276	19_C_4.root	19_C_4	root	rilGH	NA	2012	NA	GRH	SADsoil	180	ril	b19	p213	M1960	BCMA
M1960P1286	19_C_6.root	19_C_6	root	rilGH	NA	2012	NA	GRH	SADsoil	21	ril	b19	p213	M1960	BCMA
M1959P1109	19_C_7.root	19_C_7	root	rilGH	NA	2012	NA	GRH	SADsoil	145	ril	b19	p212	M1959	BCMA
M1956P891	19_C_8.root	19_C_8	root	rilGH	NA	2012	NA	GRH	SADsoil	103	ril	b19	p209	M1956	BCMA
M1960P1252	19_C_9.soil	19_C_9	soil	rilGH	NA	2012	NA	GRH	SADsoil	NA	soil	b19	p213	M1960	BCMA
M1956P902	19_D_10.root	19_D_10	root	rilGH	NA	2012	NA	GRH	SADsoil	190	ril	b19	p209	M1956	BCMA
M1960P1272	19_D_12.root	19_D_12	root	rilGH	NA	2012	NA	GRH	SADsoil	188	ril	b19	p213	M1960	BCMA
M1690P1404	19_D_3.root	19_D_3	root	rilGH	NA	2012	NA	GRH	SADsoil	105	ril	b19	p215	M1690	BCMA
M1958P1055	19_D_4.root	19_D_4	root	rilGH	NA	2012	NA	GRH	SADsoil	148	ril	b19	p211	M1958	BCMA
M1960P1210	19_D_6.root	19_D_6	root	rilGH	NA	2012	NA	GRH	SADsoil	30	ril	b19	p213	M1960	BCMA
M1690P1395	19_D_7.root	19_D_7	root	rilGH	NA	2012	NA	GRH	SADsoil	2	ril	b19	p215	M1690	BCMA
M1961P1316	19_D_8.root	19_D_8	root	rilGH	NA	2012	NA	GRH	SADsoil	4	ril	b19	p214	M1961	BCMA
M1961P1330	2_B_1.root	2_B_1	root	ecoGH	NA	2011	NA	Duke	MAHsoil	silLow6B	SIL	b02	p214	M1961	Ecotypes
M1958P1026	2_B_12.root	2_B_12	root	ecoGH	NA	2011	NA	Duke	MAHsoil	mah48A	MAH	b02	p211	M1958	Ecotypes
M1959P1195	2_B_2.root	2_B_2	root	ecoGH	NA	2011	NA	Duke	MAHsoil	par13A	PAR	b02	p212	M1959	Ecotypes
M1961P1293	2_B_3.root	2_B_3	root	ecoGH	NA	2011	NA	Duke	MAHsoil	silLow6B	SIL	b02	p214	M1961	Ecotypes
M1959P1158	2_B_5.soil	2_B_5	soil	ecoGH	NA	2011	NA	Duke	MAHsoil	soil	soil	b02	p212	M1959	Ecotypes
M1959P1183	2_B_7.root	2_B_7	root	ecoGH	NA	2011	NA	Duke	MAHsoil	silUpp2B	SIL	b02	p212	M1959	Ecotypes
M1958P1098	2_B_8.root	2_B_8	root	ecoGH	NA	2011	NA	Duke	MAHsoil	jam40A	JAM	b02	p211	M1958	Ecotypes
M1957P991	2_C_4.root	2_C_4	root	ecoGH	NA	2011	NA	Duke	MAHsoil	mah48A	MAH	b02	p210	M1957	Ecotypes
M1690P1387	2_C_6.root	2_C_6	root	ecoGH	NA	2011	NA	Duke	MAHsoil	par9A2	PAR	b02	p215	M1690	Ecotypes
M1957P1012	2_C_9.root	2_C_9	root	ecoGH	NA	2011	NA	Duke	MAHsoil	jam1A	JAM	b02	p210	M1957	Ecotypes
M1960P1244	2_D_2.root	2_D_2	root	ecoGH	NA	2011	NA	Duke	MAHsoil	par9A2	PAR	b02	p213	M1960	Ecotypes
M1958P1031	2_D_9.root	2_D_9	root	ecoGH	NA	2011	NA	Duke	MAHsoil	mil70A	MIL	b02	p211	M1958	Ecotypes
M1960P1236	20_A_2.root	20_A_2	root	rilGH	NA	2012	NA	GRH	SADsoil	3	ril	b20	p213	M1960	BCMA
M1955P815	20_A_5.root	20_A_5	root	rilGH	NA	2012	NA	GRH	SADsoil	37	ril	b20	p208	M1955	BCMA
M1956P900	20_A_6.root	20_A_6	root	rilGH	NA	2012	NA	GRH	SADsoil	90	ril	b20	p209	M1956	BCMA
M1956P850	20_A_8.root	20_A_8	root	rilGH	NA	2012	NA	GRH	SADsoil	140	ril	b20	p209	M1956	BCMA
M1958P1088	20_A_9.root	20_A_9	root	rilGH	NA	2012	NA	GRH	SADsoil	48	ril	b20	p211	M1958	BCMA
M1957P930	20_B_1.root	20_B_1	root	rilGH	NA	2012	NA	GRH	SADsoil	127	ril	b20	p210	M1957	BCMA
M1977P1731	20_B_10.root	20_B_10	root	rilGH	NA	2012	NA	GRH	SADsoil	102	ril	b20	p217	M1977	BCMA
M1955P784	20_B_12.soil	20_B_12	soil	rilGH	NA	2012	NA	GRH	SADsoil	NA	soil	b20	p208	M1955	BCMA
M1961P1291	20_B_6.root	20_B_6	root	rilGH	NA	2012	NA	GRH	SADsoil	11	ril	b20	p214	M1961	BCMA
M1957P994	20_C_10.root	20_C_10	root	rilGH	NA	2012	NA	GRH	SADsoil	125	ril	b20	p210	M1957	BCMA
M1960P1228	20_C_6.root	20_C_6	root	rilGH	NA	2012	NA	GRH	SADsoil	122	ril	b20	p213	M1960	BCMA
M1961P1313	20_C_8.root	20_C_8	root	rilGH	NA	2012	NA	GRH	SADsoil	139	ril	b20	p214	M1961	BCMA
M1958P1066	20_D_11.root	20_D_11	root	rilGH	NA	2012	NA	GRH	SADsoil	115	ril	b20	p211	M1958	BCMA
M1956P870	20_D_3.root	20_D_3	root	rilGH	NA	2012	NA	GRH	SADsoil	72	ril	b20	p209	M1956	BCMA
M1961P1350	20_D_3.root	20_D_3	root	rilGH	NA	2012	NA	GRH	SADsoil	72	ril	b20	p209	M1961	BCMA
M1957P926	20_D_5.root	20_D_5	root	rilGH	NA	2012	NA	GRH	SADsoil	156	ril	b20	p210	M1957	BCMA
M1955P820	21_A_10.soil	21_A_10	soil	rilGH	NA	2012	NA	GRH	SADsoil	NA	soil	b21	p208	M1955	BCMA
M1961P1306	21_A_11.root	21_A_11	root	rilGH	NA	2012	NA	GRH	SADsoil	182	ril	b21	p214	M1961	BCMA
M1960P1268	21_A_4.root	21_A_4	root	rilGH	NA	2012	NA	GRH	SADsoil	109	ril	b21	p213	M1960	BCMA
M1961P1345	21_A_6.root	21_A_6	root	rilGH	NA	2012	NA	GRH	SADsoil	118	ril	b21	p214	M1961	BCMA
M1957P981	21_A_7.root	21_A_7	root	rilGH	NA	2012	NA	GRH	SADsoil	LTM	ril	b21	p210	M1957	BCMA
M1959P1188	21_A_8.root	21_A_8	root	rilGH	NA	2012	NA	GRH	SADsoil	114	ril	b21	p212	M1959	BCMA
M1960P1249	21_A_9.root	21_A_9	root	rilGH	NA	2012	NA	GRH	SADsoil	50	ril	b21	p213	M1960	BCMA
M1977P1744	21_B_10.root	21_B_10	root	rilGH	NA	2012	NA	GRH	SADsoil	22	ril	b21	p217	M1977	BCMA
M1955P769	21_B_6.root	21_B_6	root	rilGH	NA	2012	NA	GRH	SADsoil	142	ril	b21	p208	M1955	BCMA
M1955P816	21_C_1.root	21_C_1	root	rilGH	NA	2012	NA	GRH	SADsoil	70	ril	b21	p208	M1955	BCMA
M1957P958	21_C_4.soil	21_C_4	soil	rilGH	NA	2012	NA	GRH	SADsoil	NA	soil	b21	p210	M1957	BCMA
M1961P1315	21_C_5.root	21_C_5	root	rilGH	NA	2012	NA	GRH	SADsoil	113	ril	b21	p214	M1961	BCMA
M1960P1242	21_C_8.root	21_C_8	root	rilGH	NA	2012	NA	GRH	SADsoil	65	ril	b21	p213	M1960	BCMA
M1958P1070	21_D_1.root	21_D_1	root	rilGH	NA	2012	NA	GRH	SADsoil	138	ril	b21	p211	M1958	BCMA
M1690P1403	21_D_10.root	21_D_10	root	rilGH	NA	2012	NA	GRH	SADsoil	6	ril	b21	p215	M1690	BCMA
M1959P1172	21_D_4.root	21_D_4	root	rilGH	NA	2012	NA	GRH	SADsoil	150	ril	b21	p212	M1959	BCMA
M1960P1199	21_D_6.root	21_D_6	root	rilGH	NA	2012	NA	GRH	SADsoil	23	ril	b21	p213	M1960	BCMA
M1957P1003	21_D_7.root	21_D_7	root	rilGH	NA	2012	NA	GRH	SADsoil	19	ril	b21	p210	M1957	BCMA
M1956P908	21_D_8.root	21_D_8	root	rilGH	NA	2012	NA	GRH	SADsoil	16	ril	b21	p209	M1956	BCMA
M1956P867	21_D_9.root	21_D_9	root	rilGH	NA	2012	NA	GRH	SADsoil	136	ril	b21	p209	M1956	BCMA
M1957P929	22_A_1.root	22_A_1	root	rilGH	NA	2012	NA	GRH	GRHsoil	49	ril	b22	p210	M1957	BCMA
M1960P1204	22_A_12.root	22_A_12	root	rilGH	NA	2012	NA	GRH	GRHsoil	8	ril	b22	p213	M1960	BCMA
M1960P1200	22_A_2.root	22_A_2	root	rilGH	NA	2012	NA	GRH	GRHsoil	157	ril	b22	p213	M1960	BCMA
M1958P1074	22_A_4.root	22_A_4	root	rilGH	NA	2012	NA	GRH	GRHsoil	165	ril	b22	p211	M1958	BCMA
M1957P978	22_A_5.root	22_A_5	root	rilGH	NA	2012	NA	GRH	GRHsoil	191	ril	b22	p210	M1957	BCMA
M1956P878	22_A_6.root	22_A_6	root	rilGH	NA	2012	NA	GRH	GRHsoil	134	ril	b22	p209	M1956	BCMA
M1977P1729	22_A_7.root	22_A_7	root	rilGH	NA	2012	NA	GRH	GRHsoil	LTM	ril	b22	p217	M1977	BCMA
M1960P1235	22_A_8.root	22_A_8	root	rilGH	NA	2012	NA	GRH	GRHsoil	62	ril	b22	p213	M1960	BCMA
M1957P947	22_A_9.root	22_A_9	root	rilGH	NA	2012	NA	GRH	GRHsoil	56	ril	b22	p210	M1957	BCMA
M1960P1215	22_B_1.root	22_B_1	root	rilGH	NA	2012	NA	GRH	GRHsoil	LTM	ril	b22	p213	M1960	BCMA
M1958P1033	22_B_10.root	22_B_10	root	rilGH	NA	2012	NA	GRH	GRHsoil	161	ril	b22	p211	M1958	BCMA
M1957P939	22_B_11.root	22_B_11	root	rilGH	NA	2012	NA	GRH	GRHsoil	120	ril	b22	p210	M1957	BCMA
M1960P1198	22_B_12.root	22_B_12	root	rilGH	NA	2012	NA	GRH	GRHsoil	154	ril	b22	p213	M1960	BCMA
M1957P973	22_B_2.root	22_B_2	root	rilGH	NA	2012	NA	GRH	GRHsoil	SAD12	ril	b22	p210	M1957	BCMA
M1958P1071	22_B_3.root	22_B_3	root	rilGH	NA	2012	NA	GRH	GRHsoil	80	ril	b22	p211	M1958	BCMA
M1958P1080	22_B_4.root	22_B_4	root	rilGH	NA	2012	NA	GRH	GRHsoil	149	ril	b22	p211	M1958	BCMA
M1961P1355	22_B_5.root	22_B_5	root	rilGH	NA	2012	NA	GRH	GRHsoil	41	ril	b22	p214	M1961	BCMA
M1959P1175	22_B_6.root	22_B_6	root	rilGH	NA	2012	NA	GRH	GRHsoil	83	ril	b22	p212	M1959	BCMA
M1961P1319	22_B_7.root	22_B_7	root	rilGH	NA	2012	NA	GRH	GRHsoil	28	ril	b22	p214	M1961	BCMA
M1690P1406	22_B_9.root	22_B_9	root	rilGH	NA	2012	NA	GRH	GRHsoil	135	ril	b22	p215	M1690	BCMA
M1977P1733	22_C_1.root	22_C_1	root	rilGH	NA	2012	NA	GRH	GRHsoil	169	ril	b22	p217	M1977	BCMA
M1956P913	22_C_10.root	22_C_10	root	rilGH	NA	2012	NA	GRH	GRHsoil	9	ril	b22	p209	M1956	BCMA
M1957P935	22_C_11.root	22_C_11	root	rilGH	NA	2012	NA	GRH	GRHsoil	79	ril	b22	p210	M1957	BCMA
M1959P1146	22_C_2.root	22_C_2	root	rilGH	NA	2012	NA	GRH	GRHsoil	SAD12	ril	b22	p212	M1959	BCMA
M1960P1205	22_C_4.root	22_C_4	root	rilGH	NA	2012	NA	GRH	GRHsoil	180	ril	b22	p213	M1960	BCMA
M1690P1402	22_C_5.root	22_C_5	root	rilGH	NA	2012	NA	GRH	GRHsoil	47	ril	b22	p215	M1690	BCMA
M1957P975	22_C_7.root	22_C_7	root	rilGH	NA	2012	NA	GRH	GRHsoil	145	ril	b22	p210	M1957	BCMA
M1956P916	22_C_8.root	22_C_8	root	rilGH	NA	2012	NA	GRH	GRHsoil	103	ril	b22	p209	M1956	BCMA
M1959P1136	22_D_1.root	22_D_1	root	rilGH	NA	2012	NA	GRH	GRHsoil	LTM	ril	b22	p212	M1959	BCMA
M1960P1239	22_D_10.root	22_D_10	root	rilGH	NA	2012	NA	GRH	GRHsoil	190	ril	b22	p213	M1960	BCMA
M1961P1336	22_D_12.root	22_D_12	root	rilGH	NA	2012	NA	GRH	GRHsoil	188	ril	b22	p214	M1961	BCMA
M1957P1001	22_D_2.root	22_D_2	root	rilGH	NA	2012	NA	GRH	GRHsoil	LTM	ril	b22	p210	M1957	BCMA
M1958P1053	22_D_3.root	22_D_3	root	rilGH	NA	2012	NA	GRH	GRHsoil	105	ril	b22	p211	M1958	BCMA
M1955P811	22_D_4.root	22_D_4	root	rilGH	NA	2012	NA	GRH	GRHsoil	148	ril	b22	p208	M1955	BCMA
M1960P1223	22_D_5.root	22_D_5	root	rilGH	NA	2012	NA	GRH	GRHsoil	73	ril	b22	p213	M1960	BCMA
M1961P1366	22_D_6.root	22_D_6	root	rilGH	NA	2012	NA	GRH	GRHsoil	30	ril	b22	p214	M1961	BCMA
M1958P1027	22_D_7.root	22_D_7	root	rilGH	NA	2012	NA	GRH	GRHsoil	2	ril	b22	p211	M1958	BCMA
M1958P1083	22_D_8.root	22_D_8	root	rilGH	NA	2012	NA	GRH	GRHsoil	4	ril	b22	p211	M1958	BCMA
M1956P893	23_A_1.root	23_A_1	root	rilGH	NA	2012	NA	GRH	GRHsoil	LTM	ril	b23	p209	M1956	BCMA
M1959P1142	23_A_10.root	23_A_10	root	rilGH	NA	2012	NA	GRH	GRHsoil	5	ril	b23	p212	M1959	BCMA
M1959P1134	23_A_11.root	23_A_11	root	rilGH	NA	2012	NA	GRH	GRHsoil	77	ril	b23	p212	M1959	BCMA
M1957P997	23_A_12.root	23_A_12	root	rilGH	NA	2012	NA	GRH	GRHsoil	152	ril	b23	p210	M1957	BCMA
M1955P795	23_A_2.root	23_A_2	root	rilGH	NA	2012	NA	GRH	GRHsoil	3	ril	b23	p208	M1955	BCMA
M1959P1114	23_A_3.root	23_A_3	root	rilGH	NA	2012	NA	GRH	GRHsoil	76	ril	b23	p212	M1959	BCMA
M1958P1090	23_A_5.root	23_A_5	root	rilGH	NA	2012	NA	GRH	GRHsoil	37	ril	b23	p211	M1958	BCMA
M1957P979	23_A_6.root	23_A_6	root	rilGH	NA	2012	NA	GRH	GRHsoil	90	ril	b23	p210	M1957	BCMA
M1957P974	23_A_8.root	23_A_8	root	rilGH	NA	2012	NA	GRH	GRHsoil	140	ril	b23	p210	M1957	BCMA
M1956P831	23_A_9.root	23_A_9	root	rilGH	NA	2012	NA	GRH	GRHsoil	48	ril	b23	p209	M1956	BCMA
M1977P1723	23_B_1.root	23_B_1	root	rilGH	NA	2012	NA	GRH	GRHsoil	127	ril	b23	p217	M1977	BCMA
M1960P1270	23_B_11.root	23_B_11	root	rilGH	NA	2012	NA	GRH	GRHsoil	112	ril	b23	p213	M1960	BCMA
M1690P1409	23_B_12.soil	23_B_12	soil	rilGH	NA	2012	NA	GRH	GRHsoil	NA	soil	b23	p215	M1690	BCMA
M1957P944	23_B_3.root	23_B_3	root	rilGH	NA	2012	NA	GRH	GRHsoil	174	ril	b23	p210	M1957	BCMA
M1977P1732	23_B_4.root	23_B_4	root	rilGH	NA	2012	NA	GRH	GRHsoil	160	ril	b23	p217	M1977	BCMA
M1959P1194	23_B_5.soil	23_B_5	soil	rilGH	NA	2012	NA	GRH	GRHsoil	NA	soil	b23	p212	M1959	BCMA
M1957P940	23_B_6.root	23_B_6	root	rilGH	NA	2012	NA	GRH	GRHsoil	11	ril	b23	p210	M1957	BCMA
M1957P1009	23_B_7.soil	23_B_7	soil	rilGH	NA	2012	NA	GRH	GRHsoil	NA	soil	b23	p210	M1957	BCMA
M1961P1368	23_B_9.root	23_B_9	root	rilGH	NA	2012	NA	GRH	GRHsoil	179	ril	b23	p214	M1961	BCMA
M1959P1138	23_C_1.root	23_C_1	root	rilGH	NA	2012	NA	GRH	GRHsoil	143	ril	b23	p212	M1959	BCMA
M1956P829	23_C_10.root	23_C_10	root	rilGH	NA	2012	NA	GRH	GRHsoil	125	ril	b23	p209	M1956	BCMA
M1957P921	23_C_11.root	23_C_11	root	rilGH	NA	2012	NA	GRH	GRHsoil	129	ril	b23	p210	M1957	BCMA
M1958P1021	23_C_12.root	23_C_12	root	rilGH	NA	2012	NA	GRH	GRHsoil	40	ril	b23	p211	M1958	BCMA
M1959P1196	23_C_3.root	23_C_3	root	rilGH	NA	2012	NA	GRH	GRHsoil	106	ril	b23	p212	M1959	BCMA
M1959P1165	23_C_4.root	23_C_4	root	rilGH	NA	2012	NA	GRH	GRHsoil	42	ril	b23	p212	M1959	BCMA
M1957P951	23_C_5.root	23_C_5	root	rilGH	NA	2012	NA	GRH	GRHsoil	194	ril	b23	p210	M1957	BCMA
M1961P1362	23_C_6.root	23_C_6	root	rilGH	NA	2012	NA	GRH	GRHsoil	122	ril	b23	p214	M1961	BCMA
M1961P1351	23_C_7.root	23_C_7	root	rilGH	NA	2012	NA	GRH	GRHsoil	155	ril	b23	p214	M1961	BCMA
M1958P1081	23_C_8.root	23_C_8	root	rilGH	NA	2012	NA	GRH	GRHsoil	139	ril	b23	p211	M1958	BCMA
M1959P1115	23_D_11.root	23_D_11	root	rilGH	NA	2012	NA	GRH	GRHsoil	115	ril	b23	p212	M1959	BCMA
M1956P851	23_D_12.root	23_D_12	root	rilGH	NA	2012	NA	GRH	GRHsoil	26	ril	b23	p209	M1956	BCMA
M1961P1376	23_D_2.root	23_D_2	root	rilGH	NA	2012	NA	GRH	GRHsoil	170	ril	b23	p214	M1961	BCMA
M1958P1067	23_D_3.root	23_D_3	root	rilGH	NA	2012	NA	GRH	GRHsoil	72	ril	b23	p211	M1958	BCMA
M1957P934	23_D_5.root	23_D_5	root	rilGH	NA	2012	NA	GRH	GRHsoil	156	ril	b23	p210	M1957	BCMA
M1956P858	23_D_7.root	23_D_7	root	rilGH	NA	2012	NA	GRH	GRHsoil	123	ril	b23	p209	M1956	BCMA
M1958P1036	23_D_8.root	23_D_8	root	rilGH	NA	2012	NA	GRH	GRHsoil	100	ril	b23	p211	M1958	BCMA
M1958P1050	24_A_11.root	24_A_11	root	rilGH	NA	2012	NA	GRH	GRHsoil	182	ril	b24	p211	M1958	BCMA
M1957P932	24_A_2.root	24_A_2	root	rilGH	NA	2012	NA	GRH	GRHsoil	87	ril	b24	p210	M1957	BCMA
M1977P1738	24_A_4.root	24_A_4	root	rilGH	NA	2012	NA	GRH	GRHsoil	109	ril	b24	p217	M1977	BCMA
M1958P1054	24_A_5.root	24_A_5	root	rilGH	NA	2012	NA	GRH	GRHsoil	45	ril	b24	p211	M1958	BCMA
M1958P1016	24_A_6.root	24_A_6	root	rilGH	NA	2012	NA	GRH	GRHsoil	118	ril	b24	p211	M1958	BCMA
M1960P1233	24_A_7.root	24_A_7	root	rilGH	NA	2012	NA	GRH	GRHsoil	LTM	ril	b24	p213	M1960	BCMA
M1959P1189	24_A_8.root	24_A_8	root	rilGH	NA	2012	NA	GRH	GRHsoil	114	ril	b24	p212	M1959	BCMA
M1961P1335	24_A_9.root	24_A_9	root	rilGH	NA	2012	NA	GRH	GRHsoil	50	ril	b24	p214	M1961	BCMA
M1961P1357	24_B_1.root	24_B_1	root	rilGH	NA	2012	NA	GRH	GRHsoil	27	ril	b24	p214	M1961	BCMA
M1957P980	24_B_10.root	24_B_10	root	rilGH	NA	2012	NA	GRH	GRHsoil	22	ril	b24	p210	M1957	BCMA
M1958P1094	24_B_11.root	24_B_11	root	rilGH	NA	2012	NA	GRH	GRHsoil	57	ril	b24	p211	M1958	BCMA
M1955P805	24_B_2.root	24_B_2	root	rilGH	NA	2012	NA	GRH	GRHsoil	53	ril	b24	p208	M1955	BCMA
M1956P859	24_B_4.root	24_B_4	root	rilGH	NA	2012	NA	GRH	GRHsoil	124	ril	b24	p209	M1956	BCMA
M1960P1259	24_B_5.root	24_B_5	root	rilGH	NA	2012	NA	GRH	GRHsoil	29	ril	b24	p213	M1960	BCMA
M1960P1247	24_B_6.root	24_B_6	root	rilGH	NA	2012	NA	GRH	GRHsoil	142	ril	b24	p213	M1960	BCMA
M1961P1290	24_B_7.root	24_B_7	root	rilGH	NA	2012	NA	GRH	GRHsoil	LTM	ril	b24	p214	M1961	BCMA
M1958P1024	24_B_8.root	24_B_8	root	rilGH	NA	2012	NA	GRH	GRHsoil	146	ril	b24	p211	M1958	BCMA
M1690P1383	24_B_9.root	24_B_9	root	rilGH	NA	2012	NA	GRH	GRHsoil	116	ril	b24	p215	M1690	BCMA
M1955P808	24_C_1.root	24_C_1	root	rilGH	NA	2012	NA	GRH	GRHsoil	70	ril	b24	p208	M1955	BCMA
M1690P1405	24_C_10.root	24_C_10	root	rilGH	NA	2012	NA	GRH	GRHsoil	68	ril	b24	p215	M1690	BCMA
M1977P1726	24_C_11.root	24_C_11	root	rilGH	NA	2012	NA	GRH	GRHsoil	LTM	ril	b24	p217	M1977	BCMA
M1977P1746	24_C_5.root	24_C_5	root	rilGH	NA	2012	NA	GRH	GRHsoil	113	ril	b24	p217	M1977	BCMA
M1957P996	24_C_6.root	24_C_6	root	rilGH	NA	2012	NA	GRH	GRHsoil	66	ril	b24	p210	M1957	BCMA
M1955P791	24_C_8.root	24_C_8	root	rilGH	NA	2012	NA	GRH	GRHsoil	65	ril	b24	p208	M1955	BCMA
M1956P839	24_D_1.root	24_D_1	root	rilGH	NA	2012	NA	GRH	GRHsoil	138	ril	b24	p209	M1956	BCMA
M1958P1099	24_D_12.soil	24_D_12	soil	rilGH	NA	2012	NA	GRH	GRHsoil	NA	soil	b24	p211	M1958	BCMA
M1961P1379	24_D_2.root	24_D_2	root	rilGH	NA	2012	NA	GRH	GRHsoil	36	ril	b24	p214	M1961	BCMA
M1690P1400	24_D_4.root	24_D_4	root	rilGH	NA	2012	NA	GRH	GRHsoil	150	ril	b24	p215	M1690	BCMA
M1958P1056	24_D_5.root	24_D_5	root	rilGH	NA	2012	NA	GRH	GRHsoil	98	ril	b24	p211	M1958	BCMA
M1956P872	24_D_6.root	24_D_6	root	rilGH	NA	2012	NA	GRH	GRHsoil	23	ril	b24	p209	M1956	BCMA
M1961P1294	24_D_6.root	24_D_6	root	rilGH	NA	2012	NA	GRH	GRHsoil	23	ril	b24	p209	M1961	BCMA
M1957P950	24_D_8.root	24_D_8	root	rilGH	NA	2012	NA	GRH	GRHsoil	16	ril	b24	p210	M1957	BCMA
M1977P1721	24_D_9.root	24_D_9	root	rilGH	NA	2012	NA	GRH	GRHsoil	136	ril	b24	p217	M1977	BCMA
M1957P1008	3_A_10.root	3_A_10	root	ecoGH	NA	2011	NA	Duke	MAHsoil	par13A	PAR	b03	p210	M1957	Ecotypes
M1690P1389	3_A_4.root	3_A_4	root	ecoGH	NA	2011	NA	Duke	MAHsoil	silUpp2B	SIL	b03	p215	M1690	Ecotypes
M1958P1093	3_A_6.root	3_A_6	root	ecoGH	NA	2011	NA	Duke	MAHsoil	par22A2	PAR	b03	p211	M1958	Ecotypes
M1977P1724	3_A_8.root	3_A_8	root	ecoGH	NA	2011	NA	Duke	MAHsoil	mil70A	MIL	b03	p217	M1977	Ecotypes
M1958P1013	3_A_9.root	3_A_9	root	ecoGH	NA	2011	NA	Duke	MAHsoil	silLow3	SIL	b03	p211	M1958	Ecotypes
M1958P1102	3_B_1.root	3_B_1	root	ecoGH	NA	2011	NA	Duke	MAHsoil	par13A	PAR	b03	p211	M1958	Ecotypes
M1977P1747	3_B_10.root	3_B_10	root	ecoGH	NA	2011	NA	Duke	MAHsoil	jam6A	JAM	b03	p217	M1977	Ecotypes
M1960P1271	3_B_5.root	3_B_5	root	ecoGH	NA	2011	NA	Duke	MAHsoil	silUpp2B	SIL	b03	p213	M1960	Ecotypes
M1959P1187	3_B_6.soil	3_B_6	soil	ecoGH	NA	2011	NA	Duke	MAHsoil	soil	soil	b03	p212	M1959	Ecotypes
M1959P1170	3_B_7.soil	3_B_7	soil	ecoGH	NA	2011	NA	Duke	MAHsoil	soil	soil	b03	p212	M1959	Ecotypes
M1955P812	3_B_8.root	3_B_8	root	ecoGH	NA	2011	NA	Duke	MAHsoil	par22A2	PAR	b03	p208	M1955	Ecotypes
M1957P959	3_C_1.root	3_C_1	root	ecoGH	NA	2011	NA	Duke	MAHsoil	par9A2	PAR	b03	p210	M1957	Ecotypes
M1957P948	3_C_2.root	3_C_2	root	ecoGH	NA	2011	NA	Duke	MAHsoil	mah48A	MAH	b03	p210	M1957	Ecotypes
M1956P920	3_C_4.root	3_C_4	root	ecoGH	NA	2011	NA	Duke	MAHsoil	silLow6B	SIL	b03	p209	M1956	Ecotypes
M1957P945	3_C_5.root	3_C_5	root	ecoGH	NA	2011	NA	Duke	MAHsoil	mah38B	MAH	b03	p210	M1957	Ecotypes
M1957P977	3_C_7.root	3_C_7	root	ecoGH	NA	2011	NA	Duke	MAHsoil	par10A6	PAR	b03	p210	M1957	Ecotypes
M1959P1141	3_C_8.root	3_C_8	root	ecoGH	NA	2011	NA	Duke	MAHsoil	silLow2	SIL	b03	p212	M1959	Ecotypes
M1955P806	3_C_9.root	3_C_9	root	ecoGH	NA	2011	NA	Duke	MAHsoil	silUpp2B	SIL	b03	p208	M1955	Ecotypes
M1956P896	3_D_10.root	3_D_10	root	ecoGH	NA	2011	NA	Duke	MAHsoil	par9A2	PAR	b03	p209	M1956	Ecotypes
M1958P1072	3_D_2.root	3_D_2	root	ecoGH	NA	2011	NA	Duke	MAHsoil	par9A2	PAR	b03	p211	M1958	Ecotypes
M1957P957	3_D_6.root	3_D_6	root	ecoGH	NA	2011	NA	Duke	MAHsoil	mah38B	MAH	b03	p210	M1957	Ecotypes
M1961P1344	3_D_7.root	3_D_7	root	ecoGH	NA	2011	NA	Duke	MAHsoil	par22A2	PAR	b03	p214	M1961	Ecotypes
M1957P927	3_D_8.root	3_D_8	root	ecoGH	NA	2011	NA	Duke	MAHsoil	par10A6	PAR	b03	p210	M1957	Ecotypes
M1957P1007	4_A_5.root	4_A_5	root	ecoGH	NA	2011	NA	Duke	MILsoil	mah48A	MAH	b04	p210	M1957	Ecotypes
M1959P1128	4_A_8.root	4_A_8	root	ecoGH	NA	2011	NA	Duke	MILsoil	par22A2	PAR	b04	p212	M1959	Ecotypes
M1959P1184	4_B_10.soil	4_B_10	soil	ecoGH	NA	2011	NA	Duke	MILsoil	soil	soil	b04	p212	M1959	Ecotypes
M1961P1342	4_B_7.root	4_B_7	root	ecoGH	NA	2011	NA	Duke	MILsoil	jam1A	JAM	b04	p214	M1961	Ecotypes
M1977P1745	4_C_2.root	4_C_2	root	ecoGH	NA	2011	NA	Duke	MILsoil	mah48A	MAH	b04	p217	M1977	Ecotypes
M1955P793	4_C_7.root	4_C_7	root	ecoGH	NA	2011	NA	Duke	MILsoil	par9A2	PAR	b04	p208	M1955	Ecotypes
M1956P848	4_D_1.root	4_D_1	root	ecoGH	NA	2011	NA	Duke	MILsoil	mah48A	MAH	b04	p209	M1956	Ecotypes
M1955P785	4_D_11.root	4_D_11	root	ecoGH	NA	2011	NA	Duke	MILsoil	jam6A	JAM	b04	p208	M1955	Ecotypes
M1958P1014	4_D_2.root	4_D_2	root	ecoGH	NA	2011	NA	Duke	MILsoil	jam1A	JAM	b04	p211	M1958	Ecotypes
M1961P1324	4_D_3.soil	4_D_3	soil	ecoGH	NA	2011	NA	Duke	MILsoil	soil	soil	b04	p214	M1961	Ecotypes
M1960P1275	4_D_4.root	4_D_4	root	ecoGH	NA	2011	NA	Duke	MILsoil	silUpp2B	SIL	b04	p213	M1960	Ecotypes
M1959P1167	4_D_6.root	4_D_6	root	ecoGH	NA	2011	NA	Duke	MILsoil	silUpp2B	SIL	b04	p212	M1959	Ecotypes
M1961P1373	5_A_7.root	5_A_7	root	ecoGH	NA	2011	NA	Duke	MILsoil	silLow6B	SIL	b05	p214	M1961	Ecotypes
M1958P1015	5_A_8.root	5_A_8	root	ecoGH	NA	2011	NA	Duke	MILsoil	jam6A	JAM	b05	p211	M1958	Ecotypes
M1955P774	5_B_4.root	5_B_4	root	ecoGH	NA	2011	NA	Duke	MILsoil	jam6A	JAM	b05	p208	M1955	Ecotypes
M1957P967	5_B_5.root	5_B_5	root	ecoGH	NA	2011	NA	Duke	MILsoil	par9A2	PAR	b05	p210	M1957	Ecotypes
M1961P1339	5_B_7.root	5_B_7	root	ecoGH	NA	2011	NA	Duke	MILsoil	mah16A	MAH	b05	p214	M1961	Ecotypes
M1955P828	5_B_8.root	5_B_8	root	ecoGH	NA	2011	NA	Duke	MILsoil	mil70A	MIL	b05	p208	M1955	Ecotypes
M1959P1139	5_B_9.soil	5_B_9	soil	ecoGH	NA	2011	NA	Duke	MILsoil	soil	soil	b05	p212	M1959	Ecotypes
M1960P1208	5_C_1.root	5_C_1	root	ecoGH	NA	2011	NA	Duke	MILsoil	par13A	PAR	b05	p213	M1960	Ecotypes
M1959P1166	5_C_4.root	5_C_4	root	ecoGH	NA	2011	NA	Duke	MILsoil	mil54A	MIL	b05	p212	M1959	Ecotypes
M1958P1038	5_D_10.root	5_D_10	root	ecoGH	NA	2011	NA	Duke	MILsoil	silLow3	SIL	b05	p211	M1958	Ecotypes
M1956P890	5_D_11.root	5_D_11	root	ecoGH	NA	2011	NA	Duke	MILsoil	mah48A	MAH	b05	p209	M1956	Ecotypes
M1955P786	5_D_3.root	5_D_3	root	ecoGH	NA	2011	NA	Duke	MILsoil	par10A6	PAR	b05	p208	M1955	Ecotypes
M1958P1030	5_D_6.root	5_D_6	root	ecoGH	NA	2011	NA	Duke	MILsoil	mah48A	MAH	b05	p211	M1958	Ecotypes
M1958P1078	5_D_9.root	5_D_9	root	ecoGH	NA	2011	NA	Duke	MILsoil	silLow2	SIL	b05	p211	M1958	Ecotypes
M1961P1310	6_A_1.root	6_A_1	root	ecoGH	NA	2011	NA	Duke	MILsoil	mil32A1	MIL	b06	p214	M1961	Ecotypes
M1958P1064	6_A_11.root	6_A_11	root	ecoGH	NA	2011	NA	Duke	MILsoil	silUpp2B	SIL	b06	p211	M1958	Ecotypes
M1957P953	6_A_8.root	6_A_8	root	ecoGH	NA	2011	NA	Duke	MILsoil	silLow6B	SIL	b06	p210	M1957	Ecotypes
M1957P943	6_B_12.root	6_B_12	root	ecoGH	NA	2011	NA	Duke	MILsoil	jam1A	JAM	b06	p210	M1957	Ecotypes
M1958P1051	6_B_2.soil	6_B_2	soil	ecoGH	NA	2011	NA	Duke	MILsoil	soil	soil	b06	p211	M1958	Ecotypes
M1956P834	6_B_8.root	6_B_8	root	ecoGH	NA	2011	NA	Duke	MILsoil	silUpp2B	SIL	b06	p209	M1956	Ecotypes
M1690P1398	6_C_10.root	6_C_10	root	ecoGH	NA	2011	NA	Duke	MILsoil	par10A6	PAR	b06	p215	M1690	Ecotypes
M1959P1116	6_C_11.root	6_C_11	root	ecoGH	NA	2011	NA	Duke	MILsoil	mil24A	MIL	b06	p212	M1959	Ecotypes
M1957P924	6_C_5.root	6_C_5	root	ecoGH	NA	2011	NA	Duke	MILsoil	silLow3	SIL	b06	p210	M1957	Ecotypes
M1956P833	6_C_7.root	6_C_7	root	ecoGH	NA	2011	NA	Duke	MILsoil	silLow6B	SIL	b06	p209	M1956	Ecotypes
M1956P841	6_C_9.soil	6_C_9	soil	ecoGH	NA	2011	NA	Duke	MILsoil	soil	soil	b06	p209	M1956	Ecotypes
M1960P1226	6_D_1.root	6_D_1	root	ecoGH	NA	2011	NA	Duke	MILsoil	jam6A	JAM	b06	p213	M1960	Ecotypes
M1960P1257	6_D_10.root	6_D_10	root	ecoGH	NA	2011	NA	Duke	MILsoil	silLow6B	SIL	b06	p213	M1960	Ecotypes
M1960P1213	6_D_11.root	6_D_11	root	ecoGH	NA	2011	NA	Duke	MILsoil	par22A2	PAR	b06	p213	M1960	Ecotypes
M1960P1273	6_D_12.root	6_D_12	root	ecoGH	NA	2011	NA	Duke	MILsoil	par13A	PAR	b06	p213	M1960	Ecotypes
M1957P976	6_D_3.root	6_D_3	root	ecoGH	NA	2011	NA	Duke	MILsoil	mah48A	MAH	b06	p210	M1957	Ecotypes
M1960P1203	6_D_4.root	6_D_4	root	ecoGH	NA	2011	NA	Duke	MILsoil	mah48A	MAH	b06	p213	M1960	Ecotypes
M1957P988	6_D_9.root	6_D_9	root	ecoGH	NA	2011	NA	Duke	MILsoil	silUpp2B	SIL	b06	p210	M1957	Ecotypes
M1956P909	7_A_8.root	7_A_8	root	ecoGH	NA	2011	NA	Duke	PARsoil	silLow3	SIL	b07	p209	M1956	Ecotypes
M1958P1052	7_A_9.soil	7_A_9	soil	ecoGH	NA	2011	NA	Duke	PARsoil	soil	soil	b07	p211	M1958	Ecotypes
M1958P1034	7_B_4.soil	7_B_4	soil	ecoGH	NA	2011	NA	Duke	PARsoil	soil	soil	b07	p211	M1958	Ecotypes
M1551P35	8_0008.leaf	8_0008	leaf	ecotypes	2008	2011	3	Par	field	MIL.53.A	MIL	8_01	p200	M1551	Ecotypes
M1551P77	8_0008.root	8_0008	root	ecotypes	2008	2011	3	Par	field	MIL.53.A	MIL	8_01	p200	M1551	Ecotypes
M1555P268	8_0016.leaf	8_0016	leaf	ecotypes	2008	2011	3	Par	field	PAR.17.A1	PAR	8_01	p202	M1555	Ecotypes
M1555P195	8_0016.root	8_0016	root	ecotypes	2008	2011	3	Par	field	PAR.17.A1	PAR	8_01	p202	M1555	Ecotypes
M1551P40	8_0019.leaf	8_0019	leaf	ecotypes	2008	2011	3	Par	field	MAH.16.A	MAH	8_01	p200	M1551	Ecotypes
M1554P153	8_0019.root	8_0019	root	ecotypes	2008	2011	3	Par	field	MAH.16.A	MAH	8_01	p201	M1554	Ecotypes
M1551P8	8_0024.leaf	8_0024	leaf	ecotypes	2008	2011	3	Par	field	MAH.8.A1	MAH	8_01	p200	M1551	Ecotypes
M1979P394	8_0024.root	8_0024	root	ecotypes	2008	2011	3	Par	field	MAH.8.A1	MAH	8_01	p204	M1979	Ecotypes
M1551P20	8_0028.leaf	8_0028	leaf	ecotypes	2008	2011	3	Par	field	MAH.38.B	MAH	8_01	p200	M1551	Ecotypes
M1977P1719	8_0028.root	8_0028	root	ecotypes	2008	2011	3	Par	field	MAH.38.B	MAH	8_01	p217	M1977	Ecotypes
M1555P271	8_0032.leaf	8_0032	leaf	ecotypes	2008	2011	3	Par	field	MIL.24.A	MIL	8_01	p202	M1555	Ecotypes
M1554P161	8_0032.root	8_0032	root	ecotypes	2008	2011	3	Par	field	MIL.24.A	MIL	8_01	p201	M1554	Ecotypes
M1977P1696	8_0034.leaf	8_0034	leaf	ecotypes	2008	2011	3	Par	field	JAM.22.A	JAM	8_01	p217	M1977	Ecotypes
M1978P353	8_0034.root	8_0034	root	ecotypes	2008	2011	3	Par	field	JAM.22.A	JAM	8_01	p203	M1978	Ecotypes
M1980P531	8_0039.root	8_0039	root	ecotypes	2008	2012	4	Par	field	JAM.7.B	JAM	8_01	p205	M1980	Ecotypes
M1955P750	8_0048.leaf	8_0048	leaf	ecotypes	2008	2011	3	Par	field	SILLow.1	SIL	8_01	p208	M1955	Ecotypes
M1555P273	8_0050.leaf	8_0050	leaf	ecotypes	2008	2012	4	Mah	field	JAM.17.A	JAM	8_02	p202	M1555	Ecotypes
M1957P969	8_0050.root	8_0050	root	ecotypes	2008	2012	4	Mah	field	JAM.17.A	JAM	8_02	p210	M1957	Ecotypes
M1959P1108	8_0051.root	8_0051	root	ecotypes	2008	2012	4	Mah	field	JAM.22.A	JAM	8_02	p212	M1959	Ecotypes
M1981P563	8_0053.leaf	8_0053	leaf	ecotypes	2008	2011	3	Mah	field	MAH.8.A1	MAH	8_02	p206	M1981	Ecotypes
M1977P1709	8_0053.root	8_0053	root	ecotypes	2008	2011	3	Mah	field	MAH.8.A1	MAH	8_02	p217	M1977	Ecotypes
M1554P148	8_0059.leaf	8_0059	leaf	ecotypes	2008	2012	4	Mah	field	SILLow.3	SIL	8_02	p201	M1554	Ecotypes
M1980P502	8_0074.leaf	8_0074	leaf	ecotypes	2008	2011	3	Mah	field	JAM.15.A	JAM	8_02	p205	M1980	Ecotypes
M1981P606	8_0074.root	8_0074	root	ecotypes	2008	2011	3	Mah	field	JAM.15.A	JAM	8_02	p206	M1981	Ecotypes
M1978P310	8_0082.leaf	8_0082	leaf	ecotypes	2008	2012	4	Mah	field	MAH.48.A	MAH	8_02	p203	M1978	Ecotypes
M1956P875	8_0082.root	8_0082	root	ecotypes	2008	2012	4	Mah	field	MAH.48.A	MAH	8_02	p209	M1956	Ecotypes
M1959P1144	8_0086.leaf	8_0086	leaf	ecotypes	2008	2012	4	Mah	field	PAR.10.A6	PAR	8_02	p212	M1959	Ecotypes
M1960P1231	8_0086.root	8_0086	root	ecotypes	2008	2012	4	Mah	field	PAR.10.A6	PAR	8_02	p213	M1960	Ecotypes
M1981P599	8_0087.leaf	8_0087	leaf	ecotypes	2008	2011	3	Mah	field	MIL.20.B	MIL	8_02	p206	M1981	Ecotypes
M1981P611	8_0087.root	8_0087	root	ecotypes	2008	2011	3	Mah	field	MIL.20.B	MIL	8_02	p206	M1981	Ecotypes
M1551P43	8_0088.leaf	8_0088	leaf	ecotypes	2008	2012	4	Mah	field	MIL.32.A1	MIL	8_02	p200	M1551	Ecotypes
M1690P1382	8_0088.root	8_0088	root	ecotypes	2008	2012	4	Mah	field	MIL.32.A1	MIL	8_02	p215	M1690	Ecotypes
M1981P587	8_0090.leaf	8_0090	leaf	ecotypes	2008	2011	3	Mah	field	SILLow.5	SIL	8_02	p206	M1981	Ecotypes
M1982P729	8_0090.root	8_0090	root	ecotypes	2008	2011	3	Mah	field	SILLow.5	SIL	8_02	p207	M1982	Ecotypes
M1979P447	8_0096.leaf	8_0096	leaf	ecotypes	2008	2011	3	Mah	field	PAR.9.A1	PAR	8_02	p204	M1979	Ecotypes
M1982P701	8_0096.root	8_0096	root	ecotypes	2008	2011	3	Mah	field	PAR.9.A1	PAR	8_02	p207	M1982	Ecotypes
M1981P643	8_0098.root	8_0098	root	ecotypes	2008	2011	3	Mil	field	MAH.8.A1	MAH	8_03	p206	M1981	Ecotypes
M1551P72	8_0101.leaf	8_0101	leaf	ecotypes	2008	2011	3	Mil	field	MIL.60.A	MIL	8_03	p200	M1551	Ecotypes
M1982P724	8_0101.root	8_0101	root	ecotypes	2008	2011	3	Mil	field	MIL.60.A	MIL	8_03	p207	M1982	Ecotypes
M1555P254	8_0106.leaf	8_0106	leaf	ecotypes	2008	2011	3	Mil	field	JAM.17.A	JAM	8_03	p202	M1555	Ecotypes
M1979P454	8_0106.root	8_0106	root	ecotypes	2008	2011	3	Mil	field	JAM.17.A	JAM	8_03	p204	M1979	Ecotypes
M1978P308	8_0107.leaf	8_0107	leaf	ecotypes	2008	2011	3	Mil	field	JAM.15.A	JAM	8_03	p203	M1978	Ecotypes
M1982P662	8_0107.root	8_0107	root	ecotypes	2008	2011	3	Mil	field	JAM.15.A	JAM	8_03	p207	M1982	Ecotypes
M1554P144	8_0114.leaf	8_0114	leaf	ecotypes	2008	2011	3	Mil	field	MIL.21.B2	MIL	8_03	p201	M1554	Ecotypes
M1981P589	8_0114.root	8_0114	root	ecotypes	2008	2011	3	Mil	field	MIL.21.B2	MIL	8_03	p206	M1981	Ecotypes
M1981P564	8_0115.root	8_0115	root	ecotypes	2008	2011	3	Mil	field	MAH.48.A	MAH	8_03	p206	M1981	Ecotypes
M1982P661	8_0149.leaf	8_0149	leaf	ecotypes	2008	2011	3	Jam	field	SILLow.7	SIL	8_04	p207	M1982	Ecotypes
M1978P293	8_0149.root	8_0149 	root	ecotypes	2008	2011	3	Jam	field	SILLow.7	SIL	8_04	p203	M1978	Ecotypes
M1980P462	8_0157.leaf	8_0157	leaf	ecotypes	2008	2011	3	Jam	field	MIL.54.A	MIL	8_04	p205	M1980	Ecotypes
M1555P221	8_0157.root	8_0157 	root	ecotypes	2008	2011	3	Jam	field	MIL.54.A	MIL	8_04	p202	M1555	Ecotypes
M1980P471	8_0158.leaf	8_0158	leaf	ecotypes	2008	2011	3	Jam	field	JAM.6.A	JAM	8_04	p205	M1980	Ecotypes
M1979P422	8_0158.root	8_0158 	root	ecotypes	2008	2011	3	Jam	field	JAM.6.A	JAM	8_04	p204	M1979	Ecotypes
M1551P46	8_0160.leaf	8_0160	leaf	ecotypes	2008	2012	4	Jam	field	PAR.9.A1	PAR	8_04	p200	M1551	Ecotypes
M1981P581	8_0160.root	8_0160	root	ecotypes	2008	2012	4	Jam	field	PAR.9.A1	PAR	8_04	p206	M1981	Ecotypes
M1979P379	8_0162.leaf	8_0162	leaf	ecotypes	2008	2012	4	Jam	field	MAH.8.A1	MAH	8_04	p204	M1979	Ecotypes
M1982P693	8_0162.root	8_0162	root	ecotypes	2008	2012	4	Jam	field	MAH.8.A1	MAH	8_04	p207	M1982	Ecotypes
M1982P655	8_0167.leaf	8_0167	leaf	ecotypes	2008	2011	3	Jam	field	PAR.17.A1	PAR	8_04	p207	M1982	Ecotypes
M1554P182	8_0167.root	8_0167 	root	ecotypes	2008	2011	3	Jam	field	PAR.17.A1	PAR	8_04	p201	M1554	Ecotypes
M1554P167	8_0171.leaf	8_0171	leaf	ecotypes	2008	2012	4	Jam	field	SILLow.3	SIL	8_04	p201	M1554	Ecotypes
M1980P549	8_0171.root	8_0171	root	ecotypes	2008	2012	4	Jam	field	SILLow.3	SIL	8_04	p205	M1980	Ecotypes
M1981P623	8_0174.leaf	8_0174	leaf	ecotypes	2008	2011	3	Jam	field	MAH.37.A	MAH	8_04	p206	M1981	Ecotypes
M1555P239	8_0174.root	8_0174 	root	ecotypes	2008	2011	3	Jam	field	MAH.37.A	MAH	8_04	p202	M1555	Ecotypes
M1554P133	8_0180.leaf	8_0180	leaf	ecotypes	2008	2012	4	Jam	field	MIL.32.A1	MIL	8_04	p201	M1554	Ecotypes
M1958P1020	8_0195.leaf	8_0195	leaf	ecotypes	2008	2011	3	Sil	field	SILupper.2	SIL	8_05	p211	M1958	Ecotypes
M1555P205	8_0195.root	8_0195 	root	ecotypes	2008	2011	3	Sil	field	SILupper.2	SIL	8_05	p202	M1555	Ecotypes
M1959P1121	8_0196.leaf	8_0196	leaf	ecotypes	2008	2011	3	Sil	field	PAR.13.A	PAR	8_05	p212	M1959	Ecotypes
M1551P83	8_0196.root	8_0196 	root	ecotypes	2008	2011	3	Sil	field	PAR.13.A	PAR	8_05	p200	M1551	Ecotypes
M1555P249	8_0200.leaf	8_0200	leaf	ecotypes	2008	2012	4	Sil	field	PAR.10.A6	PAR	8_05	p202	M1555	Ecotypes
M1957P925	8_0200.root	8_0200	root	ecotypes	2008	2012	4	Sil	field	PAR.10.A6	PAR	8_05	p210	M1957	Ecotypes
M1961P1359	8_0203.leaf	8_0203	leaf	ecotypes	2008	2011	3	Sil	field	MAH.5.A	MAH	8_05	p214	M1961	Ecotypes
M1551P21	8_0203.root	8_0203 	root	ecotypes	2008	2011	3	Sil	field	MAH.5.A	MAH	8_05	p200	M1551	Ecotypes
M1690P1399	8_0204.leaf	8_0204	leaf	ecotypes	2008	2011	3	Sil	field	JAM.6.A	JAM	8_05	p215	M1690	Ecotypes
M1555P214	8_0204.root	8_0204 	root	ecotypes	2008	2011	3	Sil	field	JAM.6.A	JAM	8_05	p202	M1555	Ecotypes
M1979P388	8_0205.leaf	8_0205	leaf	ecotypes	2008	2012	4	Sil	field	JAM.22.A	JAM	8_05	p204	M1979	Ecotypes
M1957P985	8_0205.root	8_0205	root	ecotypes	2008	2012	4	Sil	field	JAM.22.A	JAM	8_05	p210	M1957	Ecotypes
M1955P819	8_0206.leaf	8_0206	leaf	ecotypes	2008	2011	3	Sil	field	SILLow.7	SIL	8_05	p208	M1955	Ecotypes
M1979P426	8_0206.root	8_0206 	root	ecotypes	2008	2011	3	Sil	field	SILLow.7	SIL	8_05	p204	M1979	Ecotypes
M1551P84	8_0209.leaf	8_0209	leaf	ecotypes	2008	2012	4	Sil	field	MAH.48.A	MAH	8_05	p200	M1551	Ecotypes
M1981P607	8_0209.root	8_0209	root	ecotypes	2008	2012	4	Sil	field	MAH.48.A	MAH	8_05	p206	M1981	Ecotypes
M1551P38	8_0218.leaf	8_0218	leaf	ecotypes	2008	2012	4	Sil	field	MAH.8.A1	MAH	8_05	p200	M1551	Ecotypes
M1978P280	8_0226.leaf	8_0226	leaf	ecotypes	2008	2012	4	Sil	field	PAR.9.A1	PAR	8_05	p203	M1978	Ecotypes
M1957P993	8_0226.root	8_0226	root	ecotypes	2008	2012	4	Sil	field	PAR.9.A1	PAR	8_05	p210	M1957	Ecotypes
M1978P286	8_0229.leaf	8_0229	leaf	ecotypes	2008	2012	4	Sil	field	SILLow.3	SIL	8_05	p203	M1978	Ecotypes
M1982P698	8_0242.leaf	8_0242	leaf	ecotypes	2008	2012	4	Sil	field	JAM.22.A	JAM	8_06	p207	M1982	Ecotypes
M1961P1365	8_0242.root	8_0242	root	ecotypes	2008	2012	4	Sil	field	JAM.22.A	JAM	8_06	p214	M1961	Ecotypes
M1957P982	8_0243.leaf	8_0243	leaf	ecotypes	2008	2011	3	Sil	field	MIL.70.A	MIL	8_06	p210	M1957	Ecotypes
M1979P369	8_0243.root	8_0243 	root	ecotypes	2008	2011	3	Sil	field	MIL.70.A	MIL	8_06	p204	M1979	Ecotypes
M1690P1397	8_0250.leaf	8_0250	leaf	ecotypes	2008	2011	3	Sil	field	JAM.19.B	JAM	8_06	p215	M1690	Ecotypes
M1978P318	8_0250.root	8_0250 	root	ecotypes	2008	2011	3	Sil	field	JAM.19.B	JAM	8_06	p203	M1978	Ecotypes
M1956P853	8_0258.leaf	8_0258	leaf	ecotypes	2008	2011	3	Sil	field	SILLow.1	SIL	8_06	p209	M1956	Ecotypes
M1979P381	8_0258.root	8_0258 	root	ecotypes	2008	2011	3	Sil	field	SILLow.1	SIL	8_06	p204	M1979	Ecotypes
M1960P1219	8_0274.leaf	8_0274	leaf	ecotypes	2008	2011	3	Sil	field	PAR.13.A	PAR	8_06	p213	M1960	Ecotypes
M1554P112	8_0274.root	8_0274 	root	ecotypes	2008	2011	3	Sil	field	PAR.13.A	PAR	8_06	p201	M1554	Ecotypes
M1961P1333	8_0277.leaf	8_0277	leaf	ecotypes	2008	2011	3	Sil	field	MAH.38.B	MAH	8_06	p214	M1961	Ecotypes
M1554P151	8_0283.leaf	8_0283	leaf	ecotypes	2008	2012	4	Sil	field	SILLow.3	SIL	8_06	p201	M1554	Ecotypes
M1980P467	8_0283.root	8_0283	root	ecotypes	2008	2012	4	Sil	field	SILLow.3	SIL	8_06	p205	M1980	Ecotypes
M1551P73	8_0297.root	8_0297 	root	ecotypes	2008	2011	3	Jam	field	JAM.22.A	JAM	8_07	p200	M1551	Ecotypes
M1981P615	8_0302.leaf	8_0302	leaf	ecotypes	2008	2012	4	Jam	field	JAM.17.A	JAM	8_07	p206	M1981	Ecotypes
M1956P883	8_0302.root	8_0302	root	ecotypes	2008	2012	4	Jam	field	JAM.17.A	JAM	8_07	p209	M1956	Ecotypes
M1555P248	8_0307.leaf	8_0307	leaf	ecotypes	2008	2012	4	Jam	field	SILLow.3	SIL	8_07	p202	M1555	Ecotypes
M1958P1065	8_0307.root	8_0307	root	ecotypes	2008	2012	4	Jam	field	SILLow.3	SIL	8_07	p211	M1958	Ecotypes
M1980P494	8_0310.leaf	8_0310	leaf	ecotypes	2008	2011	3	Jam	field	SILLow.5	SIL	8_07	p205	M1980	Ecotypes
M1980P533	8_0318.leaf	8_0318	leaf	ecotypes	2008	2011	3	Jam	field	JAM.40.A	JAM	8_07	p205	M1980	Ecotypes
M1554P138	8_0318.root	8_0318 	root	ecotypes	2008	2011	3	Jam	field	JAM.40.A	JAM	8_07	p201	M1554	Ecotypes
M1982P711	8_0326.leaf	8_0326	leaf	ecotypes	2008	2011	3	Jam	field	MIL.60.A	MIL	8_07	p207	M1982	Ecotypes
M1978P307	8_0326.root	8_0326 	root	ecotypes	2008	2011	3	Jam	field	MIL.60.A	MIL	8_07	p203	M1978	Ecotypes
M1982P696	8_0327.leaf	8_0327	leaf	ecotypes	2008	2011	3	Jam	field	PAR.22.A2	PAR	8_07	p207	M1982	Ecotypes
M1555P231	8_0327.root	8_0327 	root	ecotypes	2008	2011	3	Jam	field	PAR.22.A2	PAR	8_07	p202	M1555	Ecotypes
M1980P520	8_0328.leaf	8_0328	leaf	ecotypes	2008	2011	3	Jam	field	MAH.37.A	MAH	8_07	p205	M1980	Ecotypes
M1555P190	8_0328.root	8_0328 	root	ecotypes	2008	2011	3	Jam	field	MAH.37.A	MAH	8_07	p202	M1555	Ecotypes
M1955P744	8_0330.leaf	8_0330	leaf	ecotypes	2008	2012	4	Jam	field	MAH.8.A1	MAH	8_07	p208	M1955	Ecotypes
M1980P516	8_0330.root	8_0330	root	ecotypes	2008	2012	4	Jam	field	MAH.8.A1	MAH	8_07	p205	M1980	Ecotypes
M1980P485	8_0339.root	8_0339	root	ecotypes	2008	2012	4	Mil	field	JAM.15.A	JAM	8_08	p205	M1980	Ecotypes
M1551P10	8_0351.leaf	8_0351	leaf	ecotypes	2008	2011	3	Mil	field	MAH.13.A	MAH	8_08	p200	M1551	Ecotypes
M1981P618	8_0351.root	8_0351	root	ecotypes	2008	2011	3	Mil	field	MAH.13.A	MAH	8_08	p206	M1981	Ecotypes
M1554P140	8_0358.leaf	8_0358	leaf	ecotypes	2008	2011	3	Mil	field	SILLow.2	SIL	8_08	p201	M1554	Ecotypes
M1980P491	8_0358.root	8_0358	root	ecotypes	2008	2011	3	Mil	field	SILLow.2	SIL	8_08	p205	M1980	Ecotypes
M1981P616	8_0365.root	8_0365	root	ecotypes	2008	2011	3	Mil	field	MIL.68.B	MIL	8_08	p206	M1981	Ecotypes
M1554P101	8_0370.leaf	8_0370	leaf	ecotypes	2008	2011	3	Mil	field	MIL.32.A1	MIL	8_08	p201	M1554	Ecotypes
M1977P1717	8_0370.root	8_0370	root	ecotypes	2008	2011	3	Mil	field	MIL.32.A1	MIL	8_08	p217	M1977	Ecotypes
M1978P361	8_0373.leaf	8_0373	leaf	ecotypes	2008	2011	3	Mil	field	MIL.54.A	MIL	8_08	p203	M1978	Ecotypes
M1979P451	8_0373.root	8_0373	root	ecotypes	2008	2011	3	Mil	field	MIL.54.A	MIL	8_08	p204	M1979	Ecotypes
M1551P16	8_0383.leaf	8_0383	leaf	ecotypes	2008	2011	3	Mil	field	JAM.22.A	JAM	8_08	p200	M1551	Ecotypes
M1955P749	8_0383.root	8_0383	root	ecotypes	2008	2011	3	Mil	field	JAM.22.A	JAM	8_08	p208	M1955	Ecotypes
M1551P78	8_0388.leaf	8_0388	leaf	ecotypes	2008	2012	4	Mah	field	MAH.48.A	MAH	8_09	p200	M1551	Ecotypes
M1961P1292	8_0388.root	8_0388	root	ecotypes	2008	2012	4	Mah	field	MAH.48.A	MAH	8_09	p214	M1961	Ecotypes
M1978P297	8_0390.leaf	8_0390	leaf	ecotypes	2008	2012	4	Mah	field	JAM.22.A	JAM	8_09	p203	M1978	Ecotypes
M1982P690	8_0390.root	8_0390	root	ecotypes	2008	2012	4	Mah	field	JAM.22.A	JAM	8_09	p207	M1982	Ecotypes
M1955P739	8_0392.leaf	8_0392	leaf	ecotypes	2008	2011	3	Mah	field	JAM.7.B	JAM	8_09	p208	M1955	Ecotypes
M1981P578	8_0392.root	8_0392	root	ecotypes	2008	2011	3	Mah	field	JAM.7.B	JAM	8_09	p206	M1981	Ecotypes
M1980P506	8_0393.leaf	8_0393	leaf	ecotypes	2008	2011	3	Mah	field	PAR.13.A	PAR	8_09	p205	M1980	Ecotypes
M1981P631	8_0393.root	8_0393	root	ecotypes	2008	2011	3	Mah	field	PAR.13.A	PAR	8_09	p206	M1981	Ecotypes
M1980P461	8_0398.leaf	8_0398	leaf	ecotypes	2008	2011	3	Mah	field	SILupper.2	SIL	8_09	p205	M1980	Ecotypes
M1982P667	8_0398.root	8_0398	root	ecotypes	2008	2011	3	Mah	field	SILupper.2	SIL	8_09	p207	M1982	Ecotypes
M1554P150	8_0399.leaf	8_0399	leaf	ecotypes	2008	2012	4	Mah	field	JAM.17.A	JAM	8_09	p201	M1554	Ecotypes
M1554P129	8_0400.leaf	8_0400	leaf	ecotypes	2008	2012	4	Mah	field	MIL.32.A1	MIL	8_09	p201	M1554	Ecotypes
M1961P1314	8_0400.root	8_0400	root	ecotypes	2008	2012	4	Mah	field	MIL.32.A1	MIL	8_09	p214	M1961	Ecotypes
M1555P266	8_0411.leaf	8_0411	leaf	ecotypes	2008	2012	4	Mah	field	PAR.9.A1	PAR	8_09	p202	M1555	Ecotypes
M1981P576	8_0411.root	8_0411	root	ecotypes	2008	2012	4	Mah	field	PAR.9.A1	PAR	8_09	p206	M1981	Ecotypes
M1979P434	8_0413.leaf	8_0413	leaf	ecotypes	2008	2012	4	Mah	field	PAR.10.A6	PAR	8_09	p204	M1979	Ecotypes
M1982P673	8_0413.root	8_0413	root	ecotypes	2008	2012	4	Mah	field	PAR.10.A6	PAR	8_09	p207	M1982	Ecotypes
M1980P496	8_0419.leaf	8_0419	leaf	ecotypes	2008	2011	3	Mah	field	MAH.16.A	MAH	8_09	p205	M1980	Ecotypes
M1982P707	8_0419.root	8_0419	root	ecotypes	2008	2011	3	Mah	field	MAH.16.A	MAH	8_09	p207	M1982	Ecotypes
M1980P469	8_0424.leaf	8_0424	leaf	ecotypes	2008	2011	3	Mah	field	MIL.24.A	MIL	8_09	p205	M1980	Ecotypes
M1980P486	8_0424.root	8_0424	root	ecotypes	2008	2011	3	Mah	field	MIL.24.A	MIL	8_09	p205	M1980	Ecotypes
M1554P146	8_0428.leaf	8_0428	leaf	ecotypes	2008	2012	4	Mah	field	SILLow.3	SIL	8_09	p201	M1554	Ecotypes
M1957P984	8_0428.root	8_0428	root	ecotypes	2008	2012	4	Mah	field	SILLow.3	SIL	8_09	p210	M1957	Ecotypes
M1980P532	8_0430.leaf	8_0430	leaf	ecotypes	2008	2011	3	Mah	field	SILLow.7	SIL	8_09	p205	M1980	Ecotypes
M1977P1714	8_0430.root	8_0430	root	ecotypes	2008	2011	3	Mah	field	SILLow.7	SIL	8_09	p217	M1977	Ecotypes
M1554P159	8_0431.leaf	8_0431	leaf	ecotypes	2008	2012	4	Mah	field	MAH.8.A1	MAH	8_09	p201	M1554	Ecotypes
M1961P1349	8_0448.leaf	8_0448	leaf	ecotypes	2008	2011	3	Par	field	MAH.46.A	MAH	8_10	p214	M1961	Ecotypes
M1978P316	8_0448.root	8_0448	root	ecotypes	2008	2011	3	Par	field	MAH.46.A	MAH	8_10	p203	M1978	Ecotypes
M1551P56	8_0452.leaf	8_0452	leaf	ecotypes	2008	2011	3	Par	field	MAH.13.A	MAH	8_10	p200	M1551	Ecotypes
M1555P255	8_0452.root	8_0452	root	ecotypes	2008	2011	3	Par	field	MAH.13.A	MAH	8_10	p202	M1555	Ecotypes
M1978P300	8_0464.leaf	8_0464	leaf	ecotypes	2008	2011	3	Par	field	MAH.8.A1	MAH	8_10	p203	M1978	Ecotypes
M1981P569	8_0464.root	8_0464	root	ecotypes	2008	2011	3	Par	field	MAH.8.A1	MAH	8_10	p206	M1981	Ecotypes
M1961P1304	8_0483.root	8_0483	root	ecotypes	2008	2012	4	Mil	field	JAM.40.A	JAM	8_11	p214	M1961	Ecotypes
M1978P339	8_0488.leaf	8_0488	leaf	ecotypes	2008	2011	3	Mil	field	JAM.17.A	JAM	8_11	p203	M1978	Ecotypes
M1982P728	8_0488.root	8_0488	root	ecotypes	2008	2011	3	Mil	field	JAM.17.A	JAM	8_11	p207	M1982	Ecotypes
M1955P757	8_0493.root	8_0493	root	ecotypes	2008	2011	3	Mil	field	MIL.70.A	MIL	8_11	p208	M1955	Ecotypes
M1555P225	8_0497.leaf	8_0497	leaf	ecotypes	2008	2011	3	Mil	field	MIL.60.A	MIL	8_11	p202	M1555	Ecotypes
M1554P157	8_0500.leaf	8_0500	leaf	ecotypes	2008	2011	3	Mil	field	MAH.16.A	MAH	8_11	p201	M1554	Ecotypes
M1555P193	8_0537.leaf	8_0537	leaf	ecotypes	2008	2012	4	Mah	field	PAR.10.A6	PAR	8_12	p202	M1555	Ecotypes
M1980P500	8_0537.root	8_0537	root	ecotypes	2008	2012	4	Mah	field	PAR.10.A6	PAR	8_12	p205	M1980	Ecotypes
M1981P597	8_0545.leaf	8_0545	leaf	ecotypes	2008	2011	3	Mah	field	SILLow.7	SIL	8_12	p206	M1981	Ecotypes
M1977P1705	8_0545.root	8_0545	root	ecotypes	2008	2011	3	Mah	field	SILLow.7	SIL	8_12	p217	M1977	Ecotypes
M1955P764	8_0546.leaf	8_0546	leaf	ecotypes	2008	2011	3	Mah	field	SILupper.2	SIL	8_12	p208	M1955	Ecotypes
M1981P588	8_0546.root	8_0546	root	ecotypes	2008	2011	3	Mah	field	SILupper.2	SIL	8_12	p206	M1981	Ecotypes
M1979P458	8_0548.root	8_0548	root	ecotypes	2008	2011	3	Mah	field	JAM.40.A	JAM	8_12	p204	M1979	Ecotypes
M1956P864	8_0552.leaf	8_0552	leaf	ecotypes	2008	2012	4	Mah	field	MAH.8.A1	MAH	8_12	p209	M1956	Ecotypes
M1981P574	8_0552.root	8_0552	root	ecotypes	2008	2012	4	Mah	field	MAH.8.A1	MAH	8_12	p206	M1981	Ecotypes
M1551P85	8_0557.leaf	8_0557	leaf	ecotypes	2008	2012	4	Mah	field	SILLow.3	SIL	8_12	p200	M1551	Ecotypes
M1960P1222	8_0557.root	8_0557	root	ecotypes	2008	2012	4	Mah	field	SILLow.3	SIL	8_12	p213	M1960	Ecotypes
M1982P709	8_0560.leaf	8_0560	leaf	ecotypes	2008	2011	3	Mah	field	MIL.70.A	MIL	8_12	p207	M1982	Ecotypes
M1980P475	8_0560.root	8_0560	root	ecotypes	2008	2011	3	Mah	field	MIL.70.A	MIL	8_12	p205	M1980	Ecotypes
M1980P539	8_0561.leaf	8_0561	leaf	ecotypes	2008	2011	3	Mah	field	MAH.37.A	MAH	8_12	p205	M1980	Ecotypes
M1982P645	8_0561.root	8_0561	root	ecotypes	2008	2011	3	Mah	field	MAH.37.A	MAH	8_12	p207	M1982	Ecotypes
M1979P433	8_0562.leaf	8_0562	leaf	ecotypes	2008	2012	4	Mah	field	JAM.17.A	JAM	8_12	p204	M1979	Ecotypes
M1981P613	8_0562.root	8_0562	root	ecotypes	2008	2012	4	Mah	field	JAM.17.A	JAM	8_12	p206	M1981	Ecotypes
M1981P577	8_0573.leaf	8_0573	leaf	ecotypes	2008	2011	3	Mah	field	PAR.9.A1	PAR	8_12	p206	M1981	Ecotypes
M1980P535	8_0573.root	8_0573	root	ecotypes	2008	2011	3	Mah	field	PAR.9.A1	PAR	8_12	p205	M1980	Ecotypes
M1978P285	8_0574.leaf	8_0574	leaf	ecotypes	2008	2012	4	Mah	field	MAH.48.A	MAH	8_12	p203	M1978	Ecotypes
M1959P1186	8_0574.root	8_0574	root	ecotypes	2008	2012	4	Mah	field	MAH.48.A	MAH	8_12	p212	M1959	Ecotypes
M1961P1374	8_0580.leaf	8_0580	leaf	ecotypes	2008	2012	4	Jam	field	MIL.32.A1	MIL	8_13	p214	M1961	Ecotypes
M1956P906	8_0580.root	8_0580	root	ecotypes	2008	2012	4	Jam	field	MIL.32.A1	MIL	8_13	p209	M1956	Ecotypes
M1981P609	8_0589.leaf	8_0589	leaf	ecotypes	2008	2011	3	Jam	field	JAM.6.A	JAM	8_13	p206	M1981	Ecotypes
M1554P132	8_0589.root	8_0589 	root	ecotypes	2008	2011	3	Jam	field	JAM.6.A	JAM	8_13	p201	M1554	Ecotypes
M1979P397	8_0591.leaf	8_0591	leaf	ecotypes	2008	2012	4	Jam	field	SILLow.3	SIL	8_13	p204	M1979	Ecotypes
M1981P556	8_0593.leaf	8_0593	leaf	ecotypes	2008	2011	3	Jam	field	PAR.10.A6	PAR	8_13	p206	M1981	Ecotypes
M1551P92	8_0593.root	8_0593 	root	ecotypes	2008	2011	3	Jam	field	PAR.10.A6	PAR	8_13	p200	M1551	Ecotypes
M1978P329	8_0606.leaf	8_0606	leaf	ecotypes	2008	2012	4	Jam	field	JAM.17.A	JAM	8_13	p203	M1978	Ecotypes
M1955P810	8_0606.root	8_0606	root	ecotypes	2008	2012	4	Jam	field	JAM.17.A	JAM	8_13	p208	M1955	Ecotypes
M1981P638	8_0608.leaf	8_0608	leaf	ecotypes	2008	2011	3	Jam	field	MAH.16.A	MAH	8_13	p206	M1981	Ecotypes
M1551P67	8_0608.root	8_0608 	root	ecotypes	2008	2011	3	Jam	field	MAH.16.A	MAH	8_13	p200	M1551	Ecotypes
M1979P439	8_0609.leaf	8_0609	leaf	ecotypes	2008	2011	3	Jam	field	SILLow.2	SIL	8_13	p204	M1979	Ecotypes
M1551P37	8_0609.root	8_0609 	root	ecotypes	2008	2011	3	Jam	field	SILLow.2	SIL	8_13	p200	M1551	Ecotypes
M1981P586	8_0612.leaf	8_0612	leaf	ecotypes	2008	2011	3	Jam	field	MIL.68.B	MIL	8_13	p206	M1981	Ecotypes
M1555P256	8_0612.root	8_0612	root	ecotypes	2008	2011	3	Jam	field	MIL.68.B	MIL	8_13	p202	M1555	Ecotypes
M1979P425	8_0617.leaf	8_0617	leaf	ecotypes	2008	2012	4	Jam	field	MAH.8.A1	MAH	8_13	p204	M1979	Ecotypes
M1981P566	8_0617.root	8_0617	root	ecotypes	2008	2012	4	Jam	field	MAH.8.A1	MAH	8_13	p206	M1981	Ecotypes
M1977P1688	8_0625.leaf	8_0625	leaf	ecotypes	2008	2012	4	Sil	field	PAR.9.A1	PAR	8_14	p217	M1977	Ecotypes
M1982P684	8_0625.root	8_0625	root	ecotypes	2008	2012	4	Sil	field	PAR.9.A1	PAR	8_14	p207	M1982	Ecotypes
M1554P163	8_0631.root	8_0631 	root	ecotypes	2008	2011	3	Sil	field	MAH.48.A	MAH	8_14	p201	M1554	Ecotypes
M1977P1712	8_0635.root	8_0635	root	ecotypes	2008	2012	4	Sil	field	JAM.17.A	JAM	8_14	p217	M1977	Ecotypes
M1961P1298	8_0647.leaf	8_0647	leaf	ecotypes	2008	2011	3	Sil	field	JAM.26.A	JAM	8_14	p214	M1961	Ecotypes
M1554P124	8_0647.root	8_0647 	root	ecotypes	2008	2011	3	Sil	field	JAM.26.A	JAM	8_14	p201	M1554	Ecotypes
M1551P90	8_0656.root	8_0656 	root	ecotypes	2008	2011	3	Sil	field	MAH.38.B	MAH	8_14	p200	M1551	Ecotypes
M1955P814	8_0663.leaf	8_0663	leaf	ecotypes	2008	2011	3	Sil	field	PAR.13.A	PAR	8_14	p208	M1955	Ecotypes
M1555P238	8_0663.root	8_0663 	root	ecotypes	2008	2011	3	Sil	field	PAR.13.A	PAR	8_14	p202	M1555	Ecotypes
M1961P1364	8_0671.leaf	8_0671	leaf	ecotypes	2008	2011	3	Sil	field	SILLow.3	SIL	8_14	p214	M1961	Ecotypes
M1961P1308	8_0672.leaf	8_0672	leaf	ecotypes	2008	2011	3	Sil	field	MIL.32.A1	MIL	8_14	p214	M1961	Ecotypes
M1979P378	8_0672.root	8_0672 	root	ecotypes	2008	2011	3	Sil	field	MIL.32.A1	MIL	8_14	p204	M1979	Ecotypes
M1555P203	8_0675.leaf	8_0675	leaf	ecotypes	2008	2011	3	Par	field	SILLow.2	SIL	8_15	p202	M1555	Ecotypes
M1978P350	8_0675.root	8_0675	root	ecotypes	2008	2011	3	Par	field	SILLow.2	SIL	8_15	p203	M1978	Ecotypes
M1554P117	8_0677.leaf	8_0677	leaf	ecotypes	2008	2011	3	Par	field	JAM.26.A	JAM	8_15	p201	M1554	Ecotypes
M1982P651	8_0677.root	8_0677	root	ecotypes	2008	2011	3	Par	field	JAM.26.A	JAM	8_15	p207	M1982	Ecotypes
M1978P324	8_0678.leaf	8_0678	leaf	ecotypes	2008	2011	3	Par	field	MIL.32.A1	MIL	8_15	p203	M1978	Ecotypes
M1978P306	8_0678.root	8_0678	root	ecotypes	2008	2011	3	Par	field	MIL.32.A1	MIL	8_15	p203	M1978	Ecotypes
M1977P1698	8_0679.leaf	8_0679	leaf	ecotypes	2008	2011	3	Par	field	JAM.7.B	JAM	8_15	p217	M1977	Ecotypes
M1555P228	8_0679.root	8_0679	root	ecotypes	2008	2011	3	Par	field	JAM.7.B	JAM	8_15	p202	M1555	Ecotypes
M1958P1060	8_0681.leaf	8_0681	leaf	ecotypes	2008	2011	3	Par	field	MAH.48.A	MAH	8_15	p211	M1958	Ecotypes
M1978P296	8_0681.root	8_0681	root	ecotypes	2008	2011	3	Par	field	MAH.48.A	MAH	8_15	p203	M1978	Ecotypes
M1979P398	8_0690.leaf	8_0690	leaf	ecotypes	2008	2011	3	Par	field	JAM.22.A	JAM	8_15	p204	M1979	Ecotypes
M1555P219	8_0690.root	8_0690	root	ecotypes	2008	2011	3	Par	field	JAM.22.A	JAM	8_15	p202	M1555	Ecotypes
M1982P691	8_0698.root	8_0698	root	ecotypes	2008	2011	3	Par	field	MAH.9.B	MAH	8_15	p207	M1982	Ecotypes
M1978P303	8_0703.leaf	8_0703	leaf	ecotypes	2008	2011	3	Par	field	JAM.40.A	JAM	8_15	p203	M1978	Ecotypes
M1980P477	8_0703.root	8_0703	root	ecotypes	2008	2011	3	Par	field	JAM.40.A	JAM	8_15	p205	M1980	Ecotypes
M1979P430	8_0704.leaf	8_0704	leaf	ecotypes	2008	2011	3	Par	field	MIL.68.B	MIL	8_15	p204	M1979	Ecotypes
M1555P188	8_0713.leaf	8_0713	leaf	ecotypes	2008	2011	3	Par	field	SILLow.3	SIL	8_15	p202	M1555	Ecotypes
M1977P1690	8_0713.root	8_0713	root	ecotypes	2008	2011	3	Par	field	SILLow.3	SIL	8_15	p217	M1977	Ecotypes
M1551P68	8_0714.leaf	8_0714	leaf	ecotypes	2008	2011	3	Par	field	MIL.53.A	MIL	8_15	p200	M1551	Ecotypes
M1980P540	8_0714.root	8_0714	root	ecotypes	2008	2011	3	Par	field	MIL.53.A	MIL	8_15	p205	M1980	Ecotypes
M1551P52	8_0715.leaf	8_0715	leaf	ecotypes	2008	2011	3	Par	field	PAR.9.A1	PAR	8_15	p200	M1551	Ecotypes
M1980P487	8_0715.root	8_0715	root	ecotypes	2008	2011	3	Par	field	PAR.9.A1	PAR	8_15	p205	M1980	Ecotypes
M1555P204	8_0719.leaf	8_0719	leaf	ecotypes	2008	2011	3	Par	field	PAR.17.A1	PAR	8_15	p202	M1555	Ecotypes
M1979P404	8_0719.root	8_0719	root	ecotypes	2008	2011	3	Par	field	PAR.17.A1	PAR	8_15	p204	M1979	Ecotypes
M1982P705	8_0773.leaf	8_0773	leaf	ecotypes	2008	2011	3	Jam	field	MAH.9.B	MAH	8_17	p207	M1982	Ecotypes
M1555P212	8_0773.root	8_0773 	root	ecotypes	2008	2011	3	Jam	field	MAH.9.B	MAH	8_17	p202	M1555	Ecotypes
M1980P481	8_0775.leaf	8_0775	leaf	ecotypes	2008	2011	3	Jam	field	SILLow.5	SIL	8_17	p205	M1980	Ecotypes
M1979P383	8_0775.root	8_0775 	root	ecotypes	2008	2011	3	Jam	field	SILLow.5	SIL	8_17	p204	M1979	Ecotypes
M1981P632	8_0776.leaf	8_0776	leaf	ecotypes	2008	2011	3	Jam	field	JAM.22.A	JAM	8_17	p206	M1981	Ecotypes
M1555P240	8_0776.root	8_0776 	root	ecotypes	2008	2011	3	Jam	field	JAM.22.A	JAM	8_17	p202	M1555	Ecotypes
M1981P561	8_0790.leaf	8_0790	leaf	ecotypes	2008	2011	3	Jam	field	PAR.13.A	PAR	8_17	p206	M1981	Ecotypes
M1554P128	8_0790.root	8_0790 	root	ecotypes	2008	2011	3	Jam	field	PAR.13.A	PAR	8_17	p201	M1554	Ecotypes
M1982P664	8_0803.leaf	8_0803	leaf	ecotypes	2008	2011	3	Jam	field	MIL.20.B	MIL	8_17	p207	M1982	Ecotypes
M1978P356	8_0803.root	8_0803 	root	ecotypes	2008	2011	3	Jam	field	MIL.20.B	MIL	8_17	p203	M1978	Ecotypes
M1978P323	8_0820.leaf	8_0820	leaf	ecotypes	2008	2012	4	Mah	field	JAM.17.A	JAM	8_18	p203	M1978	Ecotypes
M1982P734	8_0820.root	8_0820	root	ecotypes	2008	2012	4	Mah	field	JAM.17.A	JAM	8_18	p207	M1982	Ecotypes
M1980P538	8_0821.leaf	8_0821	leaf	ecotypes	2008	2011	3	Mah	field	MAH.46.A	MAH	8_18	p205	M1980	Ecotypes
M1980P499	8_0821.root	8_0821	root	ecotypes	2008	2011	3	Mah	field	MAH.46.A	MAH	8_18	p205	M1980	Ecotypes
M1978P367	8_0822.leaf	8_0822	leaf	ecotypes	2008	2012	4	Mah	field	MIL.32.A1	MIL	8_18	p203	M1978	Ecotypes
M1980P536	8_0822.root	8_0822	root	ecotypes	2008	2012	4	Mah	field	MIL.32.A1	MIL	8_18	p205	M1980	Ecotypes
M1979P384	8_0823.leaf	8_0823	leaf	ecotypes	2008	2012	4	Mah	field	PAR.9.A1	PAR	8_18	p204	M1979	Ecotypes
M1982P682	8_0823.root	8_0823	root	ecotypes	2008	2012	4	Mah	field	PAR.9.A1	PAR	8_18	p207	M1982	Ecotypes
M1982P683	8_0828.leaf	8_0828	leaf	ecotypes	2008	2011	3	Mah	field	MIL.53.A	MIL	8_18	p207	M1982	Ecotypes
M1980P507	8_0828.root	8_0828	root	ecotypes	2008	2011	3	Mah	field	MIL.53.A	MIL	8_18	p205	M1980	Ecotypes
M1980P501	8_0833.leaf	8_0833	leaf	ecotypes	2008	2011	3	Mah	field	SILLow.7	SIL	8_18	p205	M1980	Ecotypes
M1955P745	8_0833.root	8_0833	root	ecotypes	2008	2011	3	Mah	field	SILLow.7	SIL	8_18	p208	M1955	Ecotypes
M1959P1152	8_0834.root	8_0834	root	ecotypes	2008	2012	4	Mah	field	MAH.48.A	MAH	8_18	p212	M1959	Ecotypes
M1978P344	8_0845.leaf	8_0845	leaf	ecotypes	2008	2012	4	Mah	field	SILLow.3	SIL	8_18	p203	M1978	Ecotypes
M1977P1715	8_0845.root	8_0845	root	ecotypes	2008	2012	4	Mah	field	SILLow.3	SIL	8_18	p217	M1977	Ecotypes
M1554P108	8_0849.leaf	8_0849	leaf	ecotypes	2008	2012	4	Mah	field	PAR.10.A6	PAR	8_18	p201	M1554	Ecotypes
M1980P552	8_0849.root	8_0849	root	ecotypes	2008	2012	4	Mah	field	PAR.10.A6	PAR	8_18	p205	M1980	Ecotypes
M1977P1711	8_0850.leaf	8_0850	leaf	ecotypes	2008	2011	3	Mah	field	PAR.29.B2	PAR	8_18	p217	M1977	Ecotypes
M1980P476	8_0850.root	8_0850	root	ecotypes	2008	2011	3	Mah	field	PAR.29.B2	PAR	8_18	p205	M1980	Ecotypes
M1982P646	8_0853.leaf	8_0853	leaf	ecotypes	2008	2011	3	Mah	field	JAM.6.A	JAM	8_18	p207	M1982	Ecotypes
M1982P703	8_0853.root	8_0853	root	ecotypes	2008	2011	3	Mah	field	JAM.6.A	JAM	8_18	p207	M1982	Ecotypes
M1981P584	8_0864.leaf	8_0864	leaf	ecotypes	2008	2011	3	Mah	field	SILupper.2	SIL	8_18	p206	M1981	Ecotypes
M1980P470	8_0864.root	8_0864	root	ecotypes	2008	2011	3	Mah	field	SILupper.2	SIL	8_18	p205	M1980	Ecotypes
M1979P410	8_0884.leaf	8_0884	leaf	ecotypes	2008	2012	4	Sil	field	JAM.15.A	JAM	8_19	p204	M1979	Ecotypes
M1978P366	8_0891.leaf	8_0891	leaf	ecotypes	2008	2012	4	Sil	field	SILLow.3	SIL	8_19	p203	M1978	Ecotypes
M1980P537	8_0891.root	8_0891	root	ecotypes	2008	2012	4	Sil	field	SILLow.3	SIL	8_19	p205	M1980	Ecotypes
M1956P899	8_0897.leaf	8_0897	leaf	ecotypes	2008	2011	3	Sil	field	MAH.46.A	MAH	8_19	p209	M1956	Ecotypes
M1551P29	8_0897.root	8_0897 	root	ecotypes	2008	2011	3	Sil	field	MAH.46.A	MAH	8_19	p200	M1551	Ecotypes
M1959P1106	8_0898.leaf	8_0898	leaf	ecotypes	2008	2011	3	Sil	field	SILLow.2	SIL	8_19	p212	M1959	Ecotypes
M1554P184	8_0898.root	8_0898 	root	ecotypes	2008	2011	3	Sil	field	SILLow.2	SIL	8_19	p201	M1554	Ecotypes
M1960P1238	8_0900.leaf	8_0900	leaf	ecotypes	2008	2011	3	Sil	field	PAR.22.A2	PAR	8_19	p213	M1960	Ecotypes
M1555P276	8_0900.root	8_0900 	root	ecotypes	2008	2011	3	Sil	field	PAR.22.A2	PAR	8_19	p202	M1555	Ecotypes
M1960P1211	8_0908.leaf	8_0908	leaf	ecotypes	2008	2012	4	Sil	field	PAR.10.A6	PAR	8_19	p213	M1960	Ecotypes
M1979P446	8_0908.root	8_0908	root	ecotypes	2008	2012	4	Sil	field	PAR.10.A6	PAR	8_19	p204	M1979	Ecotypes
M1955P767	8_0909.leaf	8_0909	leaf	ecotypes	2008	2011	3	Sil	field	MIL.70.A	MIL	8_19	p208	M1955	Ecotypes
M1555P207	8_0909.root	8_0909	root	ecotypes	2008	2011	3	Sil	field	MIL.70.A	MIL	8_19	p202	M1555	Ecotypes
M1956P873	8_0910.leaf	8_0910	leaf	ecotypes	2008	2011	3	Sil	field	JAM.16.A	JAM	8_19	p209	M1956	Ecotypes
M1978P317	8_0910.root	8_0910 	root	ecotypes	2008	2011	3	Sil	field	JAM.16.A	JAM	8_19	p203	M1978	Ecotypes
M1978P345	8_0911.leaf	8_0911	leaf	ecotypes	2008	2012	4	Sil	field	JAM.22.A	JAM	8_19	p203	M1978	Ecotypes
M1955P760	8_0911.root	8_0911	root	ecotypes	2008	2012	4	Sil	field	JAM.22.A	JAM	8_19	p208	M1955	Ecotypes
M1554P171	8_0914.leaf	8_0914	leaf	ecotypes	2008	2011	3	Mil	field	MIL.32.A1	MIL	8_20	p201	M1554	Ecotypes
M1981P575	8_0914.root	8_0914	root	ecotypes	2008	2011	3	Mil	field	MIL.32.A1	MIL	8_20	p206	M1981	Ecotypes
M1551P51	8_0915.leaf	8_0915	leaf	ecotypes	2008	2011	3	Mil	field	MIL.50.A	MIL	8_20	p200	M1551	Ecotypes
M1982P700	8_0915.root	8_0915	root	ecotypes	2008	2011	3	Mil	field	MIL.50.A	MIL	8_20	p207	M1982	Ecotypes
M1551P65	8_0922.leaf	8_0922	leaf	ecotypes	2008	2011	3	Mil	field	MAH.11.A	MAH	8_20	p200	M1551	Ecotypes
M1981P565	8_0922.root	8_0922	root	ecotypes	2008	2011	3	Mil	field	MAH.11.A	MAH	8_20	p206	M1981	Ecotypes
M1551P7	8_0926.leaf	8_0926	leaf	ecotypes	2008	2011	3	Mil	field	PAR.29.B2	PAR	8_20	p200	M1551	Ecotypes
M1979P449	8_0926.root	8_0926	root	ecotypes	2008	2011	3	Mil	field	PAR.29.B2	PAR	8_20	p204	M1979	Ecotypes
M1979P420	8_0932.leaf	8_0932	leaf	ecotypes	2008	2011	3	Mil	field	MIL.54.A	MIL	8_20	p204	M1979	Ecotypes
M1982P670	8_0932.root	8_0932	root	ecotypes	2008	2011	3	Mil	field	MIL.54.A	MIL	8_20	p207	M1982	Ecotypes
M1554P126	8_0942.leaf	8_0942	leaf	ecotypes	2008	2011	3	Mil	field	MIL.53.A	MIL	8_20	p201	M1554	Ecotypes
M1981P614	8_0942.root	8_0942	root	ecotypes	2008	2011	3	Mil	field	MIL.53.A	MIL	8_20	p206	M1981	Ecotypes
M1551P70	8_0958.leaf	8_0958	leaf	ecotypes	2008	2011	3	Mil	field	MIL.60.A	MIL	8_20	p200	M1551	Ecotypes
M1955P766	8_0958.root	8_0958	root	ecotypes	2008	2011	3	Mil	field	MIL.60.A	MIL	8_20	p208	M1955	Ecotypes
M1980P510	8_0961.leaf	8_0961	leaf	ecotypes	2008	2011	3	Mah	field	SILupper.2	SIL	8_21	p205	M1980	Ecotypes
M1980P513	8_0961.root	8_0961	root	ecotypes	2008	2011	3	Mah	field	SILupper.2	SIL	8_21	p205	M1980	Ecotypes
M1554P168	8_0964.leaf	8_0964	leaf	ecotypes	2008	2012	4	Mah	field	PAR.10.A6	PAR	8_21	p201	M1554	Ecotypes
M1980P497	8_0964.root	8_0964	root	ecotypes	2008	2012	4	Mah	field	PAR.10.A6	PAR	8_21	p205	M1980	Ecotypes
M1551P2	8_0965.leaf	8_0965	leaf	ecotypes	2008	2012	4	Mah	field	JAM.17.A	JAM	8_21	p200	M1551	Ecotypes
M1981P571	8_0969.root	8_0969	root	ecotypes	2008	2012	4	Mah	field	JAM.15.A	JAM	8_21	p206	M1981	Ecotypes
M1981P619	8_0970.root	8_0970	root	ecotypes	2008	2011	3	Mah	field	MIL.68.B	MIL	8_21	p206	M1981	Ecotypes
M1551P12	8_0971.leaf	8_0971	leaf	ecotypes	2008	2012	4	Mah	field	PAR.9.A1	PAR	8_21	p200	M1551	Ecotypes
M1959P1113	8_0971.root	8_0971	root	ecotypes	2008	2012	4	Mah	field	PAR.9.A1	PAR	8_21	p212	M1959	Ecotypes
M1980P489	8_0976.leaf	8_0976	leaf	ecotypes	2008	2011	3	Mah	field	JAM.1.A	JAM	8_21	p205	M1980	Ecotypes
M1981P573	8_0976.root	8_0976	root	ecotypes	2008	2011	3	Mah	field	JAM.1.A	JAM	8_21	p206	M1981	Ecotypes
M1554P116	8_0982.leaf	8_0982	leaf	ecotypes	2008	2012	4	Mah	field	MAH.8.A1	MAH	8_21	p201	M1554	Ecotypes
M1981P621	8_0982.root	8_0982	root	ecotypes	2008	2012	4	Mah	field	MAH.8.A1	MAH	8_21	p206	M1981	Ecotypes
M1980P512	8_0983.root	8_0983	root	ecotypes	2008	2012	4	Mah	field	JAM.22.A	JAM	8_21	p205	M1980	Ecotypes
M1960P1279	8_0985.leaf	8_0985	leaf	ecotypes	2008	2012	4	Mah	field	MAH.48.A	MAH	8_21	p213	M1960	Ecotypes
M1980P483	8_0991.leaf	8_0991	leaf	ecotypes	2008	2011	3	Mah	field	MAH.38.B	MAH	8_21	p205	M1980	Ecotypes
M1955P738	8_0991.root	8_0991	root	ecotypes	2008	2011	3	Mah	field	MAH.38.B	MAH	8_21	p208	M1955	Ecotypes
M1982P672	8_0993.root	8_0993	root	ecotypes	2008	2012	4	Mah	field	MIL.32.A1	MIL	8_21	p207	M1982	Ecotypes
M1980P464	8_0998.leaf	8_0998	leaf	ecotypes	2008	2011	3	Mah	field	SILLow.7	SIL	8_21	p205	M1980	Ecotypes
M1982P730	8_0998.root	8_0998	root	ecotypes	2008	2011	3	Mah	field	SILLow.7	SIL	8_21	p207	M1982	Ecotypes
M1980P543	8_1003.leaf	8_1003	leaf	ecotypes	2008	2011	3	Mah	field	PAR.29.B2	PAR	8_21	p205	M1980	Ecotypes
M1981P598	8_1003.root	8_1003	root	ecotypes	2008	2011	3	Mah	field	PAR.29.B2	PAR	8_21	p206	M1981	Ecotypes
M1955P754	8_1006.leaf	8_1006	leaf	ecotypes	2008	2012	4	Mah	field	SILLow.3	SIL	8_21	p208	M1955	Ecotypes
M1961P1300	8_1006.root	8_1006	root	ecotypes	2008	2012	4	Mah	field	SILLow.3	SIL	8_21	p214	M1961	Ecotypes
M1978P355	8_1012.leaf	8_1012	leaf	ecotypes	2008	2012	4	Jam	field	JAM.22.A	JAM	8_22	p203	M1978	Ecotypes
M1981P633	8_1012.root	8_1012	root	ecotypes	2008	2012	4	Jam	field	JAM.22.A	JAM	8_22	p206	M1981	Ecotypes
M1980P505	8_1013.leaf	8_1013	leaf	ecotypes	2008	2011	3	Jam	field	PAR.22.A2	PAR	8_22	p205	M1980	Ecotypes
M1551P48	8_1013.root	8_1013 	root	ecotypes	2008	2011	3	Jam	field	PAR.22.A2	PAR	8_22	p200	M1551	Ecotypes
M1981P582	8_1023.leaf	8_1023	leaf	ecotypes	2008	2011	3	Jam	field	MIL.68.B	MIL	8_22	p206	M1981	Ecotypes
M1979P370	8_1023.root	8_1023 	root	ecotypes	2008	2011	3	Jam	field	MIL.68.B	MIL	8_22	p204	M1979	Ecotypes
M1982P679	8_1032.leaf	8_1032	leaf	ecotypes	2008	2011	3	Jam	field	JAM.15.A	JAM	8_22	p207	M1982	Ecotypes
M1978P359	8_1032.root	8_1032 	root	ecotypes	2008	2011	3	Jam	field	JAM.15.A	JAM	8_22	p203	M1978	Ecotypes
M1551P42	8_1043.leaf	8_1043	leaf	ecotypes	2008	2012	4	Jam	field	MIL.32.A1	MIL	8_22	p200	M1551	Ecotypes
M1956P894	8_1043.root	8_1043	root	ecotypes	2008	2012	4	Jam	field	MIL.32.A1	MIL	8_22	p209	M1956	Ecotypes
M1979P441	8_1047.leaf	8_1047	leaf	ecotypes	2008	2011	3	Jam	field	MAH.48.A	MAH	8_22	p204	M1979	Ecotypes
M1551P80	8_1047.root	8_1047 	root	ecotypes	2008	2011	3	Jam	field	MAH.48.A	MAH	8_22	p200	M1551	Ecotypes
M1982P663	8_1048.leaf	8_1048	leaf	ecotypes	2008	2011	3	Jam	field	SILLow.2	SIL	8_22	p207	M1982	Ecotypes
M1551P31	8_1048.root	8_1048 	root	ecotypes	2008	2011	3	Jam	field	SILLow.2	SIL	8_22	p200	M1551	Ecotypes
M1956P915	8_1061.leaf	8_1061	leaf	ecotypes	2008	2011	3	Sil	field	MIL.54.A	MIL	8_23	p209	M1956	Ecotypes
M1978P327	8_1061.root	8_1061 	root	ecotypes	2008	2011	3	Sil	field	MIL.54.A	MIL	8_23	p203	M1978	Ecotypes
M1961P1338	8_1064.leaf	8_1064	leaf	ecotypes	2008	2011	3	Sil	field	PAR.29.B2	PAR	8_23	p214	M1961	Ecotypes
M1554P130	8_1064.root	8_1064 	root	ecotypes	2008	2011	3	Sil	field	PAR.29.B2	PAR	8_23	p201	M1554	Ecotypes
M1979P393	8_1067.leaf	8_1067	leaf	ecotypes	2008	2012	4	Sil	field	SILLow.3	SIL	8_23	p204	M1979	Ecotypes
M1979P452	8_1067.root	8_1067	root	ecotypes	2008	2012	4	Sil	field	SILLow.3	SIL	8_23	p204	M1979	Ecotypes
M1977P1737	8_1069.leaf	8_1069	leaf	ecotypes	2008	2011	3	Sil	field	JAM.40.A	JAM	8_23	p217	M1977	Ecotypes
M1554P119	8_1069.root	8_1069 	root	ecotypes	2008	2011	3	Sil	field	JAM.40.A	JAM	8_23	p201	M1554	Ecotypes
M1961P1369	8_1071.leaf	8_1071	leaf	ecotypes	2008	2011	3	Sil	field	SILupper.2	SIL	8_23	p214	M1961	Ecotypes
M1555P232	8_1071.root	8_1071 	root	ecotypes	2008	2011	3	Sil	field	SILupper.2	SIL	8_23	p202	M1555	Ecotypes
M1959P1171	8_1076.leaf	8_1076 	leaf	ecotypes	2008	2011	3	Sil	field	MAH.5.A	MAH	8_23	p212	M1959	Ecotypes
M1978P314	8_1076.root	8_1076 	root	ecotypes	2008	2011	3	Sil	field	MAH.5.A	MAH	8_23	p203	M1978	Ecotypes
M1981P562	8_1077.root	8_1077	root	ecotypes	2008	2012	4	Sil	field	JAM.22.A	JAM	8_23	p206	M1981	Ecotypes
M1978P332	8_1104.leaf	8_1104	leaf	ecotypes	2008	2012	4	Sil	field	PAR.9.A1	PAR	8_23	p203	M1978	Ecotypes
M1958P1041	8_1104.root	8_1104	root	ecotypes	2008	2012	4	Sil	field	PAR.9.A1	PAR	8_23	p211	M1958	Ecotypes
M1555P245	8_1137.leaf	8_1137	leaf	ecotypes	2008	2011	3	Mil	field	JAM.1.A	JAM	8_24	p202	M1555	Ecotypes
M1955P759	8_1137.root	8_1137	root	ecotypes	2008	2011	3	Mil	field	JAM.1.A	JAM	8_24	p208	M1955	Ecotypes
M1555P250	8_1140.leaf	8_1140	leaf	ecotypes	2008	2011	3	Mil	field	SILLow.8	SIL	8_24	p202	M1555	Ecotypes
M1982P710	8_1140.root	8_1140	root	ecotypes	2008	2011	3	Mil	field	SILLow.8	SIL	8_24	p207	M1982	Ecotypes
M1955P817	8_1203.leaf	8_1203	leaf	ecotypes	2008	2011	3	Sil	field	MAH.38.B	MAH	8_26	p208	M1955	Ecotypes
M1554P160	8_1203.root	8_1203 	root	ecotypes	2008	2011	3	Sil	field	MAH.38.B	MAH	8_26	p201	M1554	Ecotypes
M1957P1002	8_1204.leaf	8_1204	leaf	ecotypes	2008	2011	3	Sil	field	SILLow.8	SIL	8_26	p210	M1957	Ecotypes
M1554P175	8_1204.root	8_1204 	root	ecotypes	2008	2011	3	Sil	field	SILLow.8	SIL	8_26	p201	M1554	Ecotypes
M1961P1321	8_1209.leaf	8_1209	leaf	ecotypes	2008	2011	3	Sil	field	PAR.22.A2	PAR	8_26	p214	M1961	Ecotypes
M1978P290	8_1209.root	8_1209 	root	ecotypes	2008	2011	3	Sil	field	PAR.22.A2	PAR	8_26	p203	M1978	Ecotypes
M1959P1164	8_1213.root	8_1213	root	ecotypes	2008	2012	4	Sil	field	PAR.10.A6	PAR	8_26	p212	M1959	Ecotypes
M1960P1254	8_1214.leaf	8_1214	leaf	ecotypes	2008	2011	3	Sil	field	JAM.40.A	JAM	8_26	p213	M1960	Ecotypes
M1979P417	8_1214.root	8_1214 	root	ecotypes	2008	2011	3	Sil	field	JAM.40.A	JAM	8_26	p204	M1979	Ecotypes
M1979P402	8_1216.leaf	8_1216	leaf	ecotypes	2008	2012	4	Sil	field	SILLow.3	SIL	8_26	p204	M1979	Ecotypes
M1956P871	8_1216.root	8_1216	root	ecotypes	2008	2012	4	Sil	field	SILLow.3	SIL	8_26	p209	M1956	Ecotypes
M1979P405	8_1218.leaf	8_1218	leaf	ecotypes	2008	2012	4	Sil	field	PAR.9.A1	PAR	8_26	p204	M1979	Ecotypes
M1981P620	8_1218.root	8_1218	root	ecotypes	2008	2012	4	Sil	field	PAR.9.A1	PAR	8_26	p206	M1981	Ecotypes
M1554P109	8_1224.leaf	8_1224	leaf	ecotypes	2008	2012	4	Sil	field	JAM.22.A	JAM	8_26	p201	M1554	Ecotypes
M1982P715	8_1224.root	8_1224	root	ecotypes	2008	2012	4	Sil	field	JAM.22.A	JAM	8_26	p207	M1982	Ecotypes
M1960P1224	8_1225.leaf	8_1225	leaf	ecotypes	2008	2011	3	Sil	field	MIL.54.A	MIL	8_26	p213	M1960	Ecotypes
M1555P265	8_1225.root	8_1225 	root	ecotypes	2008	2011	3	Sil	field	MIL.54.A	MIL	8_26	p202	M1555	Ecotypes
M1980P509	8_1226.leaf	8_1226	leaf	ecotypes	2008	2012	4	Sil	field	MAH.8.A1	MAH	8_26	p205	M1980	Ecotypes
M1981P592	8_1226.root	8_1226	root	ecotypes	2008	2012	4	Sil	field	MAH.8.A1	MAH	8_26	p206	M1981	Ecotypes
M1979P396	8_1232.leaf	8_1232	leaf	ecotypes	2008	2012	4	Sil	field	JAM.17.A	JAM	8_26	p204	M1979	Ecotypes
M1955P788	8_1232.root	8_1232	root	ecotypes	2008	2012	4	Sil	field	JAM.17.A	JAM	8_26	p208	M1955	Ecotypes
M1981P560	8_1298.leaf	8_1298	leaf	ecotypes	2008	2011	3	Mah	field	PAR.9.A1	PAR	8_28	p206	M1981	Ecotypes
M1982P720	8_1298.root	8_1298	root	ecotypes	2008	2011	3	Mah	field	PAR.9.A1	PAR	8_28	p207	M1982	Ecotypes
M1980P503	8_1322.leaf	8_1322	leaf	ecotypes	2008	2011	3	Mah	field	JAM.7.B	JAM	8_28	p205	M1980	Ecotypes
M1981P591	8_1322.root	8_1322	root	ecotypes	2008	2011	3	Mah	field	JAM.7.B	JAM	8_28	p206	M1981	Ecotypes
M1979P442	8_1324.leaf	8_1324	leaf	ecotypes	2008	2011	3	Mah	field	SILLow.3	SIL	8_28	p204	M1979	Ecotypes
M1977P1706	8_1324.root	8_1324	root	ecotypes	2008	2011	3	Mah	field	SILLow.3	SIL	8_28	p217	M1977	Ecotypes
M1981P636	8_1333.leaf	8_1333	leaf	ecotypes	2008	2011	3	Mah	field	MAH.16.A	MAH	8_28	p206	M1981	Ecotypes
M1980P534	8_1333.root	8_1333	root	ecotypes	2008	2011	3	Mah	field	MAH.16.A	MAH	8_28	p205	M1980	Ecotypes
M1981P555	8_1335.leaf	8_1335	leaf	ecotypes	2008	2011	3	Mah	field	SILupper.2	SIL	8_28	p206	M1981	Ecotypes
M1981P594	8_1335.root	8_1335	root	ecotypes	2008	2011	3	Mah	field	SILupper.2	SIL	8_28	p206	M1981	Ecotypes
M1980P541	8_1337.leaf	8_1337	leaf	ecotypes	2008	2011	3	Mah	field	MIL.32.A1	MIL	8_28	p205	M1980	Ecotypes
M1980P519	8_1337.root	8_1337	root	ecotypes	2008	2011	3	Mah	field	MIL.32.A1	MIL	8_28	p205	M1980	Ecotypes
M1978P338	8_1361.leaf	8_1361	leaf	ecotypes	2008	2012	4	Jam	field	SILLow.3	SIL	8_29	p203	M1978	Ecotypes
M1958P1048	8_1361.root	8_1361	root	ecotypes	2008	2012	4	Jam	field	SILLow.3	SIL	8_29	p211	M1958	Ecotypes
M1979P440	8_1368.leaf	8_1368	leaf	ecotypes	2008	2011	3	Jam	field	JAM.15.A	JAM	8_29	p204	M1979	Ecotypes
M1554P103	8_1368.root	8_1368 	root	ecotypes	2008	2011	3	Jam	field	JAM.15.A	JAM	8_29	p201	M1554	Ecotypes
M1555P253	8_1370.leaf	8_1370	leaf	ecotypes	2008	2012	4	Jam	field	JAM.22.A	JAM	8_29	p202	M1555	Ecotypes
M1982P732	8_1370.root	8_1370	root	ecotypes	2008	2012	4	Jam	field	JAM.22.A	JAM	8_29	p207	M1982	Ecotypes
M1978P368	8_1377.leaf	8_1377	leaf	ecotypes	2008	2012	4	Jam	field	MAH.48.A	MAH	8_29	p203	M1978	Ecotypes
M1957P949	8_1377.root	8_1377	root	ecotypes	2008	2012	4	Jam	field	MAH.48.A	MAH	8_29	p210	M1957	Ecotypes
M1980P484	8_1378.leaf	8_1378	leaf	ecotypes	2008	2011	3	Jam	field	MAH.16.A	MAH	8_29	p205	M1980	Ecotypes
M1555P216	8_1378.root	8_1378 	root	ecotypes	2008	2011	3	Jam	field	MAH.16.A	MAH	8_29	p202	M1555	Ecotypes
M1981P639	8_1382.leaf	8_1382	leaf	ecotypes	2008	2011	3	Jam	field	MIL.70.A	MIL	8_29	p206	M1981	Ecotypes
M1551P81	8_1382.root	8_1382 	root	ecotypes	2008	2011	3	Jam	field	MIL.70.A	MIL	8_29	p200	M1551	Ecotypes
M1978P305	8_1384.leaf	8_1384	leaf	ecotypes	2008	2012	4	Jam	field	PAR.10.A6	PAR	8_29	p203	M1978	Ecotypes
M1980P493	8_1384.root	8_1384	root	ecotypes	2008	2012	4	Jam	field	PAR.10.A6	PAR	8_29	p205	M1980	Ecotypes
M1981P626	8_1388.leaf	8_1388	leaf	ecotypes	2008	2011	3	Jam	field	SILLow.7	SIL	8_29	p206	M1981	Ecotypes
M1554P179	8_1388.root	8_1388 	root	ecotypes	2008	2011	3	Jam	field	SILLow.7	SIL	8_29	p201	M1554	Ecotypes
M1981P593	8_1389.leaf	8_1389	leaf	ecotypes	2008	2011	3	Jam	field	PAR.9.A1	PAR	8_29	p206	M1981	Ecotypes
M1555P272	8_1389.root	8_1389 	root	ecotypes	2008	2011	3	Jam	field	PAR.9.A1	PAR	8_29	p202	M1555	Ecotypes
M1554P102	8_1400.leaf	8_1400	leaf	ecotypes	2008	2011	3	Mil	field	MAH.16.A	MAH	8_30	p201	M1554	Ecotypes
M1980P547	8_1400.root	8_1400	root	ecotypes	2008	2011	3	Mil	field	MAH.16.A	MAH	8_30	p205	M1980	Ecotypes
M1979P377	8_1436.leaf	8_1436	leaf	ecotypes	2008	2011	3	Mil	field	MIL.54.A	MIL	8_30	p204	M1979	Ecotypes
M1955P741	8_1436.root	8_1436	root	ecotypes	2008	2011	3	Mil	field	MIL.54.A	MIL	8_30	p208	M1955	Ecotypes
M1957P964	8_A_2.root	8_A_2	root	ecoGH	NA	2011	NA	Duke	PARsoil	mil54A	MIL	b08	p210	M1957	Ecotypes
M1959P1133	8_A_3.root	8_A_3	root	ecoGH	NA	2011	NA	Duke	PARsoil	par10A6	PAR	b08	p212	M1959	Ecotypes
M1959P1147	8_A_4.root	8_A_4	root	ecoGH	NA	2011	NA	Duke	PARsoil	silLow6B	SIL	b08	p212	M1959	Ecotypes
M1958P1028	8_A_5.root	8_A_5	root	ecoGH	NA	2011	NA	Duke	PARsoil	silUpp2B	SIL	b08	p211	M1958	Ecotypes
M1960P1246	8_A_6.root	8_A_6	root	ecoGH	NA	2011	NA	Duke	PARsoil	par13A	PAR	b08	p213	M1960	Ecotypes
M1955P825	8_A_8.root	8_A_8	root	ecoGH	NA	2011	NA	Duke	PARsoil	silLow3	SIL	b08	p208	M1955	Ecotypes
M1959P1153	8_B_10.root	8_B_10	root	ecoGH	NA	2011	NA	Duke	PARsoil	mah38B	MAH	b08	p212	M1959	Ecotypes
M1960P1197	8_B_5.root	8_B_5	root	ecoGH	NA	2011	NA	Duke	PARsoil	silLow6B	SIL	b08	p213	M1960	Ecotypes
M1960P1243	8_C_1.root	8_C_1	root	ecoGH	NA	2011	NA	Duke	PARsoil	jam6A	JAM	b08	p213	M1960	Ecotypes
M1960P1245	8_C_4.root	8_C_4	root	ecoGH	NA	2011	NA	Duke	PARsoil	silLow3	SIL	b08	p213	M1960	Ecotypes
M1957P965	8_C_5.root	8_C_5	root	ecoGH	NA	2011	NA	Duke	PARsoil	par13A	PAR	b08	p210	M1957	Ecotypes
M1957P954	8_C_6.soil	8_C_6	soil	ecoGH	NA	2011	NA	Duke	PARsoil	soil	soil	b08	p210	M1957	Ecotypes
M1956P846	8_C_7.root	8_C_7	root	ecoGH	NA	2011	NA	Duke	PARsoil	mil32A1	MIL	b08	p209	M1956	Ecotypes
M1956P884	8_D_2.root	8_D_2	root	ecoGH	NA	2011	NA	Duke	PARsoil	mah48A	MAH	b08	p209	M1956	Ecotypes
M1960P1251	8_D_3.root	8_D_3	root	ecoGH	NA	2011	NA	Duke	PARsoil	jam1A	JAM	b08	p213	M1960	Ecotypes
M1958P1104	8_D_4.root	8_D_4	root	ecoGH	NA	2011	NA	Duke	PARsoil	par9A2	PAR	b08	p211	M1958	Ecotypes
M1957P937	8_D_5.root	8_D_5	root	ecoGH	NA	2011	NA	Duke	PARsoil	par9A2	PAR	b08	p210	M1957	Ecotypes
M1959P1129	8_D_6.root	8_D_6	root	ecoGH	NA	2011	NA	Duke	PARsoil	silUpp2B	SIL	b08	p212	M1959	Ecotypes
M1957P941	8_D_7.root	8_D_7	root	ecoGH	NA	2011	NA	Duke	PARsoil	silLow2	SIL	b08	p210	M1957	Ecotypes
M1981P608	9_0058.leaf	9_0058	leaf	ecotypes	2009	2011	2	Mah	field	PAR.8.B1	PAR	9_02	p206	M1981	Ecotypes
M1982P658	9_0058.root	9_0058	root	ecotypes	2009	2011	2	Mah	field	PAR.8.B1	PAR	9_02	p207	M1982	Ecotypes
M1982P676	9_0074.leaf	9_0074	leaf	ecotypes	2009	2011	2	Mah	field	JAM.15.A	JAM	9_02	p207	M1982	Ecotypes
M1982P659	9_0074.root	9_0074	root	ecotypes	2009	2011	2	Mah	field	JAM.15.A	JAM	9_02	p207	M1982	Ecotypes
M1981P644	9_0083.leaf	9_0083	leaf	ecotypes	2009	2011	2	Mah	field	MAH.11.A	MAH	9_02	p206	M1981	Ecotypes
M1980P473	9_0083.root	9_0083	root	ecotypes	2009	2011	2	Mah	field	MAH.11.A	MAH	9_02	p205	M1980	Ecotypes
M1981P580	9_0085.leaf	9_0085	leaf	ecotypes	2009	2011	2	Mah	field	MIL.53.A	MIL	9_02	p206	M1981	Ecotypes
M1982P687	9_0085.root	9_0085	root	ecotypes	2009	2011	2	Mah	field	MIL.53.A	MIL	9_02	p207	M1982	Ecotypes
M1955P798	9_0096.leaf	9_0096	leaf	ecotypes	2009	2012	3	Mah	field	PAR.9.A1	PAR	9_02	p208	M1955	Ecotypes
M1956P901	9_0096.root	9_0096	root	ecotypes	2009	2012	3	Mah	field	PAR.9.A1	PAR	9_02	p209	M1956	Ecotypes
M1982P726	9_0155.leaf	9_0155	leaf	ecotypes	2009	2011	2	Jam	field	MAH.16.A	MAH	9_04	p207	M1982	Ecotypes
M1551P86	9_0155.root	9_0155 	root	ecotypes	2009	2011	2	Jam	field	MAH.16.A	MAH	9_04	p200	M1551	Ecotypes
M1555P252	9_0159.leaf	9_0159	leaf	ecotypes	2009	2012	3	Jam	field	PAR.10.A6	PAR	9_04	p202	M1555	Ecotypes
M1979P457	9_0159.root	9_0159	root	ecotypes	2009	2012	3	Jam	field	PAR.10.A6	PAR	9_04	p204	M1979	Ecotypes
M1980P515	9_0161.leaf	9_0161	leaf	ecotypes	2009	2011	2	Jam	field	SILLow.8	SIL	9_04	p205	M1980	Ecotypes
M1555P223	9_0161.root	9_0161 	root	ecotypes	2009	2011	2	Jam	field	SILLow.8	SIL	9_04	p202	M1555	Ecotypes
M1981P629	9_0169.leaf	9_0169	leaf	ecotypes	2009	2011	2	Jam	field	PAR.21.B2	PAR	9_04	p206	M1981	Ecotypes
M1979P416	9_0169.root	9_0169 	root	ecotypes	2009	2011	2	Jam	field	PAR.21.B2	PAR	9_04	p204	M1979	Ecotypes
M1981P622	9_0171.leaf	9_0171	leaf	ecotypes	2009	2012	3	Jam	field	SILLow.3	SIL	9_04	p206	M1981	Ecotypes
M1959P1135	9_0171.root	9_0171	root	ecotypes	2009	2012	3	Jam	field	SILLow.3	SIL	9_04	p212	M1959	Ecotypes
M1980P551	9_0179.leaf	9_0179	leaf	ecotypes	2009	2011	2	Jam	field	JAM.26.A	JAM	9_04	p205	M1980	Ecotypes
M1554P110	9_0179.root	9_0179 	root	ecotypes	2009	2011	2	Jam	field	JAM.26.A	JAM	9_04	p201	M1554	Ecotypes
M1980P488	9_0191.leaf	9_0191	leaf	ecotypes	2009	2011	2	Jam	field	MIL.21.B2	MIL	9_04	p205	M1980	Ecotypes
M1554P107	9_0191.root	9_0191 	root	ecotypes	2009	2011	2	Jam	field	MIL.21.B2	MIL	9_04	p201	M1554	Ecotypes
M1957P990	9_0195.leaf	9_0195	leaf	ecotypes	2009	2011	2	Sil	field	SILupper.2	SIL	9_05	p210	M1957	Ecotypes
M1551P59	9_0195.root	9_0195 	root	ecotypes	2009	2011	2	Sil	field	SILupper.2	SIL	9_05	p200	M1551	Ecotypes
M1959P1157	9_0197.leaf	9_0197	leaf	ecotypes	2009	2011	2	Sil	field	MAH.11.A	MAH	9_05	p212	M1959	Ecotypes
M1555P200	9_0197.root	9_0197 	root	ecotypes	2009	2011	2	Sil	field	MAH.11.A	MAH	9_05	p202	M1555	Ecotypes
M1959P1118	9_0199.leaf	9_0199	leaf	ecotypes	2009	2011	2	Sil	field	MIL.54.A	MIL	9_05	p212	M1959	Ecotypes
M1555P192	9_0199.root	9_0199 	root	ecotypes	2009	2011	2	Sil	field	MIL.54.A	MIL	9_05	p202	M1555	Ecotypes
M1554P127	9_0200.leaf	9_0200	leaf	ecotypes	2009	2012	3	Sil	field	PAR.10.A6	PAR	9_05	p201	M1554	Ecotypes
M1982P689	9_0200.root	9_0200	root	ecotypes	2009	2012	3	Sil	field	PAR.10.A6	PAR	9_05	p207	M1982	Ecotypes
M1979P406	9_0205.leaf	9_0205	leaf	ecotypes	2009	2012	3	Sil	field	JAM.22.A	JAM	9_05	p204	M1979	Ecotypes
M1960P1216	9_0205.root	9_0205	root	ecotypes	2009	2012	3	Sil	field	JAM.22.A	JAM	9_05	p213	M1960	Ecotypes
M1555P241	9_0209.leaf	9_0209	leaf	ecotypes	2009	2012	3	Sil	field	MAH.48.A	MAH	9_05	p202	M1555	Ecotypes
M1961P1372	9_0209.root	9_0209	root	ecotypes	2009	2012	3	Sil	field	MAH.48.A	MAH	9_05	p214	M1961	Ecotypes
M1551P1	9_0217.leaf	9_0217	leaf	ecotypes	2009	2012	3	Sil	field	JAM.17.A	JAM	9_05	p200	M1551	Ecotypes
M1957P995	9_0217.root	9_0217	root	ecotypes	2009	2012	3	Sil	field	JAM.17.A	JAM	9_05	p210	M1957	Ecotypes
M1978P358	9_0218.leaf	9_0218	leaf	ecotypes	2009	2012	3	Sil	field	MAH.8.A1	MAH	9_05	p203	M1978	Ecotypes
M1960P1269	9_0222.leaf	9_0222	leaf	ecotypes	2009	2011	2	Sil	field	PAR.21.B2	PAR	9_05	p213	M1960	Ecotypes
M1555P199	9_0222.root	9_0222 	root	ecotypes	2009	2011	2	Sil	field	PAR.21.B2	PAR	9_05	p202	M1555	Ecotypes
M1554P177	9_0226.leaf	9_0226	leaf	ecotypes	2009	2012	3	Sil	field	PAR.9.A1	PAR	9_05	p201	M1554	Ecotypes
M1982P652	9_0226.root	9_0226	root	ecotypes	2009	2012	3	Sil	field	PAR.9.A1	PAR	9_05	p207	M1982	Ecotypes
M1690P1386	9_0228.root	9_0228	root	ecotypes	2009	2012	3	Sil	field	MIL.32.A1	MIL	9_05	p215	M1690	Ecotypes
M1977P1701	9_0229.leaf	9_0229	leaf	ecotypes	2009	2012	3	Sil	field	SILLow.3	SIL	9_05	p217	M1977	Ecotypes
M1981P572	9_0229.root	9_0229	root	ecotypes	2009	2012	3	Sil	field	SILLow.3	SIL	9_05	p206	M1981	Ecotypes
M1956P877	9_0240.leaf	9_0240	leaf	ecotypes	2009	2011	2	Sil	field	JAM.40.A	JAM	9_05	p209	M1956	Ecotypes
M1555P270	9_0240.root	9_0240 	root	ecotypes	2009	2011	2	Sil	field	JAM.40.A	JAM	9_05	p202	M1555	Ecotypes
M1980P527	9_0242.root	9_0242	root	ecotypes	2009	2012	3	Sil	field	JAM.22.A	JAM	9_06	p205	M1980	Ecotypes
M1554P176	9_0244.leaf	9_0244	leaf	ecotypes	2009	2012	3	Sil	field	JAM.17.A	JAM	9_06	p201	M1554	Ecotypes
M1955P818	9_0244.root	9_0244	root	ecotypes	2009	2012	3	Sil	field	JAM.17.A	JAM	9_06	p208	M1955	Ecotypes
M1960P1267	9_0255.leaf	9_0255	leaf	ecotypes	2009	2011	2	Sil	field	PAR.17.A1	PAR	9_06	p213	M1960	Ecotypes
M1551P82	9_0255.root	9_0255 	root	ecotypes	2009	2011	2	Sil	field	PAR.17.A1	PAR	9_06	p200	M1551	Ecotypes
M1978P354	9_0256.root	9_0256 	root	ecotypes	2009	2011	2	Sil	field	SILLow.2	SIL	9_06	p203	M1978	Ecotypes
M1956P911	9_0264.leaf	9_0264	leaf	ecotypes	2009	2012	3	Sil	field	MAH.8.A1	MAH	9_06	p209	M1956	Ecotypes
M1980P529	9_0264.root	9_0264	root	ecotypes	2009	2012	3	Sil	field	MAH.8.A1	MAH	9_06	p205	M1980	Ecotypes
M1958P1100	9_0271.leaf	9_0271	leaf	ecotypes	2009	2011	2	Sil	field	MIL.50.A	MIL	9_06	p211	M1958	Ecotypes
M1555P260	9_0271.root	9_0271 	root	ecotypes	2009	2011	2	Sil	field	MIL.50.A	MIL	9_06	p202	M1555	Ecotypes
M1977P1730	9_0272.leaf	9_0272	leaf	ecotypes	2009	2011	2	Sil	field	MAH.11.A	MAH	9_06	p217	M1977	Ecotypes
M1977P1694	9_0272.root	9_0272 	root	ecotypes	2009	2011	2	Sil	field	MAH.11.A	MAH	9_06	p217	M1977	Ecotypes
M1960P1284	9_0280.leaf	9_0280	leaf	ecotypes	2009	2011	2	Sil	field	JAM.16.A	JAM	9_06	p213	M1960	Ecotypes
M1554P166	9_0280.root	9_0280 	root	ecotypes	2009	2011	2	Sil	field	JAM.16.A	JAM	9_06	p201	M1554	Ecotypes
M1979P385	9_0281.leaf	9_0281	leaf	ecotypes	2009	2012	3	Sil	field	MAH.48.A	MAH	9_06	p204	M1979	Ecotypes
M1955P803	9_0281.root	9_0281	root	ecotypes	2009	2012	3	Sil	field	MAH.48.A	MAH	9_06	p208	M1955	Ecotypes
M1551P15	9_0283.leaf	9_0283	leaf	ecotypes	2009	2012	3	Sil	field	SILLow.3	SIL	9_06	p200	M1551	Ecotypes
M1979P459	9_0283.root	9_0283	root	ecotypes	2009	2012	3	Sil	field	SILLow.3	SIL	9_06	p204	M1979	Ecotypes
M1955P781	9_0287.leaf	9_0287	leaf	ecotypes	2009	2012	3	Sil	field	PAR.10.A6	PAR	9_06	p208	M1955	Ecotypes
M1982P731	9_0287.root	9_0287	root	ecotypes	2009	2012	3	Sil	field	PAR.10.A6	PAR	9_06	p207	M1982	Ecotypes
M1980P548	9_0290.leaf	9_0290	leaf	ecotypes	2009	2011	2	Jam	field	SILLow.1	SIL	9_07	p205	M1980	Ecotypes
M1554P135	9_0290.root	9_0290 	root	ecotypes	2009	2011	2	Jam	field	SILLow.1	SIL	9_07	p201	M1554	Ecotypes
M1980P498	9_0292.leaf	9_0292	leaf	ecotypes	2009	2011	2	Jam	field	MAH.16.A	MAH	9_07	p205	M1980	Ecotypes
M1555P243	9_0292.root	9_0292 	root	ecotypes	2009	2011	2	Jam	field	MAH.16.A	MAH	9_07	p202	M1555	Ecotypes
M1957P968	9_0296.leaf	9_0296	leaf	ecotypes	2009	2011	2	Jam	field	PAR.17.A1	PAR	9_07	p210	M1957	Ecotypes
M1982P665	9_0298.leaf	9_0298	leaf	ecotypes	2009	2011	2	Jam	field	PAR.7.B1	PAR	9_07	p207	M1982	Ecotypes
M1978P299	9_0298.root	9_0298 	root	ecotypes	2009	2011	2	Jam	field	PAR.7.B1	PAR	9_07	p203	M1978	Ecotypes
M1955P752	9_0302.leaf	9_0302	leaf	ecotypes	2009	2011	2	Jam	field	JAM.17.A	JAM	9_07	p208	M1955	Ecotypes
M1554P111	9_0302.root	9_0302 	root	ecotypes	2009	2011	2	Jam	field	JAM.17.A	JAM	9_07	p201	M1554	Ecotypes
M1959P1119	9_0304.root	9_0304	root	ecotypes	2009	2012	3	Jam	field	PAR.9.A1	PAR	9_07	p212	M1959	Ecotypes
M1982P733	9_0305.leaf	9_0305	leaf	ecotypes	2009	2011	2	Jam	field	MIL.21.B2	MIL	9_07	p207	M1982	Ecotypes
M1551P57	9_0305.root	9_0305 	root	ecotypes	2009	2011	2	Jam	field	MIL.21.B2	MIL	9_07	p200	M1551	Ecotypes
M1555P264	9_0330.leaf	9_0330	leaf	ecotypes	2009	2012	3	Jam	field	MAH.8.A1	MAH	9_07	p202	M1555	Ecotypes
M1960P1220	9_0330.root	9_0330	root	ecotypes	2009	2012	3	Jam	field	MAH.8.A1	MAH	9_07	p213	M1960	Ecotypes
M1554P100	9_0334.leaf	9_0334	leaf	ecotypes	2009	2012	3	Jam	field	MAH.48.A	MAH	9_07	p201	M1554	Ecotypes
M1956P857	9_0334.root	9_0334	root	ecotypes	2009	2012	3	Jam	field	MAH.48.A	MAH	9_07	p209	M1956	Ecotypes
M1978P333	9_0337.root	9_0337 	root	ecotypes	2009	2011	2	Mil	field	SILLow.5	SIL	9_08	p203	M1978	Ecotypes
M1555P202	9_0360.leaf	9_0360	leaf	ecotypes	2009	2011	2	Mil	field	MAH.8.A1	MAH	9_08	p202	M1555	Ecotypes
M1979P407	9_0360.root	9_0360 	root	ecotypes	2009	2011	2	Mil	field	MAH.8.A1	MAH	9_08	p204	M1979	Ecotypes
M1554P147	9_0377.leaf	9_0377	leaf	ecotypes	2009	2011	2	Mil	field	SILLow.7	SIL	9_08	p201	M1554	Ecotypes
M1978P360	9_0379.leaf	9_0379	leaf	ecotypes	2009	2011	2	Mil	field	SILLow.1	SIL	9_08	p203	M1978	Ecotypes
M1979P389	9_0379.root	9_0379 	root	ecotypes	2009	2011	2	Mil	field	SILLow.1	SIL	9_08	p204	M1979	Ecotypes
M1978P365	9_0384.leaf	9_0384	leaf	ecotypes	2009	2011	2	Mil	field	PAR.13.A	PAR	9_08	p203	M1978	Ecotypes
M1555P227	9_0384.root	9_0384 	root	ecotypes	2009	2011	2	Mil	field	PAR.13.A	PAR	9_08	p202	M1555	Ecotypes
M1554P149	9_0388.leaf	9_0388	leaf	ecotypes	2009	2012	3	Mah	field	MAH.48.A	MAH	9_09	p201	M1554	Ecotypes
M1982P688	9_0388.root	9_0388	root	ecotypes	2009	2012	3	Mah	field	MAH.48.A	MAH	9_09	p207	M1982	Ecotypes
M1555P274	9_0390.leaf	9_0390	leaf	ecotypes	2009	2012	3	Mah	field	JAM.22.A	JAM	9_09	p202	M1555	Ecotypes
M1955P743	9_0393.leaf	9_0393	leaf	ecotypes	2009	2011	2	Mah	field	PAR.13.A	PAR	9_09	p208	M1955	Ecotypes
M1980P482	9_0393.root	9_0393	root	ecotypes	2009	2011	2	Mah	field	PAR.13.A	PAR	9_09	p205	M1980	Ecotypes
M1980P463	9_0398.leaf	9_0398	leaf	ecotypes	2009	2011	2	Mah	field	SILupper.2	SIL	9_09	p205	M1980	Ecotypes
M1982P716	9_0398.root	9_0398	root	ecotypes	2009	2011	2	Mah	field	SILupper.2	SIL	9_09	p207	M1982	Ecotypes
M1980P544	9_0399.root	9_0399	root	ecotypes	2009	2012	3	Mah	field	JAM.17.A	JAM	9_09	p205	M1980	Ecotypes
M1982P704	9_0409.leaf	9_0409	leaf	ecotypes	2009	2011	2	Mah	field	MIL.60.A	MIL	9_09	p207	M1982	Ecotypes
M1980P525	9_0409.root	9_0409	root	ecotypes	2009	2011	2	Mah	field	MIL.60.A	MIL	9_09	p205	M1980	Ecotypes
M1978P335	9_0411.leaf	9_0411	leaf	ecotypes	2009	2012	3	Mah	field	PAR.9.A1	PAR	9_09	p203	M1978	Ecotypes
M1981P602	9_0411.root	9_0411	root	ecotypes	2009	2012	3	Mah	field	PAR.9.A1	PAR	9_09	p206	M1981	Ecotypes
M1982P671	9_0413.leaf	9_0413	leaf	ecotypes	2009	2012	3	Mah	field	PAR.10.A6	PAR	9_09	p207	M1982	Ecotypes
M1982P736	9_0413.root	9_0413	root	ecotypes	2009	2012	3	Mah	field	PAR.10.A6	PAR	9_09	p207	M1982	Ecotypes
M1982P686	9_0425.leaf	9_0425	leaf	ecotypes	2009	2011	2	Mah	field	JAM.1.A	JAM	9_09	p207	M1982	Ecotypes
M1980P474	9_0425.root	9_0425	root	ecotypes	2009	2011	2	Mah	field	JAM.1.A	JAM	9_09	p205	M1980	Ecotypes
M1978P352	9_0428.leaf	9_0428	leaf	ecotypes	2009	2012	3	Mah	field	SILLow.3	SIL	9_09	p203	M1978	Ecotypes
M1981P635	9_0428.root	9_0428	root	ecotypes	2009	2012	3	Mah	field	SILLow.3	SIL	9_09	p206	M1981	Ecotypes
M1980P508	9_0431.leaf	9_0431	leaf	ecotypes	2009	2011	2	Mah	field	MAH.8.A1	MAH	9_09	p205	M1980	Ecotypes
M1955P746	9_0431.root	9_0431	root	ecotypes	2009	2011	2	Mah	field	MAH.8.A1	MAH	9_09	p208	M1955	Ecotypes
M1555P208	9_0482.leaf	9_0482	leaf	ecotypes	2009	2011	2	Mil	field	MAH.38.B	MAH	9_11	p202	M1555	Ecotypes
M1551P62	9_0482.root	9_0482 	root	ecotypes	2009	2011	2	Mil	field	MAH.38.B	MAH	9_11	p200	M1551	Ecotypes
M1979P400	9_0488.leaf	9_0488	leaf	ecotypes	2009	2011	2	Mil	field	JAM.17.A	JAM	9_11	p204	M1979	Ecotypes
M1978P362	9_0488.root	9_0488 	root	ecotypes	2009	2011	2	Mil	field	JAM.17.A	JAM	9_11	p203	M1978	Ecotypes
M1978P325	9_0490.leaf	9_0490	leaf	ecotypes	2009	2011	2	Mil	field	JAM.7.B	JAM	9_11	p203	M1978	Ecotypes
M1982P649	9_0490.root	9_0490	root	ecotypes	2009	2011	2	Mil	field	JAM.7.B	JAM	9_11	p207	M1982	Ecotypes
M1551P3	9_0493.root	9_0493 	root	ecotypes	2009	2011	2	Mil	field	MIL.70.A	MIL	9_11	p200	M1551	Ecotypes
M1982P694	9_0498.root	9_0498	root	ecotypes	2009	2012	3	Mil	field	SILupper.2	SIL	9_11	p207	M1982	Ecotypes
M1978P294	9_0511.leaf	9_0511	leaf	ecotypes	2009	2011	2	Mil	field	PAR.9.A1	PAR	9_11	p203	M1978	Ecotypes
M1978P347	9_0511.root	9_0511 	root	ecotypes	2009	2011	2	Mil	field	PAR.9.A1	PAR	9_11	p203	M1978	Ecotypes
M1955P737	9_0537.leaf	9_0537	leaf	ecotypes	2009	2012	3	Mah	field	PAR.10.A6	PAR	9_12	p208	M1955	Ecotypes
M1981P579	9_0537.root	9_0537	root	ecotypes	2009	2012	3	Mah	field	PAR.10.A6	PAR	9_12	p206	M1981	Ecotypes
M1977P1720	9_0544.leaf	9_0544	leaf	ecotypes	2009	2011	2	Mah	field	PAR.8.B1	PAR	9_12	p217	M1977	Ecotypes
M1977P1718	9_0544.root	9_0544	root	ecotypes	2009	2011	2	Mah	field	PAR.8.B1	PAR	9_12	p217	M1977	Ecotypes
M1981P557	9_0548.leaf	9_0548	leaf	ecotypes	2009	2011	2	Mah	field	JAM.40.A	JAM	9_12	p206	M1981	Ecotypes
M1981P590	9_0548.root	9_0548	root	ecotypes	2009	2011	2	Mah	field	JAM.40.A	JAM	9_12	p206	M1981	Ecotypes
M1980P511	9_0549.leaf	9_0549	leaf	ecotypes	2009	2011	2	Mah	field	SILLow.8	SIL	9_12	p205	M1980	Ecotypes
M1982P697	9_0549.root	9_0549	root	ecotypes	2009	2011	2	Mah	field	SILLow.8	SIL	9_12	p207	M1982	Ecotypes
M1982P674	9_0552.leaf	9_0552	leaf	ecotypes	2009	2011	2	Mah	field	MAH.8.A1	MAH	9_12	p207	M1982	Ecotypes
M1980P517	9_0552.root	9_0552	root	ecotypes	2009	2011	2	Mah	field	MAH.8.A1	MAH	9_12	p205	M1980	Ecotypes
M1977P1700	9_0553.leaf	9_0553	leaf	ecotypes	2009	2012	3	Mah	field	JAM.22.A	JAM	9_12	p217	M1977	Ecotypes
M1958P1101	9_0553.root	9_0553	root	ecotypes	2009	2012	3	Mah	field	JAM.22.A	JAM	9_12	p211	M1958	Ecotypes
M1978P289	9_0562.leaf	9_0562	leaf	ecotypes	2009	2012	3	Mah	field	JAM.17.A	JAM	9_12	p203	M1978	Ecotypes
M1955P787	9_0562.root	9_0562	root	ecotypes	2009	2012	3	Mah	field	JAM.17.A	JAM	9_12	p208	M1955	Ecotypes
M1551P89	9_0568.leaf	9_0568	leaf	ecotypes	2009	2012	3	Mah	field	MIL.32.A1	MIL	9_12	p200	M1551	Ecotypes
M1982P680	9_0568.root	9_0568	root	ecotypes	2009	2012	3	Mah	field	MIL.32.A1	MIL	9_12	p207	M1982	Ecotypes
M1981P642	9_0569.leaf	9_0569	leaf	ecotypes	2009	2011	2	Mah	field	MIL.50.A	MIL	9_12	p206	M1981	Ecotypes
M1981P624	9_0569.root	9_0569	root	ecotypes	2009	2011	2	Mah	field	MIL.50.A	MIL	9_12	p206	M1981	Ecotypes
M1959P1125	9_0573.root	9_0573	root	ecotypes	2009	2012	3	Mah	field	PAR.9.A1	PAR	9_12	p212	M1959	Ecotypes
M1981P583	9_0580.leaf	9_0580	leaf	ecotypes	2009	2011	2	Jam	field	MIL.32.A1	MIL	9_13	p206	M1981	Ecotypes
M1555P235	9_0580.root	9_0580 	root	ecotypes	2009	2011	2	Jam	field	MIL.32.A1	MIL	9_13	p202	M1555	Ecotypes
M1981P603	9_0583.leaf	9_0583	leaf	ecotypes	2009	2011	2	Jam	field	MAH.48.A	MAH	9_13	p206	M1981	Ecotypes
M1978P302	9_0583.root	9_0583 	root	ecotypes	2009	2011	2	Jam	field	MAH.48.A	MAH	9_13	p203	M1978	Ecotypes
M1955P742	9_0588.leaf	9_0588	leaf	ecotypes	2009	2011	2	Jam	field	PAR.21.B2	PAR	9_13	p208	M1955	Ecotypes
M1977P1695	9_0588.root	9_0588 	root	ecotypes	2009	2011	2	Jam	field	PAR.21.B2	PAR	9_13	p217	M1977	Ecotypes
M1982P699	9_0589.leaf	9_0589	leaf	ecotypes	2009	2011	2	Jam	field	JAM.6.A	JAM	9_13	p207	M1982	Ecotypes
M1551P50	9_0589.root	9_0589 	root	ecotypes	2009	2011	2	Jam	field	JAM.6.A	JAM	9_13	p200	M1551	Ecotypes
M1982P666	9_0590.leaf	9_0590	leaf	ecotypes	2009	2011	2	Jam	field	SILupper.2	SIL	9_13	p207	M1982	Ecotypes
M1978P313	9_0590.root	9_0590 	root	ecotypes	2009	2011	2	Jam	field	SILupper.2	SIL	9_13	p203	M1978	Ecotypes
M1978P281	9_0591.leaf	9_0591	leaf	ecotypes	2009	2012	3	Jam	field	SILLow.3	SIL	9_13	p203	M1978	Ecotypes
M1555P209	9_0599.leaf	9_0599	leaf	ecotypes	2009	2012	3	Jam	field	PAR.9.A1	PAR	9_13	p202	M1555	Ecotypes
M1961P1334	9_0599.root	9_0599	root	ecotypes	2009	2012	3	Jam	field	PAR.9.A1	PAR	9_13	p214	M1961	Ecotypes
M1982P721	9_0617.root	9_0617	root	ecotypes	2009	2012	3	Jam	field	MAH.8.A1	MAH	9_13	p207	M1982	Ecotypes
M1979P444	9_0625.leaf	9_0625	leaf	ecotypes	2009	2012	3	Sil	field	PAR.9.A1	PAR	9_14	p204	M1979	Ecotypes
M1958P1076	9_0625.root	9_0625	root	ecotypes	2009	2012	3	Sil	field	PAR.9.A1	PAR	9_14	p211	M1958	Ecotypes
M1551P11	9_0635.leaf	9_0635	leaf	ecotypes	2009	2012	3	Sil	field	JAM.17.A	JAM	9_14	p200	M1551	Ecotypes
M1959P1162	9_0651.leaf	9_0651	leaf	ecotypes	2009	2011	2	Sil	field	JAM.22.A	JAM	9_14	p212	M1959	Ecotypes
M1555P226	9_0651.root	9_0651 	root	ecotypes	2009	2011	2	Sil	field	JAM.22.A	JAM	9_14	p202	M1555	Ecotypes
M1961P1380	9_0659.leaf	9_0659	leaf	ecotypes	2009	2011	2	Sil	field	SILupper.2	SIL	9_14	p214	M1961	Ecotypes
M1551P19	9_0659.root	9_0659 	root	ecotypes	2009	2011	2	Sil	field	SILupper.2	SIL	9_14	p200	M1551	Ecotypes
M1956P898	9_0665.leaf	9_0665	leaf	ecotypes	2009	2011	2	Sil	field	MAH.8.A1	MAH	9_14	p209	M1956	Ecotypes
M1977P1687	9_0665.root	9_0665 	root	ecotypes	2009	2011	2	Sil	field	MAH.8.A1	MAH	9_14	p217	M1977	Ecotypes
M1977P1727	9_0669.leaf	9_0669	leaf	ecotypes	2009	2011	2	Sil	field	PAR.19.B	PAR	9_14	p217	M1977	Ecotypes
M1978P301	9_0669.root	9_0669 	root	ecotypes	2009	2011	2	Sil	field	PAR.19.B	PAR	9_14	p203	M1978	Ecotypes
M1554P123	9_0670.root	9_0670 	root	ecotypes	2009	2011	2	Sil	field	MIL.50.A	MIL	9_14	p201	M1554	Ecotypes
M1979P392	9_0671.leaf	9_0671	leaf	ecotypes	2009	2012	3	Sil	field	SILLow.3	SIL	9_14	p204	M1979	Ecotypes
M1981P568	9_0671.root	9_0671	root	ecotypes	2009	2012	3	Sil	field	SILLow.3	SIL	9_14	p206	M1981	Ecotypes
M1982P695	9_0711.root	9_0711	root	ecotypes	2009	2012	3	Par	field	MAH.5.A	MAH	9_15	p207	M1982	Ecotypes
M1955P748	9_0769.leaf	9_0769	leaf	ecotypes	2009	2011	2	Jam	field	JAM.7.B	JAM	9_17	p208	M1955	Ecotypes
M1554P118	9_0769.root	9_0769 	root	ecotypes	2009	2011	2	Jam	field	JAM.7.B	JAM	9_17	p201	M1554	Ecotypes
M1980P522	9_0775.leaf	9_0775	leaf	ecotypes	2009	2011	2	Jam	field	SILLow.5	SIL	9_17	p205	M1980	Ecotypes
M1551P64	9_0775.root	9_0775 	root	ecotypes	2009	2011	2	Jam	field	SILLow.5	SIL	9_17	p200	M1551	Ecotypes
M1979P372	9_0776.leaf	9_0776	leaf	ecotypes	2009	2012	3	Jam	field	JAM.22.A	JAM	9_17	p204	M1979	Ecotypes
M1992P1573	9_0776.root	9_0776	root	ecotypes	2009	2012	3	Jam	field	JAM.22.A	JAM	9_17	p217	M1992	Ecotypes
M1980P530	9_0781.leaf	9_0781	leaf	ecotypes	2009	2011	2	Jam	field	MIL.54.A	MIL	9_17	p205	M1980	Ecotypes
M1978P341	9_0781.root	9_0781 	root	ecotypes	2009	2011	2	Jam	field	MIL.54.A	MIL	9_17	p203	M1978	Ecotypes
M1555P206	9_0789.leaf	9_0789	leaf	ecotypes	2009	2012	3	Jam	field	PAR.9.A1	PAR	9_17	p202	M1555	Ecotypes
M1979P450	9_0789.root	9_0789	root	ecotypes	2009	2012	3	Jam	field	PAR.9.A1	PAR	9_17	p204	M1979	Ecotypes
M1977P1691	9_0796.root	9_0796 	root	ecotypes	2009	2011	2	Jam	field	MAH.5.A	MAH	9_17	p217	M1977	Ecotypes
M1979P432	9_0798.leaf	9_0798	leaf	ecotypes	2009	2012	3	Jam	field	JAM.17.A	JAM	9_17	p204	M1979	Ecotypes
M1982P718	9_0799.leaf	9_0799	leaf	ecotypes	2009	2012	3	Jam	field	SILLow.3	SIL	9_17	p207	M1982	Ecotypes
M1959P1185	9_0799.root	9_0799	root	ecotypes	2009	2012	3	Jam	field	SILLow.3	SIL	9_17	p212	M1959	Ecotypes
M1960P1202	9_0802.leaf	9_0802	leaf	ecotypes	2009	2012	3	Jam	field	PAR.10.A6	PAR	9_17	p213	M1960	Ecotypes
M1960P1256	9_0802.root	9_0802	root	ecotypes	2009	2012	3	Jam	field	PAR.10.A6	PAR	9_17	p213	M1960	Ecotypes
M1982P727	9_0804.leaf	9_0804	leaf	ecotypes	2009	2011	2	Jam	field	PAR.21.B2	PAR	9_17	p207	M1982	Ecotypes
M1555P233	9_0804.root	9_0804 	root	ecotypes	2009	2011	2	Jam	field	PAR.21.B2	PAR	9_17	p202	M1555	Ecotypes
M1554P152	9_0826.leaf	9_0826	leaf	ecotypes	2009	2012	3	Mah	field	JAM.22.A	JAM	9_18	p201	M1554	Ecotypes
M1961P1297	9_0826.root	9_0826	root	ecotypes	2009	2012	3	Mah	field	JAM.22.A	JAM	9_18	p214	M1961	Ecotypes
M1980P521	9_0834.leaf	9_0834	leaf	ecotypes	2009	2011	2	Mah	field	MAH.48.A	MAH	9_18	p205	M1980	Ecotypes
M1555P194	9_0839.leaf	9_0839	leaf	ecotypes	2009	2012	3	Mah	field	MAH.8.A1	MAH	9_18	p202	M1555	Ecotypes
M1981P595	9_0840.leaf	9_0840	leaf	ecotypes	2009	2011	2	Mah	field	PAR.17.A1	PAR	9_18	p206	M1981	Ecotypes
M1955P762	9_0840.root	9_0840	root	ecotypes	2009	2011	2	Mah	field	PAR.17.A1	PAR	9_18	p208	M1955	Ecotypes
M1981P596	9_0842.leaf	9_0842	leaf	ecotypes	2009	2011	2	Mah	field	MIL.54.A	MIL	9_18	p206	M1981	Ecotypes
M1982P677	9_0842.root	9_0842	root	ecotypes	2009	2011	2	Mah	field	MIL.54.A	MIL	9_18	p207	M1982	Ecotypes
M1982P668	9_0845.leaf	9_0845	leaf	ecotypes	2009	2011	2	Mah	field	SILLow.3	SIL	9_18	p207	M1982	Ecotypes
M1982P653	9_0845.root	9_0845	root	ecotypes	2009	2011	2	Mah	field	SILLow.3	SIL	9_18	p207	M1982	Ecotypes
M1977P1710	9_0848.leaf	9_0848	leaf	ecotypes	2009	2011	2	Mah	field	JAM.1.A	JAM	9_18	p217	M1977	Ecotypes
M1980P495	9_0848.root	9_0848	root	ecotypes	2009	2011	2	Mah	field	JAM.1.A	JAM	9_18	p205	M1980	Ecotypes
M1551P74	9_0849.leaf	9_0849	leaf	ecotypes	2009	2012	3	Mah	field	PAR.10.A6	PAR	9_18	p200	M1551	Ecotypes
M1958P1091	9_0849.root	9_0849	root	ecotypes	2009	2012	3	Mah	field	PAR.10.A6	PAR	9_18	p211	M1958	Ecotypes
M1981P567	9_0864.leaf	9_0864	leaf	ecotypes	2009	2011	2	Mah	field	SILupper.2	SIL	9_18	p206	M1981	Ecotypes
M1955P753	9_0864.root	9_0864	root	ecotypes	2009	2011	2	Mah	field	SILupper.2	SIL	9_18	p208	M1955	Ecotypes
M1982P723	9_0868.leaf	9_0868	leaf	ecotypes	2009	2012	3	Sil	field	JAM.17.A	JAM	9_19	p207	M1982	Ecotypes
M1981P610	9_0868.root	9_0868	root	ecotypes	2009	2012	3	Sil	field	JAM.17.A	JAM	9_19	p206	M1981	Ecotypes
M1555P185	9_0873.leaf	9_0873	leaf	ecotypes	2009	2012	3	Sil	field	MIL.32.A1	MIL	9_19	p202	M1555	Ecotypes
M1982P650	9_0873.root	9_0873	root	ecotypes	2009	2012	3	Sil	field	MIL.32.A1	MIL	9_19	p207	M1982	Ecotypes
M1690P1396	9_0874.leaf	9_0874	leaf	ecotypes	2009	2012	3	Sil	field	MAH.48.A	MAH	9_19	p215	M1690	Ecotypes
M1982P657	9_0874.root	9_0874	root	ecotypes	2009	2012	3	Sil	field	MAH.48.A	MAH	9_19	p207	M1982	Ecotypes
M1979P401	9_0876.leaf	9_0876	leaf	ecotypes	2009	2012	3	Sil	field	MAH.8.A1	MAH	9_19	p204	M1979	Ecotypes
M1960P1266	9_0876.root	9_0876	root	ecotypes	2009	2012	3	Sil	field	MAH.8.A1	MAH	9_19	p213	M1960	Ecotypes
M1979P391	9_0881.leaf	9_0881	leaf	ecotypes	2009	2012	3	Sil	field	PAR.9.A1	PAR	9_19	p204	M1979	Ecotypes
M1956P863	9_0881.root	9_0881	root	ecotypes	2009	2012	3	Sil	field	PAR.9.A1	PAR	9_19	p209	M1956	Ecotypes
M1957P998	9_0882.leaf	9_0882	leaf	ecotypes	2009	2011	2	Sil	field	JAM.26.A	JAM	9_19	p210	M1957	Ecotypes
M1554P141	9_0882.root	9_0882 	root	ecotypes	2009	2011	2	Sil	field	JAM.26.A	JAM	9_19	p201	M1554	Ecotypes
M1977P1722	9_0891.leaf	9_0891	leaf	ecotypes	2009	2011	2	Sil	field	SILLow.3	SIL	9_19	p217	M1977	Ecotypes
M1979P373	9_0891.root	9_0891 	root	ecotypes	2009	2011	2	Sil	field	SILLow.3	SIL	9_19	p204	M1979	Ecotypes
M1959P1168	9_0900.leaf	9_0900	leaf	ecotypes	2009	2011	2	Sil	field	PAR.22.A2	PAR	9_19	p212	M1959	Ecotypes
M1979P387	9_0900.root	9_0900 	root	ecotypes	2009	2011	2	Sil	field	PAR.22.A2	PAR	9_19	p204	M1979	Ecotypes
M1959P1159	9_0907.leaf	9_0907	leaf	ecotypes	2009	2011	2	Sil	field	MAH.5.A	MAH	9_19	p212	M1959	Ecotypes
M1978P292	9_0907.root	9_0907 	root	ecotypes	2009	2011	2	Sil	field	MAH.5.A	MAH	9_19	p203	M1978	Ecotypes
M1551P39	9_0908.leaf	9_0908	leaf	ecotypes	2009	2012	3	Sil	field	PAR.10.A6	PAR	9_19	p200	M1551	Ecotypes
M1980P518	9_0908.root	9_0908	root	ecotypes	2009	2012	3	Sil	field	PAR.10.A6	PAR	9_19	p205	M1980	Ecotypes
M1958P1023	9_0909.leaf	9_0909	leaf	ecotypes	2009	2011	2	Sil	field	MIL.70.A	MIL	9_19	p211	M1958	Ecotypes
M1978P291	9_0909.root	9_0909 	root	ecotypes	2009	2011	2	Sil	field	MIL.70.A	MIL	9_19	p203	M1978	Ecotypes
M1979P386	9_0911.leaf	9_0911	leaf	ecotypes	2009	2012	3	Sil	field	JAM.22.A	JAM	9_19	p204	M1979	Ecotypes
M1957P1010	9_0930.root	9_0930	root	ecotypes	2009	2012	3	Mil	field	SILLow.5	SIL	9_20	p210	M1957	Ecotypes
M1555P262	9_0953.leaf	9_0953	leaf	ecotypes	2009	2012	3	Mil	field	PAR.9.A1	PAR	9_20	p202	M1555	Ecotypes
M1978P277	9_0953.root	9_0953 	root	ecotypes	2009	2011	2	Mil	field	PAR.9.A1	PAR	9_20	p203	M1978	Ecotypes
M1958P1046	9_0964.leaf	9_0964	leaf	ecotypes	2009	2012	3	Mah	field	PAR.10.A6	PAR	9_21	p211	M1958	Ecotypes
M1982P669	9_0964.root	9_0964	root	ecotypes	2009	2012	3	Mah	field	PAR.10.A6	PAR	9_21	p207	M1982	Ecotypes
M1554P120	9_0973.leaf	9_0973	leaf	ecotypes	2009	2012	3	Mah	field	MIL.60.A	MIL	9_21	p201	M1554	Ecotypes
M1982P656	9_0979.leaf	9_0979	leaf	ecotypes	2009	2011	2	Mah	field	MIL.70.A	MIL	9_21	p207	M1982	Ecotypes
M1981P634	9_0979.root	9_0979	root	ecotypes	2009	2011	2	Mah	field	MIL.70.A	MIL	9_21	p206	M1981	Ecotypes
M1981P640	9_0981.leaf	9_0981	leaf	ecotypes	2009	2011	2	Mah	field	SILLow.8	SIL	9_21	p206	M1981	Ecotypes
M1981P554	9_0981.root	9_0981	root	ecotypes	2009	2011	2	Mah	field	SILLow.8	SIL	9_21	p206	M1981	Ecotypes
M1957P962	9_0983.root	9_0983	root	ecotypes	2009	2012	3	Mah	field	JAM.22.A	JAM	9_21	p210	M1957	Ecotypes
M1977P1736	9_0985.root	9_0985	root	ecotypes	2009	2012	3	Mah	field	MAH.48.A	MAH	9_21	p217	M1977	Ecotypes
M1977P1707	9_0986.leaf	9_0986	leaf	ecotypes	2009	2012	3	Mah	field	JAM.6.A	JAM	9_21	p217	M1977	Ecotypes
M1982P681	9_0988.leaf	9_0988	leaf	ecotypes	2009	2011	2	Mah	field	PAR.13.A	PAR	9_21	p207	M1982	Ecotypes
M1977P1713	9_0988.root	9_0988	root	ecotypes	2009	2011	2	Mah	field	PAR.13.A	PAR	9_21	p217	M1977	Ecotypes
M1980P546	9_0991.leaf	9_0991	leaf	ecotypes	2009	2011	2	Mah	field	MAH.38.B	MAH	9_21	p205	M1980	Ecotypes
M1980P528	9_0991.root	9_0991	root	ecotypes	2009	2011	2	Mah	field	MAH.38.B	MAH	9_21	p205	M1980	Ecotypes
M1978P357	9_0993.leaf	9_0993	leaf	ecotypes	2009	2012	3	Mah	field	MIL.32.A1	MIL	9_21	p203	M1978	Ecotypes
M1982P660	9_0993.root	9_0993	root	ecotypes	2009	2012	3	Mah	field	MIL.32.A1	MIL	9_21	p207	M1982	Ecotypes
M1982P675	9_1002.leaf	9_1002	leaf	ecotypes	2009	2011	2	Mah	field	JAM.7.B	JAM	9_21	p207	M1982	Ecotypes
M1982P714	9_1002.root	9_1002	root	ecotypes	2009	2011	2	Mah	field	JAM.7.B	JAM	9_21	p207	M1982	Ecotypes
M1551P9	9_1006.leaf	9_1006	leaf	ecotypes	2009	2012	3	Mah	field	SILLow.3	SIL	9_21	p200	M1551	Ecotypes
M1955P755	9_1006.root	9_1006	root	ecotypes	2009	2012	3	Mah	field	SILLow.3	SIL	9_21	p208	M1955	Ecotypes
M1551P18	9_1014.leaf	9_1014	leaf	ecotypes	2009	2012	3	Jam	field	JAM.17.A	JAM	9_22	p200	M1551	Ecotypes
M1982P722	9_1014.root	9_1014	root	ecotypes	2009	2012	3	Jam	field	JAM.17.A	JAM	9_22	p207	M1982	Ecotypes
M1978P363	9_1027.leaf	9_1027	leaf	ecotypes	2009	2012	3	Jam	field	MAH.8.A1	MAH	9_22	p203	M1978	Ecotypes
M1980P472	9_1027.root	9_1027	root	ecotypes	2009	2012	3	Jam	field	MAH.8.A1	MAH	9_22	p205	M1980	Ecotypes
M1981P630	9_1041.leaf	9_1041	leaf	ecotypes	2009	2011	2	Jam	field	JAM.1.A	JAM	9_22	p206	M1981	Ecotypes
M1979P414	9_1041.root	9_1041 	root	ecotypes	2009	2011	2	Jam	field	JAM.1.A	JAM	9_22	p204	M1979	Ecotypes
M1982P706	9_1043.leaf	9_1043	leaf	ecotypes	2009	2011	2	Jam	field	MIL.32.A1	MIL	9_22	p207	M1982	Ecotypes
M1979P415	9_1043.root	9_1043 	root	ecotypes	2009	2011	2	Jam	field	MIL.32.A1	MIL	9_22	p204	M1979	Ecotypes
M1955P761	9_1046.leaf	9_1046	leaf	ecotypes	2009	2011	2	Jam	field	SILLow.3	SIL	9_22	p208	M1955	Ecotypes
M1551P66	9_1046.root	9_1046 	root	ecotypes	2009	2011	2	Jam	field	SILLow.3	SIL	9_22	p200	M1551	Ecotypes
M1981P625	9_1047.leaf	9_1047	leaf	ecotypes	2009	2011	2	Jam	field	MAH.48.A	MAH	9_22	p206	M1981	Ecotypes
M1551P47	9_1047.root	9_1047 	root	ecotypes	2009	2011	2	Jam	field	MAH.48.A	MAH	9_22	p200	M1551	Ecotypes
M1982P735	9_1054.leaf	9_1054	leaf	ecotypes	2009	2011	2	Jam	field	PAR.10.A6	PAR	9_22	p207	M1982	Ecotypes
M1957P956	9_1065.leaf	9_1065	leaf	ecotypes	2009	2011	2	Sil	field	MAH.37.A	MAH	9_23	p210	M1957	Ecotypes
M1551P36	9_1065.root	9_1065 	root	ecotypes	2009	2011	2	Sil	field	MAH.37.A	MAH	9_23	p200	M1551	Ecotypes
M1961P1305	9_1066.leaf	9_1066	leaf	ecotypes	2009	2011	2	Sil	field	JAM.7.B	JAM	9_23	p214	M1961	Ecotypes
M1551P6	9_1066.root	9_1066 	root	ecotypes	2009	2011	2	Sil	field	JAM.7.B	JAM	9_23	p200	M1551	Ecotypes
M1958P1073	9_1067.leaf	9_1067	leaf	ecotypes	2009	2011	2	Sil	field	SILLow.3	SIL	9_23	p211	M1958	Ecotypes
M1978P328	9_1067.root	9_1067 	root	ecotypes	2009	2011	2	Sil	field	SILLow.3	SIL	9_23	p203	M1978	Ecotypes
M1554P174	9_1077.leaf	9_1077	leaf	ecotypes	2009	2012	3	Sil	field	JAM.22.A	JAM	9_23	p201	M1554	Ecotypes
M1982P678	9_1077.root	9_1077	root	ecotypes	2009	2012	3	Sil	field	JAM.22.A	JAM	9_23	p207	M1982	Ecotypes
M1978P326	9_1081.leaf	9_1081	leaf	ecotypes	2009	2012	3	Sil	field	PAR.10.A6	PAR	9_23	p203	M1978	Ecotypes
M1960P1253	9_1081.root	9_1081	root	ecotypes	2009	2012	3	Sil	field	PAR.10.A6	PAR	9_23	p213	M1960	Ecotypes
M1956P889	9_1082.leaf	9_1082	leaf	ecotypes	2009	2011	2	Sil	field	PAR.7.B1	PAR	9_23	p209	M1956	Ecotypes
M1551P4	9_1082.root	9_1082 	root	ecotypes	2009	2011	2	Sil	field	PAR.7.B1	PAR	9_23	p200	M1551	Ecotypes
M1960P1277	9_1084.leaf	9_1084	leaf	ecotypes	2009	2011	2	Sil	field	MIL.70.A	MIL	9_23	p213	M1960	Ecotypes
M1979P403	9_1104.leaf	9_1104	leaf	ecotypes	2009	2012	3	Sil	field	PAR.9.A1	PAR	9_23	p204	M1979	Ecotypes
M1690P1411	9_1104.root	9_1104	root	ecotypes	2009	2012	3	Sil	field	PAR.9.A1	PAR	9_23	p215	M1690	Ecotypes
M1979P419	9_1114.leaf	9_1114	leaf	ecotypes	2009	2011	2	Mil	field	MAH.11.A	MAH	9_24	p204	M1979	Ecotypes
M1977P1693	9_1114.root	9_1114 	root	ecotypes	2009	2011	2	Mil	field	MAH.11.A	MAH	9_24	p217	M1977	Ecotypes
M1551P88	9_1123.leaf	9_1123	leaf	ecotypes	2009	2011	2	Mil	field	JAM.22.A	JAM	9_24	p200	M1551	Ecotypes
M1978P351	9_1123.root	9_1123 	root	ecotypes	2009	2011	2	Mil	field	JAM.22.A	JAM	9_24	p203	M1978	Ecotypes
M1555P257	9_1130.leaf	9_1130	leaf	ecotypes	2009	2011	2	Mil	field	MIL.60.A	MIL	9_24	p202	M1555	Ecotypes
M1551P91	9_1130.root	9_1130 	root	ecotypes	2009	2011	2	Mil	field	MIL.60.A	MIL	9_24	p200	M1551	Ecotypes
M1958P1019	9_1202.leaf	9_1202	leaf	ecotypes	2009	2011	2	Sil	field	SILLow.6	SIL	9_26	p211	M1958	Ecotypes
M1978P311	9_1202.root	9_1202 	root	ecotypes	2009	2011	2	Sil	field	SILLow.6	SIL	9_26	p203	M1978	Ecotypes
M1981P570	9_1206.leaf	9_1206	leaf	ecotypes	2009	2012	3	Sil	field	MIL.32.A1	MIL	9_26	p206	M1981	Ecotypes
M1959P1132	9_1206.root	9_1206	root	ecotypes	2009	2012	3	Sil	field	MIL.32.A1	MIL	9_26	p212	M1959	Ecotypes
M1959P1130	9_1210.leaf	9_1210	leaf	ecotypes	2009	2011	2	Sil	field	SILLow.1	SIL	9_26	p212	M1959	Ecotypes
M1980P542	9_1216.leaf	9_1216	leaf	ecotypes	2009	2012	3	Sil	field	SILLow.3	SIL	9_26	p205	M1980	Ecotypes
M1981P628	9_1216.root	9_1216	root	ecotypes	2009	2012	3	Sil	field	SILLow.3	SIL	9_26	p206	M1981	Ecotypes
M1551P14	9_1218.root	9_1218 	root	ecotypes	2009	2011	2	Sil	field	PAR.9.A1	PAR	9_26	p200	M1551	Ecotypes
M1960P1261	9_1225.leaf	9_1225	leaf	ecotypes	2009	2011	2	Sil	field	MIL.54.A	MIL	9_26	p213	M1960	Ecotypes
M1977P1704	9_1225.root	9_1225 	root	ecotypes	2009	2011	2	Sil	field	MIL.54.A	MIL	9_26	p217	M1977	Ecotypes
M1959P1111	9_1226.leaf	9_1226	leaf	ecotypes	2009	2011	2	Sil	field	MAH.8.A1	MAH	9_26	p212	M1959	Ecotypes
M1554P136	9_1226.root	9_1226 	root	ecotypes	2009	2011	2	Sil	field	MAH.8.A1	MAH	9_26	p201	M1554	Ecotypes
M1979P376	9_1232.leaf	9_1232	leaf	ecotypes	2009	2012	3	Sil	field	JAM.17.A	JAM	9_26	p204	M1979	Ecotypes
M1961P1371	9_1232.root	9_1232	root	ecotypes	2009	2012	3	Sil	field	JAM.17.A	JAM	9_26	p214	M1961	Ecotypes
M1959P1155	9_1234.leaf	9_1234	leaf	ecotypes	2009	2011	2	Sil	field	JAM.1.A	JAM	9_26	p212	M1959	Ecotypes
M1554P137	9_1234.root	9_1234 	root	ecotypes	2009	2011	2	Sil	field	JAM.1.A	JAM	9_26	p201	M1554	Ecotypes
M1555P229	9_1243.leaf	9_1243	leaf	ecotypes	2009	2012	3	Sil	field	PAR.7.B1	PAR	9_26	p202	M1555	Ecotypes
M1981P585	9_1299.leaf	9_1299	leaf	ecotypes	2009	2011	2	Mah	field	MAH.38.B	MAH	9_28	p206	M1981	Ecotypes
M1980P545	9_1299.root	9_1299	root	ecotypes	2009	2011	2	Mah	field	MAH.38.B	MAH	9_28	p205	M1980	Ecotypes
M1554P169	9_1307.leaf	9_1307	leaf	ecotypes	2009	2012	3	Mah	field	JAM.22.A	JAM	9_28	p201	M1554	Ecotypes
M1957P922	9_1307.root	9_1307	root	ecotypes	2009	2012	3	Mah	field	JAM.22.A	JAM	9_28	p210	M1957	Ecotypes
M1981P617	9_1309.leaf	9_1309	leaf	ecotypes	2009	2012	3	Mah	field	JAM.17.A	JAM	9_28	p206	M1981	Ecotypes
M1981P558	9_1309.root	9_1309	root	ecotypes	2009	2012	3	Mah	field	JAM.17.A	JAM	9_28	p206	M1981	Ecotypes
M1980P514	9_1310.leaf	9_1310	leaf	ecotypes	2009	2011	2	Mah	field	MIL.24.A	MIL	9_28	p205	M1980	Ecotypes
M1982P708	9_1310.root	9_1310	root	ecotypes	2009	2011	2	Mah	field	MIL.24.A	MIL	9_28	p207	M1982	Ecotypes
M1955P756	9_1316.leaf	9_1316	leaf	ecotypes	2009	2011	2	Mah	field	SILLow.5	SIL	9_28	p208	M1955	Ecotypes
M1955P751	9_1316.root	9_1316	root	ecotypes	2009	2011	2	Mah	field	SILLow.5	SIL	9_28	p208	M1955	Ecotypes
M1982P719	9_1319.leaf	9_1319	leaf	ecotypes	2009	2012	3	Mah	field	PAR.10.A6	PAR	9_28	p207	M1982	Ecotypes
M1961P1323	9_1319.root	9_1319	root	ecotypes	2009	2012	3	Mah	field	PAR.10.A6	PAR	9_28	p214	M1961	Ecotypes
M1554P156	9_1324.leaf	9_1324	leaf	ecotypes	2009	2012	3	Mah	field	SILLow.3	SIL	9_28	p201	M1554	Ecotypes
M1979P445	9_1324.root	9_1324	root	ecotypes	2009	2012	3	Mah	field	SILLow.3	SIL	9_28	p204	M1979	Ecotypes
M1955P765	9_1325.leaf	9_1325	leaf	ecotypes	2009	2011	2	Mah	field	JAM.26.A	JAM	9_28	p208	M1955	Ecotypes
M1981P605	9_1325.root	9_1325	root	ecotypes	2009	2011	2	Mah	field	JAM.26.A	JAM	9_28	p206	M1981	Ecotypes
M1981P601	9_1335.leaf	9_1335	leaf	ecotypes	2009	2011	2	Mah	field	SILupper.2	SIL	9_28	p206	M1981	Ecotypes
M1982P685	9_1335.root	9_1335	root	ecotypes	2009	2011	2	Mah	field	SILupper.2	SIL	9_28	p207	M1982	Ecotypes
M1555P251	9_1339.leaf	9_1339	leaf	ecotypes	2009	2012	3	Mah	field	MAH.8.A1	MAH	9_28	p202	M1555	Ecotypes
M1959P1181	9_1339.root	9_1339	root	ecotypes	2009	2012	3	Mah	field	MAH.8.A1	MAH	9_28	p212	M1959	Ecotypes
M1980P526	9_1344.leaf	9_1344	leaf	ecotypes	2009	2011	2	Mah	field	PAR.29.B2	PAR	9_28	p205	M1980	Ecotypes
M1982P692	9_1344.root	9_1344	root	ecotypes	2009	2011	2	Mah	field	PAR.29.B2	PAR	9_28	p207	M1982	Ecotypes
M1955P740	9_1354.leaf	9_1354	leaf	ecotypes	2009	2011	2	Jam	field	JAM.7.B	JAM	9_29	p208	M1955	Ecotypes
M1978P322	9_1354.root	9_1354 	root	ecotypes	2009	2011	2	Jam	field	JAM.7.B	JAM	9_29	p203	M1978	Ecotypes
M1982P712	9_1355.leaf	9_1355	leaf	ecotypes	2009	2011	2	Jam	field	MAH.11.A	MAH	9_29	p207	M1982	Ecotypes
M1555P261	9_1355.root	9_1355 	root	ecotypes	2009	2011	2	Jam	field	MAH.11.A	MAH	9_29	p202	M1555	Ecotypes
M1979P456	9_1356.leaf	9_1356	leaf	ecotypes	2009	2011	2	Jam	field	PAR.19.B	PAR	9_29	p204	M1979	Ecotypes
M1555P201	9_1356.root	9_1356 	root	ecotypes	2009	2011	2	Jam	field	PAR.19.B	PAR	9_29	p202	M1555	Ecotypes
M1982P654	9_1358.leaf	9_1358	leaf	ecotypes	2009	2011	2	Jam	field	SILLow.6	SIL	9_29	p207	M1982	Ecotypes
M1979P427	9_1358.root	9_1358 	root	ecotypes	2009	2011	2	Jam	field	SILLow.6	SIL	9_29	p204	M1979	Ecotypes
M1554P181	9_1364.leaf	9_1364	leaf	ecotypes	2009	2012	3	Jam	field	MIL.32.A1	MIL	9_29	p201	M1554	Ecotypes
M1955P747	9_1364.root	9_1364	root	ecotypes	2009	2012	3	Jam	field	MIL.32.A1	MIL	9_29	p208	M1955	Ecotypes
M1978P342	9_1370.leaf	9_1370	leaf	ecotypes	2009	2012	3	Jam	field	JAM.22.A	JAM	9_29	p203	M1978	Ecotypes
M1955P778	9_1370.root	9_1370	root	ecotypes	2009	2012	3	Jam	field	JAM.22.A	JAM	9_29	p208	M1955	Ecotypes
M1982P717	9_1382.leaf	9_1382	leaf	ecotypes	2009	2011	2	Jam	field	MIL.70.A	MIL	9_29	p207	M1982	Ecotypes
M1978P330	9_1382.root	9_1382 	root	ecotypes	2009	2011	2	Jam	field	MIL.70.A	MIL	9_29	p203	M1978	Ecotypes
M1979P435	9_1396.leaf	9_1396	leaf	ecotypes	2009	2011	2	Mil	field	MAH.48.A	MAH	9_30	p204	M1979	Ecotypes
M1978P283	9_1396.root	9_1396 	root	ecotypes	2009	2011	2	Mil	field	MAH.48.A	MAH	9_30	p203	M1978	Ecotypes
M1551P33	9_1402.leaf	9_1402	leaf	ecotypes	2009	2011	2	Mil	field	MIL.68.B	MIL	9_30	p200	M1551	Ecotypes
M1554P178	9_1402.root	9_1402 	root	ecotypes	2009	2011	2	Mil	field	MIL.68.B	MIL	9_30	p201	M1554	Ecotypes
M1555P211	9_1415.leaf	9_1415	leaf	ecotypes	2009	2011	2	Mil	field	PAR.19.B	PAR	9_30	p202	M1555	Ecotypes
M1551P24	9_1415.root	9_1415 	root	ecotypes	2009	2011	2	Mil	field	PAR.19.B	PAR	9_30	p200	M1551	Ecotypes
M1554P155	9_1423.leaf	9_1423	leaf	ecotypes	2009	2011	2	Mil	field	MIL.20.B	MIL	9_30	p201	M1554	Ecotypes
M1979P436	9_1423.root	9_1423 	root	ecotypes	2009	2011	2	Mil	field	MIL.20.B	MIL	9_30	p204	M1979	Ecotypes
M1979P380	9_1425.leaf	9_1425	leaf	ecotypes	2009	2011	2	Mil	field	SILLow.6	SIL	9_30	p204	M1979	Ecotypes
M1551P30	9_1425.root	9_1425 	root	ecotypes	2009	2011	2	Mil	field	SILLow.6	SIL	9_30	p200	M1551	Ecotypes
M1555P189	9_1426.leaf	9_1426	leaf	ecotypes	2009	2011	2	Mil	field	PAR.10.A6	PAR	9_30	p202	M1555	Ecotypes
M1554P162	9_1426.root	9_1426 	root	ecotypes	2009	2011	2	Mil	field	PAR.10.A6	PAR	9_30	p201	M1554	Ecotypes
M1554P158	9_1427.leaf	9_1427	leaf	ecotypes	2009	2011	2	Mil	field	SILLow.7	SIL	9_30	p201	M1554	Ecotypes
M1555P263	9_1427.root	9_1427 	root	ecotypes	2009	2011	2	Mil	field	SILLow.7	SIL	9_30	p202	M1555	Ecotypes
M1551P71	9_1435.leaf	9_1435	leaf	ecotypes	2009	2011	2	Mil	field	JAM.40.A	JAM	9_30	p200	M1551	Ecotypes
M1554P154	9_1435.root	9_1435 	root	ecotypes	2009	2011	2	Mil	field	JAM.40.A	JAM	9_30	p201	M1554	Ecotypes
M1961P1328	9_A_1.root	9_A_1	root	ecoGH	NA	2011	NA	Duke	PARsoil	silUpp2B	SIL	b09	p214	M1961	Ecotypes
M1958P1025	9_A_10.root	9_A_10	root	ecoGH	NA	2011	NA	Duke	PARsoil	silUpp2B	SIL	b09	p211	M1958	Ecotypes
M1955P777	9_A_3.root	9_A_3	root	ecoGH	NA	2011	NA	Duke	PARsoil	par22A2	PAR	b09	p208	M1955	Ecotypes
M1961P1322	9_A_9.root	9_A_9	root	ecoGH	NA	2011	NA	Duke	PARsoil	mil32A1	MIL	b09	p214	M1961	Ecotypes
M1955P809	9_B_8.root	9_B_8	root	ecoGH	NA	2011	NA	Duke	PARsoil	jam1A	JAM	b09	p208	M1955	Ecotypes
M1958P1079	9_C_10.soil	9_C_10	soil	ecoGH	NA	2011	NA	Duke	PARsoil	soil	soil	b09	p211	M1958	Ecotypes
M1960P1237	9_C_5.root	9_C_5	root	ecoGH	NA	2011	NA	Duke	PARsoil	jam6A	JAM	b09	p213	M1960	Ecotypes
M1959P1180	9_D_6.root	9_D_6	root	ecoGH	NA	2011	NA	Duke	PARsoil	silLow2	SIL	b09	p212	M1959	Ecotypes
M1956P854	9_D_7.root	9_D_7	root	ecoGH	NA	2011	NA	Duke	PARsoil	par13A	PAR	b09	p209	M1956	Ecotypes
M1960P1274	9_D_8.root	9_D_8	root	ecoGH	NA	2011	NA	Duke	PARsoil	silLow2	SIL	b09	p213	M1960	Ecotypes
M1958P1103	9_D_9.root	9_D_9	root	ecoGH	NA	2011	NA	Duke	PARsoil	silLow3	SIL	b09	p211	M1958	Ecotypes
M1977P1703	JAM_1C.leaf	JAM_1C	leaf	endog	NA	2012	NA	Jam	field	endog	endog	NA	p217	M1977	Ecotypes
M1978P284	JAM_2C.leaf	JAM_2C	leaf	endog	NA	2012	NA	Jam	field	endog	endog	NA	p203	M1978	Ecotypes
M1554P122	JAM_3C.leaf	JAM_3C	leaf	endog	NA	2012	NA	Jam	field	endog	endog	NA	p201	M1554	Ecotypes
M1979P429	JAM_3C.root	JAM_3C	root	endog	NA	2012	NA	Jam	field	endog	endog	NA	p204	M1979	Ecotypes
M1555P242	JAM_E1.leaf	JAM_E1	leaf	ecotypes	NA	2012	NA	Jam	field	endog	endog	NA	p202	M1555	Ecotypes
M1955P763	JAM_E1.root	JAM_E1	root	ecotypes	NA	2012	NA	Jam	field	endog	endog	NA	p208	M1955	Ecotypes
M1551P76	JAM_E2.leaf	JAM_E2	leaf	ecotypes	NA	2012	NA	Jam	field	endog	endog	NA	p200	M1551	Ecotypes
M1551P41	JAM_E3.leaf	JAM_E3	leaf	ecotypes	NA	2012	NA	Jam	field	endog	endog	NA	p200	M1551	Ecotypes
M1980P478	JAM_E3.root	JAM_E3	root	ecotypes	NA	2012	NA	Jam	field	endog	endog	NA	p205	M1980	Ecotypes
M1977P1697	JAM_E4.leaf	JAM_E4	leaf	ecotypes	NA	2012	NA	Jam	field	endog	endog	NA	p217	M1977	Ecotypes
M1958P1035	JAM_E4.root	JAM_E4	root	ecotypes	NA	2012	NA	Jam	field	endog	endog	NA	p211	M1958	Ecotypes
M1981P553	JAM_S1.soil	JAM_S1	soil	ecotypes	NA	2011	NA	Jam	field	soil	soil	NA	p206	M1981	Ecotypes
M1981P627	JAM_S2.soil	JAM_S2	soil	ecotypes	NA	2011	NA	Jam	field	soil	soil	NA	p206	M1981	Ecotypes
M1979P438	JAM_S3.soil	JAM_S3	soil	ecotypes	NA	2011	NA	Jam	field	soil	soil	NA	p204	M1979	Ecotypes
M1955P758	JAM_S4.soil	JAM_S4	soil	ecotypes	NA	2012	NA	Jam	field	soil	soil	NA	p208	M1955	Ecotypes
M1981P641	JAM_S5.soil	JAM_S5	soil	ecotypes	NA	2012	NA	Jam	field	soil	soil	NA	p206	M1981	Ecotypes
M1980P523	JAM_S6.soil	JAM_S6	soil	ecotypes	NA	2012	NA	Jam	field	soil	soil	NA	p205	M1980	Ecotypes
M1981P600	JAM_S7.soil	JAM_S7	soil	ecotypes	NA	2012	NA	Jam	field	soil	soil	NA	p206	M1981	Ecotypes
M1957P1004	L_086.leaf	L_086	leaf	fieldBCMA	2009	2012	3	LTM	field	57	ril	ril11	p210	M1957	BCMA
M1025P1851	L_086.root	L_086	root	fieldBCMA	2009	2012	3	LTM	field	57	ril	ril11	t02	M1025	BCMA
M1025P1849	L_123.root	L_123	root	fieldBCMA	2009	2012	3	LTM	field	162	ril	ril11	t02	M1025	BCMA
M1691P1562	L_139.leaf	L_139	leaf	fieldBCMA	2009	2012	3	LTM	field	59	ril	ril12	p216	M1691	BCMA
M1691P1492	L_139.root	L_139	root	fieldBCMA	2009	2012	3	LTM	field	59	ril	ril12	p216	M1691	BCMA
M1961P1318	L_167.leaf	L_167	leaf	fieldBCMA	2009	2012	3	LTM	field	22	ril	ril11	p214	M1961	BCMA
M1024P1823	L_167.root	L_167	root	fieldBCMA	2009	2012	3	LTM	field	22	ril	ril11	t01	M1024	BCMA
M1958P1063	L_211.leaf	L_211	leaf	fieldBCMA	2009	2012	3	LTM	field	24	ril	ril14	p211	M1958	BCMA
M1956P914	L_211.root	L_211	root	fieldBCMA	2009	2012	3	LTM	field	24	ril	ril14	p209	M1956	BCMA
M1690P1462	L_266.leaf	L_266	leaf	fieldBCMA	2009	2012	3	LTM	field	96	ril	ril13	p215	M1690	BCMA
M1690P1424	L_266.root	L_266	root	fieldBCMA	2009	2012	3	LTM	field	96	ril	ril13	p215	M1690	BCMA
M1690P1428	L_316.leaf	L_316	leaf	fieldBCMA	2009	2012	3	LTM	field	30	ril	ril14	p215	M1690	BCMA
M1956P832	L_316.root	L_316	root	fieldBCMA	2009	2012	3	LTM	field	30	ril	ril14	p209	M1956	BCMA
M1024P1802	L_319.root	L_319	root	fieldBCMA	2009	2011	2	LTM	field	100	ril	ril14	t01t02	M1024	BCMA
M1959P1123	L_321.root	L_321	root	fieldBCMA	2009	2012	3	LTM	field	129	ril	ril13	p212	M1959	BCMA
M1958P1058	L_337.leaf	L_337	leaf	fieldBCMA	2009	2012	3	LTM	field	160	ril	ril14	p211	M1958	BCMA
M1024P1808	L_340.root	L_340	root	fieldBCMA	2009	2011	2	LTM	field	87	ril	ril14	t01t02	M1024	BCMA
M1691P1536	L_348.leaf	L_348	leaf	fieldBCMA	2009	2012	3	LTM	field	1	ril	ril13	p216	M1691	BCMA
M1691P1556	L_348.root	L_348	root	fieldBCMA	2009	2012	3	LTM	field	1	ril	ril13	p216	M1691	BCMA
M1961P1354	L_350.root	L_350	root	fieldBCMA	2009	2012	3	LTM	field	97	ril	ril13	p214	M1961	BCMA
M1690P1446	L_369.leaf	L_369	leaf	fieldBCMA	2009	2012	3	LTM	field	135	ril	ril15	p215	M1690	BCMA
M1961P1370	L_369.root	L_369	root	fieldBCMA	2009	2012	3	LTM	field	135	ril	ril15	p214	M1961	BCMA
M1956P892	L_370.leaf	L_370	leaf	fieldBCMA	2009	2012	3	LTM	field	30	ril	ril15	p209	M1956	BCMA
M1025P1920	L_370.root	L_370	root	fieldBCMA	2009	2012	3	LTM	field	30	ril	ril15	t02	M1025	BCMA
M1956P879	L_378.leaf	L_378	leaf	fieldBCMA	2009	2012	3	LTM	field	11	ril	ril16	p209	M1956	BCMA
M1025P1875	L_378.root	L_378	root	fieldBCMA	2009	2012	3	LTM	field	11	ril	ril16	t02	M1025	BCMA
M1024P1781	L_398.root	L_398	root	fieldBCMA	2009	2011	2	LTM	field	160	ril	ril16	t01t02	M1024	BCMA
M1691P1535	L_399.leaf	L_399	leaf	fieldBCMA	2009	2012	3	LTM	field	124	ril	ril16	p216	M1691	BCMA
M1691P1519	L_399.root	L_399	root	fieldBCMA	2009	2012	3	LTM	field	124	ril	ril16	p216	M1691	BCMA
M1961P1325	L_413.leaf	L_413	leaf	fieldBCMA	2009	2012	3	LTM	field	188	ril	ril16	p214	M1961	BCMA
M1025P1864	L_413.root	L_413	root	fieldBCMA	2009	2012	3	LTM	field	188	ril	ril16	t02	M1025	BCMA
M1025P1869	L_433.root	L_433	root	fieldBCMA	2009	2012	3	LTM	field	LTM	ril	ril16	p217	M1025	BCMA
M1025P1900	L_434.root	L_434	root	fieldBCMA	2009	2012	3	LTM	field	49	ril	ril16	p216	M1025	BCMA
M1024P1838	L_442.root	L_442	root	fieldBCMA	2009	2012	3	LTM	field	122	ril	ril15	t01	M1024	BCMA
M1024P1813	L_443.root	L_443	root	fieldBCMA	2009	2011	2	LTM	field	191	ril	ril15	t01t02	M1024	BCMA
M1690P1453	L_444.leaf	L_444	leaf	fieldBCMA	2009	2012	3	LTM	field	27	ril	ril15	p215	M1690	BCMA
M1025P1910	L_444.root	L_444	root	fieldBCMA	2009	2012	3	LTM	field	27	ril	ril15	t02	M1025	BCMA
M1690P1410	L_445.leaf	L_445	leaf	fieldBCMA	2009	2012	3	LTM	field	37	ril	ril15	p215	M1690	BCMA
M1025P1915	L_445.root	L_445	root	fieldBCMA	2009	2012	3	LTM	field	37	ril	ril15	t02	M1025	BCMA
M1691P1545	L_451.leaf	L_451	leaf	fieldBCMA	2009	2012	3	LTM	field	144	ril	ril16	p216	M1691	BCMA
M1025P1911	L_451.root	L_451	root	fieldBCMA	2009	2012	3	LTM	field	144	ril	ril16	t02	M1025	BCMA
M1960P1217	L_452.leaf	L_452	leaf	fieldBCMA	2009	2012	3	LTM	field	4	ril	ril16	p213	M1960	BCMA
M1025P1937	L_452.root	L_452	root	fieldBCMA	2009	2012	3	LTM	field	4	ril	ril16	t02	M1025	BCMA
M1959P1137	L_453.leaf	L_453	leaf	fieldBCMA	2009	2012	3	LTM	field	182	ril	ril16	p212	M1959	BCMA
M1691P1484	L_453.root	L_453	root	fieldBCMA	2009	2012	3	LTM	field	182	ril	ril16	p216	M1691	BCMA
M1024P1833	L_453.root	L_453	root	fieldBCMA	2009	2012	3	LTM	field	182	ril	ril16	p216	M1024	BCMA
M1691P1497	L_457.leaf	L_457	leaf	fieldBCMA	2009	2012	3	LTM	field	21	ril	ril16	p216	M1691	BCMA
M1025P1917	L_457.root	L_457	root	fieldBCMA	2009	2012	3	LTM	field	21	ril	ril16	t02	M1025	BCMA
M1025P1907	L_458.root	L_458	root	fieldBCMA	2009	2012	3	LTM	field	52	ril	ril16	t02	M1025	BCMA
M1691P1543	L_460.leaf	L_460	leaf	fieldBCMA	2009	2012	3	LTM	field	174	ril	ril16	p216	M1691	BCMA
M1691P1479	L_460.root	L_460	root	fieldBCMA	2009	2012	3	LTM	field	174	ril	ril16	p216	M1691	BCMA
M1959P1105	L_462.leaf	L_462	leaf	fieldBCMA	2009	2012	3	LTM	field	148	ril	ril15	p212	M1959	BCMA
M1977P1728	L_462.root	L_462	root	fieldBCMA	2009	2012	3	LTM	field	148	ril	ril15	p217	M1977	BCMA
M1690P1444	L_464.leaf	L_464	leaf	fieldBCMA	2009	2012	3	LTM	field	198	ril	ril15	p215	M1690	BCMA
M1024P1837	L_464.root	L_464	root	fieldBCMA	2009	2012	3	LTM	field	198	ril	ril15	t01	M1024	BCMA
M1959P1160	L_465.leaf	L_465	leaf	fieldBCMA	2009	2012	3	LTM	field	112	ril	ril15	p212	M1959	BCMA
M1025P1856	L_465.root	L_465	root	fieldBCMA	2009	2012	3	LTM	field	112	ril	ril15	t02	M1025	BCMA
M1690P1456	L_466.leaf	L_466	leaf	fieldBCMA	2009	2012	3	LTM	field	183	ril	ril15	p215	M1690	BCMA
M1025P1852	L_466.root	L_466	root	fieldBCMA	2009	2012	3	LTM	field	183	ril	ril15	t02	M1025	BCMA
M1959P1177	L_467.leaf	L_467	leaf	fieldBCMA	2009	2012	3	LTM	field	48	ril	ril15	p212	M1959	BCMA
M1961P1320	L_467.root	L_467	root	fieldBCMA	2009	2012	3	LTM	field	48	ril	ril15	p214	M1961	BCMA
M1961P1337	L_473.leaf	L_473	leaf	fieldBCMA	2009	2012	3	LTM	field	32	ril	ril16	p214	M1961	BCMA
M1025P1848	L_473.root	L_473	root	fieldBCMA	2009	2012	3	LTM	field	32	ril	ril16	t02	M1025	BCMA
M1690P1466	L_474.leaf	L_474	leaf	fieldBCMA	2009	2012	3	LTM	field	81	ril	ril16	p215	M1690	BCMA
M1961P1341	L_475.leaf	L_475	leaf	fieldBCMA	2009	2012	3	LTM	field	29	ril	ril16	p214	M1961	BCMA
M1024P1829	L_475.root	L_475	root	fieldBCMA	2009	2012	3	LTM	field	29	ril	ril16	t01	M1024	BCMA
M1955P801	L_476.leaf	L_476	leaf	fieldBCMA	2009	2012	3	LTM	field	94	ril	ril16	p208	M1955	BCMA
M1025P1896	L_476.root	L_476	root	fieldBCMA	2009	2012	3	LTM	field	94	ril	ril16	t02	M1025	BCMA
M1024P1787	L_477.root	L_477	root	fieldBCMA	2009	2011	2	LTM	field	22	ril	ril16	t01t02	M1024	BCMA
M1024P1778	L_480.root	L_480	root	fieldBCMA	2009	2011	2	LTM	field	53	ril	ril16	t01t02	M1024	BCMA
M1955P770	L_485.leaf	L_485	leaf	fieldBCMA	2009	2012	3	LTM	field	6	ril	ril15	p208	M1955	BCMA
M1025P1921	L_485.root	L_485	root	fieldBCMA	2009	2012	3	LTM	field	6	ril	ril15	t02	M1025	BCMA
M1024P1816	L_488.root	L_488	root	fieldBCMA	2009	2011	2	LTM	field	172	ril	ril15	t01t02	M1024	BCMA
M1958P1037	L_489.leaf	L_489	leaf	fieldBCMA	2009	2012	3	LTM	field	194	ril	ril15	p211	M1958	BCMA
M1025P1866	L_489.root	L_489	root	fieldBCMA	2009	2012	3	LTM	field	194	ril	ril15	t02	M1025	BCMA
M1025P1871	L_495.root	L_495	root	fieldBCMA	2009	2012	3	LTM	field	138	ril	ril16	t02	M1025	BCMA
M1024P1785	L_496.root	L_496	root	fieldBCMA	2009	2011	2	LTM	field	9	ril	ril16	t01t02	M1024	BCMA
M1959P1151	L_502.leaf	L_502	leaf	fieldBCMA	2009	2012	3	LTM	field	134	ril	ril15	p212	M1959	BCMA
M1024P1841	L_502.root	L_502	root	fieldBCMA	2009	2012	3	LTM	field	134	ril	ril15	t01	M1024	BCMA
M1977P1748	L_503.leaf	L_503	leaf	fieldBCMA	2009	2012	3	LTM	field	78	ril	ril15	p217	M1977	BCMA
M1025P1919	L_503.root	L_503	root	fieldBCMA	2009	2012	3	LTM	field	78	ril	ril15	t02	M1025	BCMA
M1955P768	L_504.leaf	L_504	leaf	fieldBCMA	2009	2012	3	LTM	field	89	ril	ril15	p208	M1955	BCMA
M1025P1878	L_504.root	L_504	root	fieldBCMA	2009	2012	3	LTM	field	89	ril	ril15	t02	M1025	BCMA
M1961P1353	L_506.leaf	L_506	leaf	fieldBCMA	2009	2012	3	LTM	field	149	ril	ril15	p214	M1961	BCMA
M1025P1943	L_506.root	L_506	root	fieldBCMA	2009	2012	3	LTM	field	149	ril	ril15	t02	M1025	BCMA
M1691P1485	L_508.leaf	L_508	leaf	fieldBCMA	2009	2012	3	LTM	field	128	ril	ril15	p216	M1691	BCMA
M1025P1939	L_508.root	L_508	root	fieldBCMA	2009	2012	3	LTM	field	128	ril	ril15	t02	M1025	BCMA
M1956P910	L_510.leaf	L_510	leaf	fieldBCMA	2009	2012	3	LTM	field	102	ril	ril15	p209	M1956	BCMA
M1025P1926	L_510.root	L_510	root	fieldBCMA	2009	2012	3	LTM	field	102	ril	ril15	t02	M1025	BCMA
M1956P844	L_511.root	L_511	root	fieldBCMA	2009	2012	3	LTM	field	100	ril	ril16	p209	M1956	BCMA
M1025P1889	L_512.root	L_512	root	fieldBCMA	2009	2012	3	LTM	field	13	ril	ril16	t02	M1025	BCMA
M1690P1458	L_513.leaf	L_513	leaf	fieldBCMA	2009	2012	3	LTM	field	123	ril	ril16	p215	M1690	BCMA
M1025P1862	L_513.root	L_513	root	fieldBCMA	2009	2012	3	LTM	field	123	ril	ril16	t02	M1025	BCMA
M1959P1154	L_514.leaf	L_514	leaf	fieldBCMA	2009	2012	3	LTM	field	36	ril	ril16	p212	M1959	BCMA
M1024P1825	L_514.root	L_514	root	fieldBCMA	2009	2012	3	LTM	field	36	ril	ril16	t01	M1024	BCMA
M1961P1309	L_520.leaf	L_520	leaf	fieldBCMA	2009	2012	3	LTM	field	3	ril	ril16	p214	M1961	BCMA
M1024P1834	L_520.root	L_520	root	fieldBCMA	2009	2012	3	LTM	field	3	ril	ril16	t01	M1024	BCMA
M1961P1361	L_522.leaf	L_522	leaf	fieldBCMA	2009	2012	3	LTM	field	14	ril	ril15	p214	M1961	BCMA
M1025P1882	L_522.root	L_522	root	fieldBCMA	2009	2012	3	LTM	field	14	ril	ril15	t02	M1025	BCMA
M1957P933	L_524.leaf	L_524	leaf	fieldBCMA	2009	2012	3	LTM	field	82	ril	ril15	p210	M1957	BCMA
M1025P1874	L_524.root	L_524	root	fieldBCMA	2009	2012	3	LTM	field	82	ril	ril15	t02	M1025	BCMA
M1690P1418	L_531.leaf	L_531	leaf	fieldBCMA	2009	2012	3	LTM	field	187	ril	ril16	p215	M1690	BCMA
M1961P1378	L_532.leaf	L_532	leaf	fieldBCMA	2009	2012	3	LTM	field	103	ril	ril16	p214	M1961	BCMA
M1958P1069	L_532.root	L_532	root	fieldBCMA	2009	2012	3	LTM	field	103	ril	ril16	p211	M1958	BCMA
M1960P1230	L_533.leaf	L_533	leaf	fieldBCMA	2009	2012	3	LTM	field	96	ril	ril16	p213	M1960	BCMA
M1957P960	L_533.root	L_533	root	fieldBCMA	2009	2012	3	LTM	field	96	ril	ril16	p210	M1957	BCMA
M1024P1797	L_538.root	L_538	root	fieldBCMA	2009	2011	2	LTM	field	142	ril	ril16	t01t02	M1024	BCMA
M1956P907	L_540.leaf	L_540	leaf	fieldBCMA	2009	2012	3	LTM	field	18	ril	ril16	p209	M1956	BCMA
M1960P1225	L_540.root	L_540	root	fieldBCMA	2009	2012	3	LTM	field	18	ril	ril16	p213	M1960	BCMA
M1691P1534	L_544.leaf	L_544	leaf	fieldBCMA	2009	2012	3	LTM	field	22	ril	ril17	p216	M1691	BCMA
M1025P1853	L_544.root	L_544	root	fieldBCMA	2009	2012	3	LTM	field	22	ril	ril17	t02	M1025	BCMA
M1977P1680	L_545.leaf	L_545	leaf	fieldBCMA	2009	2012	3	LTM	field	94	ril	ril17	p217	M1977	BCMA
M1957P936	L_545.root	L_545	root	fieldBCMA	2009	2012	3	LTM	field	94	ril	ril17	p210	M1957	BCMA
M1024P1822	L_546.root	L_546	root	fieldBCMA	2009	2012	3	LTM	field	LTM	ril	ril17	t01	M1024	BCMA
M1690P1470	L_550.leaf	L_550	leaf	fieldBCMA	2009	2012	3	LTM	field	43	ril	ril17	p215	M1690	BCMA
M1956P852	L_550.root	L_550	root	fieldBCMA	2009	2012	3	LTM	field	43	ril	ril17	p209	M1956	BCMA
M1024P1818	L_552.root	L_552	root	fieldBCMA	2009	2011	2	LTM	field	55	ril	ril18	t01t02	M1024	BCMA
M1960P1214	L_554.leaf	L_554	leaf	fieldBCMA	2009	2012	3	LTM	field	157	ril	ril18	p213	M1960	BCMA
M1025P1923	L_554.root	L_554	root	fieldBCMA	2009	2012	3	LTM	field	157	ril	ril18	t02	M1025	BCMA
M1957P955	L_555.leaf	L_555	leaf	fieldBCMA	2009	2012	3	LTM	field	56	ril	ril18	p210	M1957	BCMA
M1960P1218	L_555.root	L_555	root	fieldBCMA	2009	2012	3	LTM	field	56	ril	ril18	p213	M1960	BCMA
M1024P1776	L_563.root	L_563	root	fieldBCMA	2009	2011	2	LTM	field	15	ril	ril17	t01t02	M1024	BCMA
M1956P903	L_566.leaf	L_566	leaf	fieldBCMA	2009	2012	3	LTM	field	102	ril	ril17	p209	M1956	BCMA
M1955P800	L_566.root	L_566	root	fieldBCMA	2009	2012	3	LTM	field	102	ril	ril17	p208	M1955	BCMA
M1958P1068	L_576.leaf	L_576	leaf	fieldBCMA	2009	2012	3	LTM	field	1	ril	ril18	p211	M1958	BCMA
M1025P1857	L_576.root	L_576	root	fieldBCMA	2009	2012	3	LTM	field	1	ril	ril18	t02	M1025	BCMA
M1024P1774	L_590.root	L_590	root	fieldBCMA	2009	2011	2	LTM	field	163	ril	ril17	t01t02	M1024	BCMA
M1958P1095	L_595.leaf	L_595	leaf	fieldBCMA	2009	2012	3	LTM	field	18	ril	ril18	p211	M1958	BCMA
M1957P946	L_600.root	L_600	root	fieldBCMA	2009	2012	3	LTM	field	LTM	ril	ril18	p210	M1957	BCMA
M1959P1127	L_614.leaf	L_614	leaf	fieldBCMA	2009	2012	3	LTM	field	183	ril	ril18	p212	M1959	BCMA
M1690P1435	L_618.leaf	L_618	leaf	fieldBCMA	2009	2012	3	LTM	field	82	ril	ril18	p215	M1690	BCMA
M1961P1307	L_618.root	L_618	root	fieldBCMA	2009	2012	3	LTM	field	82	ril	ril18	p214	M1961	BCMA
M1961P1332	L_625.leaf	L_625	leaf	fieldBCMA	2009	2012	3	LTM	field	162	ril	ril17	p214	M1961	BCMA
M1024P1832	L_625.root	L_625	root	fieldBCMA	2009	2012	3	LTM	field	162	ril	ril17	t01	M1024	BCMA
M1691P1506	L_626.leaf	L_626	leaf	fieldBCMA	2009	2012	3	LTM	field	4	ril	ril17	p216	M1691	BCMA
M1958P1086	L_626.root	L_626	root	fieldBCMA	2009	2012	3	LTM	field	4	ril	ril17	p211	M1958	BCMA
M1025P1905	L_629.leaf	L_629	leaf	fieldBCMA	2009	2012	3	LTM	field	89	ril	ril17	t02	M1025	BCMA
M1025P1850	L_629.root	L_629	root	fieldBCMA	2009	2012	3	LTM	field	89	ril	ril17	t02	M1025	BCMA
M1959P1161	L_630.leaf	L_630	leaf	fieldBCMA	2009	2012	3	LTM	field	57	ril	ril17	p212	M1959	BCMA
M1956P874	L_640.leaf	L_640	leaf	fieldBCMA	2009	2012	3	LTM	field	78	ril	ril18	p209	M1956	BCMA
M1956P865	L_640.root	L_640	root	fieldBCMA	2009	2012	3	LTM	field	78	ril	ril18	p209	M1956	BCMA
M1691P1500	L_643.root	L_643	root	fieldBCMA	2009	2012	3	LTM	field	97	ril	ril17	p216	M1691	BCMA
M1961P1340	L_659.leaf	L_659	leaf	fieldBCMA	2009	2012	3	LTM	field	44	ril	ril18	p214	M1961	BCMA
M1958P1045	L_659.root	L_659	root	fieldBCMA	2009	2012	3	LTM	field	44	ril	ril18	p211	M1958	BCMA
M1025P1941	L_661.leaf	L_661	leaf	fieldBCMA	2009	2012	3	LTM	field	85	ril	ril17	t02	M1025	BCMA
M1024P1831	L_661.root	L_661	root	fieldBCMA	2009	2012	3	LTM	field	85	ril	ril17	t01	M1024	BCMA
M1691P1563	L_663.leaf	L_663	leaf	fieldBCMA	2009	2012	3	LTM	field	76	ril	ril17	p216	M1691	BCMA
M1025P1904	L_663.root	L_663	root	fieldBCMA	2009	2012	3	LTM	field	76	ril	ril17	t02	M1025	BCMA
M1957P986	L_679.leaf	L_679	leaf	fieldBCMA	2009	2012	3	LTM	field	119	ril	ril18	p210	M1957	BCMA
M1025P1936	L_679.root	L_679	root	fieldBCMA	2009	2012	3	LTM	field	119	ril	ril18	t02	M1025	BCMA
M1691P1508	L_680.root	L_680	root	fieldBCMA	2009	2012	3	LTM	field	127	ril	ril18	p216	M1691	BCMA
M1690P1391	L_683.leaf	L_683	leaf	fieldBCMA	2009	2012	3	LTM	field	153	ril	ril17	p215	M1690	BCMA
M1959P1178	L_683.root	L_683	root	fieldBCMA	2009	2012	3	LTM	field	153	ril	ril17	p212	M1959	BCMA
M1024P1840	L_686.root	L_686	root	fieldBCMA	2009	2012	3	LTM	field	LTM	ril	ril17	t01	M1024	BCMA
M1025P1901	L_691.leaf	L_691	leaf	fieldBCMA	2009	2012	3	LTM	field	160	ril	ril18	t02	M1025	BCMA
M1691P1548	L_691.root	L_691	root	fieldBCMA	2009	2012	3	LTM	field	160	ril	ril18	p216	M1691	BCMA
M1691P1550	L_695.leaf	L_695	leaf	fieldBCMA	2009	2012	3	LTM	field	81	ril	ril18	p216	M1691	BCMA
M1025P1898	L_695.leaf	L_695	leaf	fieldBCMA	2009	2012	3	LTM	field	81	ril	ril18	p216	M1025	BCMA
M1960P1201	L_695.root	L_695	root	fieldBCMA	2009	2012	3	LTM	field	81	ril	ril18	p213	M1960	BCMA
M1959P1190	L_698.root	L_698	root	fieldBCMA	2009	2012	3	LTM	field	167	ril	ril18	p212	M1959	BCMA
M1025P1891	L_700.leaf	L_700	leaf	fieldBCMA	2009	2012	3	LTM	field	176	ril	ril18	t02	M1025	BCMA
M1690P1419	L_700.root	L_700	root	fieldBCMA	2009	2012	3	LTM	field	176	ril	ril18	p215	M1690	BCMA
M1025P1909	L_703.leaf	L_703	leaf	fieldBCMA	2009	2012	3	LTM	field	30	ril	ril17	t02	M1025	BCMA
M1959P1174	L_703.root	L_703	root	fieldBCMA	2009	2012	3	LTM	field	30	ril	ril17	p212	M1959	BCMA
M1959P1110	L_704.root	L_704	root	fieldBCMA	2009	2012	3	LTM	field	170	ril	ril17	p212	M1959	BCMA
M1025P1861	L_707.leaf	L_707	leaf	fieldBCMA	2009	2012	3	LTM	field	182	ril	ril17	t02	M1025	BCMA
M1025P1890	L_707.root	L_707	root	fieldBCMA	2009	2012	3	LTM	field	182	ril	ril17	t02	M1025	BCMA
M1025P1880	L_710.leaf	L_710	leaf	fieldBCMA	2009	2012	3	LTM	field	140	ril	ril17	t02	M1025	BCMA
M1025P1881	L_710.root	L_710	root	fieldBCMA	2009	2012	3	LTM	field	29	ril	ril18	t02	M1025	BCMA
M1977P1679	L_711.leaf	L_711	leaf	fieldBCMA	2009	2012	3	LTM	field	8	ril	ril18	p217	M1977	BCMA
M1960P1212	L_711.root	L_711	root	fieldBCMA	2009	2012	3	LTM	field	8	ril	ril18	p213	M1960	BCMA
M1691P1565	L_719.leaf	L_719	leaf	fieldBCMA	2009	2012	3	LTM	field	29	ril	ril18	p216	M1691	BCMA
M1025P1888	L_719.root	L_719	root	fieldBCMA	2009	2012	3	LTM	field	140	ril	ril17	t02	M1025	BCMA
M1025P1867	L_720.leaf	L_720	leaf	fieldBCMA	2009	2012	3	LTM	field	51	ril	ril18	t02	M1025	BCMA
M1955P792	L_720.root	L_720	root	fieldBCMA	2009	2012	3	LTM	field	51	ril	ril18	p208	M1955	BCMA
M1024P1780	L_850.root	L_850	root	fieldBCMA	2009	2011	2	LTM	field	192	ril	ril19	t01t02	M1024	BCMA
M1690P1425	LTM_E1.leaf	LTM_E1	leaf	fieldBCMA	endog	2011	NA	LTM	field	endog	endog	NA	p215	M1690	BCMA
M1691P1542	LTM_E1.root	LTM_E1	root	fieldBCMA	endog	2011	NA	LTM	field	endog	endog	NA	p215	M1691	BCMA
M1690P1438	LTM_E2.leaf	LTM_E2	leaf	fieldBCMA	endog	2011	NA	LTM	field	endog	endog	NA	p210	M1690	BCMA
M1691P1495	LTM_E2.root	LTM_E2	root	fieldBCMA	endog	2011	NA	LTM	field	endog	endog	NA	p216	M1691	BCMA
M1691P1498	LTM_E3.leaf	LTM_E3	leaf	fieldBCMA	endog	2011	NA	LTM	field	endog	endog	NA	p216	M1691	BCMA
M1958P1039	LTM_E3.root	LTM_E3	root	fieldBCMA	endog	2011	NA	LTM	field	endog	endog	NA	p211	M1958	BCMA
M1977P1661	LTM_E4.leaf	LTM_E4	leaf	fieldBCMA	endog	2012	NA	LTM	field	endog	endog	NA	p208	M1977	BCMA
M1955P783	LTM_E4.root	LTM_E4	root	fieldBCMA	endog	2012	NA	LTM	field	endog	endog	NA	p208	M1955	BCMA
M1960P1264	LTM_E5.leaf	LTM_E5	leaf	fieldBCMA	endog	2012	NA	LTM	field	endog	endog	NA	p213	M1960	BCMA
M1992P1571	LTM_E5.root	LTM_E5	root	fieldBCMA	endog	2012	NA	LTM	field	endog	endog	NA	p217	M1992	BCMA
M1957P1006	LTM_E6.leaf	LTM_E6	leaf	fieldBCMA	endog	2012	NA	LTM	field	endog	endog	NA	p210	M1957	BCMA
M1690P1472	LTM_E6.root	LTM_E6	root	fieldBCMA	endog	2012	NA	LTM	field	endog	endog	NA	p215	M1690	BCMA
M1691P1526	LTM_S4.soil	LTM_S4	soil	fieldBCMA	NA	2012	NA	LTM	field	NA	soil	NA	p216	M1691	BCMA
M1691P1511	LTM_S5.soil	LTM_S5	soil	fieldBCMA	NA	2012	NA	LTM	field	NA	soil	NA	p216	M1691	BCMA
M1691P1557	LTM_S6.soil	LTM_S6	soil	fieldBCMA	NA	2012	NA	LTM	field	NA	soil	NA	p216	M1691	BCMA
M1691P1518	LTM_S7.soil	LTM_S7	soil	fieldBCMA	NA	2012	NA	LTM	field	NA	soil	NA	p216	M1691	BCMA
M1691P1517	LTM_S8.soil	LTM_S8	soil	fieldBCMA	NA	2012	NA	LTM	field	NA	soil	NA	p216	M1691	BCMA
M1024P1827	LTM_soil1.soil	LTM_soil1	soil	fieldBCMA	NA	2011	NA	LTM	field	NA	soil	NA	t01t02	M1024	BCMA
M1025P1892	LTM_soil2.soil	LTM_soil2	soil	fieldBCMA	NA	2011	NA	LTM	field	NA	soil	NA	t01t02	M1025	BCMA
M1025P1903	LTM_soil3.soil	LTM_soil3	soil	fieldBCMA	NA	2011	NA	LTM	field	NA	soil	NA	t01t02	M1025	BCMA
M1551P75	MAH_E1.leaf	MAH_E1	leaf	ecotypes	NA	2012	NA	Mah	field	endog	endog	NA	p200	M1551	Ecotypes
M1977P1739	MAH_E1.root	MAH_E1	root	ecotypes	NA	2012	NA	Mah	field	endog	endog	NA	p217	M1977	Ecotypes
M1978P309	MAH_E2.leaf	MAH_E2	leaf	ecotypes	NA	2012	NA	Mah	field	endog	endog	NA	p203	M1978	Ecotypes
M1555P197	MAH_E3.leaf	MAH_E3	leaf	ecotypes	NA	2012	NA	Mah	field	endog	endog	NA	p202	M1555	Ecotypes
M1977P1692	MAH_E4.leaf	MAH_E4	leaf	ecotypes	NA	2012	NA	Mah	field	endog	endog	NA	p217	M1977	Ecotypes
M1980P490	MAH_E4.root	MAH_E4	root	ecotypes	NA	2012	NA	Mah	field	endog	endog	NA	p205	M1980	Ecotypes
M1551P28	MAH_E5.leaf	MAH_E5	leaf	ecotypes	NA	2012	NA	Mah	field	endog	endog	NA	p200	M1551	Ecotypes
M1961P1360	MAH_E5.root	MAH_E5	root	ecotypes	NA	2012	NA	Mah	field	endog	endog	NA	p214	M1961	Ecotypes
M1980P465	MAH_S1.soil	MAH_S1	soil	ecotypes	NA	2011	NA	Mah	field	soil	soil	NA	p205	M1980	Ecotypes
M1980P466	MAH_S2.soil	MAH_S2	soil	ecotypes	NA	2011	NA	Mah	field	soil	soil	NA	p205	M1980	Ecotypes
M1980P492	MAH_S3.soil	MAH_S3	soil	ecotypes	NA	2011	NA	Mah	field	soil	soil	NA	p205	M1980	Ecotypes
M1981P612	MAH_S4.soil	MAH_S4	soil	ecotypes	NA	2012	NA	Mah	field	soil	soil	NA	p206	M1981	Ecotypes
M1980P479	MAH_S5.soil	MAH_S5	soil	ecotypes	NA	2012	NA	Mah	field	soil	soil	NA	p205	M1980	Ecotypes
M1981P637	MAH_S6.soil	MAH_S6	soil	ecotypes	NA	2012	NA	Mah	field	soil	soil	NA	p206	M1981	Ecotypes
M1979P448	MAH_S7.soil	MAH_S7	soil	ecotypes	NA	2012	NA	Mah	field	soil	soil	NA	p204	M1979	Ecotypes
M1551P26	MIL_1C.leaf	MIL_1C	leaf	endog	NA	2012	NA	Mil	field	endog	endog	NA	p200	M1551	Ecotypes
M1978P346	MIL_1C.root	MIL_1C	root	endog	NA	2012	NA	Mil	field	endog	endog	NA	p203	M1978	Ecotypes
M1978P349	MIL_2C.leaf	MIL_2C	leaf	endog	NA	2012	NA	Mil	field	endog	endog	NA	p203	M1978	Ecotypes
M1979P431	MIL_2C.root	MIL_2C	root	endog	NA	2012	NA	Mil	field	endog	endog	NA	p204	M1979	Ecotypes
M1551P87	MIL_3C.leaf	MIL_3C	leaf	endog	NA	2012	NA	Mil	field	endog	endog	NA	p200	M1551	Ecotypes
M1979P390	MIL_4C.leaf	MIL_4C	leaf	endog	NA	2012	NA	Mil	field	endog	endog	NA	p204	M1979	Ecotypes
M1978P340	MIL_4C.root	MIL_4C	root	endog	NA	2012	NA	Mil	field	endog	endog	NA	p203	M1978	Ecotypes
M1978P337	MIL_5C.leaf	MIL_5C	leaf	endog	NA	2012	NA	Mil	field	endog	endog	NA	p203	M1978	Ecotypes
M1977P1689	MIL_6C.leaf	MIL_6C	leaf	endog	NA	2012	NA	Mil	field	endog	endog	NA	p217	M1977	Ecotypes
M1551P63	MIL_6C.root	MIL_6C	root	endog	NA	2012	NA	Mil	field	endog	endog	NA	p200	M1551	Ecotypes
M1551P44	MIL_S2.soil	MIL_S2	soil	ecotypes	NA	2011	NA	Mil	field	soil	soil	NA	p200	M1551	Ecotypes
M1978P295	MIL_S3.soil	MIL_S3	soil	ecotypes	NA	2011	NA	Mil	field	soil	soil	NA	p203	M1978	Ecotypes
M1554P125	MIL_S4.soil	MIL_S4	soil	ecotypes	NA	2012	NA	Mil	field	soil	soil	NA	p201	M1554	Ecotypes
M1979P408	MIL_S5.soil	MIL_S5	soil	ecotypes	NA	2012	NA	Mil	field	soil	soil	NA	p204	M1979	Ecotypes
M1978P334	MIL_S9.soil	MIL_S9	soil	ecotypes	NA	2012	NA	Mil	field	soil	soil	NA	p203	M1978	Ecotypes
M1024P1830	MT_011.leaf	MT_011	leaf	fieldBCMA	2008	2012	4	LTM	field	176	ril	ril01	t01	M1024	BCMA
M1690P1447	MT_011.root	MT_011	root	fieldBCMA	2008	2012	4	LTM	field	176	ril	ril01	p215	M1690	BCMA
M1024P1790	MT_017.root	MT_017	root	fieldBCMA	2008	2011	3	LTM	field	151	ril	ril01	t01t02	M1024	BCMA
M1025P1912	MT_021.leaf	MT_021	leaf	fieldBCMA	2008	2012	4	LTM	field	42	ril	ril01	t02	M1025	BCMA
M1025P1899	MT_021.root	MT_021	root	fieldBCMA	2008	2012	4	LTM	field	42	ril	ril01	t02	M1025	BCMA
M1025P1895	MT_028.leaf	MT_028	leaf	fieldBCMA	2008	2012	4	LTM	field	134	ril	ril01	t02	M1025	BCMA
M1025P1913	MT_028.root	MT_028	root	fieldBCMA	2008	2012	4	LTM	field	134	ril	ril01	t02	M1025	BCMA
M1025P1938	MT_032.leaf	MT_032	leaf	fieldBCMA	2008	2012	4	LTM	field	155	ril	ril01	t02	M1025	BCMA
M1691P1564	MT_033.leaf	MT_033	leaf	fieldBCMA	2008	2012	4	LTM	field	148	ril	ril01	p216	M1691	BCMA
M1024P1842	MT_033.root	MT_033	root	fieldBCMA	2008	2012	4	LTM	field	148	ril	ril01	t01	M1024	BCMA
M1025P1927	MT_038.leaf	MT_038	leaf	fieldBCMA	2008	2012	4	LTM	field	LTM	ril	ril01	t02	M1025	BCMA
M1691P1533	MT_038.root	MT_038	root	fieldBCMA	2008	2012	4	LTM	field	LTM	ril	ril01	p216	M1691	BCMA
M1955P772	MT_040.leaf	MT_040	leaf	fieldBCMA	2008	2012	4	LTM	field	LTM	ril	ril01	p208	M1955	BCMA
M1025P1916	MT_040.root	MT_040	root	fieldBCMA	2008	2012	4	LTM	field	LTM	ril	ril01	t02	M1025	BCMA
M1025P1873	MT_047.leaf	MT_047	leaf	fieldBCMA	2008	2012	4	LTM	field	193	ril	ril01	t02	M1025	BCMA
M1025P1924	MT_047.root	MT_047	root	fieldBCMA	2008	2012	4	LTM	field	193	ril	ril01	t02	M1025	BCMA
M1024P1779	MT_051.root	MT_051	root	fieldBCMA	2008	2011	3	LTM	field	62	ril	ril01	t01t02	M1024	BCMA
M1025P1885	MT_053.leaf	MT_053	leaf	fieldBCMA	2008	2012	4	LTM	field	33	ril	ril01	t02	M1025	BCMA
M1025P1914	MT_053.root	MT_053	root	fieldBCMA	2008	2012	4	LTM	field	33	ril	ril01	t02	M1025	BCMA
M1961P1303	MT_054.leaf	MT_054	leaf	fieldBCMA	2008	2012	4	LTM	field	143	ril	ril01	p214	M1961	BCMA
M1955P802	MT_054.root	MT_054	root	fieldBCMA	2008	2012	4	LTM	field	143	ril	ril01	p208	M1955	BCMA
M1690P1420	MT_059.leaf	MT_059	leaf	fieldBCMA	2008	2012	4	LTM	field	94	ril	ril01	p215	M1690	BCMA
M1958P1089	MT_059.root	MT_059	root	fieldBCMA	2008	2012	4	LTM	field	94	ril	ril01	p211	M1958	BCMA
M1960P1250	MT_074.leaf	MT_074	leaf	fieldBCMA	2008	2012	4	LTM	field	25	ril	ril01	p213	M1960	BCMA
M1956P880	MT_074.root	MT_074	root	fieldBCMA	2008	2012	4	LTM	field	25	ril	ril01	p209	M1956	BCMA
M1025P1908	MT_079.root	MT_079	root	fieldBCMA	2008	2012	4	LTM	field	185	ril	ril01	t02	M1025	BCMA
M1691P1523	MT_082.leaf	MT_082	leaf	fieldBCMA	2008	2012	4	LTM	field	163	ril	ril01	p216	M1691	BCMA
M1025P1933	MT_082.root	MT_082	root	fieldBCMA	2008	2012	4	LTM	field	163	ril	ril01	t02	M1025	BCMA
M1956P830	MT_089.leaf	MT_089	leaf	fieldBCMA	2008	2012	4	LTM	field	111	ril	ril01	p209	M1956	BCMA
M1025P1932	MT_089.root	MT_089	root	fieldBCMA	2008	2012	4	LTM	field	111	ril	ril01	t02	M1025	BCMA
M1960P1281	MT_100.leaf	MT_100	leaf	fieldBCMA	2008	2012	4	LTM	field	37	ril	ril02	p213	M1960	BCMA
M1024P1844	MT_101.leaf	MT_101	leaf	fieldBCMA	2008	2012	4	LTM	field	184	ril	ril02	t01	M1024	BCMA
M1025P1886	MT_101.root	MT_101	root	fieldBCMA	2008	2012	4	LTM	field	184	ril	ril02	t02	M1025	BCMA
M1024P1799	MT_1010.root	MT_1010	root	fieldBCMA	2008	2011	3	LTM	field	83	ril	ril12	t01t02	M1024	BCMA
M1024P1782	MT_1021.root	MT_1021	root	fieldBCMA	2008	2011	3	LTM	field	32	ril	ril12	t01t02	M1024	BCMA
M1025P1893	MT_104.root	MT_104	root	fieldBCMA	2008	2012	4	LTM	field	104	ril	ril02	t02	M1025	BCMA
M1024P1814	MT_1058.root	MT_1058	root	fieldBCMA	2008	2011	3	LTM	field	LTM	ril	ril12	t01t02	M1024	BCMA
M1024P1805	MT_120.root	MT_120	root	fieldBCMA	2008	2011	3	LTM	field	190	ril	ril02	t01t02	M1024	BCMA
M1024P1843	MT_129.leaf	MT_129	leaf	fieldBCMA	2008	2012	4	LTM	field	9	ril	ril02	t01	M1024	BCMA
M1024P1839	MT_129.root	MT_129	root	fieldBCMA	2008	2012	4	LTM	field	9	ril	ril02	t01	M1024	BCMA
M1691P1538	MT_144.leaf	MT_144	leaf	fieldBCMA	2008	2012	4	LTM	field	170	ril	ril02	p216	M1691	BCMA
M1958P1017	MT_162.leaf	MT_162	leaf	fieldBCMA	2008	2012	4	LTM	field	LTM	ril	ril02	p211	M1958	BCMA
M1024P1828	MT_162.root	MT_162	root	fieldBCMA	2008	2012	4	LTM	field	LTM	ril	ril02	t01	M1024	BCMA
M1025P1929	MT_166.root	MT_166	root	fieldBCMA	2008	2012	4	LTM	field	161	ril	ril02	t02	M1025	BCMA
M1960P1227	MT_167.leaf	MT_167	leaf	fieldBCMA	2008	2012	4	LTM	field	69	ril	ril02	p213	M1960	BCMA
M1025P1940	MT_167.root	MT_167	root	fieldBCMA	2008	2012	4	LTM	field	69	ril	ril02	t02	M1025	BCMA
M1691P1525	MT_172.leaf	MT_172	leaf	fieldBCMA	2008	2012	4	LTM	field	85	ril	ril02	p216	M1691	BCMA
M1025P1894	MT_172.root	MT_172	root	fieldBCMA	2008	2012	4	LTM	field	85	ril	ril02	t02	M1025	BCMA
M1691P1480	MT_174.leaf	MT_174	leaf	fieldBCMA	2008	2012	4	LTM	field	158	ril	ril02	p216	M1691	BCMA
M1025P1887	MT_174.root	MT_174	root	fieldBCMA	2008	2012	4	LTM	field	158	ril	ril02	t02	M1025	BCMA
M1977P1749	MT_176.leaf	MT_176	leaf	fieldBCMA	2008	2012	4	LTM	field	91	ril	ril02	p217	M1977	BCMA
M1024P1846	MT_176.root	MT_176	root	fieldBCMA	2008	2012	4	LTM	field	91	ril	ril02	t01	M1024	BCMA
M1690P1450	MT_178.leaf	MT_178	leaf	fieldBCMA	2008	2012	4	LTM	field	65	ril	ril02	p215	M1690	BCMA
M1025P1879	MT_178.root	MT_178	root	fieldBCMA	2008	2012	4	LTM	field	65	ril	ril02	t02	M1025	BCMA
M1956P885	MT_181.leaf	MT_181	leaf	fieldBCMA	2008	2012	4	LTM	field	88	ril	ril03	p209	M1956	BCMA
M1955P782	MT_181.root	MT_181	root	fieldBCMA	2008	2012	4	LTM	field	88	ril	ril03	p208	M1955	BCMA
M1957P963	MT_188.leaf	MT_188	leaf	fieldBCMA	2008	2012	4	LTM	field	186	ril	ril03	p210	M1957	BCMA
M1690P1393	MT_188.root	MT_188	root	fieldBCMA	2008	2012	4	LTM	field	186	ril	ril03	p215	M1690	BCMA
M1977P1672	MT_189.leaf	MT_189	leaf	fieldBCMA	2008	2012	4	LTM	field	134	ril	ril03	p217	M1977	BCMA
M1025P1859	MT_189.root	MT_189	root	fieldBCMA	2008	2012	4	LTM	field	134	ril	ril03	t02	M1025	BCMA
M1961P1356	MT_198.leaf	MT_198	leaf	fieldBCMA	2008	2012	4	LTM	field	13	ril	ril03	p214	M1961	BCMA
M1960P1260	MT_198.root	MT_198	root	fieldBCMA	2008	2012	4	LTM	field	13	ril	ril03	p213	M1960	BCMA
M1959P1156	MT_201.leaf	MT_201	leaf	fieldBCMA	2008	2012	4	LTM	field	179	ril	ril03	p212	M1959	BCMA
M1957P971	MT_201.root	MT_201	root	fieldBCMA	2008	2012	4	LTM	field	179	ril	ril03	p210	M1957	BCMA
M1691P1504	MT_202.leaf	MT_202	leaf	fieldBCMA	2008	2012	4	LTM	field	111	ril	ril03	p216	M1691	BCMA
M1024P1820	MT_202.root	MT_202	root	fieldBCMA	2008	2012	4	LTM	field	111	ril	ril03	p216	M1024	BCMA
M1691P1515	MT_202.root	MT_202	root	fieldBCMA	2008	2012	4	LTM	field	111	ril	ril03	p216	M1691	BCMA
M1977P1670	MT_225.leaf	MT_225	leaf	fieldBCMA	2008	2012	4	LTM	field	80	ril	ril03	p217	M1977	BCMA
M1955P799	MT_225.root	MT_225	root	fieldBCMA	2008	2012	4	LTM	field	80	ril	ril03	p208	M1955	BCMA
M1960P1287	MT_226.leaf	MT_226	leaf	fieldBCMA	2008	2012	4	LTM	field	149	ril	ril03	p213	M1960	BCMA
M1955P822	MT_226.root	MT_226	root	fieldBCMA	2008	2012	4	LTM	field	149	ril	ril03	p208	M1955	BCMA
M1956P855	MT_251.leaf	MT_251	leaf	fieldBCMA	2008	2012	4	LTM	field	11	ril	ril03	p209	M1956	BCMA
M1955P807	MT_251.root	MT_251	root	fieldBCMA	2008	2012	4	LTM	field	11	ril	ril03	p208	M1955	BCMA
M1690P1465	MT_253.leaf	MT_253	leaf	fieldBCMA	2008	2012	4	LTM	field	169	ril	ril03	p215	M1690	BCMA
M1025P1872	MT_253.root	MT_253	root	fieldBCMA	2008	2012	4	LTM	field	169	ril	ril03	t02	M1025	BCMA
M1958P1085	MT_290.leaf	MT_290	leaf	fieldBCMA	2008	2012	4	LTM	field	70	ril	ril04	p211	M1958	BCMA
M1025P1922	MT_310.root	MT_310	root	fieldBCMA	2008	2012	4	LTM	field	15	ril	ril04	t02	M1025	BCMA
M1690P1431	MT_343.leaf	MT_343	leaf	fieldBCMA	2008	2012	4	LTM	field	139	ril	ril04	p215	M1690	BCMA
M1690P1384	MT_352.leaf	MT_352	leaf	fieldBCMA	2008	2012	4	LTM	field	77	ril	ril04	p215	M1690	BCMA
M1025P1897	MT_352.root	MT_352	root	fieldBCMA	2008	2012	4	LTM	field	77	ril	ril04	t02	M1025	BCMA
M1691P1520	MT_356.leaf	MT_356	leaf	fieldBCMA	2008	2012	4	LTM	field	25	ril	ril04	p216	M1691	BCMA
M1024P1821	MT_356.root	MT_356	root	fieldBCMA	2008	2012	4	LTM	field	25	ril	ril04	p215	M1024	BCMA
M1690P1473	MT_356.root	MT_356	root	fieldBCMA	2008	2012	4	LTM	field	25	ril	ril04	p215	M1690	BCMA
M1690P1427	MT_382.leaf	MT_382	leaf	fieldBCMA	2008	2012	4	LTM	field	152	ril	ril05	p215	M1690	BCMA
M1025P1935	MT_382.root	MT_382	root	fieldBCMA	2008	2012	4	LTM	field	152	ril	ril05	t02	M1025	BCMA
M1690P1439	MT_383.leaf	MT_383	leaf	fieldBCMA	2008	2012	4	LTM	field	LTM	ril	ril05	p215	M1690	BCMA
M1961P1375	MT_383.root	MT_383	root	fieldBCMA	2008	2012	4	LTM	field	LTM	ril	ril05	p214	M1961	BCMA
M1955P771	MT_394.leaf	MT_394	leaf	fieldBCMA	2008	2012	4	LTM	field	87	ril	ril05	p208	M1955	BCMA
M1024P1836	MT_394.root	MT_394	root	fieldBCMA	2008	2012	4	LTM	field	87	ril	ril05	t01	M1024	BCMA
M1690P1463	MT_397.leaf	MT_397	leaf	fieldBCMA	2008	2012	4	LTM	field	17	ril	ril05	p215	M1690	BCMA
M1690P1469	MT_399.leaf	MT_399	leaf	fieldBCMA	2008	2012	4	LTM	field	109	ril	ril05	p215	M1690	BCMA
M1024P1835	MT_399.root	MT_399	root	fieldBCMA	2008	2012	4	LTM	field	109	ril	ril05	t01	M1024	BCMA
M1691P1490	MT_417.leaf	MT_417	leaf	fieldBCMA	2008	2012	4	LTM	field	160	ril	ril05	p216	M1691	BCMA
M1024P1824	MT_417.root	MT_417	root	fieldBCMA	2008	2012	4	LTM	field	160	ril	ril05	t01	M1024	BCMA
M1959P1173	MT_444.leaf	MT_444	leaf	fieldBCMA	2008	2012	4	LTM	field	77	ril	ril05	p212	M1959	BCMA
M1025P1925	MT_444.root	MT_444	root	fieldBCMA	2008	2012	4	LTM	field	77	ril	ril05	t02	M1025	BCMA
M1691P1567	MT_455.leaf	MT_455	leaf	fieldBCMA	2008	2012	4	LTM	field	139	ril	ril06	p216	M1691	BCMA
M1025P1930	MT_455.root	MT_455	root	fieldBCMA	2008	2012	4	LTM	field	139	ril	ril06	t02	M1025	BCMA
M1977P1669	MT_464.leaf	MT_464	leaf	fieldBCMA	2008	2012	4	LTM	field	91	ril	ril06	p217	M1977	BCMA
M1025P1918	MT_464.root	MT_464	root	fieldBCMA	2008	2012	4	LTM	field	91	ril	ril06	t02	M1025	BCMA
M1024P1819	MT_496.root	MT_496	root	fieldBCMA	2008	2011	3	LTM	field	56	ril	ril06	t01t02	M1024	BCMA
M1955P827	MT_497.leaf	MT_497	leaf	fieldBCMA	2008	2012	4	LTM	field	53	ril	ril06	p208	M1955	BCMA
M1025P1902	MT_497.root	MT_497	root	fieldBCMA	2008	2012	4	LTM	field	53	ril	ril06	t02	M1025	BCMA
M1691P1568	MT_504.leaf	MT_504	leaf	fieldBCMA	2008	2012	4	LTM	field	165	ril	ril06	p216	M1691	BCMA
M1025P1934	MT_504.root	MT_504	root	fieldBCMA	2008	2012	4	LTM	field	165	ril	ril06	t02	M1025	BCMA
M1025P1863	MT_507.root	MT_507	root	fieldBCMA	2008	2012	4	LTM	field	LTM	ril	ril06	t02	M1025	BCMA
M1690P1434	MT_509.leaf	MT_509	leaf	fieldBCMA	2008	2012	4	LTM	field	174	ril	ril06	p215	M1690	BCMA
M1025P1876	MT_509.root	MT_509	root	fieldBCMA	2008	2012	4	LTM	field	174	ril	ril06	t02	M1025	BCMA
M1977P1667	MT_513.leaf	MT_513	leaf	fieldBCMA	2008	2012	4	LTM	field	181	ril	ril06	p217	M1977	BCMA
M1025P1865	MT_513.root	MT_513	root	fieldBCMA	2008	2012	4	LTM	field	181	ril	ril06	t02	M1025	BCMA
M1690P1442	MT_515.leaf	MT_515	leaf	fieldBCMA	2008	2012	4	LTM	field	177	ril	ril06	p215	M1690	BCMA
M1956P895	MT_517.leaf	MT_517	leaf	fieldBCMA	2008	2012	4	LTM	field	137	ril	ril06	p209	M1956	BCMA
M1025P1884	MT_518.root	MT_518	root	fieldBCMA	2008	2012	4	LTM	field	143	ril	ril06	t02	M1025	BCMA
M1977P1664	MT_521.leaf	MT_521	leaf	fieldBCMA	2008	2012	4	LTM	field	167	ril	ril06	p217	M1977	BCMA
M1025P1928	MT_521.root	MT_521	root	fieldBCMA	2008	2012	4	LTM	field	167	ril	ril06	t02	M1025	BCMA
M1690P1415	MT_523.leaf	MT_523	leaf	fieldBCMA	2008	2012	4	LTM	field	33	ril	ril06	p215	M1690	BCMA
M1025P1877	MT_523.root	MT_523	root	fieldBCMA	2008	2012	4	LTM	field	33	ril	ril06	t02	M1025	BCMA
M1959P1182	MT_527.leaf	MT_527	leaf	fieldBCMA	2008	2012	4	LTM	field	192	ril	ril06	p212	M1959	BCMA
M1024P1847	MT_527.root	MT_527	root	fieldBCMA	2008	2012	4	LTM	field	192	ril	ril06	t01	M1024	BCMA
M1691P1529	MT_534.leaf	MT_534	leaf	fieldBCMA	2008	2012	4	LTM	field	176	ril	ril06	p216	M1691	BCMA
M1025P1906	MT_534.root	MT_534	root	fieldBCMA	2008	2012	4	LTM	field	176	ril	ril06	t02	M1025	BCMA
M1977P1682	MT_538.leaf	MT_538	leaf	fieldBCMA	2008	2012	4	LTM	field	LTM	ril	ril06	p217	M1977	BCMA
M1960P1206	MT_542.root	MT_542	root	fieldBCMA	2008	2012	4	LTM	field	169	ril	ril07	p213	M1960	BCMA
M1025P1883	MT_544.root	MT_544	root	fieldBCMA	2008	2012	4	LTM	field	173	ril	ril07	t02	M1025	BCMA
M1690P1432	MT_549.leaf	MT_549	leaf	fieldBCMA	2008	2012	4	LTM	field	28	ril	ril07	p215	M1690	BCMA
M1025P1855	MT_549.root	MT_549	root	fieldBCMA	2008	2012	4	LTM	field	28	ril	ril07	t02	M1025	BCMA
M1024P1773	MT_553.root	MT_553	root	fieldBCMA	2008	2011	3	LTM	field	104	ril	ril07	t01t02	M1024	BCMA
M1977P1676	MT_556.leaf	MT_556	leaf	fieldBCMA	2008	2012	4	LTM	field	40	ril	ril07	p217	M1977	BCMA
M1024P1826	MT_556.root	MT_556	root	fieldBCMA	2008	2012	4	LTM	field	40	ril	ril07	t01	M1024	BCMA
M1955P794	MT_557.leaf	MT_557	leaf	fieldBCMA	2008	2012	4	LTM	field	193	ril	ril07	p208	M1955	BCMA
M1690P1412	MT_557.root	MT_557	root	fieldBCMA	2008	2012	4	LTM	field	193	ril	ril07	p215	M1690	BCMA
M1691P1476	MT_573.leaf	MT_573	leaf	fieldBCMA	2008	2012	4	LTM	field	109	ril	ril07	p216	M1691	BCMA
M1961P1326	MT_573.root	MT_573	root	fieldBCMA	2008	2012	4	LTM	field	109	ril	ril07	p214	M1961	BCMA
M1690P1459	MT_591.leaf	MT_591	leaf	fieldBCMA	2008	2012	4	LTM	field	128	ril	ril07	p215	M1690	BCMA
M1956P897	MT_591.root	MT_591	root	fieldBCMA	2008	2012	4	LTM	field	128	ril	ril07	p209	M1956	BCMA
M1690P1445	MT_620.leaf	MT_620	leaf	fieldBCMA	2008	2012	4	LTM	field	186	ril	ril07	p215	M1690	BCMA
M1025P1854	MT_620.root	MT_620	root	fieldBCMA	2008	2012	4	LTM	field	186	ril	ril07	t02	M1025	BCMA
M1691P1537	MT_624.leaf	MT_624	leaf	fieldBCMA	2008	2012	4	LTM	field	175	ril	ril07	p216	M1691	BCMA
M1025P1931	MT_624.root	MT_624	root	fieldBCMA	2008	2012	4	LTM	field	175	ril	ril07	t02	M1025	BCMA
M1977P1683	MT_703.leaf	MT_703	leaf	fieldBCMA	2008	2012	4	LTM	field	100	ril	ril08	p217	M1977	BCMA
M1025P1868	MT_703.root	MT_703	root	fieldBCMA	2008	2012	4	LTM	field	100	ril	ril08	t02	M1025	BCMA
M1691P1521	MT_704.leaf	MT_704	leaf	fieldBCMA	2008	2012	4	LTM	field	149	ril	ril08	p216	M1691	BCMA
M1961P1312	MT_704.root	MT_704	root	fieldBCMA	2008	2012	4	LTM	field	149	ril	ril08	p214	M1961	BCMA
M1691P1566	MT_715.leaf	MT_715	leaf	fieldBCMA	2008	2012	4	LTM	field	84	ril	ril08	p216	M1691	BCMA
M1025P1858	MT_715.root	MT_715	root	fieldBCMA	2008	2012	4	LTM	field	84	ril	ril08	t02	M1025	BCMA
M1024P1775	MT_765.root	MT_765	root	fieldBCMA	2008	2011	3	LTM	field	154	ril	ril09	t01t02	M1024	BCMA
M1690P1449	MT_798.leaf	MT_798	leaf	fieldBCMA	2008	2012	4	LTM	field	129	ril	ril09	p215	M1690	BCMA
M1024P1845	MT_798.root	MT_798	root	fieldBCMA	2008	2012	4	LTM	field	129	ril	ril09	t01	M1024	BCMA
M1691P1513	MT_799.leaf	MT_799	leaf	fieldBCMA	2008	2012	4	LTM	field	48	ril	ril09	p216	M1691	BCMA
M1025P1860	MT_799.root	MT_799	root	fieldBCMA	2008	2012	4	LTM	field	48	ril	ril09	t02	M1025	BCMA
M1025P1942	MT_843.root	MT_843	root	fieldBCMA	2008	2012	4	LTM	field	115	ril	ril10	t02	M1025	BCMA
M1959P1179	MT_861.leaf	MT_861	leaf	fieldBCMA	2008	2012	4	LTM	field	LTM	ril	ril10	p212	M1959	BCMA
M1690P1414	MT_861.root	MT_861	root	fieldBCMA	2008	2012	4	LTM	field	LTM	ril	ril10	p215	M1690	BCMA
M1024P1783	MT_865.root	MT_865	root	fieldBCMA	2008	2011	3	LTM	field	69	ril	ril10	t01t02	M1024	BCMA
M1961P1352	MT_869.leaf	MT_869	leaf	fieldBCMA	2008	2012	4	LTM	field	LTM	ril	ril10	p214	M1961	BCMA
M1958P1097	MT_869.root	MT_869	root	fieldBCMA	2008	2012	4	LTM	field	LTM	ril	ril10	p211	M1958	BCMA
M1024P1794	MT_878.root	MT_878	root	fieldBCMA	2008	2011	3	LTM	field	200	ril	ril10	t01t02	M1024	BCMA
M1690P1423	N_050.leaf	N_050	leaf	fieldBCMA	2007	2011	4	LTM	field	R2.01.55	nil	nil01	p215	M1690	BCMA
M1024P1761	N_050.root	N_050	root	fieldBCMA	2007	2011	4	LTM	field	R2.01.55	nil	nil01	t01	M1024	BCMA
M1690P1430	N_057.leaf	N_057	leaf	fieldBCMA	2007	2011	4	LTM	field	R2.10.82	nil	nil01	p215	M1690	BCMA
M1024P1760	N_057.root	N_057	root	fieldBCMA	2007	2011	4	LTM	field	R2.10.82	nil	nil01	t01	M1024	BCMA
M1691P1555	N_074.leaf	N_074	leaf	fieldBCMA	2007	2011	4	LTM	field	R2.10.89	nil	nil02	p216	M1691	BCMA
M1024P1768	N_074.root	N_074	root	fieldBCMA	2007	2011	4	LTM	field	R2.10.89	nil	nil02	t01	M1024	BCMA
M1690P1471	N_081.leaf	N_081	leaf	fieldBCMA	2007	2011	4	LTM	field	R2.04.44	nil	nil02	p215	M1690	BCMA
M1691P1524	N_098.leaf	N_098	leaf	fieldBCMA	2007	2011	4	LTM	field	R2.03.10	nil	nil02	p216	M1691	BCMA
M1024P1754	N_098.root	N_098	root	fieldBCMA	2007	2011	4	LTM	field	R2.03.10	nil	nil02	t01	M1024	BCMA
M1690P1464	N_113.leaf	N_113	leaf	fieldBCMA	2007	2011	4	LTM	field	R2.02.70	nil	nil02	p215	M1690	BCMA
M1024P1765	N_113.root	N_113	root	fieldBCMA	2007	2011	4	LTM	field	R2.02.70	nil	nil02	t01	M1024	BCMA
M1977P1671	N_116.leaf	N_116	leaf	fieldBCMA	2007	2011	4	LTM	field	R1.13.91	nil	nil02	p217	M1977	BCMA
M1690P1440	N_116.root	N_116	root	fieldBCMA	2007	2011	4	LTM	field	R1.13.91	nil	nil02	p215	M1690	BCMA
M1691P1546	N_118.leaf	N_118	leaf	fieldBCMA	2007	2011	4	LTM	field	R2.03.58	nil	nil02	p216	M1691	BCMA
M1691P1493	N_118.root	N_118	root	fieldBCMA	2007	2011	4	LTM	field	R2.03.58	nil	nil02	p216	M1691	BCMA
M1958P1082	N_119.leaf	N_119	leaf	fieldBCMA	2007	2011	4	LTM	field	R2.05.27	nil	nil02	p211	M1958	BCMA
M1691P1540	N_119.root	N_119	root	fieldBCMA	2007	2011	4	LTM	field	R2.05.27	nil	nil02	p216	M1691	BCMA
M1690P1441	N_122.leaf	N_122	leaf	fieldBCMA	2007	2011	4	LTM	field	R2.09.58	nil	nil02	p215	M1690	BCMA
M1024P1771	N_122.root	N_122	root	fieldBCMA	2007	2011	4	LTM	field	R2.09.58	nil	nil02	t01	M1024	BCMA
M1691P1494	N_126.leaf	N_126	leaf	fieldBCMA	2007	2011	4	LTM	field	R2.08.77	nil	nil02	p216	M1691	BCMA
M1691P1516	N_126.root	N_126	root	fieldBCMA	2007	2011	4	LTM	field	R2.08.77	nil	nil02	p216	M1691	BCMA
M1691P1554	N_224.leaf	N_224	leaf	fieldBCMA	2007	2011	4	LTM	field	R2.04.44	nil	nil04	p216	M1691	BCMA
M1691P1551	N_234.leaf	N_234	leaf	fieldBCMA	2007	2011	4	LTM	field	R2.03.70	nil	nil04	p216	M1691	BCMA
M1992P1572	N_241.leaf	N_241	leaf	fieldBCMA	2007	2011	4	LTM	field	R2.06.36	nil	nil04	p217	M1992	BCMA
M1024P1755	N_241.root	N_241	root	fieldBCMA	2007	2011	4	LTM	field	R2.06.36	nil	nil04	t01	M1024	BCMA
M1024P1812	N_265.root	N_265	root	fieldBCMA	2007	2011	4	LTM	field	R2.04.18	nil	nil05	t01	M1024	BCMA
M1690P1422	N_267.leaf	N_267	leaf	fieldBCMA	2007	2011	4	LTM	field	R2.10.30	nil	nil05	p215	M1690	BCMA
M1024P1772	N_267.root	N_267	root	fieldBCMA	2007	2011	4	LTM	field	R2.10.30	nil	nil05	t01	M1024	BCMA
M1024P1810	N_274.root	N_274	root	fieldBCMA	2007	2011	4	LTM	field	R2.01.26	nil	nil05	t01	M1024	BCMA
M1691P1530	N_275.leaf	N_275	leaf	fieldBCMA	2007	2011	4	LTM	field	R2.07.06	nil	nil05	p216	M1691	BCMA
M1024P1806	N_275.root	N_275	root	fieldBCMA	2007	2011	4	LTM	field	R2.07.06	nil	nil05	t01	M1024	BCMA
M1691P1501	N_282.leaf	N_282	leaf	fieldBCMA	2007	2011	4	LTM	field	R2.04.13	nil	nil05	p216	M1691	BCMA
M1024P1811	N_282.root	N_282	root	fieldBCMA	2007	2011	4	LTM	field	R2.04.13	nil	nil05	t01	M1024	BCMA
M1955P824	N_285.leaf	N_285	leaf	fieldBCMA	2007	2011	4	LTM	field	R2.09.58	nil	nil05	p208	M1955	BCMA
M1024P1809	N_285.root	N_285	root	fieldBCMA	2007	2011	4	LTM	field	R2.09.58	nil	nil05	t01	M1024	BCMA
M1961P1299	N_286.leaf	N_286	leaf	fieldBCMA	2007	2011	4	LTM	field	R2.10.82	nil	nil05	p214	M1961	BCMA
M1024P1793	N_286.root	N_286	root	fieldBCMA	2007	2011	4	LTM	field	R2.10.82	nil	nil05	t01	M1024	BCMA
M1959P1192	N_289.leaf	N_289	leaf	fieldBCMA	2007	2011	4	LTM	field	R2.09.85	nil	nil05	p212	M1959	BCMA
M1024P1798	N_289.root	N_289	root	fieldBCMA	2007	2011	4	LTM	field	R2.09.85	nil	nil05	t01	M1024	BCMA
M1024P1777	N_290.root	N_290	root	fieldBCMA	2007	2011	4	LTM	field	R2.07.64	nil	nil05	t01	M1024	BCMA
M1691P1499	N_294.leaf	N_294	leaf	fieldBCMA	2007	2011	4	LTM	field	R2.02.94	nil	nil05	p216	M1691	BCMA
M1024P1786	N_294.root	N_294	root	fieldBCMA	2007	2011	4	LTM	field	R2.02.94	nil	nil05	t01	M1024	BCMA
M1691P1560	N_295.leaf	N_295	leaf	fieldBCMA	2007	2011	4	LTM	field	R2.02.73	nil	nil05	p216	M1691	BCMA
M1024P1800	N_295.root	N_295	root	fieldBCMA	2007	2011	4	LTM	field	R2.02.73	nil	nil05	t01	M1024	BCMA
M1691P1544	N_302.leaf	N_302	leaf	fieldBCMA	2007	2011	4	LTM	field	R2.03.92	nil	nil05	p216	M1691	BCMA
M1024P1815	N_302.root	N_302	root	fieldBCMA	2007	2011	4	LTM	field	R2.03.92	nil	nil05	t01	M1024	BCMA
M1691P1491	N_307.leaf	N_307	leaf	fieldBCMA	2007	2011	4	LTM	field	R2.02.42	nil	nil05	p216	M1691	BCMA
M1024P1817	N_307.root	N_307	root	fieldBCMA	2007	2011	4	LTM	field	R2.02.42	nil	nil05	t01	M1024	BCMA
M1691P1509	N_308.leaf	N_308	leaf	fieldBCMA	2007	2011	4	LTM	field	R2.10.44	nil	nil05	p216	M1691	BCMA
M1024P1801	N_308.root	N_308	root	fieldBCMA	2007	2011	4	LTM	field	R2.10.44	nil	nil05	t01	M1024	BCMA
M1690P1454	N_442.leaf	N_442	leaf	fieldBCMA	2007	2011	4	LTM	field	R2.10.89	nil	nil07	p215	M1690	BCMA
M1691P1558	N_458.leaf	N_458	leaf	fieldBCMA	2007	2011	4	LTM	field	R2.03.54	nil	nil08	p216	M1691	BCMA
M1956P887	N_459.leaf	N_459	leaf	fieldBCMA	2007	2011	4	LTM	field	R2.10.91	nil	nil08	p209	M1956	BCMA
M1690P1455	N_459.root	N_459	root	fieldBCMA	2007	2011	4	LTM	field	R2.10.91	nil	nil08	p215	M1690	BCMA
M1691P1514	N_460.leaf	N_460	leaf	fieldBCMA	2007	2011	4	LTM	field	R1.13.91	nil	nil08	p216	M1691	BCMA
M1024P1804	N_460.root	N_460	root	fieldBCMA	2007	2011	4	LTM	field	R1.13.91	nil	nil08	t01	M1024	BCMA
M1690P1448	N_461.leaf	N_461	leaf	fieldBCMA	2007	2011	4	LTM	field	R2.09.66	nil	nil08	p215	M1690	BCMA
M1024P1792	N_461.root	N_461	root	fieldBCMA	2007	2011	4	LTM	field	R2.09.66	nil	nil08	t01	M1024	BCMA
M1691P1478	N_465.leaf	N_465	leaf	fieldBCMA	2007	2011	4	LTM	field	R2.07.06	nil	nil08	p216	M1691	BCMA
M1690P1429	N_467.leaf	N_467	leaf	fieldBCMA	2007	2011	4	LTM	field	R2.04.42	nil	nil08	p215	M1690	BCMA
M1691P1512	N_467.root	N_467	root	fieldBCMA	2007	2011	4	LTM	field	R2.04.42	nil	nil08	p216	M1691	BCMA
M1691P1503	N_468.root	N_468	root	fieldBCMA	2007	2011	4	LTM	field	R2.03.92	nil	nil08	p216	M1691	BCMA
M1956P881	N_470.leaf	N_470	leaf	fieldBCMA	2007	2011	4	LTM	field	R2.08.61	nil	nil08	p209	M1956	BCMA
M1024P1796	N_470.root	N_470	root	fieldBCMA	2007	2011	4	LTM	field	R2.08.61	nil	nil08	t01	M1024	BCMA
M1691P1481	N_472.leaf	N_472	leaf	fieldBCMA	2007	2011	4	LTM	field	R2.07.90	nil	nil08	p216	M1691	BCMA
M1024P1803	N_472.root	N_472	root	fieldBCMA	2007	2011	4	LTM	field	R2.07.90	nil	nil08	t01	M1024	BCMA
M1958P1075	N_477.leaf	N_477	leaf	fieldBCMA	2007	2011	4	LTM	field	R2.07.40	nil	nil08	p211	M1958	BCMA
M1691P1541	N_477.root	N_477	root	fieldBCMA	2007	2011	4	LTM	field	R2.07.40	nil	nil08	p216	M1691	BCMA
M1691P1532	N_478.leaf	N_478	leaf	fieldBCMA	2007	2011	4	LTM	field	R2.07.76	nil	nil08	p216	M1691	BCMA
M1024P1784	N_478.root	N_478	root	fieldBCMA	2007	2011	4	LTM	field	R2.07.76	nil	nil08	t01	M1024	BCMA
M1956P843	N_479.leaf	N_479	leaf	fieldBCMA	2007	2011	4	LTM	field	R2.04.44	nil	nil08	p209	M1956	BCMA
M1691P1489	N_485.leaf	N_485	leaf	fieldBCMA	2007	2011	4	LTM	field	R2.02.77	nil	nil08	p216	M1691	BCMA
M1024P1769	N_485.root	N_485	root	fieldBCMA	2007	2011	4	LTM	field	R2.02.77	nil	nil08	t01	M1024	BCMA
M1691P1549	N_488.leaf	N_488	leaf	fieldBCMA	2007	2011	4	LTM	field	R2.06.36	nil	nil08	p216	M1691	BCMA
M1690P1433	N_499.leaf	N_499	leaf	fieldBCMA	2007	2011	4	LTM	field	R2.08.26	nil	nil08	p215	M1690	BCMA
M1024P1770	N_499.root	N_499	root	fieldBCMA	2007	2011	4	LTM	field	R2.08.26	nil	nil08	t01	M1024	BCMA
M1690P1417	N_523.leaf	N_523	leaf	fieldBCMA	2007	2011	4	LTM	field	R2.04.42	nil	nil09	p215	M1690	BCMA
M1024P1757	N_523.root	N_523	root	fieldBCMA	2007	2011	4	LTM	field	R2.04.42	nil	nil09	t01	M1024	BCMA
M1690P1421	N_525.leaf	N_525	leaf	fieldBCMA	2007	2011	4	LTM	field	R2.06.90	nil	nil09	p215	M1690	BCMA
M1024P1766	N_525.root	N_525	root	fieldBCMA	2007	2011	4	LTM	field	R2.06.90	nil	nil09	t01	M1024	BCMA
M1977P1660	N_531.leaf	N_531	leaf	fieldBCMA	2007	2011	4	LTM	field	R2.06.36	nil	nil09	p217	M1977	BCMA
M1024P1789	N_533.root	N_533	root	fieldBCMA	2007	2011	4	LTM	field	R2.03.25	nil	nil09	t01	M1024	BCMA
M1977P1673	N_548.leaf	N_548	leaf	fieldBCMA	2007	2011	4	LTM	field	R2.01.93	nil	nil09	p217	M1977	BCMA
M1024P1758	N_548.root	N_548	root	fieldBCMA	2007	2011	4	LTM	field	R2.01.93	nil	nil09	t01	M1024	BCMA
M1977P1663	N_563.root	N_563	root	fieldBCMA	2007	2011	4	LTM	field	R2.05.79	nil	nil09	p217	M1977	BCMA
M1690P1436	N_750.leaf	N_750	leaf	fieldBCMA	2007	2011	4	LTM	field	R2.03.25	nil	nil12	p215	M1690	BCMA
M1024P1759	N_750.root	N_750	root	fieldBCMA	2007	2011	4	LTM	field	R2.03.25	nil	nil12	t01	M1024	BCMA
M1691P1496	N_751.leaf	N_751	leaf	fieldBCMA	2007	2011	4	LTM	field	R2.06.36	nil	nil12	p216	M1691	BCMA
M1024P1753	N_751.root	N_751	root	fieldBCMA	2007	2011	4	LTM	field	R2.06.36	nil	nil12	t01	M1024	BCMA
M1691P1552	N_752.leaf	N_752	leaf	fieldBCMA	2007	2011	4	LTM	field	R2.01.26	nil	nil12	p216	M1691	BCMA
M1024P1763	N_752.root	N_752	root	fieldBCMA	2007	2011	4	LTM	field	R2.01.26	nil	nil12	t01	M1024	BCMA
M1690P1457	N_759.leaf	N_759	leaf	fieldBCMA	2007	2011	4	LTM	field	R2.03.49	nil	nil12	p215	M1690	BCMA
M1690P1474	N_759.root	N_759	root	fieldBCMA	2007	2011	4	LTM	field	R2.03.49	nil	nil12	p215	M1690	BCMA
M1690P1443	N_767.leaf	N_767	leaf	fieldBCMA	2007	2011	4	LTM	field	R2.08.14	nil	nil12	p215	M1690	BCMA
M1024P1764	N_767.root	N_767	root	fieldBCMA	2007	2011	4	LTM	field	R2.08.14	nil	nil12	t01	M1024	BCMA
M1691P1559	N_768.leaf	N_768	leaf	fieldBCMA	2007	2011	4	LTM	field	R2.01.55	nil	nil12	p216	M1691	BCMA
M1024P1767	N_769.root	N_769	root	fieldBCMA	2007	2011	4	LTM	field	R2.03.10	nil	nil13	t01	M1024	BCMA
M1690P1461	N_777.leaf	N_777	leaf	fieldBCMA	2007	2011	4	LTM	field	R2.01.93	nil	nil13	p215	M1690	BCMA
M1024P1752	N_777.root	N_777	root	fieldBCMA	2007	2011	4	LTM	field	R2.01.93	nil	nil13	t01	M1024	BCMA
M1691P1482	N_785.leaf	N_785	leaf	fieldBCMA	2007	2011	4	LTM	field	R2.02.73	nil	nil13	p216	M1691	BCMA
M1024P1756	N_785.root	N_785	root	fieldBCMA	2007	2011	4	LTM	field	R2.02.73	nil	nil13	t01	M1024	BCMA
M1690P1437	N_786.leaf	N_786	leaf	fieldBCMA	2007	2011	4	LTM	field	R2.01.26	nil	nil13	p215	M1690	BCMA
M1691P1505	N_786.root	N_786	root	fieldBCMA	2007	2011	4	LTM	field	R2.01.26	nil	nil13	p216	M1691	BCMA
M1977P1678	N_825.leaf	N_825	leaf	fieldBCMA	2007	2011	4	LTM	field	R2.04.13	nil	nil13	p217	M1977	BCMA
M1977P1665	N_849.leaf	N_849	leaf	fieldBCMA	2007	2011	4	LTM	field	R2.10.82	nil	nil14	p217	M1977	BCMA
M1691P1547	N_856.leaf	N_856	leaf	fieldBCMA	2007	2011	4	LTM	field	R2.08.57	nil	nil14	p216	M1691	BCMA
M1690P1451	N_883.leaf	N_883	leaf	fieldBCMA	2007	2011	4	LTM	field	R2.01.93	nil	nil14	p215	M1690	BCMA
M1691P1502	N_891.leaf	N_891	leaf	fieldBCMA	2007	2011	4	LTM	field	R2.03.92	nil	nil14	p216	M1691	BCMA
M1691P1539	N_896.leaf	N_896	leaf	fieldBCMA	2007	2011	4	LTM	field	R2.02.71	nil	nil14	p216	M1691	BCMA
M1024P1762	N_896.root	N_896	root	fieldBCMA	2007	2011	4	LTM	field	R2.02.71	nil	nil14	t01	M1024	BCMA
M1555P236	PAR_1C.leaf	PAR_1C	leaf	endog	NA	2012	NA	Par	field	endog	endog	NA	p202	M1555	Ecotypes
M1978P336	PAR_1C.root	PAR_1C	root	endog	NA	2012	NA	Par	field	endog	endog	NA	p203	M1978	Ecotypes
M1979P399	PAR_2C.leaf	PAR_2C	leaf	endog	NA	2012	NA	Par	field	endog	endog	NA	p204	M1979	Ecotypes
M1554P113	PAR_2C.root	PAR_2C	root	endog	NA	2012	NA	Par	field	endog	endog	NA	p201	M1554	Ecotypes
M1555P191	PAR_3C.leaf	PAR_3C	leaf	endog	NA	2012	NA	Par	field	endog	endog	NA	p202	M1555	Ecotypes
M1555P210	PAR_3C.root	PAR_3C	root	endog	NA	2012	NA	Par	field	endog	endog	NA	p202	M1555	Ecotypes
M1554P183	PAR_4C.leaf	PAR_4C	leaf	endog	NA	2012	NA	Par	field	endog	endog	NA	p201	M1554	Ecotypes
M1978P298	PAR_4C.root	PAR_4C	root	endog	NA	2012	NA	Par	field	endog	endog	NA	p203	M1978	Ecotypes
M1978P279	PAR_5C.leaf	PAR_5C	leaf	endog	NA	2012	NA	Par	field	endog	endog	NA	p203	M1978	Ecotypes
M1551P34	PAR_5C.root	PAR_5C	root	endog	NA	2012	NA	Par	field	endog	endog	NA	p200	M1551	Ecotypes
M1554P172	PAR_6.root	PAR_6	root	endog	NA	2012	NA	Par	field	endog	endog	NA	p201	M1554	Ecotypes
M1554P106	PAR_6C.leaf	PAR_6C	leaf	endog	NA	2012	NA	Par	field	endog	endog	NA	p201	M1554	Ecotypes
M1555P220	PAR_E1.leaf	PAR_E1	leaf	ecotypes	NA	2011	NA	Par	field	endog	endog	NA	p202	M1555	Ecotypes
M1980P504	PAR_E1.root	PAR_E1	root	ecotypes	NA	2011	NA	Par	field	endog	endog	NA	p205	M1980	Ecotypes
M1555P213	PAR_E2.leaf	PAR_E2	leaf	ecotypes	NA	2011	NA	Par	field	endog	endog	NA	p202	M1555	Ecotypes
M1978P288	PAR_E2.root	PAR_E2	root	ecotypes	NA	2011	NA	Par	field	endog	endog	NA	p203	M1978	Ecotypes
M1979P423	PAR_E3.leaf	PAR_E3	leaf	ecotypes	NA	2011	NA	Par	field	endog	endog	NA	p204	M1979	Ecotypes
M1980P468	PAR_E3.root	PAR_E3	root	ecotypes	NA	2011	NA	Par	field	endog	endog	NA	p205	M1980	Ecotypes
M1978P315	PAR_S1.soil	PAR_S1	soil	ecotypes	NA	2011	NA	Par	field	soil	soil	NA	p203	M1978	Ecotypes
M1956P876	PAR_S2.soil	PAR_S2	soil	ecotypes	NA	2011	NA	Par	field	soil	soil	NA	p209	M1956	Ecotypes
M1959P1143	PAR_S3.soil	PAR_S3	soil	ecotypes	NA	2011	NA	Par	field	soil	soil	NA	p212	M1959	Ecotypes
M1555P269	SIL_E?.leaf	SIL_E?	leaf	ecotypes	NA	2012	NA	Sil	field	endog	endog	NA	p202	M1555	Ecotypes
M1977P1743	SIL_E1.leaf	SIL_E1	leaf	ecotypes	NA	2011	NA	Sil	field	endog	endog	NA	p217	M1977	Ecotypes
M1555P275	SIL_E1.root	SIL_E1	root	ecotypes	NA	2011	NA	Sil	field	endog	endog	NA	p202	M1555	Ecotypes
M1961P1348	SIL_E2.leaf	SIL_E2	leaf	ecotypes	NA	2011	NA	Sil	field	endog	endog	NA	p214	M1961	Ecotypes
M1979P428	SIL_E2.root	SIL_E2	root	ecotypes	NA	2011	NA	Sil	field	endog	endog	NA	p204	M1979	Ecotypes
M1961P1295	SIL_E3.leaf	SIL_E3	leaf	ecotypes	NA	2011	NA	Sil	field	endog	endog	NA	p214	M1961	Ecotypes
M1956P849	SIL_E4.leaf	SIL_E4	leaf	ecotypes	NA	2011	NA	Sil	field	endog	endog	NA	p209	M1956	Ecotypes
M1957P970	SIL_E5.leaf	SIL_E5	leaf	ecotypes	NA	2011	NA	Sil	field	endog	endog	NA	p210	M1957	Ecotypes
M1978P348	SIL_E5.root	SIL_E5	root	ecotypes	NA	2011	NA	Sil	field	endog	endog	NA	p203	M1978	Ecotypes
M1555P244	SIL_EC.leaf	SIL_EC	leaf	ecotypes	NA	2012	NA	Sil	field	endog	endog	NA	p202	M1555	Ecotypes
M1959P1124	SIL_S1.soil	SIL_S1	soil	ecotypes	NA	2011	NA	Sil	field	soil	soil	NA	p212	M1959	Ecotypes
M1957P972	SIL_S2.soil	SIL_S2	soil	ecotypes	NA	2011	NA	Sil	field	soil	soil	NA	p210	M1957	Ecotypes
M1957P999	SIL_S3.soil	SIL_S3	soil	ecotypes	NA	2011	NA	Sil	field	soil	soil	NA	p210	M1957	Ecotypes
M1960P1240	SIL_S4.soil	SIL_S4	soil	ecotypes	NA	2012	NA	Sil	field	soil	soil	NA	p213	M1960	Ecotypes
M1960P1229	SIL_S5.soil	SIL_S5	soil	ecotypes	NA	2012	NA	Sil	field	soil	soil	NA	p213	M1960	Ecotypes
M1957P938	SIL_S6.soil	SIL_S6	soil	ecotypes	NA	2012	NA	Sil	field	soil	soil	NA	p210	M1957	Ecotypes
M1955P780	SIL_S7.soil	SIL_S7	soil	ecotypes	NA	2012	NA	Sil	field	soil	soil	NA	p208	M1955	Ecotypes
M1961P1296	SIL_S8.soil	SIL_S8	soil	ecotypes	NA	2012	NA	Sil	field	soil	soil	NA	p214	M1961	Ecotypes
M1956P868	soil	SOIL	soil	rilGH	NA	2012	NA	GRH	unknown	NA	soil	NA	p209	M1956	BCMA
